# Supplementary material for: Heavy-atom tunnelling in singlet oxygen deactivation predicted by instanton theory with branch-point singularities
Source: Nat Commun. 2024 May 21;15:4335. doi: 10.1038/s41467-024-48463-2 (PMC11522392; doi:10.1038/s41467-024-48463-2)
Supplement: Supplementary file 4 — Supplementary Dataset 1 [file 41467_2024_48463_MOESM4_ESM.tar]

Archive with 32 entries (27 files):
- SI_data/instantons
- SI_data/instantons/branch-point
- SI_data/instantons/branch-point/O2-H2O.xml
- SI_data/instantons/branch-point/O2-H2O.xyz
- SI_data/instantons/branch-point/O2-D2O.xml
- SI_data/instantons/branch-point/O2-D2O.xyz
- SI_data/instantons/branch-point/18O18O-H2O.xml
- SI_data/instantons/branch-point/18O18O-H2O.xyz
- SI_data/instantons/branch-point/O2-H2O_pcm.xml
- SI_data/instantons/branch-point/O2-H2O_pcm.xyz
- SI_data/instantons/branch-point/branchpoint_eigvec_H2O.dat
- SI_data/instantons/branch-point/instplot_H2O0.dat
- SI_data/instantons/branch-point/instplot_H2O1.dat
- SI_data/instantons/branch-point/instplot_mrmp2_H2O0.dat
- SI_data/instantons/branch-point/instplot_mrmp2_H2O1.dat
- SI_data/instantons/O2-H2O.dat
- SI_data/instantons/O2-D2O.dat
- SI_data/instantons/18O18O-H2O.dat
- SI_data/mecp
- SI_data/mecp/mecp.xml
- SI_data/mecp/mecp.xyz
- SI_data/minima
- SI_data/minima/min_reactant.xml
- SI_data/minima/min_reactant.xyz
- SI_data/minima/min_product.xml
- SI_data/minima/min_product.xyz
- SI_data/minima/min_reactant_pcm.xml
- SI_data/minima/min_reactant_pcm.xyz
- SI_data/README.txt
- SI_data/saddle_point
- SI_data/saddle_point/saddle_product.xml
- SI_data/saddle_point/saddle_product.xyz
