# Supplementary material for: Heavy-atom tunnelling in singlet oxygen deactivation predicted by instanton theory with branch-point singularities
Source: Nat Commun. 2024 May 21;15:4335. doi: 10.1038/s41467-024-48463-2 (PMC11522392; doi:10.1038/s41467-024-48463-2)
Supplement: Supplementary file 4 — Supplementary Dataset 1 [file 41467_2024_48463_MOESM4_ESM.tar › SI_data/instantons/branch-point/O2-H2O.xml]

<?xml version="1.0" ?>
<root>
	<tau1 type="float">-468.1356650611265</tau1>
	<tau0 type="float">1520.719429585545</tau0>
	<N type="int">512</N>
	<N0 type="int">392</N0>
	<beta type="float">1052.5837645244185</beta>
	<T type="float">300.0</T>
	<UNITS type="str">hartAng</UNITS>
	<N1 type="int">120</N1>
	<x0 type="list">
		<item type="list">
			<item type="list">
				<item type="number">1.191772152797873</item>
				<item type="number">-0.9957729588311423</item>
				<item type="number">-0.01340178963203878</item>
			</item>
			<item type="list">
				<item type="number">1.4028004429662468</item>
				<item type="number">0.22256646425162582</item>
				<item type="number">0.007398028761255681</item>
			</item>
			<item type="list">
				<item type="number">-1.5858000157388403</item>
				<item type="number">0.11276699670816302</item>
				<item type="number">0.0020340267328395815</item>
			</item>
			<item type="list">
				<item type="number">-2.1555417672017407</item>
				<item type="number">0.19867369839028423</item>
				<item type="number">0.7527413223514532</item>
			</item>
			<item type="list">
				<item type="number">-2.1538397432315097</item>
				<item type="number">0.22394171877558866</item>
				<item type="number">-0.7466435286647158</item>
			</item>
		</item>
		<item type="list">
			<item type="list">
				<item type="number">1.1917720473629088</item>
				<item type="number">-0.9957733375284616</item>
				<item type="number">-0.013401796146034897</item>
			</item>
			<item type="list">
				<item type="number">1.402800471012716</item>
				<item type="number">0.22256685634732348</item>
				<item type="number">0.007398035409386604</item>
			</item>
			<item type="list">
				<item type="number">-1.5857999517020407</item>
				<item type="number">0.11276698562279172</item>
				<item type="number">0.002034026623241196</item>
			</item>
			<item type="list">
				<item type="number">-2.155541661299494</item>
				<item type="number">0.19867367952886147</item>
				<item type="number">0.7527413520895532</item>
			</item>
			<item type="list">
				<item type="number">-2.1538396372326827</item>
				<item type="number">0.22394170092788734</item>
				<item type="number">-0.7466435587921996</item>
			</item>
		</item>
		<item type="list">
			<item type="list">
				<item type="number">1.1917717310160103</item>
				<item type="number">-0.9957744738612766</item>
				<item type="number">-0.013401815692168344</item>
			</item>
			<item type="list">
				<item type="number">1.4028005551934568</item>
				<item type="number">0.22256803287627072</item>
				<item type="number">0.007398055356659485</item>
			</item>
			<item type="list">
				<item type="number">-1.5857997595954816</item>
				<item type="number">0.11276695236713509</item>
				<item type="number">0.002034026294750318</item>
			</item>
			<item type="list">
				<item type="number">-2.1555413435511985</item>
				<item type="number">0.19867362294339339</item>
				<item type="number">0.7527414413433522</item>
			</item>
			<item type="list">
				<item type="number">-2.1538393192061402</item>
				<item type="number">0.22394164736293398</item>
				<item type="number">-0.7466436491989299</item>
			</item>
		</item>
		<item type="list">
			<item type="list">
				<item type="number">1.1917712036305366</item>
				<item type="number">-0.9957763685534804</item>
				<item type="number">-0.013401848282799047</item>
			</item>
			<item type="list">
				<item type="number">1.4028006956326533</item>
				<item type="number">0.22256999456278595</item>
				<item type="number">0.007398088615437879</item>
			</item>
			<item type="list">
				<item type="number">-1.5857994394305779</item>
				<item type="number">0.11276689694317077</item>
				<item type="number">0.002034025747385308</item>
			</item>
			<item type="list">
				<item type="number">-2.155540813846881</item>
				<item type="number">0.1986735286132093</item>
				<item type="number">0.7527415902078088</item>
			</item>
			<item type="list">
				<item type="number">-2.1538387890416453</item>
				<item type="number">0.22394155806325564</item>
				<item type="number">-0.7466437999802147</item>
			</item>
		</item>
		<item type="list">
			<item type="list">
				<item type="number">1.1917704649953533</item>
				<item type="number">-0.9957790228120557</item>
				<item type="number">-0.013401893938534979</item>
			</item>
			<item type="list">
				<item type="number">1.4028008925373665</item>
				<item type="number">0.22257274261455443</item>
				<item type="number">0.0073981352063362755</item>
			</item>
			<item type="list">
				<item type="number">-1.5857989912263921</item>
				<item type="number">0.11276681935420378</item>
				<item type="number">0.002034024981176714</item>
			</item>
			<item type="list">
				<item type="number">-2.1555400720031574</item>
				<item type="number">0.198673396503839</item>
				<item type="number">0.7527417988413316</item>
			</item>
			<item type="list">
				<item type="number">-2.153838046555392</item>
				<item type="number">0.22394143299971914</item>
				<item type="number">-0.7466440112950505</item>
			</item>
		</item>
		<item type="list">
			<item type="list">
				<item type="number">1.1917695148146725</item>
				<item type="number">-0.9957824383277627</item>
				<item type="number">-0.01340195268824215</item>
			</item>
			<item type="list">
				<item type="number">1.4028011461976484</item>
				<item type="number">0.22257627872333072</item>
				<item type="number">0.007398195158232023</item>
			</item>
			<item type="list">
				<item type="number">-1.5857984150096094</item>
				<item type="number">0.11276671960485524</item>
				<item type="number">0.002034023996160485</item>
			</item>
			<item type="list">
				<item type="number">-2.155539117763056</item>
				<item type="number">0.1986732265669815</item>
				<item type="number">0.7527420674660563</item>
			</item>
			<item type="list">
				<item type="number">-2.153837091489846</item>
				<item type="number">0.2239412721315112</item>
				<item type="number">-0.7466442833663239</item>
			</item>
		</item>
		<item type="list">
			<item type="list">
				<item type="number">1.1917683527079037</item>
				<item type="number">-0.9957866172760912</item>
				<item type="number">-0.013402024569062617</item>
			</item>
			<item type="list">
				<item type="number">1.402801456986678</item>
				<item type="number">0.22258060506587976</item>
				<item type="number">0.0073982685082826455</item>
			</item>
			<item type="list">
				<item type="number">-1.5857977108145418</item>
				<item type="number">0.11276659770107611</item>
				<item type="number">0.002034022792385841</item>
			</item>
			<item type="list">
				<item type="number">-2.1555379507958445</item>
				<item type="number">0.19867301874046545</item>
				<item type="number">0.7527423963680001</item>
			</item>
			<item type="list">
				<item type="number">-2.1538359235135562</item>
				<item type="number">0.2239410754061029</item>
				<item type="number">-0.7466446164810786</item>
			</item>
		</item>
		<item type="list">
			<item type="list">
				<item type="number">1.1917669782094236</item>
				<item type="number">-0.9957915623186429</item>
				<item type="number">-0.013402109626440464</item>
			</item>
			<item type="list">
				<item type="number">1.4028018253610548</item>
				<item type="number">0.22258572430536788</item>
				<item type="number">0.007398355301945927</item>
			</item>
			<item type="list">
				<item type="number">-1.5857968786832293</item>
				<item type="number">0.11276645365014686</item>
				<item type="number">0.0020340213699066995</item>
			</item>
			<item type="list">
				<item type="number">-2.155536570696779</item>
				<item type="number">0.19867277294825855</item>
				<item type="number">0.7527427858975865</item>
			</item>
			<item type="list">
				<item type="number">-2.153834542220851</item>
				<item type="number">0.22394084275915713</item>
				<item type="number">-0.7466450109908112</item>
			</item>
		</item>
		<item type="list">
			<item type="list">
				<item type="number">1.1917653907683012</item>
				<item type="number">-0.9957972766046149</item>
				<item type="number">-0.013402207914142827</item>
			</item>
			<item type="list">
				<item type="number">1.4028022518610532</item>
				<item type="number">0.2225916395928418</item>
				<item type="number">0.007398455593009711</item>
			</item>
			<item type="list">
				<item type="number">-1.5857959186654593</item>
				<item type="number">0.11276628746068713</item>
				<item type="number">0.0020340197287962497</item>
			</item>
			<item type="list">
				<item type="number">-2.155534976986743</item>
				<item type="number">0.19867248910028237</item>
				<item type="number">0.7527432364699206</item>
			</item>
			<item type="list">
				<item type="number">-2.1538329471315434</item>
				<item type="number">0.22394057411458576</item>
				<item type="number">-0.7466454673121167</item>
			</item>
		</item>
		<item type="list">
			<item type="list">
				<item type="number">1.1917635898547514</item>
				<item type="number">-0.9958037636154462</item>
				<item type="number">-0.013402319487136313</item>
			</item>
			<item type="list">
				<item type="number">1.4028027370061964</item>
				<item type="number">0.22259835441142384</item>
				<item type="number">0.0073985694376138625</item>
			</item>
			<item type="list">
				<item type="number">-1.5857948308225993</item>
				<item type="number">0.11276609914311565</item>
				<item type="number">0.0020340178682851278</item>
			</item>
			<item type="list">
				<item type="number">-2.1555331690906163</item>
				<item type="number">0.19867216709023053</item>
				<item type="number">0.7527437485544277</item>
			</item>
			<item type="list">
				<item type="number">-2.153831137683935</item>
				<item type="number">0.2239402693866408</item>
				<item type="number">-0.7466459859208305</item>
			</item>
		</item>
		<item type="list">
			<item type="list">
				<item type="number">1.1917615747462087</item>
				<item type="number">-0.9958110274808982</item>
				<item type="number">-0.013402444415934179</item>
			</item>
			<item type="list">
				<item type="number">1.4028032815050486</item>
				<item type="number">0.2226058728933004</item>
				<item type="number">0.007398696906306816</item>
			</item>
			<item type="list">
				<item type="number">-1.5857936152200198</item>
				<item type="number">0.11276588870875533</item>
				<item type="number">0.0020340157884658934</item>
			</item>
			<item type="list">
				<item type="number">-2.155531146379168</item>
				<item type="number">0.19867180679977775</item>
				<item type="number">0.7527443226973495</item>
			</item>
			<item type="list">
				<item type="number">-2.1538291132476237</item>
				<item type="number">0.22393992847545127</item>
				<item type="number">-0.7466465673652216</item>
			</item>
		</item>
		<item type="list">
			<item type="list">
				<item type="number">1.1917593446336534</item>
				<item type="number">-0.9958190728248489</item>
				<item type="number">-0.013402582779509793</item>
			</item>
			<item type="list">
				<item type="number">1.4028038861509642</item>
				<item type="number">0.2226141996650679</item>
				<item type="number">0.007398838078085339</item>
			</item>
			<item type="list">
				<item type="number">-1.5857922719310558</item>
				<item type="number">0.11276565617030343</item>
				<item type="number">0.0020340134895668865</item>
			</item>
			<item type="list">
				<item type="number">-2.155528908146304</item>
				<item type="number">0.1986714080961761</item>
				<item type="number">0.752744959509806</item>
			</item>
			<item type="list">
				<item type="number">-2.1538268731161483</item>
				<item type="number">0.22393955126910678</item>
				<item type="number">-0.7466472122604054</item>
			</item>
		</item>
		<item type="list">
			<item type="list">
				<item type="number">1.1917568985539881</item>
				<item type="number">-0.9958279050081469</item>
				<item type="number">-0.01340273467502774</item>
			</item>
			<item type="list">
				<item type="number">1.4028045518866519</item>
				<item type="number">0.22262334009225837</item>
				<item type="number">0.007398993049628305</item>
			</item>
			<item type="list">
				<item type="number">-1.585790801029884</item>
				<item type="number">0.11276540153868782</item>
				<item type="number">0.0020340109725419187</item>
			</item>
			<item type="list">
				<item type="number">-2.1555264536497267</item>
				<item type="number">0.19867097084228805</item>
				<item type="number">0.7527456596979264</item>
			</item>
			<item type="list">
				<item type="number">-2.1538244165310068</item>
				<item type="number">0.22393913765698273</item>
				<item type="number">-0.7466479213199402</item>
			</item>
		</item>
		<item type="list">
			<item type="list">
				<item type="number">1.1917542355239477</item>
				<item type="number">-0.9958375296509973</item>
				<item type="number">-0.013402900198450236</item>
			</item>
			<item type="list">
				<item type="number">1.4028052796763768</item>
				<item type="number">0.22263329979836927</item>
				<item type="number">0.007399161916933068</item>
			</item>
			<item type="list">
				<item type="number">-1.5857892026057392</item>
				<item type="number">0.11276512482936453</item>
				<item type="number">0.002034008237551524</item>
			</item>
			<item type="list">
				<item type="number">-2.155523782031381</item>
				<item type="number">0.19867049487671448</item>
				<item type="number">0.7527464240102363</item>
			</item>
			<item type="list">
				<item type="number">-2.1538217426324455</item>
				<item type="number">0.2239386875029326</item>
				<item type="number">-0.7466486952954566</item>
			</item>
		</item>
		<item type="list">
			<item type="list">
				<item type="number">1.1917513544724232</item>
				<item type="number">-0.9958479528766113</item>
				<item type="number">-0.013403079454319424</item>
			</item>
			<item type="list">
				<item type="number">1.4028060705705838</item>
				<item type="number">0.22264408491018878</item>
				<item type="number">0.007399344784567168</item>
			</item>
			<item type="list">
				<item type="number">-1.585787476755988</item>
				<item type="number">0.11276482605917265</item>
				<item type="number">0.0020340052852118617</item>
			</item>
			<item type="list">
				<item type="number">-2.1555208923531217</item>
				<item type="number">0.19866998002347389</item>
				<item type="number">0.7527472532612562</item>
			</item>
			<item type="list">
				<item type="number">-2.1538188504853797</item>
				<item type="number">0.22393820065891354</item>
				<item type="number">-0.7466495350116573</item>
			</item>
		</item>
		<item type="list">
			<item type="list">
				<item type="number">1.1917482542441327</item>
				<item type="number">-0.9958591813038774</item>
				<item type="number">-0.013403272554810957</item>
			</item>
			<item type="list">
				<item type="number">1.4028069257026254</item>
				<item type="number">0.22265570204921964</item>
				<item type="number">0.00739954176420177</item>
			</item>
			<item type="list">
				<item type="number">-1.5857856235873866</item>
				<item type="number">0.1127645052478792</item>
				<item type="number">0.002034002115406109</item>
			</item>
			<item type="list">
				<item type="number">-2.1555177836032606</item>
				<item type="number">0.1986694260942271</item>
				<item type="number">0.7527481483490076</item>
			</item>
			<item type="list">
				<item type="number">-2.153815739059208</item>
				<item type="number">0.2239376769580572</item>
				<item type="number">-0.7466504413567029</item>
			</item>
		</item>
		<item type="list">
			<item type="list">
				<item type="number">1.191744933590939</item>
				<item type="number">-0.9958712220238775</item>
				<item type="number">-0.01340347961879341</item>
			</item>
			<item type="list">
				<item type="number">1.4028078462976397</item>
				<item type="number">0.22266815830983414</item>
				<item type="number">0.007399752974748892</item>
			</item>
			<item type="list">
				<item type="number">-1.5857836432145611</item>
				<item type="number">0.11276416241585953</item>
				<item type="number">0.002033998728643991</item>
			</item>
			<item type="list">
				<item type="number">-2.155514454689738</item>
				<item type="number">0.19866883288355022</item>
				<item type="number">0.7527491102280627</item>
			</item>
			<item type="list">
				<item type="number">-2.153812407261749</item>
				<item type="number">0.22393711623019583</item>
				<item type="number">-0.7466514152939449</item>
			</item>
		</item>
		<item type="list">
			<item type="list">
				<item type="number">1.191741391203326</item>
				<item type="number">-0.9958840825563087</item>
				<item type="number">-0.0134037007629382</item>
			</item>
			<item type="list">
				<item type="number">1.4028088336398505</item>
				<item type="number">0.22268146121731244</item>
				<item type="number">0.007399978533335271</item>
			</item>
			<item type="list">
				<item type="number">-1.5857815357630123</item>
				<item type="number">0.11276379758587123</item>
				<item type="number">0.002033995123338505</item>
			</item>
			<item type="list">
				<item type="number">-2.155510904410245</item>
				<item type="number">0.19866820014830858</item>
				<item type="number">0.7527501399185094</item>
			</item>
			<item type="list">
				<item type="number">-2.153808853902108</item>
				<item type="number">0.22393651826868297</item>
				<item type="number">-0.7466524578255106</item>
			</item>
		</item>
		<item type="list">
			<item type="list">
				<item type="number">1.1917376256162333</item>
				<item type="number">-0.9958977712038818</item>
				<item type="number">-0.01340393614176299</item>
			</item>
			<item type="list">
				<item type="number">1.402809889165254</item>
				<item type="number">0.22269561907928048</item>
				<item type="number">0.007400218594078108</item>
			</item>
			<item type="list">
				<item type="number">-1.5857793013605674</item>
				<item type="number">0.11276341077832133</item>
				<item type="number">0.0020339913016618667</item>
			</item>
			<item type="list">
				<item type="number">-2.15550713152572</item>
				<item type="number">0.19866752766986973</item>
				<item type="number">0.7527512385216822</item>
			</item>
			<item type="list">
				<item type="number">-2.1538050777293956</item>
				<item type="number">0.22393588289026567</item>
				<item type="number">-0.7466535700808535</item>
			</item>
		</item>
		<item type="list">
			<item type="list">
				<item type="number">1.1917336353076682</item>
				<item type="number">-0.9959122966655342</item>
				<item type="number">-0.013404185903828737</item>
			</item>
			<item type="list">
				<item type="number">1.402811014366572</item>
				<item type="number">0.22271064059971524</item>
				<item type="number">0.007400473305591707</item>
			</item>
			<item type="list">
				<item type="number">-1.5857769401463149</item>
				<item type="number">0.11276300201732807</item>
				<item type="number">0.0020339872638751306</item>
			</item>
			<item type="list">
				<item type="number">-2.1555031347013904</item>
				<item type="number">0.1986668151968288</item>
				<item type="number">0.7527524072212626</item>
			</item>
			<item type="list">
				<item type="number">-2.1538010774063623</item>
				<item type="number">0.22393520988359816</item>
				<item type="number">-0.7466547532486448</item>
			</item>
		</item>
		<item type="list">
			<item type="list">
				<item type="number">1.1917294186630922</item>
				<item type="number">-0.9959276681692859</item>
				<item type="number">-0.013404450206738675</item>
			</item>
			<item type="list">
				<item type="number">1.4028122108273224</item>
				<item type="number">0.22272653501197273</item>
				<item type="number">0.0074007428255356686</item>
			</item>
			<item type="list">
				<item type="number">-1.585774452268166</item>
				<item type="number">0.11276257132862456</item>
				<item type="number">0.0020339830102735785</item>
			</item>
			<item type="list">
				<item type="number">-2.1554989125180453</item>
				<item type="number">0.19866606246142382</item>
				<item type="number">0.7527536472787083</item>
			</item>
			<item type="list">
				<item type="number">-2.1537968515124715</item>
				<item type="number">0.22393449902335685</item>
				<item type="number">-0.7466560085959233</item>
			</item>
		</item>
		<item type="list">
			<item type="list">
				<item type="number">1.191724973964857</item>
				<item type="number">-0.9959438955116469</item>
				<item type="number">-0.01340472921363875</item>
			</item>
			<item type="list">
				<item type="number">1.402813480232666</item>
				<item type="number">0.22274331211985504</item>
				<item type="number">0.0074010273167455344</item>
			</item>
			<item type="list">
				<item type="number">-1.5857718378811287</item>
				<item type="number">0.11276211873786028</item>
				<item type="number">0.002033978541256805</item>
			</item>
			<item type="list">
				<item type="number">-2.155494463495789</item>
				<item type="number">0.1986652691764857</item>
				<item type="number">0.752754960059326</item>
			</item>
			<item type="list">
				<item type="number">-2.1537923985518583</item>
				<item type="number">0.22393375007389207</item>
				<item type="number">-0.7466573374894113</item>
			</item>
		</item>
		<item type="list">
			<item type="list">
				<item type="number">1.191720299484475</item>
				<item type="number">-0.9959609886226819</item>
				<item type="number">-0.013405023088366127</item>
			</item>
			<item type="list">
				<item type="number">1.4028148242355873</item>
				<item type="number">0.22276098186373627</item>
				<item type="number">0.007401326944020927</item>
			</item>
			<item type="list">
				<item type="number">-1.585769097129341</item>
				<item type="number">0.11276164427297337</item>
				<item type="number">0.0020339738578921077</item>
			</item>
			<item type="list">
				<item type="number">-2.155489785886414</item>
				<item type="number">0.19866443501726172</item>
				<item type="number">0.7527563470851253</item>
			</item>
			<item type="list">
				<item type="number">-2.1537877167869133</item>
				<item type="number">0.22393296275294983</item>
				<item type="number">-0.7466587414833319</item>
			</item>
		</item>
		<item type="list">
			<item type="list">
				<item type="number">1.191715393247608</item>
				<item type="number">-0.9959789587065899</item>
				<item type="number">-0.013405332029841123</item>
			</item>
			<item type="list">
				<item type="number">1.4028162448147143</item>
				<item type="number">0.22277955544919767</item>
				<item type="number">0.007401641905437422</item>
			</item>
			<item type="list">
				<item type="number">-1.5857662302107878</item>
				<item type="number">0.11276114796555499</item>
				<item type="number">0.00203396896179719</item>
			</item>
			<item type="list">
				<item type="number">-2.155484878155349</item>
				<item type="number">0.19866355969967556</item>
				<item type="number">0.7527578097211574</item>
			</item>
			<item type="list">
				<item type="number">-2.1537828046781664</item>
				<item type="number">0.22393213682129756</item>
				<item type="number">-0.7466602219550036</item>
			</item>
		</item>
		<item type="list">
			<item type="list">
				<item type="number">1.1917102532504484</item>
				<item type="number">-0.9959978171673121</item>
				<item type="number">-0.013405656232287918</item>
			</item>
			<item type="list">
				<item type="number">1.4028177439366398</item>
				<item type="number">0.2227990442854202</item>
				<item type="number">0.007401972395400066</item>
			</item>
			<item type="list">
				<item type="number">-1.5857632373090562</item>
				<item type="number">0.11276062984865617</item>
				<item type="number">0.0020339638506996077</item>
			</item>
			<item type="list">
				<item type="number">-2.1554797385534727</item>
				<item type="number">0.1986626428885671</item>
				<item type="number">0.752759349591689</item>
			</item>
			<item type="list">
				<item type="number">-2.153777660470453</item>
				<item type="number">0.22393127200639798</item>
				<item type="number">-0.7466617804954984</item>
			</item>
		</item>
		<item type="list">
			<item type="list">
				<item type="number">1.1917048774241545</item>
				<item type="number">-0.9960175759967431</item>
				<item type="number">-0.01340599589827086</item>
			</item>
			<item type="list">
				<item type="number">1.4028193236295254</item>
				<item type="number">0.22281946037102698</item>
				<item type="number">0.00740231862099313</item>
			</item>
			<item type="list">
				<item type="number">-1.5857601186161479</item>
				<item type="number">0.1127600899551265</item>
				<item type="number">0.002033958520478882</item>
			</item>
			<item type="list">
				<item type="number">-2.1554743652040917</item>
				<item type="number">0.19866168423865813</item>
				<item type="number">0.7527609683657298</item>
			</item>
			<item type="list">
				<item type="number">-2.153772282347602</item>
				<item type="number">0.22393036802538185</item>
				<item type="number">-0.7466634187801646</item>
			</item>
		</item>
		<item type="list">
			<item type="list">
				<item type="number">1.1916992635841295</item>
				<item type="number">-0.996038247663169</item>
				<item type="number">-0.013406351242399465</item>
			</item>
			<item type="list">
				<item type="number">1.40282098603595</item>
				<item type="number">0.22284081618247464</item>
				<item type="number">0.007402680792843385</item>
			</item>
			<item type="list">
				<item type="number">-1.5857568743337178</item>
				<item type="number">0.11275952831931511</item>
				<item type="number">0.0020339529760129236</item>
			</item>
			<item type="list">
				<item type="number">-2.155468756211284</item>
				<item type="number">0.19866068338423917</item>
				<item type="number">0.7527626678106761</item>
			</item>
			<item type="list">
				<item type="number">-2.1537666683382857</item>
				<item type="number">0.22392942456914108</item>
				<item type="number">-0.7466651385906058</item>
			</item>
		</item>
		<item type="list">
			<item type="list">
				<item type="number">1.1916934094257852</item>
				<item type="number">-0.9960598452888038</item>
				<item type="number">-0.013406722481963547</item>
			</item>
			<item type="list">
				<item type="number">1.4028227334172212</item>
				<item type="number">0.22286312484978418</item>
				<item type="number">0.007403059128276947</item>
			</item>
			<item type="list">
				<item type="number">-1.5857535046743443</item>
				<item type="number">0.11275894497802512</item>
				<item type="number">0.0020339472190731944</item>
			</item>
			<item type="list">
				<item type="number">-2.1554629095463103</item>
				<item type="number">0.19865963994541042</item>
				<item type="number">0.7527644497739054</item>
			</item>
			<item type="list">
				<item type="number">-2.153760816410571</item>
				<item type="number">0.2239284413095924</item>
				<item type="number">-0.7466669418028903</item>
			</item>
		</item>
		<item type="list">
			<item type="list">
				<item type="number">1.1916873126211718</item>
				<item type="number">-0.9960823824801551</item>
				<item type="number">-0.013407109841489647</item>
			</item>
			<item type="list">
				<item type="number">1.4028245680576321</item>
				<item type="number">0.22288639998634416</item>
				<item type="number">0.0074034538517167535</item>
			</item>
			<item type="list">
				<item type="number">-1.5857500098646198</item>
				<item type="number">0.11275833997134832</item>
				<item type="number">0.0020339412491631433</item>
			</item>
			<item type="list">
				<item type="number">-2.155456823068725</item>
				<item type="number">0.19865855351012812</item>
				<item type="number">0.7527663162059787</item>
			</item>
			<item type="list">
				<item type="number">-2.1537547244158546</item>
				<item type="number">0.22392741791328225</item>
				<item type="number">-0.7466688303580536</item>
			</item>
		</item>
		<item type="list">
			<item type="list">
				<item type="number">1.1916809706115408</item>
				<item type="number">-0.9961058735535789</item>
				<item type="number">-0.013407513581869262</item>
			</item>
			<item type="list">
				<item type="number">1.402826492466057</item>
				<item type="number">0.2229106559174912</item>
				<item type="number">0.007403865224260143</item>
			</item>
			<item type="list">
				<item type="number">-1.585746390134541</item>
				<item type="number">0.1127577133382618</item>
				<item type="number">0.002033935066196949</item>
			</item>
			<item type="list">
				<item type="number">-2.155450494553771</item>
				<item type="number">0.19865742366433392</item>
				<item type="number">0.7527682691588473</item>
			</item>
			<item type="list">
				<item type="number">-2.1537483901371286</item>
				<item type="number">0.22392635403313232</item>
				<item type="number">-0.7466708063099523</item>
			</item>
		</item>
		<item type="list">
			<item type="list">
				<item type="number">1.1916743807859216</item>
				<item type="number">-0.9961303333941678</item>
				<item type="number">-0.01340793395886665</item>
			</item>
			<item type="list">
				<item type="number">1.4028285092041615</item>
				<item type="number">0.2229359075364042</item>
				<item type="number">0.007404293501078026</item>
			</item>
			<item type="list">
				<item type="number">-1.5857426457260033</item>
				<item type="number">0.11275706512141301</item>
				<item type="number">0.0020339286708263697</item>
			</item>
			<item type="list">
				<item type="number">-2.1554439217020844</item>
				<item type="number">0.19865624997371417</item>
				<item type="number">0.7527703108057161</item>
			</item>
			<item type="list">
				<item type="number">-2.1537418112522415</item>
				<item type="number">0.22392524929829177</item>
				<item type="number">-0.7466728718327179</item>
			</item>
		</item>
		<item type="list">
			<item type="list">
				<item type="number">1.1916675404396515</item>
				<item type="number">-0.9961557774707043</item>
				<item type="number">-0.01340837123235852</item>
			</item>
			<item type="list">
				<item type="number">1.402830620925867</item>
				<item type="number">0.22296217032079962</item>
				<item type="number">0.007404738942231597</item>
			</item>
			<item type="list">
				<item type="number">-1.5857387768918603</item>
				<item type="number">0.11275639536458246</item>
				<item type="number">0.002033922063555837</item>
			</item>
			<item type="list">
				<item type="number">-2.1554371021027596</item>
				<item type="number">0.19865503198158252</item>
				<item type="number">0.7527724434027614</item>
			</item>
			<item type="list">
				<item type="number">-2.1537349853538394</item>
				<item type="number">0.2239241033288288</item>
				<item type="number">-0.7466750291934605</item>
			</item>
		</item>
		<item type="list">
			<item type="list">
				<item type="number">1.1916604467595842</item>
				<item type="number">-0.9961822218609537</item>
				<item type="number">-0.013408825681374184</item>
			</item>
			<item type="list">
				<item type="number">1.4028328303917525</item>
				<item type="number">0.2229894603579177</item>
				<item type="number">0.007405201826683389</item>
			</item>
			<item type="list">
				<item type="number">-1.5857347838959988</item>
				<item type="number">0.11275570411260968</item>
				<item type="number">0.002033915245574719</item>
			</item>
			<item type="list">
				<item type="number">-2.1554300332421916</item>
				<item type="number">0.19865376921404074</item>
				<item type="number">0.7527746693108195</item>
			</item>
			<item type="list">
				<item type="number">-2.153727909933122</item>
				<item type="number">0.22392291573663062</item>
				<item type="number">-0.7466772807708326</item>
			</item>
		</item>
		<item type="list">
			<item type="list">
				<item type="number">1.1916530968501984</item>
				<item type="number">-0.9962096832796156</item>
				<item type="number">-0.013409297590072818</item>
			</item>
			<item type="list">
				<item type="number">1.4028351404415438</item>
				<item type="number">0.22301779437159683</item>
				<item type="number">0.007405682443148659</item>
			</item>
			<item type="list">
				<item type="number">-1.5857306670108464</item>
				<item type="number">0.11275499141305075</item>
				<item type="number">0.002033908212356835</item>
			</item>
			<item type="list">
				<item type="number">-2.1554227124847167</item>
				<item type="number">0.1986524611722186</item>
				<item type="number">0.7527769910121527</item>
			</item>
			<item type="list">
				<item type="number">-2.153720582416626</item>
				<item type="number">0.22392168612076294</item>
				<item type="number">-0.7466796290475702</item>
			</item>
		</item>
		<item type="list">
			<item type="list">
				<item type="number">1.1916454876529838</item>
				<item type="number">-0.9962381790696692</item>
				<item type="number">-0.013409787250791557</item>
			</item>
			<item type="list">
				<item type="number">1.4028375540764961</item>
				<item type="number">0.2230471897147404</item>
				<item type="number">0.0074061810828889305</item>
			</item>
			<item type="list">
				<item type="number">-1.5857264265235953</item>
				<item type="number">0.11275425731665052</item>
				<item type="number">0.002033900966840986</item>
			</item>
			<item type="list">
				<item type="number">-2.1554151371077697</item>
				<item type="number">0.19865110733764663</item>
				<item type="number">0.7527794110682312</item>
			</item>
			<item type="list">
				<item type="number">-2.153713000060321</item>
				<item type="number">0.22392041403684065</item>
				<item type="number">-0.7466820766147142</item>
			</item>
		</item>
		<item type="list">
			<item type="list">
				<item type="number">1.1916376160300906</item>
				<item type="number">-0.9962677271694744</item>
				<item type="number">-0.013410294971242163</item>
			</item>
			<item type="list">
				<item type="number">1.4028400743754172</item>
				<item type="number">0.22307766433714005</item>
				<item type="number">0.00740669805554021</item>
			</item>
			<item type="list">
				<item type="number">-1.585722062728259</item>
				<item type="number">0.1127535018723716</item>
				<item type="number">0.002033893505940255</item>
			</item>
			<item type="list">
				<item type="number">-2.155407304302981</item>
				<item type="number">0.1986497071792901</item>
				<item type="number">0.7527819322227323</item>
			</item>
			<item type="list">
				<item type="number">-2.1537051600692743</item>
				<item type="number">0.22391909905739518</item>
				<item type="number">-0.746684626197489</item>
			</item>
		</item>
		<item type="list">
			<item type="list">
				<item type="number">1.1916294787138613</item>
				<item type="number">-0.9962983461949918</item>
				<item type="number">-0.013410821069832499</item>
			</item>
			<item type="list">
				<item type="number">1.4028427045451444</item>
				<item type="number">0.22310923686413675</item>
				<item type="number">0.007407233675860897</item>
			</item>
			<item type="list">
				<item type="number">-1.5857175759337114</item>
				<item type="number">0.11275272513609574</item>
				<item type="number">0.0020338858343949048</item>
			</item>
			<item type="list">
				<item type="number">-2.1553992111707916</item>
				<item type="number">0.19864826014031245</item>
				<item type="number">0.7527845572960052</item>
			</item>
			<item type="list">
				<item type="number">-2.1536970594757814</item>
				<item type="number">0.22391774070350803</item>
				<item type="number">-0.7466872806335563</item>
			</item>
		</item>
		<item type="list">
			<item type="list">
				<item type="number">1.191621072329637</item>
				<item type="number">-0.9963300554408331</item>
				<item type="number">-0.013411365876006458</item>
			</item>
			<item type="list">
				<item type="number">1.402845447897004</item>
				<item type="number">0.22314192660130625</item>
				<item type="number">0.007407788273413613</item>
			</item>
			<item type="list">
				<item type="number">-1.585712966458792</item>
				<item type="number">0.11275192716305817</item>
				<item type="number">0.0020338779528020186</item>
			</item>
			<item type="list">
				<item type="number">-2.155390854681602</item>
				<item type="number">0.19864676564539596</item>
				<item type="number">0.7527872892456293</item>
			</item>
			<item type="list">
				<item type="number">-2.1536886952440355</item>
				<item type="number">0.22391633849986756</item>
				<item type="number">-0.7466900428918558</item>
			</item>
		</item>
		<item type="list">
			<item type="list">
				<item type="number">1.1916123933940592</item>
				<item type="number">-0.9963628748484755</item>
				<item type="number">-0.013411929728543898</item>
			</item>
			<item type="list">
				<item type="number">1.402848307848325</item>
				<item type="number">0.22317575350269375</item>
				<item type="number">0.007408362187335757</item>
			</item>
			<item type="list">
				<item type="number">-1.5857082346348594</item>
				<item type="number">0.11275110800861937</item>
				<item type="number">0.0020338698615938256</item>
			</item>
			<item type="list">
				<item type="number">-2.1553822316808446</item>
				<item type="number">0.1986452230993049</item>
				<item type="number">0.7527901311468715</item>
			</item>
			<item type="list">
				<item type="number">-2.153680064221791</item>
				<item type="number">0.2239148919636375</item>
				<item type="number">-0.7466929160601882</item>
			</item>
		</item>
		<item type="list">
			<item type="list">
				<item type="number">1.1916034383146608</item>
				<item type="number">-0.9963968250853307</item>
				<item type="number">-0.013412512973967974</item>
			</item>
			<item type="list">
				<item type="number">1.4028512879248527</item>
				<item type="number">0.22321073824584586</item>
				<item type="number">0.007408955764497329</item>
			</item>
			<item type="list">
				<item type="number">-1.5857033808047678</item>
				<item type="number">0.11275026773438933</item>
				<item type="number">0.002033861561471087</item>
			</item>
			<item type="list">
				<item type="number">-2.1553733389225727</item>
				<item type="number">0.1986436318793339</item>
				<item type="number">0.7527930862151242</item>
			</item>
			<item type="list">
				<item type="number">-2.153671163154721</item>
				<item type="number">0.22391340057887416</item>
				<item type="number">-0.7466959033705722</item>
			</item>
		</item>
		<item type="list">
			<item type="list">
				<item type="number">1.1915942033344864</item>
				<item type="number">-0.9964319275542848</item>
				<item type="number">-0.013413115986479776</item>
			</item>
			<item type="list">
				<item type="number">1.40285439181305</item>
				<item type="number">0.22324690224679833</item>
				<item type="number">0.007409569378458557</item>
			</item>
			<item type="list">
				<item type="number">-1.585698405320437</item>
				<item type="number">0.11274940640037301</item>
				<item type="number">0.002033853053947253</item>
			</item>
			<item type="list">
				<item type="number">-2.155364173061767</item>
				<item type="number">0.19864199135198735</item>
				<item type="number">0.7527961578422796</item>
			</item>
			<item type="list">
				<item type="number">-2.1536619886839032</item>
				<item type="number">0.22391186381806585</item>
				<item type="number">-0.7466990082287485</item>
			</item>
		</item>
		<item type="list">
			<item type="list">
				<item type="number">1.1915846846846119</item>
				<item type="number">-0.9964682038701578</item>
				<item type="number">-0.013413739130281592</item>
			</item>
			<item type="list">
				<item type="number">1.4028576231686463</item>
				<item type="number">0.2232842671390967</item>
				<item type="number">0.007410203394907759</item>
			</item>
			<item type="list">
				<item type="number">-1.5856933085273692</item>
				<item type="number">0.11274852406688207</item>
				<item type="number">0.0020338443379849256</item>
			</item>
			<item type="list">
				<item type="number">-2.155354730454016</item>
				<item type="number">0.1986403008179331</item>
				<item type="number">0.7527993496804373</item>
			</item>
			<item type="list">
				<item type="number">-2.153652537173818</item>
				<item type="number">0.22391028112615247</item>
				<item type="number">-0.7467022342939359</item>
			</item>
		</item>
		<item type="list">
			<item type="list">
				<item type="number">1.1915748783209335</item>
				<item type="number">-0.9965056771945061</item>
				<item type="number">-0.013414382799852626</item>
			</item>
			<item type="list">
				<item type="number">1.4028609860037216</item>
				<item type="number">0.2233228560905882</item>
				<item type="number">0.00741085820719511</item>
			</item>
			<item type="list">
				<item type="number">-1.5856880908292486</item>
				<item type="number">0.1127476208035928</item>
				<item type="number">0.0020338354154906826</item>
			</item>
			<item type="list">
				<item type="number">-2.1553450076556295</item>
				<item type="number">0.19863855961885654</item>
				<item type="number">0.7528026652539713</item>
			</item>
			<item type="list">
				<item type="number">-2.1536428051532064</item>
				<item type="number">0.22390865195580192</item>
				<item type="number">-0.7467055851028493</item>
			</item>
		</item>
		<item type="list">
			<item type="list">
				<item type="number">1.19156478010903</item>
				<item type="number">-0.9965443710791086</item>
				<item type="number">-0.013415047392142547</item>
			</item>
			<item type="list">
				<item type="number">1.4028644843767906</item>
				<item type="number">0.2233626926657743</item>
				<item type="number">0.007411534212641479</item>
			</item>
			<item type="list">
				<item type="number">-1.585682752619212</item>
				<item type="number">0.11274669667902183</item>
				<item type="number">0.0020338262888601245</item>
			</item>
			<item type="list">
				<item type="number">-2.1553350009487056</item>
				<item type="number">0.1986367670467921</item>
				<item type="number">0.7528061083712696</item>
			</item>
			<item type="list">
				<item type="number">-2.1536327888958975</item>
				<item type="number">0.22390697572565588</item>
				<item type="number">-0.7467090645077878</item>
			</item>
		</item>
		<item type="list">
			<item type="list">
				<item type="number">1.1915543858809152</item>
				<item type="number">-0.9965843094736029</item>
				<item type="number">-0.013415733326283945</item>
			</item>
			<item type="list">
				<item type="number">1.4028681223352095</item>
				<item type="number">0.22340380083495628</item>
				<item type="number">0.0074122318317786815</item>
			</item>
			<item type="list">
				<item type="number">-1.5856772942756339</item>
				<item type="number">0.11274575175903273</item>
				<item type="number">0.0020338169555502933</item>
			</item>
			<item type="list">
				<item type="number">-2.1553247063644063</item>
				<item type="number">0.19863492234471047</item>
				<item type="number">0.752809683190178</item>
			</item>
			<item type="list">
				<item type="number">-2.153622484451143</item>
				<item type="number">0.22390525181948673</item>
				<item type="number">-0.7467126766484454</item>
			</item>
		</item>
		<item type="list">
			<item type="list">
				<item type="number">1.1915436911854629</item>
				<item type="number">-0.996625517735791</item>
				<item type="number">-0.013416441037150248</item>
			</item>
			<item type="list">
				<item type="number">1.4028719042899573</item>
				<item type="number">0.22344620596257928</item>
				<item type="number">0.00741295149865624</item>
			</item>
			<item type="list">
				<item type="number">-1.5856717162393328</item>
				<item type="number">0.11274478612015572</item>
				<item type="number">0.0020338074168194616</item>
			</item>
			<item type="list">
				<item type="number">-2.1553141201028296</item>
				<item type="number">0.19863302478528347</item>
				<item type="number">0.7528133937443012</item>
			</item>
			<item type="list">
				<item type="number">-2.153611887985613</item>
				<item type="number">0.22390347964460783</item>
				<item type="number">-0.7467164255653199</item>
			</item>
		</item>
		<item type="list">
			<item type="list">
				<item type="number">1.1915326915479383</item>
				<item type="number">-0.9966680215090356</item>
				<item type="number">-0.013417170960266834</item>
			</item>
			<item type="list">
				<item type="number">1.4028758346332337</item>
				<item type="number">0.22348993370513373</item>
				<item type="number">0.00741369364825186</item>
			</item>
			<item type="list">
				<item type="number">-1.585666018946352</item>
				<item type="number">0.11274379983861264</item>
				<item type="number">0.0020337976730939043</item>
			</item>
			<item type="list">
				<item type="number">-2.1553032380548323</item>
				<item type="number">0.19863107359001272</item>
				<item type="number">0.7528172443603115</item>
			</item>
			<item type="list">
				<item type="number">-2.1536009953781914</item>
				<item type="number">0.22390165856147365</item>
				<item type="number">-0.7467203155831569</item>
			</item>
		</item>
		<item type="list">
			<item type="list">
				<item type="number">1.1915213822748738</item>
				<item type="number">-0.9967118475323218</item>
				<item type="number">-0.013417923553386418</item>
			</item>
			<item type="list">
				<item type="number">1.4028799179713771</item>
				<item type="number">0.22353501081937413</item>
				<item type="number">0.007414458738109786</item>
			</item>
			<item type="list">
				<item type="number">-1.585660202836222</item>
				<item type="number">0.11274279298729929</item>
				<item type="number">0.002033787727295139</item>
			</item>
			<item type="list">
				<item type="number">-2.155292056049491</item>
				<item type="number">0.19862906796643973</item>
				<item type="number">0.7528212396032327</item>
			</item>
			<item type="list">
				<item type="number">-2.153589802441359</item>
				<item type="number">0.2238997879236198</item>
				<item type="number">-0.7467243513100378</item>
			</item>
		</item>
		<item type="list">
			<item type="list">
				<item type="number">1.1915097586145913</item>
				<item type="number">-0.9967570229904503</item>
				<item type="number">-0.013418699277272836</item>
			</item>
			<item type="list">
				<item type="number">1.4028841589699783</item>
				<item type="number">0.22358146450415103</item>
				<item type="number">0.007415247229782093</item>
			</item>
			<item type="list">
				<item type="number">-1.5856542683719304</item>
				<item type="number">0.11274176564837307</item>
				<item type="number">0.0020337775793531844</item>
			</item>
			<item type="list">
				<item type="number">-2.155280569736792</item>
				<item type="number">0.1986270070647116</item>
				<item type="number">0.7528253841926897</item>
			</item>
			<item type="list">
				<item type="number">-2.1535783048109454</item>
				<item type="number">0.2238978670540302</item>
				<item type="number">-0.746728537476987</item>
			</item>
		</item>
		<item type="list">
			<item type="list">
				<item type="number">1.1914978156028506</item>
				<item type="number">-0.9968035763010932</item>
				<item type="number">-0.01341949861987916</item>
			</item>
			<item type="list">
				<item type="number">1.4028885625004084</item>
				<item type="number">0.22362932319324547</item>
				<item type="number">0.007416059611927042</item>
			</item>
			<item type="list">
				<item type="number">-1.5856482160224143</item>
				<item type="number">0.11274071790187987</item>
				<item type="number">0.0020337672293398836</item>
			</item>
			<item type="list">
				<item type="number">-2.1552687746562866</item>
				<item type="number">0.19862489003472505</item>
				<item type="number">0.7528296830776738</item>
			</item>
			<item type="list">
				<item type="number">-2.153566498031085</item>
				<item type="number">0.22389589527674533</item>
				<item type="number">-0.7467328790453275</item>
			</item>
		</item>
		<item type="list">
			<item type="list">
				<item type="number">1.1914855481825977</item>
				<item type="number">-0.9968515362239903</item>
				<item type="number">-0.013420322069021232</item>
			</item>
			<item type="list">
				<item type="number">1.4028931334836958</item>
				<item type="number">0.22367861566950104</item>
				<item type="number">0.007416896372686906</item>
			</item>
			<item type="list">
				<item type="number">-1.5856420462465097</item>
				<item type="number">0.11273964982908845</item>
				<item type="number">0.002033756678175706</item>
			</item>
			<item type="list">
				<item type="number">-2.155256666088976</item>
				<item type="number">0.19862271596424025</item>
				<item type="number">0.7528341415354219</item>
			</item>
			<item type="list">
				<item type="number">-2.153554377379918</item>
				<item type="number">0.2238938718475278</item>
				<item type="number">-0.7467373813120859</item>
			</item>
		</item>
		<item type="list">
			<item type="list">
				<item type="number">1.1914729510958086</item>
				<item type="number">-0.9969009328771297</item>
				<item type="number">-0.013421170139720533</item>
			</item>
			<item type="list">
				<item type="number">1.4028978771246958</item>
				<item type="number">0.22372937206046878</item>
				<item type="number">0.007417758026785897</item>
			</item>
			<item type="list">
				<item type="number">-1.5856357595710564</item>
				<item type="number">0.11273856152013312</item>
				<item type="number">0.002033745927027979</item>
			</item>
			<item type="list">
				<item type="number">-2.1552442394490128</item>
				<item type="number">0.19862048396832252</item>
				<item type="number">0.7528387648146053</item>
			</item>
			<item type="list">
				<item type="number">-2.153541938238118</item>
				<item type="number">0.22389179606906817</item>
				<item type="number">-0.7467420495397412</item>
			</item>
		</item>
		<item type="list">
			<item type="list">
				<item type="number">1.1914600189629259</item>
				<item type="number">-0.9969517970234647</item>
				<item type="number">-0.013422043357207421</item>
			</item>
			<item type="list">
				<item type="number">1.4029027987046891</item>
				<item type="number">0.22378162314585787</item>
				<item type="number">0.007418645099663719</item>
			</item>
			<item type="list">
				<item type="number">-1.5856293565101316</item>
				<item type="number">0.11273745306420858</item>
				<item type="number">0.002033734976206826</item>
			</item>
			<item type="list">
				<item type="number">-2.1552314898800824</item>
				<item type="number">0.1986181931119487</item>
				<item type="number">0.7528435585291072</item>
			</item>
			<item type="list">
				<item type="number">-2.1535291757434862</item>
				<item type="number">0.22388966719487252</item>
				<item type="number">-0.7467468893504212</item>
			</item>
		</item>
		<item type="list">
			<item type="list">
				<item type="number">1.1914467462501268</item>
				<item type="number">-0.9970041603095254</item>
				<item type="number">-0.0134229422530983</item>
			</item>
			<item type="list">
				<item type="number">1.402907903656464</item>
				<item type="number">0.22383540059014914</item>
				<item type="number">0.007419558122154525</item>
			</item>
			<item type="list">
				<item type="number">-1.5856228375918997</item>
				<item type="number">0.11273632455284116</item>
				<item type="number">0.002033723828427686</item>
			</item>
			<item type="list">
				<item type="number">-2.155218412405197</item>
				<item type="number">0.1986158424343105</item>
				<item type="number">0.7528485285209477</item>
			</item>
			<item type="list">
				<item type="number">-2.1535160848872157</item>
				<item type="number">0.22388748444826923</item>
				<item type="number">-0.746751906616827</item>
			</item>
		</item>
		<item type="list">
			<item type="list">
				<item type="number">1.1914331272915637</item>
				<item type="number">-0.9970580550563561</item>
				<item type="number">-0.013423867393847782</item>
			</item>
			<item type="list">
				<item type="number">1.4029131974993505</item>
				<item type="number">0.2238907367388383</item>
				<item type="number">0.007420497662913863</item>
			</item>
			<item type="list">
				<item type="number">-1.585616203332574</item>
				<item type="number">0.11273517607598672</item>
				<item type="number">0.002033712482299802</item>
			</item>
			<item type="list">
				<item type="number">-2.1552050017596147</item>
				<item type="number">0.19861343091614986</item>
				<item type="number">0.7528536810136077</item>
			</item>
			<item type="list">
				<item type="number">-2.15350266041601</item>
				<item type="number">0.22388524703277946</item>
				<item type="number">-0.7467571075752967</item>
			</item>
		</item>
		<item type="list">
			<item type="list">
				<item type="number">1.191419156316441</item>
				<item type="number">-0.9971135146235817</item>
				<item type="number">-0.013424819346249164</item>
			</item>
			<item type="list">
				<item type="number">1.4029186858989808</item>
				<item type="number">0.22394766497040652</item>
				<item type="number">0.007421464288602553</item>
			</item>
			<item type="list">
				<item type="number">-1.5856094542917767</item>
				<item type="number">0.11273400772999916</item>
				<item type="number">0.0020337009395548582</item>
			</item>
			<item type="list">
				<item type="number">-2.1551912526716213</item>
				<item type="number">0.1986109575410623</item>
				<item type="number">0.7528590223900414</item>
			</item>
			<item type="list">
				<item type="number">-2.1534888970509156</item>
				<item type="number">0.22388295413632917</item>
				<item type="number">-0.7467624986341656</item>
			</item>
		</item>
		<item type="list">
			<item type="list">
				<item type="number">1.1914048272219446</item>
				<item type="number">-0.9971705736823991</item>
				<item type="number">-0.013425798694795358</item>
			</item>
			<item type="list">
				<item type="number">1.4029243748904754</item>
				<item type="number">0.22400621996699066</item>
				<item type="number">0.007422458583052572</item>
			</item>
			<item type="list">
				<item type="number">-1.5856025910667204</item>
				<item type="number">0.11273281961922124</item>
				<item type="number">0.002033689201371835</item>
			</item>
			<item type="list">
				<item type="number">-2.1551771598901617</item>
				<item type="number">0.19860842127694459</item>
				<item type="number">0.7528645591886941</item>
			</item>
			<item type="list">
				<item type="number">-2.153474789490437</item>
				<item type="number">0.22388060496142267</item>
				<item type="number">-0.7467680863401004</item>
			</item>
		</item>
		<item type="list">
			<item type="list">
				<item type="number">1.1913901339293151</item>
				<item type="number">-0.9972292672722659</item>
				<item type="number">-0.013426806041531873</item>
			</item>
			<item type="list">
				<item type="number">1.4029302703992887</item>
				<item type="number">0.224066436795215</item>
				<item type="number">0.007423481148367145</item>
			</item>
			<item type="list">
				<item type="number">-1.5855956142201895</item>
				<item type="number">0.11273161184001063</item>
				<item type="number">0.0020336772703682233</item>
			</item>
			<item type="list">
				<item type="number">-2.155162717733247</item>
				<item type="number">0.1986058210327251</item>
				<item type="number">0.7528702984668897</item>
			</item>
			<item type="list">
				<item type="number">-2.153460332051753</item>
				<item type="number">0.22387819863870495</item>
				<item type="number">-0.7467738777928825</item>
			</item>
		</item>
		<item type="list">
			<item type="list">
				<item type="number">1.1913750699926808</item>
				<item type="number">-0.9972896320490824</item>
				<item type="number">-0.013427842016611643</item>
			</item>
			<item type="list">
				<item type="number">1.4029363787970448</item>
				<item type="number">0.22412835212493137</item>
				<item type="number">0.007424532613220043</item>
			</item>
			<item type="list">
				<item type="number">-1.585588524376454</item>
				<item type="number">0.11273038450012787</item>
				<item type="number">0.0020336651468937867</item>
			</item>
			<item type="list">
				<item type="number">-2.155147920687785</item>
				<item type="number">0.1986031557186144</item>
				<item type="number">0.7528762473732871</item>
			</item>
			<item type="list">
				<item type="number">-2.153445519161907</item>
				<item type="number">0.22387573432631167</item>
				<item type="number">-0.7467798801232465</item>
			</item>
		</item>
		<item type="list">
			<item type="list">
				<item type="number">1.191359628984479</item>
				<item type="number">-0.9973517049626365</item>
				<item type="number">-0.013428907249032812</item>
			</item>
			<item type="list">
				<item type="number">1.4029427063528355</item>
				<item type="number">0.22419200293256633</item>
				<item type="number">0.007425613609504001</item>
			</item>
			<item type="list">
				<item type="number">-1.5855813221279091</item>
				<item type="number">0.11272913770231097</item>
				<item type="number">0.002033652830343869</item>
			</item>
			<item type="list">
				<item type="number">-2.1551327627767187</item>
				<item type="number">0.19860042417689514</item>
				<item type="number">0.7528824136388799</item>
			</item>
			<item type="list">
				<item type="number">-2.1534303448811962</item>
				<item type="number">0.22387321112865902</item>
				<item type="number">-0.7467861010985276</item>
			</item>
		</item>
		<item type="list">
			<item type="list">
				<item type="number">1.1913438041197122</item>
				<item type="number">-0.9974155246735067</item>
				<item type="number">-0.013430002402874222</item>
			</item>
			<item type="list">
				<item type="number">1.4029492597724937</item>
				<item type="number">0.22425742789104366</item>
				<item type="number">0.007426724801748768</item>
			</item>
			<item type="list">
				<item type="number">-1.5855740081296852</item>
				<item type="number">0.1127278715612773</item>
				<item type="number">0.002033640323015728</item>
			</item>
			<item type="list">
				<item type="number">-2.155117238178382</item>
				<item type="number">0.19859762526575392</item>
				<item type="number">0.7528888050257542</item>
			</item>
			<item type="list">
				<item type="number">-2.1534148033775087</item>
				<item type="number">0.22387062817097259</item>
				<item type="number">-0.7467925485244283</item>
			</item>
		</item>
		<item type="list">
			<item type="list">
				<item type="number">1.1913275884890926</item>
				<item type="number">-0.9974811304969403</item>
				<item type="number">-0.013431128152760539</item>
			</item>
			<item type="list">
				<item type="number">1.4029560458422181</item>
				<item type="number">0.22432466633744066</item>
				<item type="number">0.007427866864056855</item>
			</item>
			<item type="list">
				<item type="number">-1.5855665830262238</item>
				<item type="number">0.11272658618989928</item>
				<item type="number">0.0020336276251995385</item>
			</item>
			<item type="list">
				<item type="number">-2.1551013408179163</item>
				<item type="number">0.19859475777834212</item>
				<item type="number">0.7528954298443813</item>
			</item>
			<item type="list">
				<item type="number">-2.1533988885444106</item>
				<item type="number">0.22386798452227663</item>
				<item type="number">-0.7467992307077373</item>
			</item>
		</item>
		<item type="list">
			<item type="list">
				<item type="number">1.1913109751402706</item>
				<item type="number">-0.9975485625304179</item>
				<item type="number">-0.013432285168263303</item>
			</item>
			<item type="list">
				<item type="number">1.4029630713461962</item>
				<item type="number">0.22439375840047612</item>
				<item type="number">0.007429040466845335</item>
			</item>
			<item type="list">
				<item type="number">-1.585559047449629</item>
				<item type="number">0.112725281694612</item>
				<item type="number">0.002033614739333879</item>
			</item>
			<item type="list">
				<item type="number">-2.1550850643423365</item>
				<item type="number">0.1985918204794838</item>
				<item type="number">0.7529022968787117</item>
			</item>
			<item type="list">
				<item type="number">-2.1533825940341496</item>
				<item type="number">0.22386527923278515</item>
				<item type="number">-0.7468061564845266</item>
			</item>
		</item>
		<item type="list">
			<item type="list">
				<item type="number">1.1912939567438794</item>
				<item type="number">-0.9976178623369987</item>
				<item type="number">-0.013433474172692488</item>
			</item>
			<item type="list">
				<item type="number">1.4029703434811072</item>
				<item type="number">0.22446474566689353</item>
				<item type="number">0.0074302463336343195</item>
			</item>
			<item type="list">
				<item type="number">-1.585551402066861</item>
				<item type="number">0.11272395818941722</item>
				<item type="number">0.0020336016637136126</item>
			</item>
			<item type="list">
				<item type="number">-2.155068402425589</item>
				<item type="number">0.19858881211397103</item>
				<item type="number">0.7529094152117534</item>
			</item>
			<item type="list">
				<item type="number">-2.1533659134817458</item>
				<item type="number">0.2238625113725306</item>
				<item type="number">-0.7468133349140771</item>
			</item>
		</item>
		<item type="list">
			<item type="list">
				<item type="number">1.1912765258699387</item>
				<item type="number">-0.9976890725118515</item>
				<item type="number">-0.013434695887009619</item>
			</item>
			<item type="list">
				<item type="number">1.4029778695450263</item>
				<item type="number">0.2245376707522401</item>
				<item type="number">0.007431485185559596</item>
			</item>
			<item type="list">
				<item type="number">-1.5855436475667524</item>
				<item type="number">0.11272261579618462</item>
				<item type="number">0.0020335884005994115</item>
			</item>
			<item type="list">
				<item type="number">-2.155051348566111</item>
				<item type="number">0.19858573139851834</item>
				<item type="number">0.7529167942999363</item>
			</item>
			<item type="list">
				<item type="number">-2.1533488403630594</item>
				<item type="number">0.2238596799672107</item>
				<item type="number">-0.7468207754914626</item>
			</item>
		</item>
		<item type="list">
			<item type="list">
				<item type="number">1.1912586748967418</item>
				<item type="number">-0.9977622367226631</item>
				<item type="number">-0.013435951058739412</item>
			</item>
			<item type="list">
				<item type="number">1.402985657023145</item>
				<item type="number">0.22461257734816573</item>
				<item type="number">0.007432757770423666</item>
			</item>
			<item type="list">
				<item type="number">-1.5855357846488927</item>
				<item type="number">0.11272125463579441</item>
				<item type="number">0.002033574951329144</item>
			</item>
			<item type="list">
				<item type="number">-2.1550338961438222</item>
				<item type="number">0.19858257701546403</item>
				<item type="number">0.7529244440586613</item>
			</item>
			<item type="list">
				<item type="number">-2.1533313680285397</item>
				<item type="number">0.22385678403572237</item>
				<item type="number">-0.7468284881577255</item>
			</item>
		</item>
		<item type="list">
			<item type="list">
				<item type="number">1.1912403959836808</item>
				<item type="number">-0.9978373997501704</item>
				<item type="number">-0.013437240453112552</item>
			</item>
			<item type="list">
				<item type="number">1.4029937136166688</item>
				<item type="number">0.22468951025997733</item>
				<item type="number">0.0074340648535019685</item>
			</item>
			<item type="list">
				<item type="number">-1.585527814026029</item>
				<item type="number">0.11271987483084425</item>
				<item type="number">0.0020335613161255994</item>
			</item>
			<item type="list">
				<item type="number">-2.1550160384060657</item>
				<item type="number">0.19857934761739776</item>
				<item type="number">0.7529323748682445</item>
			</item>
			<item type="list">
				<item type="number">-2.153313489706636</item>
				<item type="number">0.22385382258982472</item>
				<item type="number">-0.7468364832974281</item>
			</item>
		</item>
		<item type="list">
			<item type="list">
				<item type="number">1.1912216812066034</item>
				<item type="number">-0.9979146074371539</item>
				<item type="number">-0.013438564850440217</item>
			</item>
			<item type="list">
				<item type="number">1.4030020471090396</item>
				<item type="number">0.22476851535449976</item>
				<item type="number">0.007435407215191398</item>
			</item>
			<item type="list">
				<item type="number">-1.585519736426695</item>
				<item type="number">0.1127184765092028</item>
				<item type="number">0.002033547498138229</item>
			</item>
			<item type="list">
				<item type="number">-2.154997768467446</item>
				<item type="number">0.19857604181828992</item>
				<item type="number">0.7529405975627826</item>
			</item>
			<item type="list">
				<item type="number">-2.1532951984872093</item>
				<item type="number">0.22385079460457255</item>
				<item type="number">-0.7468447717960109</item>
			</item>
		</item>
		<item type="list">
			<item type="list">
				<item type="number">1.1912025222022495</item>
				<item type="number">-0.9979939070455379</item>
				<item type="number">-0.013439925057812607</item>
			</item>
			<item type="list">
				<item type="number">1.4030106657157422</item>
				<item type="number">0.22484963991914206</item>
				<item type="number">0.007436785662862927</item>
			</item>
			<item type="list">
				<item type="number">-1.585511552584184</item>
				<item type="number">0.11271705979675005</item>
				<item type="number">0.0020335334980763576</item>
			</item>
			<item type="list">
				<item type="number">-2.154979079351168</item>
				<item type="number">0.19857265822466952</item>
				<item type="number">0.7529491235419853</item>
			</item>
			<item type="list">
				<item type="number">-2.153276487363893</item>
				<item type="number">0.22384769907115873</item>
				<item type="number">-0.746853365068897</item>
			</item>
		</item>
		<item type="list">
			<item type="list">
				<item type="number">1.1911829105228162</item>
				<item type="number">-0.9980753469310946</item>
				<item type="number">-0.01344132190150437</item>
			</item>
			<item type="list">
				<item type="number">1.4030195777346273</item>
				<item type="number">0.2249329323362256</item>
				<item type="number">0.007438201023276536</item>
			</item>
			<item type="list">
				<item type="number">-1.5855032632466433</item>
				<item type="number">0.11271562482340981</item>
				<item type="number">0.0020335193172137354</item>
			</item>
			<item type="list">
				<item type="number">-2.15495996394107</item>
				<item type="number">0.19856919539443904</item>
				<item type="number">0.7529579647160682</item>
			</item>
			<item type="list">
				<item type="number">-2.1532573491993565</item>
				<item type="number">0.22384453494835227</item>
				<item type="number">-0.7468622750542198</item>
			</item>
		</item>
		<item type="list">
			<item type="list">
				<item type="number">1.1911628374891599</item>
				<item type="number">-0.9981589766811321</item>
				<item type="number">-0.013442756231485537</item>
			</item>
			<item type="list">
				<item type="number">1.403028791691206</item>
				<item type="number">0.22501844221927217</item>
				<item type="number">0.007439654146636582</item>
			</item>
			<item type="list">
				<item type="number">-1.5854948691730726</item>
				<item type="number">0.11271417172116684</item>
				<item type="number">0.0020335049569364496</item>
			</item>
			<item type="list">
				<item type="number">-2.1549404150145253</item>
				<item type="number">0.19856565186420674</item>
				<item type="number">0.7529671335528176</item>
			</item>
			<item type="list">
				<item type="number">-2.1532377767320883</item>
				<item type="number">0.22384130118881573</item>
				<item type="number">-0.7468715142454819</item>
			</item>
		</item>
		<item type="list">
			<item type="list">
				<item type="number">1.1911422942232528</item>
				<item type="number">-0.9982448471428752</item>
				<item type="number">-0.013444228911857531</item>
			</item>
			<item type="list">
				<item type="number">1.4030383163073625</item>
				<item type="number">0.22510622044266718</item>
				<item type="number">0.007441145897782042</item>
			</item>
			<item type="list">
				<item type="number">-1.5854863711309568</item>
				<item type="number">0.11271270062245066</item>
				<item type="number">0.002033490417362693</item>
			</item>
			<item type="list">
				<item type="number">-2.1549204252492427</item>
				<item type="number">0.1985620261427279</item>
				<item type="number">0.7529766431620789</item>
			</item>
			<item type="list">
				<item type="number">-2.1532177626257023</item>
				<item type="number">0.2238379967509869</item>
				<item type="number">-0.7468810957661103</item>
			</item>
		</item>
		<item type="list">
			<item type="list">
				<item type="number">1.1911212716307387</item>
				<item type="number">-0.9983330104192851</item>
				<item type="number">-0.013445740824125217</item>
			</item>
			<item type="list">
				<item type="number">1.4030481605187282</item>
				<item type="number">0.22519631913712043</item>
				<item type="number">0.00744267715826555</item>
			</item>
			<item type="list">
				<item type="number">-1.5854777699025833</item>
				<item type="number">0.11271121166353189</item>
				<item type="number">0.0020334757008062285</item>
			</item>
			<item type="list">
				<item type="number">-2.1548999871978975</item>
				<item type="number">0.19855831670281712</item>
				<item type="number">0.7529865072288875</item>
			</item>
			<item type="list">
				<item type="number">-2.1531972993929727</item>
				<item type="number">0.22383462055895373</item>
				<item type="number">-0.7468910333386194</item>
			</item>
		</item>
		<item type="list">
			<item type="list">
				<item type="number">1.1910997604469773</item>
				<item type="number">-0.9984235198348391</item>
				<item type="number">-0.013447292888776994</item>
			</item>
			<item type="list">
				<item type="number">1.4030583334267595</item>
				<item type="number">0.22528879165337606</item>
				<item type="number">0.007444248849087508</item>
			</item>
			<item type="list">
				<item type="number">-1.5854690662734818</item>
				<item type="number">0.11270970498201133</item>
				<item type="number">0.002033460808367908</item>
			</item>
			<item type="list">
				<item type="number">-2.154879093348084</item>
				<item type="number">0.1985545219957699</item>
				<item type="number">0.7529967401449232</item>
			</item>
			<item type="list">
				<item type="number">-2.1531763794895498</item>
				<item type="number">0.22383117156072382</item>
				<item type="number">-0.7469013413802857</item>
			</item>
		</item>
		<item type="list">
			<item type="list">
				<item type="number">1.1910777510143862</item>
				<item type="number">-0.9985164302536084</item>
				<item type="number">-0.013448886038106967</item>
			</item>
			<item type="list">
				<item type="number">1.4030688445189516</item>
				<item type="number">0.22538369288724824</item>
				<item type="number">0.007445861902731381</item>
			</item>
			<item type="list">
				<item type="number">-1.5854602610325514</item>
				<item type="number">0.11270818071154506</item>
				<item type="number">0.0020334457424604955</item>
			</item>
			<item type="list">
				<item type="number">-2.1548577361085686</item>
				<item type="number">0.19855064045727375</item>
				<item type="number">0.7530073570092615</item>
			</item>
			<item type="list">
				<item type="number">-2.1531549952868234</item>
				<item type="number">0.22382764869560687</item>
				<item type="number">-0.7469120350314824</item>
			</item>
		</item>
		<item type="list">
			<item type="list">
				<item type="number">1.1910552335359932</item>
				<item type="number">-0.9986117978021338</item>
				<item type="number">-0.013450521235881802</item>
			</item>
			<item type="list">
				<item type="number">1.4030797034206528</item>
				<item type="number">0.2254810789939042</item>
				<item type="number">0.007447517282915726</item>
			</item>
			<item type="list">
				<item type="number">-1.5854513549766132</item>
				<item type="number">0.1127066389901745</item>
				<item type="number">0.002033430503688606</item>
			</item>
			<item type="list">
				<item type="number">-2.1548359078133146</item>
				<item type="number">0.19854667049610852</item>
				<item type="number">0.7530183736972008</item>
			</item>
			<item type="list">
				<item type="number">-2.1531331390809183</item>
				<item type="number">0.22382405090967278</item>
				<item type="number">-0.7469231301763399</item>
			</item>
		</item>
		<item type="list">
			<item type="list">
				<item type="number">1.191032197943326</item>
				<item type="number">-0.9987096800024529</item>
				<item type="number">-0.013452199463014788</item>
			</item>
			<item type="list">
				<item type="number">1.4030909200245294</item>
				<item type="number">0.22558100752737495</item>
				<item type="number">0.00744921597096067</item>
			</item>
			<item type="list">
				<item type="number">-1.5854423489063547</item>
				<item type="number">0.11270507995676554</item>
				<item type="number">0.002033415093302806</item>
			</item>
			<item type="list">
				<item type="number">-2.1548136007323855</item>
				<item type="number">0.19854261047843957</item>
				<item type="number">0.7530298068379586</item>
			</item>
			<item type="list">
				<item type="number">-2.153110803104107</item>
				<item type="number">0.22382037712509478</item>
				<item type="number">-0.7469346434703793</item>
			</item>
		</item>
		<item type="list">
			<item type="list">
				<item type="number">1.1910086339526618</item>
				<item type="number">-0.9988101357080797</item>
				<item type="number">-0.013453921730466336</item>
			</item>
			<item type="list">
				<item type="number">1.403102504434935</item>
				<item type="number">0.2256835373717492</item>
				<item type="number">0.0074509589781198</item>
			</item>
			<item type="list">
				<item type="number">-1.5854332436253946</item>
				<item type="number">0.11270350375082214</item>
				<item type="number">0.0020333995120068783</item>
			</item>
			<item type="list">
				<item type="number">-2.1547908070823474</item>
				<item type="number">0.19853845876021722</item>
				<item type="number">0.753041673928908</item>
			</item>
			<item type="list">
				<item type="number">-2.1530879795390727</item>
				<item type="number">0.22381662628666657</item>
				<item type="number">-0.7469465924267956</item>
			</item>
		</item>
		<item type="list">
			<item type="list">
				<item type="number">1.1909845310815514</item>
				<item type="number">-0.9989132251758243</item>
				<item type="number">-0.013455689056445726</item>
			</item>
			<item type="list">
				<item type="number">1.4031144669514704</item>
				<item type="number">0.22578872881522688</item>
				<item type="number">0.007452747323213597</item>
			</item>
			<item type="list">
				<item type="number">-1.585424039938279</item>
				<item type="number">0.11270191051148239</item>
				<item type="number">0.0020333837613567877</item>
			</item>
			<item type="list">
				<item type="number">-2.1547675190524336</item>
				<item type="number">0.19853421367754337</item>
				<item type="number">0.7530539933560361</item>
			</item>
			<item type="list">
				<item type="number">-2.1530646605259207</item>
				<item type="number">0.22381279735186718</item>
				<item type="number">-0.7469589954659706</item>
			</item>
		</item>
		<item type="list">
			<item type="list">
				<item type="number">1.190959878460273</item>
				<item type="number">-0.9990190102909882</item>
				<item type="number">-0.013457502508316132</item>
			</item>
			<item type="list">
				<item type="number">1.4031268182557473</item>
				<item type="number">0.22589664377600896</item>
				<item type="number">0.0074545820738980305</item>
			</item>
			<item type="list">
				<item type="number">-1.5854147386423574</item>
				<item type="number">0.11270030037635399</item>
				<item type="number">0.0020333678423472058</item>
			</item>
			<item type="list">
				<item type="number">-2.154743728842923</item>
				<item type="number">0.19852987355033905</item>
				<item type="number">0.7530667844447267</item>
			</item>
			<item type="list">
				<item type="number">-2.153040838224428</item>
				<item type="number">0.2238088892947162</item>
				<item type="number">-0.7469718719337207</item>
			</item>
		</item>
		<item type="list">
			<item type="list">
				<item type="number">1.1909346650035717</item>
				<item type="number">-0.9991275543591153</item>
				<item type="number">-0.013459363162560082</item>
			</item>
			<item type="list">
				<item type="number">1.4031395692411441</item>
				<item type="number">0.2260073455931007</item>
				<item type="number">0.0074564643068487845</item>
			</item>
			<item type="list">
				<item type="number">-1.585405340538101</item>
				<item type="number">0.11269867348607354</item>
				<item type="number">0.0020333517572369694</item>
			</item>
			<item type="list">
				<item type="number">-2.154719428603401</item>
				<item type="number">0.19852543665852032</item>
				<item type="number">0.7530800675042085</item>
			</item>
			<item type="list">
				<item type="number">-2.1530165047357386</item>
				<item type="number">0.22380490107222756</item>
				<item type="number">-0.7469852421781896</item>
			</item>
		</item>
		<item type="list">
			<item type="list">
				<item type="number">1.1909088794238443</item>
				<item type="number">-0.9992389222190033</item>
				<item type="number">-0.01346127212470903</item>
			</item>
			<item type="list">
				<item type="number">1.40315273099938</item>
				<item type="number">0.22612089913830402</item>
				<item type="number">0.007458395127861971</item>
			</item>
			<item type="list">
				<item type="number">-1.5853958464139777</item>
				<item type="number">0.11269702997472644</item>
				<item type="number">0.0020333355058048297</item>
			</item>
			<item type="list">
				<item type="number">-2.154694610555506</item>
				<item type="number">0.19852090131298072</item>
				<item type="number">0.7530938639241772</item>
			</item>
			<item type="list">
				<item type="number">-2.152991652215822</item>
				<item type="number">0.2238008317216767</item>
				<item type="number">-0.7469991275897612</item>
			</item>
		</item>
		<item type="list">
			<item type="list">
				<item type="number">1.1908825101052491</item>
				<item type="number">-0.9993531802584767</item>
				<item type="number">-0.013463230530165335</item>
			</item>
			<item type="list">
				<item type="number">1.403166314943988</item>
				<item type="number">0.2262373708352354</item>
				<item type="number">0.00746037567262312</item>
			</item>
			<item type="list">
				<item type="number">-1.5853862570486603</item>
				<item type="number">0.11269536997787208</item>
				<item type="number">0.0020333190908934755</item>
			</item>
			<item type="list">
				<item type="number">-2.15466926693664</item>
				<item type="number">0.19851626577595563</item>
				<item type="number">0.7531081962367198</item>
			</item>
			<item type="list">
				<item type="number">-2.1529662728584196</item>
				<item type="number">0.22379668026136249</item>
				<item type="number">-0.7470135507501322</item>
			</item>
		</item>
		<item type="list">
			<item type="list">
				<item type="number">1.190855545165041</item>
				<item type="number">-0.999470396398475</item>
				<item type="number">-0.013465239534143374</item>
			</item>
			<item type="list">
				<item type="number">1.4031803327537797</item>
				<item type="number">0.22635682864021142</item>
				<item type="number">0.007462407096689913</item>
			</item>
			<item type="list">
				<item type="number">-1.5853765732145</item>
				<item type="number">0.11269369362954214</item>
				<item type="number">0.002033302513625452</item>
			</item>
			<item type="list">
				<item type="number">-2.1546433900347006</item>
				<item type="number">0.19851152830472696</item>
				<item type="number">0.753123088111325</item>
			</item>
			<item type="list">
				<item type="number">-2.1529403588812874</item>
				<item type="number">0.22379244574535953</item>
				<item type="number">-0.747028535352055</item>
			</item>
		</item>
		<item type="list">
			<item type="list">
				<item type="number">1.1908279725180588</item>
				<item type="number">-0.9995906401495509</item>
				<item type="number">-0.013467300321860734</item>
			</item>
			<item type="list">
				<item type="number">1.4031947963056832</item>
				<item type="number">0.2264793420994155</item>
				<item type="number">0.0074644905860460735</item>
			</item>
			<item type="list">
				<item type="number">-1.5853667956630877</item>
				<item type="number">0.11269200106116549</item>
				<item type="number">0.0020332857731048485</item>
			</item>
			<item type="list">
				<item type="number">-2.154616972260215</item>
				<item type="number">0.19850668715149503</item>
				<item type="number">0.7531385645366838</item>
			</item>
			<item type="list">
				<item type="number">-2.1529139026407926</item>
				<item type="number">0.22378812727010416</item>
				<item type="number">-0.7470441063821609</item>
			</item>
		</item>
		<item type="list">
			<item type="list">
				<item type="number">1.1907997796892247</item>
				<item type="number">-0.9997139827333228</item>
				<item type="number">-0.013469414109389299</item>
			</item>
			<item type="list">
				<item type="number">1.4032097178594751</item>
				<item type="number">0.22660498247212757</item>
				<item type="number">0.0074666273567469575</item>
			</item>
			<item type="list">
				<item type="number">-1.5853569251238817</item>
				<item type="number">0.11269029239805788</item>
				<item type="number">0.0020332688705694676</item>
			</item>
			<item type="list">
				<item type="number">-2.154590006148817</item>
				<item type="number">0.19850174058741002</item>
				<item type="number">0.7531546518271605</item>
			</item>
			<item type="list">
				<item type="number">-2.1528868966072454</item>
				<item type="number">0.2237837239778728</item>
				<item type="number">-0.7470602901741958</item>
			</item>
		</item>
		<item type="list">
			<item type="list">
				<item type="number">1.1907709539123161</item>
				<item type="number">-0.9998404970595838</item>
				<item type="number">-0.013471582145629626</item>
			</item>
			<item type="list">
				<item type="number">1.4032251099626631</item>
				<item type="number">0.22673382270606526</item>
				<item type="number">0.007468818657806951</item>
			</item>
			<item type="list">
				<item type="number">-1.5853469623081162</item>
				<item type="number">0.11268856776213318</item>
				<item type="number">0.002033251809401207</item>
			</item>
			<item type="list">
				<item type="number">-2.1545624843458198</item>
				<item type="number">0.19849668686487806</item>
				<item type="number">0.7531713777022662</item>
			</item>
			<item type="list">
				<item type="number">-2.1528593333763784</item>
				<item type="number">0.2237792350795154</item>
				<item type="number">-0.7470771145031503</item>
			</item>
		</item>
		<item type="list">
			<item type="list">
				<item type="number">1.190741482145611</item>
				<item type="number">-0.9999702577337225</item>
				<item type="number">-0.013473805709845448</item>
			</item>
			<item type="list">
				<item type="number">1.403240985433656</item>
				<item type="number">0.22686593744561748</item>
				<item type="number">0.007471065768747455</item>
			</item>
			<item type="list">
				<item type="number">-1.585336907894126</item>
				<item type="number">0.11268682727210813</item>
				<item type="number">0.002033234590848904</item>
			</item>
			<item type="list">
				<item type="number">-2.154534399737298</item>
				<item type="number">0.19849152423999997</item>
				<item type="number">0.7531887714420911</item>
			</item>
			<item type="list">
				<item type="number">-2.152831205752353</item>
				<item type="number">0.2237746598158454</item>
				<item type="number">-0.747094608673024</item>
			</item>
		</item>
		<item type="list">
			<item type="list">
				<item type="number">1.1907113510528526</item>
				<item type="number">-1.0001033410927356</item>
				<item type="number">-0.013476086101549605</item>
			</item>
			<item type="list">
				<item type="number">1.4032573573920821</item>
				<item type="number">0.22700140306414246</item>
				<item type="number">0.007473369991278242</item>
			</item>
			<item type="list">
				<item type="number">-1.5853267625369543</item>
				<item type="number">0.1126850710417266</item>
				<item type="number">0.0020332172135088754</item>
			</item>
			<item type="list">
				<item type="number">-2.1545057454346934</item>
				<item type="number">0.19848625100704365</item>
				<item type="number">0.7532068638947541</item>
			</item>
			<item type="list">
				<item type="number">-2.1528025067896364</item>
				<item type="number">0.22376999751031168</item>
				<item type="number">-0.7471128035445244</item>
			</item>
		</item>
		<item type="list">
			<item type="list">
				<item type="number">1.1906805470042836</item>
				<item type="number">-1.0002398252193276</item>
				<item type="number">-0.013478424657338074</item>
			</item>
			<item type="list">
				<item type="number">1.4032742392354274</item>
				<item type="number">0.22714029768611735</item>
				<item type="number">0.007475732662330249</item>
			</item>
			<item type="list">
				<item type="number">-1.5853165268453555</item>
				<item type="number">0.11268329917519489</item>
				<item type="number">0.002033199678352353</item>
			</item>
			<item type="list">
				<item type="number">-2.1544765147886453</item>
				<item type="number">0.19848086544925733</item>
				<item type="number">0.7532256876586229</item>
			</item>
			<item type="list">
				<item type="number">-2.152773229789883</item>
				<item type="number">0.22376524756286967</item>
				<item type="number">-0.7471317317367492</item>
			</item>
		</item>
		<item type="list">
			<item type="list">
				<item type="number">1.1906490560136007</item>
				<item type="number">-1.0003797900325835</item>
				<item type="number">-0.013480822738550408</item>
			</item>
			<item type="list">
				<item type="number">1.403291644711198</item>
				<item type="number">0.22728270127053574</item>
				<item type="number">0.007478155143095981</item>
			</item>
			<item type="list">
				<item type="number">-1.5853062013797437</item>
				<item type="number">0.11268151177069814</item>
				<item type="number">0.002033181986485342</item>
			</item>
			<item type="list">
				<item type="number">-2.15444670151019</item>
				<item type="number">0.19847536589655607</item>
				<item type="number">0.7532452771739399</item>
			</item>
			<item type="list">
				<item type="number">-2.1527433683579416</item>
				<item type="number">0.22376040945194955</item>
				<item type="number">-0.74715142770516</item>
			</item>
		</item>
		<item type="list">
			<item type="list">
				<item type="number">1.190616863819937</item>
				<item type="number">-1.0005233171873122</item>
				<item type="number">-0.01348328173619832</item>
			</item>
			<item type="list">
				<item type="number">1.403309587837469</item>
				<item type="number">0.22742869551433664</item>
				<item type="number">0.0074806388255289225</item>
			</item>
			<item type="list">
				<item type="number">-1.585295786655392</item>
				<item type="number">0.1126797089179786</item>
				<item type="number">0.0020331641364512575</item>
			</item>
			<item type="list">
				<item type="number">-2.1544162996224214</item>
				<item type="number">0.19846975068577696</item>
				<item type="number">0.7532656687957845</item>
			</item>
			<item type="list">
				<item type="number">-2.152712916439803</item>
				<item type="number">0.223755482747823</item>
				<item type="number">-0.7471719277966653</item>
			</item>
		</item>
		<item type="list">
			<item type="list">
				<item type="number">1.1905839557983824</item>
				<item type="number">-1.0006704903178125</item>
				<item type="number">-0.013485803077998786</item>
			</item>
			<item type="list">
				<item type="number">1.4033280829869994</item>
				<item type="number">0.22757836409563992</item>
				<item type="number">0.007483185138919827</item>
			</item>
			<item type="list">
				<item type="number">-1.585285283122849</item>
				<item type="number">0.11267789069529525</item>
				<item type="number">0.0020331461284418505</item>
			</item>
			<item type="list">
				<item type="number">-2.1543853035883056</item>
				<item type="number">0.19846401820014725</item>
				<item type="number">0.7532869009953949</item>
			</item>
			<item type="list">
				<item type="number">-2.152681868420066</item>
				<item type="number">0.22375046712976468</item>
				<item type="number">-0.7471932705105232</item>
			</item>
		</item>
		<item type="list">
			<item type="list">
				<item type="number">1.1905503170774347</item>
				<item type="number">-1.000821394836601</item>
				<item type="number">-0.013488388228982576</item>
			</item>
			<item type="list">
				<item type="number">1.4033471447810408</item>
				<item type="number">0.22773179247251432</item>
				<item type="number">0.007485795548053101</item>
			</item>
			<item type="list">
				<item type="number">-1.5852746911707818</item>
				<item type="number">0.11267605716754614</item>
				<item type="number">0.002033127964161561</item>
			</item>
			<item type="list">
				<item type="number">-2.1543537083858646</item>
				<item type="number">0.19845816688117612</item>
				<item type="number">0.75330901441498</item>
			</item>
			<item type="list">
				<item type="number">-2.1526502191806287</item>
				<item type="number">0.2237453624033207</item>
				<item type="number">-0.747215496512083</item>
			</item>
		</item>
		<item type="list">
			<item type="list">
				<item type="number">1.1905159323230032</item>
				<item type="number">-1.0009761182212322</item>
				<item type="number">-0.0134910386737154</item>
			</item>
			<item type="list">
				<item type="number">1.40336678829493</item>
				<item type="number">0.22788906816526303</item>
				<item type="number">0.007488471537958512</item>
			</item>
			<item type="list">
				<item type="number">-1.5852640111175742</item>
				<item type="number">0.11267420839275445</item>
				<item type="number">0.0020331096443759102</item>
			</item>
			<item type="list">
				<item type="number">-2.1543215094852926</item>
				<item type="number">0.1984521952015281</item>
				<item type="number">0.7533320520420823</item>
			</item>
			<item type="list">
				<item type="number">-2.1526179640917</item>
				<item type="number">0.22374016849653589</item>
				<item type="number">-0.7472386488084011</item>
			</item>
		</item>
		<item type="list">
			<item type="list">
				<item type="number">1.1904807860046314</item>
				<item type="number">-1.0011347497578198</item>
				<item type="number">-0.013493755926734616</item>
			</item>
			<item type="list">
				<item type="number">1.4033870287977606</item>
				<item type="number">0.22805028050520235</item>
				<item type="number">0.007491214624319215</item>
			</item>
			<item type="list">
				<item type="number">-1.5852532431968949</item>
				<item type="number">0.11267234441089903</item>
				<item type="number">0.0020330911682146994</item>
			</item>
			<item type="list">
				<item type="number">-2.1542887030094247</item>
				<item type="number">0.19844610172196359</item>
				<item type="number">0.7533560593595714</item>
			</item>
			<item type="list">
				<item type="number">-2.152585099173934</item>
				<item type="number">0.22373488549672782</item>
				<item type="number">-0.7472627728867208</item>
			</item>
		</item>
		<item type="list">
			<item type="list">
				<item type="number">1.1904448620760737</item>
				<item type="number">-1.0012973809098356</item>
				<item type="number">-0.013496541566366229</item>
			</item>
			<item type="list">
				<item type="number">1.4034078820613938</item>
				<item type="number">0.22821552100303616</item>
				<item type="number">0.0074940263855096416</item>
			</item>
			<item type="list">
				<item type="number">-1.5852423875427852</item>
				<item type="number">0.11267046524463081</item>
				<item type="number">0.002033072535184006</item>
			</item>
			<item type="list">
				<item type="number">-2.1542552857735062</item>
				<item type="number">0.19843988507867846</item>
				<item type="number">0.7533810845610347</item>
			</item>
			<item type="list">
				<item type="number">-2.152551621130127</item>
				<item type="number">0.2237295136586364</item>
				<item type="number">-0.7472879169335592</item>
			</item>
		</item>
		<item type="list">
			<item type="list">
				<item type="number">1.190408144277948</item>
				<item type="number">-1.0014641050606907</item>
				<item type="number">-0.013499397184312102</item>
			</item>
			<item type="list">
				<item type="number">1.4034293640700548</item>
				<item type="number">0.22838488309019175</item>
				<item type="number">0.007496908413448027</item>
			</item>
			<item type="list">
				<item type="number">-1.585231444190259</item>
				<item type="number">0.112668570900267</item>
				<item type="number">0.002033053746029546</item>
			</item>
			<item type="list">
				<item type="number">-2.1542212553765814</item>
				<item type="number">0.1984335439782342</item>
				<item type="number">0.7534071786472003</item>
			</item>
			<item type="list">
				<item type="number">-2.152517527438562</item>
				<item type="number">0.22372405341336632</item>
				<item type="number">-0.7473141319649128</item>
			</item>
		</item>
		<item type="list">
			<item type="list">
				<item type="number">1.1903706159766887</item>
				<item type="number">-1.0016350175309519</item>
				<item type="number">-0.013502324402319396</item>
			</item>
			<item type="list">
				<item type="number">1.4034514911789155</item>
				<item type="number">0.22855846213414446</item>
				<item type="number">0.007499862329200147</item>
			</item>
			<item type="list">
				<item type="number">-1.5852204130649876</item>
				<item type="number">0.11266666136655912</item>
				<item type="number">0.0020330348019117006</item>
			</item>
			<item type="list">
				<item type="number">-2.1541866102782543</item>
				<item type="number">0.1984270772314061</item>
				<item type="number">0.7534343956184913</item>
			</item>
			<item type="list">
				<item type="number">-2.1524828164010055</item>
				<item type="number">0.22371850538418092</item>
				<item type="number">-0.7473414719888066</item>
			</item>
		</item>
		<item type="list">
			<item type="list">
				<item type="number">1.1903322600214714</item>
				<item type="number">-1.0018102160254674</item>
				<item type="number">-0.013505324892931615</item>
			</item>
			<item type="list">
				<item type="number">1.4034742802509044</item>
				<item type="number">0.22873635588967686</item>
				<item type="number">0.0075028898059695615</item>
			</item>
			<item type="list">
				<item type="number">-1.5852092939552513</item>
				<item type="number">0.11266473660502115</item>
				<item type="number">0.0020330157027152783</item>
			</item>
			<item type="list">
				<item type="number">-2.154151349936443</item>
				<item type="number">0.19842048378780422</item>
				<item type="number">0.7534627927702773</item>
			</item>
			<item type="list">
				<item type="number">-2.15244748735052</item>
				<item type="number">0.22371287043977947</item>
				<item type="number">-0.7473699943092571</item>
			</item>
		</item>
		<item type="list">
			<item type="list">
				<item type="number">1.1902930589986789</item>
				<item type="number">-1.0019898002235406</item>
				<item type="number">-0.013508400360349176</item>
			</item>
			<item type="list">
				<item type="number">1.4034977484071394</item>
				<item type="number">0.22891866408625966</item>
				<item type="number">0.007505992548613673</item>
			</item>
			<item type="list">
				<item type="number">-1.5851980865153263</item>
				<item type="number">0.11266279655778716</item>
				<item type="number">0.00203299644559095</item>
			</item>
			<item type="list">
				<item type="number">-2.1541154748473956</item>
				<item type="number">0.19841376267547717</item>
				<item type="number">0.7534924308164348</item>
			</item>
			<item type="list">
				<item type="number">-2.152411540635602</item>
				<item type="number">0.22370714967432695</item>
				<item type="number">-0.7473997596053464</item>
			</item>
		</item>
		<item type="list">
			<item type="list">
				<item type="number">1.1902529951134517</item>
				<item type="number">-1.0021738720307014</item>
				<item type="number">-0.01351155254531453</item>
			</item>
			<item type="list">
				<item type="number">1.4035219131410304</item>
				<item type="number">0.22910548868323546</item>
				<item type="number">0.007509172298279795</item>
			</item>
			<item type="list">
				<item type="number">-1.5851867902375891</item>
				<item type="number">0.11266084113450663</item>
				<item type="number">0.0020329770293550484</item>
			</item>
			<item type="list">
				<item type="number">-2.1540789867295924</item>
				<item type="number">0.19840691310532255</item>
				<item type="number">0.7535233741499234</item>
			</item>
			<item type="list">
				<item type="number">-2.1523749778098673</item>
				<item type="number">0.22370134445679066</item>
				<item type="number">-0.7474308322576737</item>
			</item>
		</item>
		<item type="list">
			<item type="list">
				<item type="number">1.1902120501591602</item>
				<item type="number">-1.0023625355222465</item>
				<item type="number">-0.01351478322059186</item>
			</item>
			<item type="list">
				<item type="number">1.4035467923536316</item>
				<item type="number">0.22929693380902244</item>
				<item type="number">0.007512430829283231</item>
			</item>
			<item type="list">
				<item type="number">-1.5851754044460133</item>
				<item type="number">0.11265887021810408</item>
				<item type="number">0.002032957450630884</item>
			</item>
			<item type="list">
				<item type="number">-2.1540418885848087</item>
				<item type="number">0.19839993443232642</item>
				<item type="number">0.7535556910843064</item>
			</item>
			<item type="list">
				<item type="number">-2.152337801750898</item>
				<item type="number">0.22369545644717603</item>
				<item type="number">-0.7474632805508286</item>
			</item>
		</item>
		<item type="list">
			<item type="list">
				<item type="number">1.1901702055725256</item>
				<item type="number">-1.0025558970035515</item>
				<item type="number">-0.013518094205704633</item>
			</item>
			<item type="list">
				<item type="number">1.403572404298537</item>
				<item type="number">0.22949310582263796</item>
				<item type="number">0.007515769960746109</item>
			</item>
			<item type="list">
				<item type="number">-1.5851639282754197</item>
				<item type="number">0.11265688365896946</item>
				<item type="number">0.002032937708215578</item>
			</item>
			<item type="list">
				<item type="number">-2.1540041849204123</item>
				<item type="number">0.19839282619426762</item>
				<item type="number">0.7535894541345742</item>
			</item>
			<item type="list">
				<item type="number">-2.1523000167673856</item>
				<item type="number">0.22368948763079752</item>
				<item type="number">-0.7474971769743408</item>
			</item>
		</item>
		<item type="list">
			<item type="list">
				<item type="number">1.1901274423853732</item>
				<item type="number">-1.0027540650426492</item>
				<item type="number">-0.01352148735459525</item>
			</item>
			<item type="list">
				<item type="number">1.4035987676257826</item>
				<item type="number">0.2296941133475483</item>
				<item type="number">0.007519191546920477</item>
			</item>
			<item type="list">
				<item type="number">-1.585152360649708</item>
				<item type="number">0.1126548812710187</item>
				<item type="number">0.002032917799822462</item>
			</item>
			<item type="list">
				<item type="number">-2.153965881845635</item>
				<item type="number">0.19838558813305093</item>
				<item type="number">0.7536247403070065</item>
			</item>
			<item type="list">
				<item type="number">-2.152261628779576</item>
				<item type="number">0.22368344033929624</item>
				<item type="number">-0.7475325985031135</item>
			</item>
		</item>
		<item type="list">
			<item type="list">
				<item type="number">1.1900837412243628</item>
				<item type="number">-1.0029571505453314</item>
				<item type="number">-0.013524964553587525</item>
			</item>
			<item type="list">
				<item type="number">1.4036259013843702</item>
				<item type="number">0.22990006734507523</item>
				<item type="number">0.007522697474917207</item>
			</item>
			<item type="list">
				<item type="number">-1.5851407002653608</item>
				<item type="number">0.11265286282899574</item>
				<item type="number">0.002032897722319152</item>
			</item>
			<item type="list">
				<item type="number">-2.1539269872231075</item>
				<item type="number">0.19837822021749946</item>
				<item type="number">0.7536616313803008</item>
			</item>
			<item type="list">
				<item type="number">-2.1522226454650286</item>
				<item type="number">0.2236773172975163</item>
				<item type="number">-0.7475696268786216</item>
			</item>
		</item>
		<item type="list">
			<item type="list">
				<item type="number">1.1900390823511127</item>
				<item type="number">-1.0031652666959332</item>
				<item type="number">-0.013528527740243138</item>
			</item>
			<item type="list">
				<item type="number">1.4036538249822865</item>
				<item type="number">0.2301110810567349</item>
				<item type="number">0.007526289684039847</item>
			</item>
			<item type="list">
				<item type="number">-1.585128945571263</item>
				<item type="number">0.11265082806399619</item>
				<item type="number">0.002032877470966211</item>
			</item>
			<item type="list">
				<item type="number">-2.153887510838555</item>
				<item type="number">0.1983707226666955</item>
				<item type="number">0.7537002142249816</item>
			</item>
			<item type="list">
				<item type="number">-2.152183076411742</item>
				<item type="number">0.22367112164656006</item>
				<item type="number">-0.7476083489238156</item>
			</item>
		</item>
		<item type="list">
			<item type="list">
				<item type="number">1.189993445527349</item>
				<item type="number">-1.003378529189846</item>
				<item type="number">-0.013532178887823154</item>
			</item>
			<item type="list">
				<item type="number">1.4036825583193915</item>
				<item type="number">0.23032727023711128</item>
				<item type="number">0.007529970147623275</item>
			</item>
			<item type="list">
				<item type="number">-1.5851170947346398</item>
				<item type="number">0.11264877665744175</item>
				<item type="number">0.002032857041679046</item>
			</item>
			<item type="list">
				<item type="number">-2.1538474646638464</item>
				<item type="number">0.1983630959788865</item>
				<item type="number">0.7537405812071086</item>
			</item>
			<item type="list">
				<item type="number">-2.1521429333644657</item>
				<item type="number">0.22366485700481964</item>
				<item type="number">-0.7476488569411007</item>
			</item>
		</item>
		<item type="list">
			<item type="list">
				<item type="number">1.1899468101236204</item>
				<item type="number">-1.0035970560066636</item>
				<item type="number">-0.013535920010147433</item>
			</item>
			<item type="list">
				<item type="number">1.4037121216820498</item>
				<item type="number">0.23054875292370433</item>
				<item type="number">0.007533740880001093</item>
			</item>
			<item type="list">
				<item type="number">-1.5851051456252376</item>
				<item type="number">0.11264670824138058</item>
				<item type="number">0.002032836429472746</item>
			</item>
			<item type="list">
				<item type="number">-2.1538068630048524</item>
				<item type="number">0.19835534096610835</item>
				<item type="number">0.7537828305130168</item>
			</item>
			<item type="list">
				<item type="number">-2.1521022303809536</item>
				<item type="number">0.22365852748092735</item>
				<item type="number">-0.7476912490458514</item>
			</item>
		</item>
		<item type="list">
			<item type="list">
				<item type="number">1.1898991551050324</item>
				<item type="number">-1.0038209676395466</item>
				<item type="number">-0.013539753168833168</item>
			</item>
			<item type="list">
				<item type="number">1.4037425357554376</item>
				<item type="number">0.2307756496716373</item>
				<item type="number">0.007537603942712309</item>
			</item>
			<item type="list">
				<item type="number">-1.585093095788157</item>
				<item type="number">0.11264462239048856</item>
				<item type="number">0.002032815630533935</item>
			</item>
			<item type="list">
				<item type="number">-2.1537657226890965</item>
				<item type="number">0.19834745875572696</item>
				<item type="number">0.7538270665726676</item>
			</item>
			<item type="list">
				<item type="number">-2.1520609840445193</item>
				<item type="number">0.22365213771429968</item>
				<item type="number">-0.7477356296062665</item>
			</item>
		</item>
		<item type="list">
			<item type="list">
				<item type="number">1.18985045903188</item>
				<item type="number">-1.004050386969454</item>
				<item type="number">-0.013543680460503268</item>
			</item>
			<item type="list">
				<item type="number">1.4037738216221003</item>
				<item type="number">0.23100808342444096</item>
				<item type="number">0.007541561434359113</item>
			</item>
			<item type="list">
				<item type="number">-1.5850809424073837</item>
				<item type="number">0.11264251861568339</item>
				<item type="number">0.0020327946375774913</item>
			</item>
			<item type="list">
				<item type="number">-2.153724063352013</item>
				<item type="number">0.19833945085810334</item>
				<item type="number">0.7538734004859436</item>
			</item>
			<item type="list">
				<item type="number">-2.1520192137434675</item>
				<item type="number">0.22364569296361078</item>
				<item type="number">-0.7477821096380225</item>
			</item>
		</item>
		<item type="list">
			<item type="list">
				<item type="number">1.189800699935665</item>
				<item type="number">-1.004285439454009</item>
				<item type="number">-0.01354770402592037</item>
			</item>
			<item type="list">
				<item type="number">1.4038060008849063</item>
				<item type="number">0.23124617970370034</item>
				<item type="number">0.007545615496940662</item>
			</item>
			<item type="list">
				<item type="number">-1.5850686822718028</item>
				<item type="number">0.11264039636065694</item>
				<item type="number">0.0020327734424576836</item>
			</item>
			<item type="list">
				<item type="number">-2.1536819077082434</item>
				<item type="number">0.1983313191880107</item>
				<item type="number">0.7539219505127019</item>
			</item>
			<item type="list">
				<item type="number">-2.151976941923064</item>
				<item type="number">0.22363919912798758</item>
				<item type="number">-0.7478308072913217</item>
			</item>
		</item>
		<item type="list">
			<item type="list">
				<item type="number">1.1897498555065453</item>
				<item type="number">-1.0045262530797845</item>
				<item type="number">-0.013551826053029488</item>
			</item>
			<item type="list">
				<item type="number">1.4038390954818785</item>
				<item type="number">0.23149006655933904</item>
				<item type="number">0.0075497683195264766</item>
			</item>
			<item type="list">
				<item type="number">-1.5850563117472056</item>
				<item type="number">0.11263825499669126</item>
				<item type="number">0.0020327520373598033</item>
			</item>
			<item type="list">
				<item type="number">-2.1536392817961576</item>
				<item type="number">0.19832306611445025</item>
				<item type="number">0.7539728425211258</item>
			</item>
			<item type="list">
				<item type="number">-2.15193419432142</item>
				<item type="number">0.22363266281122215</item>
				<item type="number">-0.7478818483281686</item>
			</item>
		</item>
		<item type="list">
			<item type="list">
				<item type="number">1.189697902955337</item>
				<item type="number">-1.0047729582998919</item>
				<item type="number">-0.013556048776083511</item>
			</item>
			<item type="list">
				<item type="number">1.403873127825722</item>
				<item type="number">0.23173987450713163</item>
				<item type="number">0.007554022135931267</item>
			</item>
			<item type="list">
				<item type="number">-1.5850438267386249</item>
				<item type="number">0.1126360938186378</item>
				<item type="number">0.0020327304149014686</item>
			</item>
			<item type="list">
				<item type="number">-2.153596215285658</item>
				<item type="number">0.19831469447707714</item>
				<item type="number">0.7540262105306347</item>
			</item>
			<item type="list">
				<item type="number">-2.1518910002837193</item>
				<item type="number">0.22362609137036915</item>
				<item type="number">-0.7479353666438642</item>
			</item>
		</item>
		<item type="list">
			<item type="list">
				<item type="number">1.189644818940213</item>
				<item type="number">-1.005025688486467</item>
				<item type="number">-0.013560374466092215</item>
			</item>
			<item type="list">
				<item type="number">1.4039081208688078</item>
				<item type="number">0.23199573699024614</item>
				<item type="number">0.007558379218142348</item>
			</item>
			<item type="list">
				<item type="number">-1.5850312226319163</item>
				<item type="number">0.11263391202115237</item>
				<item type="number">0.002032708563854436</item>
			</item>
			<item type="list">
				<item type="number">-2.153552741878499</item>
				<item type="number">0.1983062077009209</item>
				<item type="number">0.7540821973515575</item>
			</item>
			<item type="list">
				<item type="number">-2.151847393157113</item>
				<item type="number">0.22361949303446926</item>
				<item type="number">-0.7479915048860512</item>
			</item>
		</item>
		<item type="list">
			<item type="list">
				<item type="number">1.1895905798027007</item>
				<item type="number">-1.0052845793618383</item>
				<item type="number">-0.013564805437556202</item>
			</item>
			<item type="list">
				<item type="number">1.4039440978774718</item>
				<item type="number">0.23225778979845593</item>
				<item type="number">0.007562841881394272</item>
			</item>
			<item type="list">
				<item type="number">-1.5850184942762284</item>
				<item type="number">0.11263170871337384</item>
				<item type="number">0.0020326864738674515</item>
			</item>
			<item type="list">
				<item type="number">-2.1535088995145717</item>
				<item type="number">0.1982976097604145</item>
				<item type="number">0.7541409550971223</item>
			</item>
			<item type="list">
				<item type="number">-2.151803410525937</item>
				<item type="number">0.22361287689728993</item>
				<item type="number">-0.7480504150153232</item>
			</item>
		</item>
		<item type="list">
			<item type="list">
				<item type="number">1.1895351612823188</item>
				<item type="number">-1.0055497695249505</item>
				<item type="number">-0.013569344059090022</item>
			</item>
			<item type="list">
				<item type="number">1.4039810827080828</item>
				<item type="number">0.23252617159883818</item>
				<item type="number">0.007567412494823681</item>
			</item>
			<item type="list">
				<item type="number">-1.585005635911447</item>
				<item type="number">0.11262948289956967</item>
				<item type="number">0.002032664133984722</item>
			</item>
			<item type="list">
				<item type="number">-2.1534647308883224</item>
				<item type="number">0.19828890528570675</item>
				<item type="number">0.7542026459209259</item>
			</item>
			<item type="list">
				<item type="number">-2.1517590946994316</item>
				<item type="number">0.2236062530503539</item>
				<item type="number">-0.7481122590196863</item>
			</item>
		</item>
		<item type="list">
			<item type="list">
				<item type="number">1.189478538766359</item>
				<item type="number">-1.0058214001011374</item>
				<item type="number">-0.013573992732235553</item>
			</item>
			<item type="list">
				<item type="number">1.404019099566101</item>
				<item type="number">0.23280102358762303</item>
				<item type="number">0.0075720934601739035</item>
			</item>
			<item type="list">
				<item type="number">-1.584992641133747</item>
				<item type="number">0.11262723347068516</item>
				<item type="number">0.00203264153170388</item>
			</item>
			<item type="list">
				<item type="number">-2.1534202838045857</item>
				<item type="number">0.19828009960690296</item>
				<item type="number">0.7542674426514583</item>
			</item>
			<item type="list">
				<item type="number">-2.1517144930427743</item>
				<item type="number">0.22359963263988406</item>
				<item type="number">-0.7481772095324057</item>
			</item>
		</item>
		<item type="list">
			<item type="list">
				<item type="number">1.1894206871144126</item>
				<item type="number">-1.006099615061989</item>
				<item type="number">-0.013578753919783308</item>
			</item>
			<item type="list">
				<item type="number">1.4040581731737276</item>
				<item type="number">0.23308248980854843</item>
				<item type="number">0.007576887241084587</item>
			</item>
			<item type="list">
				<item type="number">-1.5849795028306375</item>
				<item type="number">0.1126249591949498</item>
				<item type="number">0.002032618651985626</item>
			</item>
			<item type="list">
				<item type="number">-2.153375611598014</item>
				<item type="number">0.1982711988231339</item>
				<item type="number">0.7543355296268072</item>
			</item>
			<item type="list">
				<item type="number">-2.1516696584644768</item>
				<item type="number">0.22359302797080277</item>
				<item type="number">-0.7482454506663605</item>
			</item>
		</item>
		<item type="list">
			<item type="list">
				<item type="number">1.1893615806290736</item>
				<item type="number">-1.0063845611155051</item>
				<item type="number">-0.01358363012520076</item>
			</item>
			<item type="list">
				<item type="number">1.4040983288046747</item>
				<item type="number">0.23337071704392665</item>
				<item type="number">0.007581796341155026</item>
			</item>
			<item type="list">
				<item type="number">-1.584966213127492</item>
				<item type="number">0.11262265870709316</item>
				<item type="number">0.0020325954795737955</item>
			</item>
			<item type="list">
				<item type="number">-2.153330773635526</item>
				<item type="number">0.19826220986916768</item>
				<item type="number">0.7544071034289271</item>
			</item>
			<item type="list">
				<item type="number">-2.1516246498493</item>
				<item type="number">0.22358645259677504</item>
				<item type="number">-0.7483171787634703</item>
			</item>
		</item>
		<item type="list">
			<item type="list">
				<item type="number">1.189301193196728</item>
				<item type="number">-1.006676387788824</item>
				<item type="number">-0.013588623903642731</item>
			</item>
			<item type="list">
				<item type="number">1.4041395921410653</item>
				<item type="number">0.23366585489616745</item>
				<item type="number">0.007586823316989084</item>
			</item>
			<item type="list">
				<item type="number">-1.5849527633189286</item>
				<item type="number">0.11262033049902927</item>
				<item type="number">0.002032571994366585</item>
			</item>
			<item type="list">
				<item type="number">-2.1532858358234366</item>
				<item type="number">0.19825314059158664</item>
				<item type="number">0.754482373768469</item>
			</item>
			<item type="list">
				<item type="number">-2.1515795326035807</item>
				<item type="number">0.22357992141103936</item>
				<item type="number">-0.7483926032383527</item>
			</item>
		</item>
		<item type="list">
			<item type="list">
				<item type="number">1.1892394982109489</item>
				<item type="number">-1.0069752473856906</item>
				<item type="number">-0.01359373786314087</item>
			</item>
			<item type="list">
				<item type="number">1.4041819893497447</item>
				<item type="number">0.23396805574533971</item>
				<item type="number">0.007591970776903044</item>
			</item>
			<item type="list">
				<item type="number">-1.5849391437976905</item>
				<item type="number">0.11261797290690145</item>
				<item type="number">0.002032548178557829</item>
			</item>
			<item type="list">
				<item type="number">-2.1532408711737943</item>
				<item type="number">0.19824399981790528</item>
				<item type="number">0.7545615644966388</item>
			</item>
			<item type="list">
				<item type="number">-2.151534379212918</item>
				<item type="number">0.22357345078137253</item>
				<item type="number">-0.7484719476641338</item>
			</item>
		</item>
		<item type="list">
			<item type="list">
				<item type="number">1.1891764685630881</item>
				<item type="number">-1.0072812950810326</item>
				<item type="number">-0.01359897464884428</item>
			</item>
			<item type="list">
				<item type="number">1.4042255470903333</item>
				<item type="number">0.234277474844718</item>
				<item type="number">0.007597241367502016</item>
			</item>
			<item type="list">
				<item type="number">-1.5849253439811624</item>
				<item type="number">0.11261558409635705</item>
				<item type="number">0.0020325240099396593</item>
			</item>
			<item type="list">
				<item type="number">-2.153195960384043</item>
				<item type="number">0.1982347974639991</item>
				<item type="number">0.7546449144773194</item>
			</item>
			<item type="list">
				<item type="number">-2.151489269807255</item>
				<item type="number">0.22356705866097765</item>
				<item type="number">-0.7485554505753494</item>
			</item>
		</item>
		<item type="list">
			<item type="list">
				<item type="number">1.1891120767309096</item>
				<item type="number">-1.0075946887235407</item>
				<item type="number">-0.0136043369595393</item>
			</item>
			<item type="list">
				<item type="number">1.4042702924314918</item>
				<item type="number">0.2345942701204229</item>
				<item type="number">0.007602637787998654</item>
			</item>
			<item type="list">
				<item type="number">-1.58491135223576</item>
				<item type="number">0.11261316205355297</item>
				<item type="number">0.0020324994657410843</item>
			</item>
			<item type="list">
				<item type="number">-2.153151192486895</item>
				<item type="number">0.19822554460324798</item>
				<item type="number">0.7547326787128149</item>
			</item>
			<item type="list">
				<item type="number">-2.1514442927887454</item>
				<item type="number">0.22356076470876168</item>
				<item type="number">-0.7486433666196771</item>
			</item>
		</item>
		<item type="list">
			<item type="list">
				<item type="number">1.1890462945286067</item>
				<item type="number">-1.0079155893240166</item>
				<item type="number">-0.013609827540760957</item>
			</item>
			<item type="list">
				<item type="number">1.4043162530926057</item>
				<item type="number">0.2349186026648131</item>
				<item type="number">0.007608162784474683</item>
			</item>
			<item type="list">
				<item type="number">-1.5848971557782086</item>
				<item type="number">0.11261070456434909</item>
				<item type="number">0.002032474520929435</item>
			</item>
			<item type="list">
				<item type="number">-2.1531066655409754</item>
				<item type="number">0.19821625357776967</item>
				<item type="number">0.7548251295168384</item>
			</item>
			<item type="list">
				<item type="number">-2.1513995455761754</item>
				<item type="number">0.22355459042824471</item>
				<item type="number">-0.7487359677222194</item>
			</item>
		</item>
		<item type="list">
			<item type="list">
				<item type="number">1.18897909333235</item>
				<item type="number">-1.00824416066237</item>
				<item type="number">-0.013615449187588028</item>
			</item>
			<item type="list">
				<item type="number">1.404363457225</item>
				<item type="number">0.23525063633863386</item>
				<item type="number">0.007613819153130421</item>
			</item>
			<item type="list">
				<item type="number">-1.584882740590542</item>
				<item type="number">0.11260820920036582</item>
				<item type="number">0.0020324491463979363</item>
			</item>
			<item type="list">
				<item type="number">-2.153062487384691</item>
				<item type="number">0.19820693811627207</item>
				<item type="number">0.7549225577477036</item>
			</item>
			<item type="list">
				<item type="number">-2.1513551353074134</item>
				<item type="number">0.22354855934795517</item>
				<item type="number">-0.748833544297143</item>
			</item>
		</item>
		<item type="list">
			<item type="list">
				<item type="number">1.1889104440286182</item>
				<item type="number">-1.0085805695299292</item>
				<item type="number">-0.013621204747503574</item>
			</item>
			<item type="list">
				<item type="number">1.4044119334611573</item>
				<item type="number">0.23559053801751173</item>
				<item type="number">0.007619609742710507</item>
			</item>
			<item type="list">
				<item type="number">-1.5848680913157236</item>
				<item type="number">0.11260567330092175</item>
				<item type="number">0.0020324233125128145</item>
			</item>
			<item type="list">
				<item type="number">-2.15301877643791</item>
				<item type="number">0.19819761344110798</item>
				<item type="number">0.755025274072573</item>
			</item>
			<item type="list">
				<item type="number">-2.1513111796555098</item>
				<item type="number">0.22354269713462324</item>
				<item type="number">-0.7489364065613234</item>
			</item>
		</item>
		<item type="list">
			<item type="list">
				<item type="number">1.188840316968953</item>
				<item type="number">-1.0089249856437827</item>
				<item type="number">-0.01362709711775486</item>
			</item>
			<item type="list">
				<item type="number">1.4044617109604327</item>
				<item type="number">0.23593847750317626</item>
				<item type="number">0.007625537451223761</item>
			</item>
			<item type="list">
				<item type="number">-1.5848531911533215</item>
				<item type="number">0.11260309395660066</item>
				<item type="number">0.002032396983940215</item>
			</item>
			<item type="list">
				<item type="number">-2.152975662540706</item>
				<item type="number">0.1981882963803484</item>
				<item type="number">0.7551336104234381</item>
			</item>
			<item type="list">
				<item type="number">-2.151267807653003</item>
				<item type="number">0.2235370317913916</item>
				<item type="number">-0.7490448858980635</item>
			</item>
		</item>
		<item type="list">
			<item type="list">
				<item type="number">1.1887686819883287</item>
				<item type="number">-1.0092775816789423</item>
				<item type="number">-0.013633129246270897</item>
			</item>
			<item type="list">
				<item type="number">1.4045128193895156</item>
				<item type="number">0.23629462755627503</item>
				<item type="number">0.007631605228014817</item>
			</item>
			<item type="list">
				<item type="number">-1.5848380217378508</item>
				<item type="number">0.11260046798698337</item>
				<item type="number">0.0020323701232388717</item>
			</item>
			<item type="list">
				<item type="number">-2.152933287885704</item>
				<item type="number">0.19817900552073356</item>
				<item type="number">0.7552479214930536</item>
			</item>
			<item type="list">
				<item type="number">-2.1512251606718404</item>
				<item type="number">0.22353159384798946</item>
				<item type="number">-0.7491593364283645</item>
			</item>
		</item>
		<item type="list">
			<item type="list">
				<item type="number">1.1886955084011919</item>
				<item type="number">-1.0096385332573332</item>
				<item type="number">-0.013639304132708302</item>
			</item>
			<item type="list">
				<item type="number">1.4045652889288363</item>
				<item type="number">0.23665916388751393</item>
				<item type="number">0.007637816072570726</item>
			</item>
			<item type="list">
				<item type="number">-1.5848225630178974</item>
				<item type="number">0.11259779191766177</item>
				<item type="number">0.0020323426922188095</item>
			</item>
			<item type="list">
				<item type="number">-2.1528918080511295</item>
				<item type="number">0.19816976134956693</item>
				<item type="number">0.7553685863457481</item>
			</item>
			<item type="list">
				<item type="number">-2.151183393347656</item>
				<item type="number">0.22352641654946925</item>
				<item type="number">-0.7492801366077609</item>
			</item>
		</item>
		<item type="list">
			<item type="list">
				<item type="number">1.1886207649872222</item>
				<item type="number">-1.0100080190487966</item>
				<item type="number">-0.013645624827935337</item>
			</item>
			<item type="list">
				<item type="number">1.4046191502841978</item>
				<item type="number">0.2370322652546613</item>
				<item type="number">0.007644173036797504</item>
			</item>
			<item type="list">
				<item type="number">-1.584806793119167</item>
				<item type="number">0.11259506196112007</item>
				<item type="number">0.0020323146468340806</item>
			</item>
			<item type="list">
				<item type="number">-2.1528513930159505</item>
				<item type="number">0.19816058641311385</item>
				<item type="number">0.7554960101518278</item>
			</item>
			<item type="list">
				<item type="number">-2.151142674696641</item>
				<item type="number">0.22352153606471398</item>
				<item type="number">-0.7494076909239876</item>
			</item>
		</item>
		<item type="list">
			<item type="list">
				<item type="number">1.188544420025516</item>
				<item type="number">-1.0103862207183099</item>
				<item type="number">-0.013652094434244463</item>
			</item>
			<item type="list">
				<item type="number">1.4046744346547713</item>
				<item type="number">0.2374141134129773</item>
				<item type="number">0.007650679224515165</item>
			</item>
			<item type="list">
				<item type="number">-1.5847906882041347</item>
				<item type="number">0.11259227398737118</item>
				<item type="number">0.0020322859360359076</item>
			</item>
			<item type="list">
				<item type="number">-2.1528122283232816</item>
				<item type="number">0.19815150547576238</item>
				<item type="number">0.755630626047426</item>
			</item>
			<item type="list">
				<item type="number">-2.1511031892142616</item>
				<item type="number">0.22351699174238132</item>
				<item type="number">-0.7495424317272391</item>
			</item>
		</item>
		<item type="list">
			<item type="list">
				<item type="number">1.1884664412430421</item>
				<item type="number">-1.0107733229134084</item>
				<item type="number">-0.013658716106044315</item>
			</item>
			<item type="list">
				<item type="number">1.4047311737697272</item>
				<item type="number">0.2378048931044932</item>
				<item type="number">0.007657337788733729</item>
			</item>
			<item type="list">
				<item type="number">-1.5847742222991925</item>
				<item type="number">0.1125894234977036</item>
				<item type="number">0.00203225651363456</item>
			</item>
			<item type="list">
				<item type="number">-2.152774516339159</item>
				<item type="number">0.19814254569798645</item>
				<item type="number">0.7557728972243835</item>
			</item>
			<item type="list">
				<item type="number">-2.1510651381230117</item>
				<item type="number">0.2235128263200928</item>
				<item type="number">-0.7496848214540949</item>
			</item>
		</item>
		<item type="list">
			<item type="list">
				<item type="number">1.1883867958498906</item>
				<item type="number">-1.0111695134325565</item>
				<item type="number">-0.013665493060187073</item>
			</item>
			<item type="list">
				<item type="number">1.4047893998933672</item>
				<item type="number">0.23820479221831398</item>
				<item type="number">0.00766415194995034</item>
			</item>
			<item type="list">
				<item type="number">-1.5847573671600945</item>
				<item type="number">0.1125865055996825</item>
				<item type="number">0.002032226320973964</item>
			</item>
			<item type="list">
				<item type="number">-2.1527384775940965</item>
				<item type="number">0.1981337368523013</item>
				<item type="number">0.7559233188768505</item>
			</item>
			<item type="list">
				<item type="number">-2.1510287408072517</item>
				<item type="number">0.2235090862332979</item>
				<item type="number">-0.7498353544256386</item>
			</item>
		</item>
		<item type="list">
			<item type="list">
				<item type="number">1.1883054505922876</item>
				<item type="number">-1.011574982944455</item>
				<item type="number">-0.01367242853021111</item>
			</item>
			<item type="list">
				<item type="number">1.4048491457343792</item>
				<item type="number">0.23861400151660245</item>
				<item type="number">0.007671124944206905</item>
			</item>
			<item type="list">
				<item type="number">-1.5847400920692523</item>
				<item type="number">0.11258351497458369</item>
				<item type="number">0.002032195293244188</item>
			</item>
			<item type="list">
				<item type="number">-2.152704352145326</item>
				<item type="number">0.19812511148613493</item>
				<item type="number">0.7560824206860908</item>
			</item>
			<item type="list">
				<item type="number">-2.1509942360692698</item>
				<item type="number">0.22350582186326956</item>
				<item type="number">-0.7499945593342854</item>
			</item>
		</item>
		<item type="list">
			<item type="list">
				<item type="number">1.1882223715456657</item>
				<item type="number">-1.0119899253623061</item>
				<item type="number">-0.01367952583406625</item>
			</item>
			<item type="list">
				<item type="number">1.404910444659135</item>
				<item type="number">0.23903271501110138</item>
				<item type="number">0.007678260088495875</item>
			</item>
			<item type="list">
				<item type="number">-1.5847223636435543</item>
				<item type="number">0.11258044583728635</item>
				<item type="number">0.002032163366737306</item>
			</item>
			<item type="list">
				<item type="number">-2.152672401181211</item>
				<item type="number">0.19811670519622684</item>
				<item type="number">0.756250769107557</item>
			</item>
			<item type="list">
				<item type="number">-2.1509618836759388</item>
				<item type="number">0.223503087863432</item>
				<item type="number">-0.7501630016092034</item>
			</item>
		</item>
		<item type="list">
			<item type="list">
				<item type="number">1.188137524319665</item>
				<item type="number">-1.012414537527009</item>
				<item type="number">-0.013686788330200898</item>
			</item>
			<item type="list">
				<item type="number">1.4049733304938814</item>
				<item type="number">0.23946112963982927</item>
				<item type="number">0.007685560743240127</item>
			</item>
			<item type="list">
				<item type="number">-1.5847041456329178</item>
				<item type="number">0.11257729190985562</item>
				<item type="number">0.002032130467570104</item>
			</item>
			<item type="list">
				<item type="number">-2.152642908602302</item>
				<item type="number">0.1981085568355253</item>
				<item type="number">0.7564289701387835</item>
			</item>
			<item type="list">
				<item type="number">-2.150931966088935</item>
				<item type="number">0.22350094347485128</item>
				<item type="number">-0.7503412861066818</item>
			</item>
		</item>
		<item type="list">
			<item type="list">
				<item type="number">1.1880508739752684</item>
				<item type="number">-1.012849019329064</item>
				<item type="number">-0.013694219441446581</item>
			</item>
			<item type="list">
				<item type="number">1.4050378376049133</item>
				<item type="number">0.23989944539273764</item>
				<item type="number">0.007693030330939047</item>
			</item>
			<item type="list">
				<item type="number">-1.5846853986980016</item>
				<item type="number">0.11257404637832283</item>
				<item type="number">0.0020320965204948475</item>
			</item>
			<item type="list">
				<item type="number">-2.1526161828208354</item>
				<item type="number">0.19810070878003722</item>
				<item type="number">0.7566176719992588</item>
			</item>
			<item type="list">
				<item type="number">-2.1509047901503973</item>
				<item type="number">0.22349945288579212</item>
				<item type="number">-0.7505300598467015</item>
			</item>
		</item>
		<item type="list">
			<item type="list">
				<item type="number">1.1879623850815668</item>
				<item type="number">-1.0132935737011404</item>
				<item type="number">-0.01370182262498018</item>
			</item>
			<item type="list">
				<item type="number">1.405104000842978</item>
				<item type="number">0.24034786530346547</item>
				<item type="number">0.0077006723106366</item>
			</item>
			<item type="list">
				<item type="number">-1.5846660801825758</item>
				<item type="number">0.11257070185428551</item>
				<item type="number">0.002032061440197434</item>
			</item>
			<item type="list">
				<item type="number">-2.152592558555744</item>
				<item type="number">0.19809320718709383</item>
				<item type="number">0.7568175681577751</item>
			</item>
			<item type="list">
				<item type="number">-2.1508806889191305</item>
				<item type="number">0.22349868559577485</item>
				<item type="number">-0.7507300149736897</item>
			</item>
		</item>
		<item type="list">
			<item type="list">
				<item type="number">1.1878720217190886</item>
				<item type="number">-1.013748406570865</item>
				<item type="number">-0.01370960139326722</item>
			</item>
			<item type="list">
				<item type="number">1.4051718555394008</item>
				<item type="number">0.24080659540064292</item>
				<item type="number">0.007708490194246</item>
			</item>
			<item type="list">
				<item type="number">-1.5846461438507484</item>
				<item type="number">0.11256725032957282</item>
				<item type="number">0.002032025138133976</item>
			</item>
			<item type="list">
				<item type="number">-2.1525723989413925</item>
				<item type="number">0.19808610232897292</item>
				<item type="number">0.7570294005129062</item>
			</item>
			<item type="list">
				<item type="number">-2.1508600237236033</item>
				<item type="number">0.22349871682499542</item>
				<item type="number">-0.7509418919721986</item>
			</item>
		</item>
		<item type="list">
			<item type="list">
				<item type="number">1.1877797473898313</item>
				<item type="number">-1.014213726894499</item>
				<item type="number">-0.013717559312982401</item>
			</item>
			<item type="list">
				<item type="number">1.40524143759364</item>
				<item type="number">0.2412758447439621</item>
				<item type="number">0.007716487550270539</item>
			</item>
			<item type="list">
				<item type="number">-1.5846255396193218</item>
				<item type="number">0.11256368312909502</item>
				<item type="number">0.002031987513038714</item>
			</item>
			<item type="list">
				<item type="number">-2.152556097621166</item>
				<item type="number">0.19807944886717285</item>
				<item type="number">0.7572539628383861</item>
			</item>
			<item type="list">
				<item type="number">-2.1508431862777893</item>
				<item type="number">0.22349962795038136</item>
				<item type="number">-0.7511664830378219</item>
			</item>
		</item>
		<item type="list">
			<item type="list">
				<item type="number">1.187685524980262</item>
				<item type="number">-1.0146897467742282</item>
				<item type="number">-0.013725700009746525</item>
			</item>
			<item type="list">
				<item type="number">1.4053127835125276</item>
				<item type="number">0.24175582554217326</item>
				<item type="number">0.0077246680055869385</item>
			</item>
			<item type="list">
				<item type="number">-1.5846042132642262</item>
				<item type="number">0.11255999085945582</item>
				<item type="number">0.002031948456912652</item>
			</item>
			<item type="list">
				<item type="number">-2.1525440810873575</item>
				<item type="number">0.1980733062056461</item>
				<item type="number">0.7574921044623775</item>
			</item>
			<item type="list">
				<item type="number">-2.1508306010359575</item>
				<item type="number">0.2235015069567613</item>
				<item type="number">-0.7514046358046315</item>
			</item>
		</item>
		<item type="list">
			<item type="list">
				<item type="number">1.1875893169294844</item>
				<item type="number">-1.0151766812259564</item>
				<item type="number">-0.01373402717101381</item>
			</item>
			<item type="list">
				<item type="number">1.405385930243713</item>
				<item type="number">0.24224675291566578</item>
				<item type="number">0.007733035248445581</item>
			</item>
			<item type="list">
				<item type="number">-1.5845821061178222</item>
				<item type="number">0.11255616336011487</item>
				<item type="number">0.002031907855185066</item>
			</item>
			<item type="list">
				<item type="number">-2.152536811115647</item>
				<item type="number">0.19806773886235376</item>
				<item type="number">0.757744734076389</item>
			</item>
			<item type="list">
				<item type="number">-2.1508227275877507</item>
				<item type="number">0.2235044489230619</item>
				<item type="number">-0.7516572571584517</item>
			</item>
		</item>
		<item type="list">
			<item type="list">
				<item type="number">1.187491085181527</item>
				<item type="number">-1.01567474819974</item>
				<item type="number">-0.013742544503202175</item>
			</item>
			<item type="list">
				<item type="number">1.4054609152215822</item>
				<item type="number">0.24274884492269969</item>
				<item type="number">0.007741592986915915</item>
			</item>
			<item type="list">
				<item type="number">-1.5845591547347577</item>
				<item type="number">0.11255218964103927</item>
				<item type="number">0.002031865583715712</item>
			</item>
			<item type="list">
				<item type="number">-2.152534787407323</item>
				<item type="number">0.1980628168269455</item>
				<item type="number">0.7580128239771958</item>
			</item>
			<item type="list">
				<item type="number">-2.1508200632906584</item>
				<item type="number">0.22350855656215676</item>
				<item type="number">-0.7519253174520728</item>
			</item>
		</item>
		<item type="list">
			<item type="list">
				<item type="number">1.1873907911391932</item>
				<item type="number">-1.0161841686405075</item>
				<item type="number">-0.01375125577650765</item>
			</item>
			<item type="list">
				<item type="number">1.4055377764151622</item>
				<item type="number">0.24326232261648642</item>
				<item type="number">0.007750344992655292</item>
			</item>
			<item type="list">
				<item type="number">-1.5845352905380787</item>
				<item type="number">0.11254805782366885</item>
				<item type="number">0.0020318215033135506</item>
			</item>
			<item type="list">
				<item type="number">-2.1525385504211734</item>
				<item type="number">0.19805861599717983</item>
				<item type="number">0.7582974144881908</item>
			</item>
			<item type="list">
				<item type="number">-2.150823146082431</item>
				<item type="number">0.22351394077914186</item>
				<item type="number">-0.7522098548230166</item>
			</item>
		</item>
		<item type="list">
			<item type="list">
				<item type="number">1.1872883957567324</item>
				<item type="number">-1.0167051663468751</item>
				<item type="number">-0.013760164812534503</item>
			</item>
			<item type="list">
				<item type="number">1.4056165522378767</item>
				<item type="number">0.24378740990537995</item>
				<item type="number">0.007759295087584697</item>
			</item>
			<item type="list">
				<item type="number">-1.5845104394464269</item>
				<item type="number">0.11254375507647202</item>
				<item type="number">0.002031775471761498</item>
			</item>
			<item type="list">
				<item type="number">-2.1525486843492665</item>
				<item type="number">0.1980552186113523</item>
				<item type="number">0.7585996186437558</item>
			</item>
			<item type="list">
				<item type="number">-2.150832557460374</item>
				<item type="number">0.22352072123981537</item>
				<item type="number">-0.7525119800536034</item>
			</item>
		</item>
		<item type="list">
			<item type="list">
				<item type="number">1.187183859367886</item>
				<item type="number">-1.017237968194212</item>
				<item type="number">-0.013769275487810307</item>
			</item>
			<item type="list">
				<item type="number">1.405697281710944</item>
				<item type="number">0.2443243337767132</item>
				<item type="number">0.0077684471499261595</item>
			</item>
			<item type="list">
				<item type="number">-1.5844845214590688</item>
				<item type="number">0.11253926754140267</item>
				<item type="number">0.0020317273316552407</item>
			</item>
			<item type="list">
				<item type="number">-2.152565820346997</item>
				<item type="number">0.19805271371334976</item>
				<item type="number">0.758920627299954</item>
			</item>
			<item type="list">
				<item type="number">-2.150848925701541</item>
				<item type="number">0.22352902706059516</item>
				<item type="number">-0.7528328815286686</item>
			</item>
		</item>
		<item type="list">
			<item type="list">
				<item type="number">1.187077141937859</item>
				<item type="number">-1.017782803656186</item>
				<item type="number">-0.013778591713606268</item>
			</item>
			<item type="list">
				<item type="number">1.405780004222544</item>
				<item type="number">0.244873323817021</item>
				<item type="number">0.007777805092038514</item>
			</item>
			<item type="list">
				<item type="number">-1.5844574502466735</item>
				<item type="number">0.112534580265121</item>
				<item type="number">0.0020316769112015097</item>
			</item>
			<item type="list">
				<item type="number">-2.1525906398771313</item>
				<item type="number">0.1980511976323435</item>
				<item type="number">0.7592617144226285</item>
			</item>
			<item type="list">
				<item type="number">-2.1508729291900295</item>
				<item type="number">0.22353899744137906</item>
				<item type="number">-0.7531738305048324</item>
			</item>
		</item>
		<item type="list">
			<item type="list">
				<item type="number">1.1869682028508546</item>
				<item type="number">-1.0183399052341766</item>
				<item type="number">-0.01378811746272927</item>
			</item>
			<item type="list">
				<item type="number">1.4058647597307223</item>
				<item type="number">0.24543461264064506</item>
				<item type="number">0.007787372888323352</item>
			</item>
			<item type="list">
				<item type="number">-1.5844291326775033</item>
				<item type="number">0.11252967711714645</item>
				<item type="number">0.002031624025883623</item>
			</item>
			<item type="list">
				<item type="number">-2.1526238783993845</item>
				<item type="number">0.19805077455521042</item>
				<item type="number">0.7596242428453133</item>
			</item>
			<item type="list">
				<item type="number">-2.150905300095439</item>
				<item type="number">0.22355078240491957</item>
				<item type="number">-0.7535361869125248</item>
			</item>
		</item>
		<item type="list">
			<item type="list">
				<item type="number">1.1868570010512656</item>
				<item type="number">-1.0189095081690183</item>
				<item type="number">-0.013797856754051872</item>
			</item>
			<item type="list">
				<item type="number">1.4059515886275034</item>
				<item type="number">0.246008435603227</item>
				<item type="number">0.0077971545577055655</item>
			</item>
			<item type="list">
				<item type="number">-1.5843994683437417</item>
				<item type="number">0.11252454070640709</item>
				<item type="number">0.002031568481034438</item>
			</item>
			<item type="list">
				<item type="number">-2.1526663291850774</item>
				<item type="number">0.1980515570553183</item>
				<item type="number">0.7600096702766743</item>
			</item>
			<item type="list">
				<item type="number">-2.1509468281598116</item>
				<item type="number">0.22356454356471345</item>
				<item type="number">-0.7539214053717341</item>
			</item>
		</item>
		<item type="list">
			<item type="list">
				<item type="number">1.1867434949103226</item>
				<item type="number">-1.0194918504899881</item>
				<item type="number">-0.013807813647107352</item>
			</item>
			<item type="list">
				<item type="number">1.406040531871127</item>
				<item type="number">0.24659503085058174</item>
				<item type="number">0.0078071541607535825</item>
			</item>
			<item type="list">
				<item type="number">-1.5843683490436065</item>
				<item type="number">0.11251915228952437</item>
				<item type="number">0.0020315100636582547</item>
			</item>
			<item type="list">
				<item type="number">-2.152718847429334</item>
				<item type="number">0.19805366671692903</item>
				<item type="number">0.7604195557816654</item>
			</item>
			<item type="list">
				<item type="number">-2.150998364787028</item>
				<item type="number">0.22358045495797574</item>
				<item type="number">-0.7543310415834463</item>
			</item>
		</item>
		<item type="list">
			<item type="list">
				<item type="number">1.1866276424219595</item>
				<item type="number">-1.0200871728359786</item>
				<item type="number">-0.013817992258304754</item>
			</item>
			<item type="list">
				<item type="number">1.4061316307904672</item>
				<item type="number">0.2471946391385651</item>
				<item type="number">0.007817375814944136</item>
			</item>
			<item type="list">
				<item type="number">-1.5843356582342747</item>
				<item type="number">0.11251349167979229</item>
				<item type="number">0.002031448545497442</item>
			</item>
			<item type="list">
				<item type="number">-2.1527823545797204</item>
				<item type="number">0.19805723475740855</item>
				<item type="number">0.7608555665635985</item>
			</item>
			<item type="list">
				<item type="number">-2.151060827401163</item>
				<item type="number">0.22359870388872577</item>
				<item type="number">-0.7547667591453053</item>
			</item>
		</item>
		<item type="list">
			<item type="list">
				<item type="number">1.186509401087959</item>
				<item type="number">-1.0206957185135639</item>
				<item type="number">-0.013828396736676705</item>
			</item>
			<item type="list">
				<item type="number">1.4062249272053367</item>
				<item type="number">0.24780750389248068</item>
				<item type="number">0.007827823671855211</item>
			</item>
			<item type="list">
				<item type="number">-1.5843012704599022</item>
				<item type="number">0.1125075371454153</item>
				<item type="number">0.0020313836780210238</item>
			</item>
			<item type="list">
				<item type="number">-2.152857842935699</item>
				<item type="number">0.19806240269785377</item>
				<item type="number">0.7613194852410209</item>
			</item>
			<item type="list">
				<item type="number">-2.151135204011211</item>
				<item type="number">0.22361949185093766</item>
				<item type="number">-0.7552303367718886</item>
			</item>
		</item>
		<item type="list">
			<item type="list">
				<item type="number">1.1863887279476861</item>
				<item type="number">-1.0213177334385104</item>
				<item type="number">-0.013839031279211291</item>
			</item>
			<item type="list">
				<item type="number">1.4063204633891628</item>
				<item type="number">0.2484338711460174</item>
				<item type="number">0.007838501928430644</item>
			</item>
			<item type="list">
				<item type="number">-1.584265050732154</item>
				<item type="number">0.11250126530724161</item>
				<item type="number">0.002031315199595796</item>
			</item>
			<item type="list">
				<item type="number">-2.1529463805371734</item>
				<item type="number">0.19806932306983857</item>
				<item type="number">0.7618132174487539</item>
			</item>
			<item type="list">
				<item type="number">-2.1512225580336186</item>
				<item type="number">0.22364303548558212</item>
				<item type="number">-0.7557236759450069</item>
			</item>
		</item>
		<item type="list">
			<item type="list">
				<item type="number">1.1862655795742507</item>
				<item type="number">-1.0219534662257637</item>
				<item type="number">-0.013849900128775659</item>
			</item>
			<item type="list">
				<item type="number">1.4064182821222115</item>
				<item type="number">0.24907398962624483</item>
				<item type="number">0.007849414829536513</item>
			</item>
			<item type="list">
				<item type="number">-1.5842268539125743</item>
				<item type="number">0.11249465102376704</item>
				<item type="number">0.0020312428244867804</item>
			</item>
			<item type="list">
				<item type="number">-2.153049116432838</item>
				<item type="number">0.19807816023758065</item>
				<item type="number">0.7623387997638335</item>
			</item>
			<item type="list">
				<item type="number">-2.151324033609896</item>
				<item type="number">0.22366956766286727</item>
				<item type="number">-0.7562488087386002</item>
			</item>
		</item>
		<item type="list">
			<item type="list">
				<item type="number">1.1861399122151592</item>
				<item type="number">-1.022603167669828</item>
				<item type="number">-0.01386100756928531</item>
			</item>
			<item type="list">
				<item type="number">1.4065184264618977</item>
				<item type="number">0.24972811024969516</item>
				<item type="number">0.007860566659550604</item>
			</item>
			<item type="list">
				<item type="number">-1.5841865239769852</item>
				<item type="number">0.11248766727000789</item>
				<item type="number">0.002031166247969034</item>
			</item>
			<item type="list">
				<item type="number">-2.15316728585154</item>
				<item type="number">0.1980890910750321</item>
				<item type="number">0.762898408597806</item>
			</item>
			<item type="list">
				<item type="number">-2.151440860696718</item>
				<item type="number">0.22369933847828857</item>
				<item type="number">-0.7568079067353468</item>
			</item>
		</item>
		<item type="list">
			<item type="list">
				<item type="number">1.1860116815901907</item>
				<item type="number">-1.0232670910562136</item>
				<item type="number">-0.013872357933525288</item>
			</item>
			<item type="list">
				<item type="number">1.4066209399873828</item>
				<item type="number">0.2503964864211088</item>
				<item type="number">0.0078719617531759</item>
			</item>
			<item type="list">
				<item type="number">-1.5841438933184264</item>
				<item type="number">0.11248028501603621</item>
				<item type="number">0.002031085138996809</item>
			</item>
			<item type="list">
				<item type="number">-2.1533022160561255</item>
				<item type="number">0.19810230588336708</item>
				<item type="number">0.7634943690337599</item>
			</item>
			<item type="list">
				<item type="number">-2.1515743609490467</item>
				<item type="number">0.22373261646443898</item>
				<item type="number">-0.7574032897948394</item>
			</item>
		</item>
		<item type="list">
			<item type="list">
				<item type="number">1.1858808430730556</item>
				<item type="number">-1.0239454918786937</item>
				<item type="number">-0.013883955568124084</item>
			</item>
			<item type="list">
				<item type="number">1.4067258666186109</item>
				<item type="number">0.2510793737564808</item>
				<item type="number">0.007883604458076033</item>
			</item>
			<item type="list">
				<item type="number">-1.584098781992952</item>
				<item type="number">0.11247247309253923</item>
				<item type="number">0.002030999147219395</item>
			</item>
			<item type="list">
				<item type="number">-2.153455332370859</item>
				<item type="number">0.19811800926404385</item>
				<item type="number">0.7641291642942776</item>
			</item>
			<item type="list">
				<item type="number">-2.1517259536734</item>
				<item type="number">0.22376968975970316</item>
				<item type="number">-0.7580374355957695</item>
			</item>
		</item>
		<item type="list">
			<item type="list">
				<item type="number">1.1857473516705765</item>
				<item type="number">-1.0246386278512436</item>
				<item type="number">-0.01389580488539928</item>
			</item>
			<item type="list">
				<item type="number">1.406833250641832</item>
				<item type="number">0.25177703009222313</item>
				<item type="number">0.007895499186952907</item>
			</item>
			<item type="list">
				<item type="number">-1.5840509969331595</item>
				<item type="number">0.1124641980578311</item>
				<item type="number">0.0020309078945461665</item>
			</item>
			<item type="list">
				<item type="number">-2.153628164452417</item>
				<item type="number">0.1981364210243803</item>
				<item type="number">0.7648054456185549</item>
			</item>
			<item type="list">
				<item type="number">-2.151897162113413</item>
				<item type="number">0.22381086735742844</item>
				<item type="number">-0.7587129893828618</item>
			</item>
		</item>
		<item type="list">
			<item type="list">
				<item type="number">1.1856111620125707</item>
				<item type="number">-1.0253467588247995</item>
				<item type="number">-0.01390791032587701</item>
			</item>
			<item type="list">
				<item type="number">1.4069431367190628</item>
				<item type="number">0.2524897154024404</item>
				<item type="number">0.007907650383093472</item>
			</item>
			<item type="list">
				<item type="number">-1.5840003311093125</item>
				<item type="number">0.11245542405244284</item>
				<item type="number">0.0020308109757966497</item>
			</item>
			<item type="list">
				<item type="number">-2.15382235293963</item>
				<item type="number">0.19815777714741967</item>
				<item type="number">0.7655260427560453</item>
			</item>
			<item type="list">
				<item type="number">-2.152089620103301</item>
				<item type="number">0.22385648043559697</item>
				<item type="number">-0.7594327745188795</item>
			</item>
		</item>
		<item type="list">
			<item type="list">
				<item type="number">1.1854722284129546</item>
				<item type="number">-1.0260701466162072</item>
				<item type="number">-0.01392027636145124</item>
			</item>
			<item type="list">
				<item type="number">1.4070555698240177</item>
				<item type="number">0.2532176916276487</item>
				<item type="number">0.007920062520109884</item>
			</item>
			<item type="list">
				<item type="number">-1.5839465626663995</item>
				<item type="number">0.1124461126474413</item>
				<item type="number">0.002030707958237509</item>
			</item>
			<item type="list">
				<item type="number">-2.1540396563203483</item>
				<item type="number">0.19818233081812697</item>
				<item type="number">0.7662939747619087</item>
			</item>
			<item type="list">
				<item type="number">-2.1523050788493707</item>
				<item type="number">0.22390688374154058</item>
				<item type="number">-0.7601998032184635</item>
			</item>
		</item>
		<item type="list">
			<item type="list">
				<item type="number">1.1853305048506364</item>
				<item type="number">-1.0268090549573752</item>
				<item type="number">-0.013932907482014718</item>
			</item>
			<item type="list">
				<item type="number">1.4071705952699438</item>
				<item type="number">0.2539612226209894</item>
				<item type="number">0.007932740088106516</item>
			</item>
			<item type="list">
				<item type="number">-1.5838894540213386</item>
				<item type="number">0.1124362226919333</item>
				<item type="number">0.002030598378548627</item>
			</item>
			<item type="list">
				<item type="number">-2.1542819581819193</item>
				<item type="number">0.19821035346597965</item>
				<item type="number">0.7671124614267432</item>
			</item>
			<item type="list">
				<item type="number">-2.152545414146255</item>
				<item type="number">0.2239624570162862</item>
				<item type="number">-0.7610172879223431</item>
			</item>
		</item>
		<item type="list">
			<item type="list">
				<item type="number">1.1851859449231361</item>
				<item type="number">-1.0275637495213656</item>
				<item type="number">-0.013945808230329947</item>
			</item>
			<item type="list">
				<item type="number">1.407288258748414</item>
				<item type="number">0.2547205741789287</item>
				<item type="number">0.007945687631468537</item>
			</item>
			<item type="list">
				<item type="number">-1.5838287509124165</item>
				<item type="number">0.11242571014442988</item>
				<item type="number">0.002030481741067917</item>
			</item>
			<item type="list">
				<item type="number">-2.1545512746846276</item>
				<item type="number">0.19824213586255154</item>
				<item type="number">0.7679849351035469</item>
			</item>
			<item type="list">
				<item type="number">-2.1528126338688796</item>
				<item type="number">0.22402360650015005</item>
				<item type="number">-0.761888653142757</item>
			</item>
		</item>
		<item type="list">
			<item type="list">
				<item type="number">1.1850385019852214</item>
				<item type="number">-1.028334497567038</item>
				<item type="number">-0.013958983165633397</item>
			</item>
			<item type="list">
				<item type="number">1.4074086061934126</item>
				<item type="number">0.25549601368477654</item>
				<item type="number">0.007958909710089265</item>
			</item>
			<item type="list">
				<item type="number">-1.5837641814327035</item>
				<item type="number">0.11241452790496148</item>
				<item type="number">0.002030357516466002</item>
			</item>
			<item type="list">
				<item type="number">-2.154849762283446</item>
				<item type="number">0.19827798926130108</item>
				<item type="number">0.7689150529073722</item>
			</item>
			<item type="list">
				<item type="number">-2.153108885634606</item>
				<item type="number">0.22409076647522275</item>
				<item type="number">-0.7628175476043388</item>
			</item>
		</item>
		<item type="list">
			<item type="list">
				<item type="number">1.1848881290550008</item>
				<item type="number">-1.0291215680621468</item>
				<item type="number">-0.01397243689437245</item>
			</item>
			<item type="list">
				<item type="number">1.4075316838776484</item>
				<item type="number">0.2562878102285189</item>
				<item type="number">0.007972410931073834</item>
			</item>
			<item type="list">
				<item type="number">-1.5836954550282432</item>
				<item type="number">0.11240262564787142</item>
				<item type="number">0.002030225140689656</item>
			</item>
			<item type="list">
				<item type="number">-2.1551797256859313</item>
				<item type="number">0.1983182465384892</item>
				<item type="number">0.769906709436211</item>
			</item>
			<item type="list">
				<item type="number">-2.153436464782738</item>
				<item type="number">0.22416440083003544</item>
				<item type="number">-0.7638078569635897</item>
			</item>
		</item>
		<item type="list">
			<item type="list">
				<item type="number">1.1847347789750704</item>
				<item type="number">-1.0299252313577398</item>
				<item type="number">-0.013986174022891144</item>
			</item>
			<item type="list">
				<item type="number">1.4076575382539644</item>
				<item type="number">0.25709623428325473</item>
				<item type="number">0.007986195902027352</item>
			</item>
			<item type="list">
				<item type="number">-1.583622261463764</item>
				<item type="number">0.11238994963632976</item>
				<item type="number">0.002030084010186666</item>
			</item>
			<item type="list">
				<item type="number">-2.155543626132395</item>
				<item type="number">0.19836326342596175</item>
				<item type="number">0.7709640497908923</item>
			</item>
			<item type="list">
				<item type="number">-2.1537978225499157</item>
				<item type="number">0.22424500473820638</item>
				<item type="number">-0.7648637167625473</item>
			</item>
		</item>
		<item type="list">
			<item type="list">
				<item type="number">1.1845784043050567</item>
				<item type="number">-1.0307457591878473</item>
				<item type="number">-0.014000199185661503</item>
			</item>
			<item type="list">
				<item type="number">1.4077862160588934</item>
				<item type="number">0.2579215577036936</item>
				<item type="number">0.008000269258639139</item>
			</item>
			<item type="list">
				<item type="number">-1.583544269766993</item>
				<item type="number">0.1123764425436583</item>
				<item type="number">0.0020299334805023487</item>
			</item>
			<item type="list">
				<item type="number">-2.155944089743263</item>
				<item type="number">0.19841341971361437</item>
				<item type="number">0.7720914829534645</item>
			</item>
			<item type="list">
				<item type="number">-2.1541955744153776</item>
				<item type="number">0.22433310631056436</item>
				<item type="number">-0.7659895257746187</item>
			</item>
		</item>
		<item type="list">
			<item type="list">
				<item type="number">1.184418957342475</item>
				<item type="number">-1.031583424736498</item>
				<item type="number">-0.01401451704779694</item>
			</item>
			<item type="list">
				<item type="number">1.4079177643384766</item>
				<item type="number">0.2587640537885809</item>
				<item type="number">0.008014635667348958</item>
			</item>
			<item type="list">
				<item type="number">-1.583461127183853</item>
				<item type="number">0.11236204326726427</item>
				<item type="number">0.0020297728668921032</item>
			</item>
			<item type="list">
				<item type="number">-2.156383916180716</item>
				<item type="number">0.19846912053279664</item>
				<item type="number">0.7732936952670576</item>
			</item>
			<item type="list">
				<item type="number">-2.154632508761883</item>
				<item type="number">0.22442926833759413</item>
				<item type="number">-0.7671899594965922</item>
			</item>
		</item>
		<item type="list">
			<item type="list">
				<item type="number">1.184256390324851</item>
				<item type="number">-1.032438501971931</item>
				<item type="number">-0.01402913229986242</item>
			</item>
			<item type="list">
				<item type="number">1.408052230162775</item>
				<item type="number">0.2596239966285934</item>
				<item type="number">0.008029299820015177</item>
			</item>
			<item type="list">
				<item type="number">-1.5833724580413162</item>
				<item type="number">0.11234668673329332</item>
				<item type="number">0.0020296014410252426</item>
			</item>
			<item type="list">
				<item type="number">-2.1568660870400604</item>
				<item type="number">0.19853079756565264</item>
				<item type="number">0.774575664597343</item>
			</item>
			<item type="list">
				<item type="number">-2.155111595208635</item>
				<item type="number">0.22453408996328406</item>
				<item type="number">-0.7684699842555324</item>
			</item>
		</item>
		<item type="list">
			<item type="list">
				<item type="number">1.1840906552804566</item>
				<item type="number">-1.0333112658116084</item>
				<item type="number">-0.014044049625349981</item>
			</item>
			<item type="list">
				<item type="number">1.4081896608166848</item>
				<item type="number">0.26050166125848373</item>
				<item type="number">0.008044266401164074</item>
			</item>
			<item type="list">
				<item type="number">-1.583277862671031</item>
				<item type="number">0.11233030371561749</item>
				<item type="number">0.0020294184299549144</item>
			</item>
			<item type="list">
				<item type="number">-2.15739377474278</item>
				<item type="number">0.1985989103548337</item>
				<item type="number">0.7759426741463035</item>
			</item>
			<item type="list">
				<item type="number">-2.1556359934603853</item>
				<item type="number">0.22464820845235645</item>
				<item type="number">-0.7698348710026138</item>
			</item>
		</item>
		<item type="list">
			<item type="list">
				<item type="number">1.1839217040345709</item>
				<item type="number">-1.0342019920132095</item>
				<item type="number">-0.014059273733355937</item>
			</item>
			<item type="list">
				<item type="number">1.4083301037902602</item>
				<item type="number">0.26139732355481066</item>
				<item type="number">0.0080595401211133</item>
			</item>
			<item type="list">
				<item type="number">-1.5831769163321585</item>
				<item type="number">0.11231282064426572</item>
				<item type="number">0.002029223008540999</item>
			</item>
			<item type="list">
				<item type="number">-2.1579703510697197</item>
				<item type="number">0.19867394751497855</item>
				<item type="number">0.7774003264357456</item>
			</item>
			<item type="list">
				<item type="number">-2.156209061815446</item>
				<item type="number">0.22477230091233444</item>
				<item type="number">-0.7712902091834601</item>
			</item>
		</item>
		<item type="list">
			<item type="list">
				<item type="number">1.1837494883777104</item>
				<item type="number">-1.0351109569183488</item>
				<item type="number">-0.014074809353746984</item>
			</item>
			<item type="list">
				<item type="number">1.4084736066194368</item>
				<item type="number">0.2623112599747372</item>
				<item type="number">0.008075125710578153</item>
			</item>
			<item type="list">
				<item type="number">-1.5830691681247502</item>
				<item type="number">0.11229415941677655</item>
				<item type="number">0.002029014303381367</item>
			</item>
			<item type="list">
				<item type="number">-2.1585993958598304</item>
				<item type="number">0.19875642805602584</item>
				<item type="number">0.7789545571872395</item>
			</item>
			<item type="list">
				<item type="number">-2.1568343658545026</item>
				<item type="number">0.22490708604216145</item>
				<item type="number">-0.7728419206715885</item>
			</item>
		</item>
		<item type="list">
			<item type="list">
				<item type="number">1.1835739600826214</item>
				<item type="number">-1.0360384373022185</item>
				<item type="number">-0.014090661206584034</item>
			</item>
			<item type="list">
				<item type="number">1.408620216871413</item>
				<item type="number">0.2632437474073437</item>
				<item type="number">0.008091027891102739</item>
			</item>
			<item type="list">
				<item type="number">-1.5829541399437197</item>
				<item type="number">0.11227423722242978</item>
				<item type="number">0.0020287913933397118</item>
			</item>
			<item type="list">
				<item type="number">-2.159284705348403</item>
				<item type="number">0.19884690252925097</item>
				<item type="number">0.7806116490535395</item>
			</item>
			<item type="list">
				<item type="number">-2.1575156867413847</item>
				<item type="number">0.22505332574929454</item>
				<item type="number">-0.7744962735241979</item>
			</item>
		</item>
		<item type="list">
			<item type="list">
				<item type="number">1.183395070818425</item>
				<item type="number">-1.0369847102385807</item>
				<item type="number">-0.014106834011582354</item>
			</item>
			<item type="list">
				<item type="number">1.4087699822272393</item>
				<item type="number">0.26419506303955953</item>
				<item type="number">0.0081072513833112</item>
			</item>
			<item type="list">
				<item type="number">-1.5828313254658295</item>
				<item type="number">0.11225296635890214</item>
				<item type="number">0.0020285533041025645</item>
			</item>
			<item type="list">
				<item type="number">-2.1600303001999057</item>
				<item type="number">0.1989459542466704</item>
				<item type="number">0.7823782447445197</item>
			</item>
			<item type="list">
				<item type="number">-2.15825702921557</item>
				<item type="number">0.22521182682521143</item>
				<item type="number">-0.7762598950025333</item>
			</item>
		</item>
		<item type="list">
			<item type="list">
				<item type="number">1.1832127722493693</item>
				<item type="number">-1.0379500529253896</item>
				<item type="number">-0.014123332502299269</item>
			</item>
			<item type="list">
				<item type="number">1.408922950380295</item>
				<item type="number">0.26516548417977737</item>
				<item type="number">0.008123800922441193</item>
			</item>
			<item type="list">
				<item type="number">-1.5827001891843098</item>
				<item type="number">0.11223025406957012</item>
				<item type="number">0.002028299002642509</item>
			</item>
			<item type="list">
				<item type="number">-2.1608404331635476</item>
				<item type="number">0.199054200379094</item>
				<item type="number">0.7842613597817879</item>
			</item>
			<item type="list">
				<item type="number">-2.1590626292139388</item>
				<item type="number">0.22538344246127232</item>
				<item type="number">-0.7781397842599864</item>
			</item>
		</item>
		<item type="list">
			<item type="list">
				<item type="number">1.1830270160434564</item>
				<item type="number">-1.038934742513161</item>
				<item type="number">-0.014140161411623059</item>
			</item>
			<item type="list">
				<item type="number">1.4090791690337163</item>
				<item type="number">0.2661552880882396</item>
				<item type="number">0.008140681241950434</item>
			</item>
			<item type="list">
				<item type="number">-1.5825601655200845</item>
				<item type="number">0.11220600238857012</item>
				<item type="number">0.0020280273998964644</item>
			</item>
			<item type="list">
				<item type="number">-2.1617195961853652</item>
				<item type="number">0.19917229296294142</item>
				<item type="number">0.7862683943483858</item>
			</item>
			<item type="list">
				<item type="number">-2.159936960960315</item>
				<item type="number">0.22556907366896237</item>
				<item type="number">-0.7801433242044182</item>
			</item>
		</item>
		<item type="list">
			<item type="list">
				<item type="number">1.1828377538843053</item>
				<item type="number">-1.0399390561137025</item>
				<item type="number">-0.014157325476951279</item>
			</item>
			<item type="list">
				<item type="number">1.4092386859407027</item>
				<item type="number">0.26716475197290684</item>
				<item type="number">0.008157897079856176</item>
			</item>
			<item type="list">
				<item type="number">-1.5824106580314667</item>
				<item type="number">0.11218010800502363</item>
				<item type="number">0.00202773735157637</item>
			</item>
			<item type="list">
				<item type="number">-2.162672527109718</item>
				<item type="number">0.19930091991157434</item>
				<item type="number">0.7884071440547327</item>
			</item>
			<item type="list">
				<item type="number">-2.1608847436346634</item>
				<item type="number">0.22576967062752218</item>
				<item type="number">-0.7822782922954062</item>
			</item>
		</item>
		<item type="list">
			<item type="list">
				<item type="number">1.182644937602764</item>
				<item type="number">-1.0409632701611897</item>
				<item type="number">-0.014174829412916775</item>
			</item>
			<item type="list">
				<item type="number">1.4094015486625244</item>
				<item type="number">0.26819415237463834</item>
				<item type="number">0.00817545315303642</item>
			</item>
			<item type="list">
				<item type="number">-1.5822510386721946</item>
				<item type="number">0.11215246213275948</item>
				<item type="number">0.002027427652127588</item>
			</item>
			<item type="list">
				<item type="number">-2.16370421465034</item>
				<item type="number">0.19944080567528777</item>
				<item type="number">0.7906858098601662</item>
			</item>
			<item type="list">
				<item type="number">-2.161910946425612</item>
				<item type="number">0.22598623370900528</item>
				<item type="number">-0.7845528703949082</item>
			</item>
		</item>
		<item type="list">
			<item type="list">
				<item type="number">1.1824485190869647</item>
				<item type="number">-1.0420076605156179</item>
				<item type="number">-0.014192677930838596</item>
			</item>
			<item type="list">
				<item type="number">1.4095678047298783</item>
				<item type="number">0.2692437652539877</item>
				<item type="number">0.008193354173004872</item>
			</item>
			<item type="list">
				<item type="number">-1.5820806472338556</item>
				<item type="number">0.11212295041533575</item>
				<item type="number">0.002027097039190356</item>
			</item>
			<item type="list">
				<item type="number">-2.1648199034704327</item>
				<item type="number">0.19959271199875597</item>
				<item type="number">0.7931130061086665</item>
			</item>
			<item type="list">
				<item type="number">-2.163020793432959</item>
				<item type="number">0.2262198144925042</item>
				<item type="number">-0.786975652815436</item>
			</item>
		</item>
		<item type="list">
			<item type="list">
				<item type="number">1.1822484504309834</item>
				<item type="number">-1.0430725021400822</item>
				<item type="number">-0.01421087572113049</item>
			</item>
			<item type="list">
				<item type="number">1.4097375014878553</item>
				<item type="number">0.2703138656706715</item>
				<item type="number">0.008211604831703476</item>
			</item>
			<item type="list">
				<item type="number">-1.581898790935922</item>
				<item type="number">0.11209145285591701</item>
				<item type="number">0.002026744190273925</item>
			</item>
			<item type="list">
				<item type="number">-2.1660250973350674</item>
				<item type="number">0.19975743835513332</item>
				<item type="number">0.7956977667735784</item>
			</item>
			<item type="list">
				<item type="number">-2.164219766920466</item>
				<item type="number">0.22647151640830432</item>
				<item type="number">-0.7895556525657116</item>
			</item>
		</item>
		<item type="list">
			<item type="list">
				<item type="number">1.182044683942125</item>
				<item type="number">-1.044158068935572</item>
				<item type="number">-0.014229427465315983</item>
			</item>
			<item type="list">
				<item type="number">1.4099106860900816</item>
				<item type="number">0.27140472761999235</item>
				<item type="number">0.00823020981162268</item>
			</item>
			<item type="list">
				<item type="number">-1.5817047441734224</item>
				<item type="number">0.11205784376861655</item>
				<item type="number">0.0020263677222110074</item>
			</item>
			<item type="list">
				<item type="number">-2.167325561145616</item>
				<item type="number">0.19993582224864964</item>
				<item type="number">0.7984495496673348</item>
			</item>
			<item type="list">
				<item type="number">-2.165513609308772</item>
				<item type="number">0.22674249518156914</item>
				<item type="number">-0.7923023055216564</item>
			</item>
		</item>
		<item type="list">
			<item type="list">
				<item type="number">1.1818371720609921</item>
				<item type="number">-1.0452646336998554</item>
				<item type="number">-0.01424833782021251</item>
			</item>
			<item type="list">
				<item type="number">1.410087405572078</item>
				<item type="number">0.2725166239905672</item>
				<item type="number">0.008249173770483802</item>
			</item>
			<item type="list">
				<item type="number">-1.5814977484856156</item>
				<item type="number">0.11202199177745471</item>
				<item type="number">0.002025966191430074</item>
			</item>
			<item type="list">
				<item type="number">-2.1687273211285407</item>
				<item type="number">0.20012873919679325</item>
				<item type="number">0.8013782380058467</item>
			</item>
			<item type="list">
				<item type="number">-2.1669083233794524</item>
				<item type="number">0.22703395888510625</item>
				<item type="number">-0.7952254720030122</item>
			</item>
		</item>
		<item type="list">
			<item type="list">
				<item type="number">1.1816258675941242</item>
				<item type="number">-1.0463924676364706</item>
				<item type="number">-0.014267611419575743</item>
			</item>
			<item type="list">
				<item type="number">1.4102677066360743</item>
				<item type="number">0.27364982606967525</item>
				<item type="number">0.00826850134251439</item>
			</item>
			<item type="list">
				<item type="number">-1.5812770127480857</item>
				<item type="number">0.1119837598516231</item>
				<item type="number">0.0020255380998521707</item>
			</item>
			<item type="list">
				<item type="number">-2.17023666346207</item>
				<item type="number">0.20033710251847023</item>
				<item type="number">0.8044941393498356</item>
			</item>
			<item type="list">
				<item type="number">-2.168410170876652</item>
				<item type="number">0.22734716764935012</item>
				<item type="number">-0.7983354358024045</item>
			</item>
		</item>
		<item type="list">
			<item type="list">
				<item type="number">1.1814107235872315</item>
				<item type="number">-1.0475418404988253</item>
				<item type="number">-0.014287252864369987</item>
			</item>
			<item type="list">
				<item type="number">1.4104516358088948</item>
				<item type="number">0.27480460368754156</item>
				<item type="number">0.008288197129484549</item>
			</item>
			<item type="list">
				<item type="number">-1.581041713641515</item>
				<item type="number">0.11194300537934426</item>
				<item type="number">0.0020250818903412063</item>
			</item>
			<item type="list">
				<item type="number">-2.1718601307639482</item>
				<item type="number">0.2005618627966639</item>
				<item type="number">0.807807981134447</item>
			</item>
			<item type="list">
				<item type="number">-2.1700256690734614</item>
				<item type="number">0.22768343302459382</item>
				<item type="number">-0.8016428996548999</item>
			</item>
		</item>
		<item type="list">
			<item type="list">
				<item type="number">1.1811916934735598</item>
				<item type="number">-1.0487130198931496</item>
				<item type="number">-0.014307266724490427</item>
			</item>
			<item type="list">
				<item type="number">1.4106392392069047</item>
				<item type="number">0.2759812245251045</item>
				<item type="number">0.008308265701380907</item>
			</item>
			<item type="list">
				<item type="number">-1.5807909963261344</item>
				<item type="number">0.11189958029360722</item>
				<item type="number">0.0020245959525758196</item>
			</item>
			<item type="list">
				<item type="number">-2.1736045160772774</item>
				<item type="number">0.20080400697635117</item>
				<item type="number">0.8113309030956726</item>
			</item>
			<item type="list">
				<item type="number">-2.1717615847061715</item>
				<item type="number">0.22804411681108736</item>
				<item type="number">-0.805158977740988</item>
			</item>
		</item>
		<item type="list">
			<item type="list">
				<item type="number">1.1809687310445987</item>
				<item type="number">-1.0499062713206118</item>
				<item type="number">-0.01432765752826851</item>
			</item>
			<item type="list">
				<item type="number">1.4108305626093904</item>
				<item type="number">0.2771799541595145</item>
				<item type="number">0.008328711587524473</item>
			</item>
			<item type="list">
				<item type="number">-1.5805239755198404</item>
				<item type="number">0.11185333125107516</item>
				<item type="number">0.0020240786232874944</item>
			</item>
			<item type="list">
				<item type="number">-2.1754768546017376</item>
				<item type="number">0.20106455713290775</item>
				<item type="number">0.8150744452977168</item>
			</item>
			<item type="list">
				<item type="number">-2.1736249258324087</item>
				<item type="number">0.22843062939762127</item>
				<item type="number">-0.8088951837433176</item>
			</item>
		</item>
		<item type="list">
			<item type="list">
				<item type="number">1.1807417904573128</item>
				<item type="number">-1.051121858013798</item>
				<item type="number">-0.014348429775769517</item>
			</item>
			<item type="list">
				<item type="number">1.4110256514528863</item>
				<item type="number">0.2784010558934317</item>
				<item type="number">0.008349539289077983</item>
			</item>
			<item type="list">
				<item type="number">-1.580239736863924</item>
				<item type="number">0.11180409987240385</item>
				<item type="number">0.002023528188060445</item>
			</item>
			<item type="list">
				<item type="number">-2.177484412880066</item>
				<item type="number">0.2013445688546781</item>
				<item type="number">0.8190505323867019</item>
			</item>
			<item type="list">
				<item type="number">-2.1756229309941446</item>
				<item type="number">0.2288444276788527</item>
				<item type="number">-0.8128634151164242</item>
			</item>
		</item>
		<item type="list">
			<item type="list">
				<item type="number">1.1805108264195903</item>
				<item type="number">-1.0523600403947484</item>
				<item type="number">-0.01436958791243815</item>
			</item>
			<item type="list">
				<item type="number">1.4112245506572163</item>
				<item type="number">0.2796447902122337</item>
				<item type="number">0.008370753251875791</item>
			</item>
			<item type="list">
				<item type="number">-1.5799373386901396</item>
				<item type="number">0.11175172304911363</item>
				<item type="number">0.0020229428870932402</item>
			</item>
			<item type="list">
				<item type="number">-2.1796346748383395</item>
				<item type="number">0.20164512918899966</item>
				<item type="number">0.8232714527526492</item>
			</item>
			<item type="list">
				<item type="number">-2.177763055315195</item>
				<item type="number">0.22928701225218856</item>
				<item type="number">-0.8170759323272019</item>
			</item>
		</item>
		<item type="list">
			<item type="list">
				<item type="number">1.1802757940906505</item>
				<item type="number">-1.053621076251523</item>
				<item type="number">-0.01439113634217455</item>
			</item>
			<item type="list">
				<item type="number">1.4114273047137111</item>
				<item type="number">0.280911414966104</item>
				<item type="number">0.008392357880051538</item>
			</item>
			<item type="list">
				<item type="number">-1.5796158141205723</item>
				<item type="number">0.1116960333028177</item>
				<item type="number">0.002022320924594623</item>
			</item>
			<item type="list">
				<item type="number">-2.1819353249793023</item>
				<item type="number">0.20196735417211883</item>
				<item type="number">0.8277498331237954</item>
			</item>
			<item type="list">
				<item type="number">-2.1800529538008773</item>
				<item type="number">0.22975992409896379</item>
				<item type="number">-0.821545333607106</item>
			</item>
		</item>
		<item type="list">
			<item type="list">
				<item type="number">1.1800366492473349</item>
				<item type="number">-1.0549052201375122</item>
				<item type="number">-0.014413079410613759</item>
			</item>
			<item type="list">
				<item type="number">1.4116339575285826</item>
				<item type="number">0.28220118476182265</item>
				<item type="number">0.008414357520450092</item>
			</item>
			<item type="list">
				<item type="number">-1.5792741736054219</item>
				<item type="number">0.11163685923169488</item>
				<item type="number">0.002021660467847009</item>
			</item>
			<item type="list">
				<item type="number">-2.1843942282802233</item>
				<item type="number">0.20231238585351793</item>
				<item type="number">0.832498608070002</item>
			</item>
			<item type="list">
				<item type="number">-2.1825004613172005</item>
				<item type="number">0.23026474059364405</item>
				<item type="number">-0.8262845244586652</item>
			</item>
		</item>
		<item type="list">
			<item type="list">
				<item type="number">1.179793348214498</item>
				<item type="number">-1.0562127234666423</item>
				<item type="number">-0.01443542140401772</item>
			</item>
			<item type="list">
				<item type="number">1.4118445525333743</item>
				<item type="number">0.28351435105842876</item>
				<item type="number">0.008436756459499681</item>
			</item>
			<item type="list">
				<item type="number">-1.5789114078579032</item>
				<item type="number">0.11157402601053422</item>
				<item type="number">0.002020959656254312</item>
			</item>
			<item type="list">
				<item type="number">-2.187019407199539</item>
				<item type="number">0.20268138892755375</item>
				<item type="number">0.8375309841170188</item>
			</item>
			<item type="list">
				<item type="number">-2.1851135696532613</item>
				<item type="number">0.23080307092888872</item>
				<item type="number">-0.831306681881276</item>
			</item>
		</item>
		<item type="list">
			<item type="list">
				<item type="number">1.1795458479726717</item>
				<item type="number">-1.0575438338811023</item>
				<item type="number">-0.0144581665557244</item>
			</item>
			<item type="list">
				<item type="number">1.4120591324796732</item>
				<item type="number">0.28485116154244405</item>
				<item type="number">0.008459558931209208</item>
			</item>
			<item type="list">
				<item type="number">-1.578526491146142</item>
				<item type="number">0.11150735597099555</item>
				<item type="number">0.0020202166080093903</item>
			</item>
			<item type="list">
				<item type="number">-2.18981901471115</item>
				<item type="number">0.20307554675630413</item>
				<item type="number">0.8428603987715939</item>
			</item>
			<item type="list">
				<item type="number">-2.18790040069281</item>
				<item type="number">0.23137655076451608</item>
				<item type="number">-0.8366252135267165</item>
			</item>
		</item>
		<item type="list">
			<item type="list">
				<item type="number">1.1792941061455389</item>
				<item type="number">-1.0588987951941955</item>
				<item type="number">-0.014481319020013554</item>
			</item>
			<item type="list">
				<item type="number">1.4122777394892534</item>
				<item type="number">0.286211860071553</item>
				<item type="number">0.00848276909028622</item>
			</item>
			<item type="list">
				<item type="number">-1.5781183850524827</item>
				<item type="number">0.11143666924461129</item>
				<item type="number">0.0020194294279108817</item>
			</item>
			<item type="list">
				<item type="number">-2.1928013047101573</item>
				<item type="number">0.20349605704821802</item>
				<item type="number">0.8485004739342067</item>
			</item>
			<item type="list">
				<item type="number">-2.1908691769426833</item>
				<item type="number">0.2319868363308492</item>
				<item type="number">-0.8422537112240621</item>
			</item>
		</item>
		<item type="list">
			<item type="list">
				<item type="number">1.179038081157743</item>
				<item type="number">-1.0602778469176641</item>
				<item type="number">-0.014504882890185922</item>
			</item>
			<item type="list">
				<item type="number">1.4125004149118225</item>
				<item type="number">0.28759668619737777</item>
				<item type="number">0.008506391030529935</item>
			</item>
			<item type="list">
				<item type="number">-1.5776860426226789</item>
				<item type="number">0.11136178448305262</item>
				<item type="number">0.002018596215252693</item>
			</item>
			<item type="list">
				<item type="number">-2.1959745991600115</item>
				<item type="number">0.20394412704225084</item>
				<item type="number">0.8544649642791413</item>
			</item>
			<item type="list">
				<item type="number">-2.194028188781725</item>
				<item type="number">0.232635597885582</item>
				<item type="number">-0.848205899489955</item>
			</item>
		</item>
		<item type="list">
			<item type="list">
				<item type="number">1.17877773209735</item>
				<item type="number">-1.0616812245026455</item>
				<item type="number">-0.014528862186619706</item>
			</item>
			<item type="list">
				<item type="number">1.4127271994506256</item>
				<item type="number">0.2890058754082477</item>
				<item type="number">0.008530428772832938</item>
			</item>
			<item type="list">
				<item type="number">-1.5772284128803058</item>
				<item type="number">0.11128251964046577</item>
				<item type="number">0.002017715074306467</item>
			</item>
			<item type="list">
				<item type="number">-2.199347252103846</item>
				<item type="number">0.2044209682432761</item>
				<item type="number">0.8607677002987811</item>
			</item>
			<item type="list">
				<item type="number">-2.197385758613291</item>
				<item type="number">0.23332451253341688</item>
				<item type="number">-0.8544955787383851</item>
			</item>
		</item>
		<item type="list">
			<item type="list">
				<item type="number">1.1785130189020183</item>
				<item type="number">-1.0631091588490005</item>
				<item type="number">-0.01455326084685837</item>
			</item>
			<item type="list">
				<item type="number">1.4129581330276988</item>
				<item type="number">0.29043965862865523</item>
				<item type="number">0.008554886255114112</item>
			</item>
			<item type="list">
				<item type="number">-1.576744445721848</item>
				<item type="number">0.11119869282417187</item>
				<item type="number">0.00201678412528774</item>
			</item>
			<item type="list">
				<item type="number">-2.202927611129112</item>
				<item type="number">0.20492779079022005</item>
				<item type="number">0.8674225267661513</item>
			</item>
			<item type="list">
				<item type="number">-2.2009502025279812</item>
				<item type="number">0.23405525651331194</item>
				<item type="number">-0.861136563914827</item>
			</item>
		</item>
		<item type="list">
			<item type="list">
				<item type="number">1.1782439023219362</item>
				<item type="number">-1.0645618758599151</item>
				<item type="number">-0.014578082734331189</item>
			</item>
			<item type="list">
				<item type="number">1.4131932547180879</item>
				<item type="number">0.2918982617933125</item>
				<item type="number">0.008579767340485997</item>
			</item>
			<item type="list">
				<item type="number">-1.5762330970408511</item>
				<item type="number">0.111110123177786</item>
				<item type="number">0.0020158015095360646</item>
			</item>
			<item type="list">
				<item type="number">-2.2067239758542074</item>
				<item type="number">0.2054657973854898</item>
				<item type="number">0.8744432372699047</item>
			</item>
			<item type="list">
				<item type="number">-2.2047297888607553</item>
				<item type="number">0.23482949694459818</item>
				<item type="number">-0.8681426191046527</item>
			</item>
		</item>
	</x0>
	<moltype type="str">nonlinear</moltype>
	<x1 type="list">
		<item type="list">
			<item type="list">
				<item type="number">1.1782439023219362</item>
				<item type="number">-1.0645618758599151</item>
				<item type="number">-0.014578082734331189</item>
			</item>
			<item type="list">
				<item type="number">1.4131932547180879</item>
				<item type="number">0.2918982617933125</item>
				<item type="number">0.008579767340485997</item>
			</item>
			<item type="list">
				<item type="number">-1.5762330970408511</item>
				<item type="number">0.111110123177786</item>
				<item type="number">0.0020158015095360646</item>
			</item>
			<item type="list">
				<item type="number">-2.2067239758542074</item>
				<item type="number">0.2054657973854898</item>
				<item type="number">0.8744432372699047</item>
			</item>
			<item type="list">
				<item type="number">-2.2047297888607553</item>
				<item type="number">0.23482949694459818</item>
				<item type="number">-0.8681426191046527</item>
			</item>
		</item>
		<item type="list">
			<item type="list">
				<item type="number">1.1785138792784242</item>
				<item type="number">-1.0631041897159146</item>
				<item type="number">-0.01455317601609537</item>
			</item>
			<item type="list">
				<item type="number">1.4129572717912642</item>
				<item type="number">0.2904346896478115</item>
				<item type="number">0.008554801425504107</item>
			</item>
			<item type="list">
				<item type="number">-1.5767471182357047</item>
				<item type="number">0.11119915573468753</item>
				<item type="number">0.0020167892875435924</item>
			</item>
			<item type="list">
				<item type="number">-2.202906351581195</item>
				<item type="number">0.20492475441872685</item>
				<item type="number">0.8673845913538469</item>
			</item>
			<item type="list">
				<item type="number">-2.2009290336925385</item>
				<item type="number">0.23405094374259042</item>
				<item type="number">-0.8610987104491178</item>
			</item>
		</item>
		<item type="list">
			<item type="list">
				<item type="number">1.1787781377589195</item>
				<item type="number">-1.061677741829037</item>
				<item type="number">-0.014528802972723784</item>
			</item>
			<item type="list">
				<item type="number">1.4127264088896216</item>
				<item type="number">0.2890024593911992</item>
				<item type="number">0.008530370227633033</item>
			</item>
			<item type="list">
				<item type="number">-1.5772332266925129</item>
				<item type="number">0.11128335346970013</item>
				<item type="number">0.0020177244339806724</item>
			</item>
			<item type="list">
				<item type="number">-2.199305913358413</item>
				<item type="number">0.20441501889380925</item>
				<item type="number">0.8606965854843014</item>
			</item>
			<item type="list">
				<item type="number">-2.197344590033067</item>
				<item type="number">0.233316170518979</item>
				<item type="number">-0.8544246230796599</item>
			</item>
		</item>
		<item type="list">
			<item type="list">
				<item type="number">1.1790367225784395</item>
				<item type="number">-1.0602822765681121</item>
				<item type="number">-0.014504959239003357</item>
			</item>
			<item type="list">
				<item type="number">1.4125006222359067</item>
				<item type="number">0.28760131521187043</item>
				<item type="number">0.00850646937975434</item>
			</item>
			<item type="list">
				<item type="number">-1.5776924823214422</item>
				<item type="number">0.11136289997637</item>
				<item type="number">0.0020186088343521085</item>
			</item>
			<item type="list">
				<item type="number">-2.195914242792744</item>
				<item type="number">0.20393537105357515</item>
				<item type="number">0.8543652189939464</item>
			</item>
			<item type="list">
				<item type="number">-2.1939680712020193</item>
				<item type="number">0.23262348613182557</item>
				<item type="number">-0.8481063862230693</item>
			</item>
		</item>
		<item type="list">
			<item type="list">
				<item type="number">1.1792896790990322</item>
				<item type="number">-1.0589175352670654</item>
				<item type="number">-0.014481640398594122</item>
			</item>
			<item type="list">
				<item type="number">1.4122798675320372</item>
				<item type="number">0.2862309982591655</item>
				<item type="number">0.008483094463592149</item>
			</item>
			<item type="list">
				<item type="number">-1.5781259513663755</item>
				<item type="number">0.11143797994488824</item>
				<item type="number">0.00201944439977334</item>
			</item>
			<item type="list">
				<item type="number">-2.19272287129087</item>
				<item type="number">0.20348458333806385</item>
				<item type="number">0.848376438711563</item>
			</item>
			<item type="list">
				<item type="number">-2.190791040614473</item>
				<item type="number">0.23197118990327595</item>
				<item type="number">-0.84212997700824</item>
			</item>
		</item>
		<item type="list">
			<item type="list">
				<item type="number">1.1795370531500033</item>
				<item type="number">-1.0575832565857284</item>
				<item type="number">-0.014458841990574891</item>
			</item>
			<item type="list">
				<item type="number">1.412064100034126</item>
				<item type="number">0.284891247004385</item>
				<item type="number">0.008460241016496813</item>
			</item>
			<item type="list">
				<item type="number">-1.578534701075206</item>
				<item type="number">0.11150877823918247</item>
				<item type="number">0.0020202330551688527</item>
			</item>
			<item type="list">
				<item type="number">-2.189723322413308</item>
				<item type="number">0.20306142657017104</item>
				<item type="number">0.842716206752132</item>
			</item>
			<item type="list">
				<item type="number">-2.18780505393779</item>
				<item type="number">0.23135758007787388</item>
				<item type="number">-0.8364813880727009</item>
			</item>
		</item>
		<item type="list">
			<item type="list">
				<item type="number">1.1797788909977218</item>
				<item type="number">-1.0562791768983024</item>
				<item type="number">-0.014436559514072913</item>
			</item>
			<item type="list">
				<item type="number">1.4118532745828547</item>
				<item type="number">0.2835817976306134</item>
				<item type="number">0.008437904535780087</item>
			</item>
			<item type="list">
				<item type="number">-1.578919794699994</item>
				<item type="number">0.1115754790269188</item>
				<item type="number">0.002020976730872726</item>
			</item>
			<item type="list">
				<item type="number">-2.186907151621797</item>
				<item type="number">0.2026646757851453</item>
				<item type="number">0.8373705637291339</item>
			</item>
			<item type="list">
				<item type="number">-2.185001698698117</item>
				<item type="number">0.2307809617790448</item>
				<item type="number">-0.831146690636948</item>
			</item>
		</item>
		<item type="list">
			<item type="list">
				<item type="number">1.180015239243152</item>
				<item type="number">-1.0550050305932752</item>
				<item type="number">-0.01441478843431786</item>
			</item>
			<item type="list">
				<item type="number">1.4116473456898986</item>
				<item type="number">0.2823023843272917</item>
				<item type="number">0.008416080484265159</item>
			</item>
			<item type="list">
				<item type="number">-1.579282286820376</item>
				<item type="number">0.11163826498574635</item>
				<item type="number">0.002021677351621261</item>
			</item>
			<item type="list">
				<item type="number">-2.184265983334892</item>
				<item type="number">0.20229311559072743</item>
				<item type="number">0.8323256873288849</item>
			</item>
			<item type="list">
				<item type="number">-2.18237263119125</item>
				<item type="number">0.23023965433120322</item>
				<item type="number">-0.8261120928960941</item>
			</item>
		</item>
		<item type="list">
			<item type="list">
				<item type="number">1.1802461447581745</item>
				<item type="number">-1.0537605504402197</item>
				<item type="number">-0.014393524188453946</item>
			</item>
			<item type="list">
				<item type="number">1.4114462676154451</item>
				<item type="number">0.2810527396725972</item>
				<item type="number">0.008394764296582672</item>
			</item>
			<item type="list">
				<item type="number">-1.5796232190960398</item>
				<item type="number">0.11169731653428312</item>
				<item type="number">0.002022336829482003</item>
			</item>
			<item type="list">
				<item type="number">-2.181791544819677</item>
				<item type="number">0.20194554522934063</item>
				<item type="number">0.8275679454800998</item>
			</item>
			<item type="list">
				<item type="number">-2.179909610221801</item>
				<item type="number">0.2297319981551566</item>
				<item type="number">-0.8213639930848837</item>
			</item>
		</item>
		<item type="list">
			<item type="list">
				<item type="number">1.1804716546260903</item>
				<item type="number">-1.0525454679459147</item>
				<item type="number">-0.014372762198404106</item>
			</item>
			<item type="list">
				<item type="number">1.4112499944114756</item>
				<item type="number">0.2798325949776538</item>
				<item type="number">0.008373951393140774</item>
			</item>
			<item type="list">
				<item type="number">-1.5799436164118918</item>
				<item type="number">0.11175281120054009</item>
				<item type="number">0.0020229570547883047</item>
			</item>
			<item type="list">
				<item type="number">-2.1794756966889834</item>
				<item type="number">0.20162078291476776</item>
				<item type="number">0.8230839441402995</item>
			</item>
			<item type="list">
				<item type="number">-2.1776045275275155</item>
				<item type="number">0.22925636064394062</item>
				<item type="number">-0.8168890271377832</item>
			</item>
		</item>
		<item type="list">
			<item type="list">
				<item type="number">1.1806918161083026</item>
				<item type="number">-1.0513595137084553</item>
				<item type="number">-0.014352497871429913</item>
			</item>
			<item type="list">
				<item type="number">1.4110584799537143</item>
				<item type="number">0.2786416806410793</item>
				<item type="number">0.00835363717695754</item>
			</item>
			<item type="list">
				<item type="number">-1.5802444834514826</item>
				<item type="number">0.11180492301577284</item>
				<item type="number">0.0020235398902884853</item>
			</item>
			<item type="list">
				<item type="number">-2.177310460187056</item>
				<item type="number">0.20131766989365713</item>
				<item type="number">0.818860569653098</item>
			</item>
			<item type="list">
				<item type="number">-2.175449434854196</item>
				<item type="number">0.22881114171446637</item>
				<item type="number">-0.8126741108942541</item>
			</item>
		</item>
		<item type="list">
			<item type="list">
				<item type="number">1.1809066765543426</item>
				<item type="number">-1.0502024177667786</item>
				<item type="number">-0.014332726590344517</item>
			</item>
			<item type="list">
				<item type="number">1.410871678034957</item>
				<item type="number">0.27747972650610325</item>
				<item type="number">0.008333817031180479</item>
			</item>
			<item type="list">
				<item type="number">-1.5805268016774763</item>
				<item type="number">0.11185382197580325</item>
				<item type="number">0.002024087158078476</item>
			</item>
			<item type="list">
				<item type="number">-2.175288041151932</item>
				<item type="number">0.20103507407383156</item>
				<item type="number">0.8148850254860813</item>
			</item>
			<item type="list">
				<item type="number">-2.17343656796867</item>
				<item type="number">0.22839477860788476</item>
				<item type="number">-0.8087064767451938</item>
			</item>
		</item>
		<item type="list">
			<item type="list">
				<item type="number">1.1811162833715982</item>
				<item type="number">-1.0490739099093052</item>
				<item type="number">-0.014313443740199074</item>
			</item>
			<item type="list">
				<item type="number">1.4106895423901231</item>
				<item type="number">0.27634646216262926</item>
				<item type="number">0.008314486339166385</item>
			</item>
			<item type="list">
				<item type="number">-1.580791526758901</item>
				<item type="number">0.11189967361418178</item>
				<item type="number">0.0020246006415917356</item>
			</item>
			<item type="list">
				<item type="number">-2.173400850498158</item>
				<item type="number">0.20077189292813347</item>
				<item type="number">0.8111448634924956</item>
			</item>
			<item type="list">
				<item type="number">-2.1715583669247156</item>
				<item type="number">0.22800574986440036</item>
				<item type="number">-0.8049737048213619</item>
			</item>
		</item>
		<item type="list">
			<item type="list">
				<item type="number">1.181320683910678</item>
				<item type="number">-1.0479737200403954</item>
				<item type="number">-0.014294644751915254</item>
			</item>
			<item type="list">
				<item type="number">1.4105120267960414</item>
				<item type="number">0.27524161732137337</item>
				<item type="number">0.008295640527644168</item>
			</item>
			<item type="list">
				<item type="number">-1.5810395863961169</item>
				<item type="number">0.11194263862251694</item>
				<item type="number">0.0020250820847381216</item>
			</item>
			<item type="list">
				<item type="number">-2.17164152138174</item>
				<item type="number">0.20052705600021953</item>
				<item type="number">0.8076280098669069</item>
			</item>
			<item type="list">
				<item type="number">-2.169807493181627</item>
				<item type="number">0.22764257872120885</item>
				<item type="number">-0.801463748927909</item>
			</item>
		</item>
		<item type="list">
			<item type="list">
				<item type="number">1.181519925466672</item>
				<item type="number">-1.0469015785227647</item>
				<item type="number">-0.014276324987862802</item>
			</item>
			<item type="list">
				<item type="number">1.410339085093238</item>
				<item type="number">0.2741649221488277</item>
				<item type="number">0.008277274959572313</item>
			</item>
			<item type="list">
				<item type="number">-1.5812718785259832</item>
				<item type="number">0.11198287253412846</item>
				<item type="number">0.0020255331704336576</item>
			</item>
			<item type="list">
				<item type="number">-2.170002923579518</item>
				<item type="number">0.20029952711694976</item>
				<item type="number">0.8043227866479764</item>
			</item>
			<item type="list">
				<item type="number">-2.16817684407607</item>
				<item type="number">0.22730383603898988</item>
				<item type="number">-0.79816495782196</item>
			</item>
		</item>
		<item type="list">
			<item type="list">
				<item type="number">1.1817140552063514</item>
				<item type="number">-1.0458572164980968</item>
				<item type="number">-0.014258479844778281</item>
			</item>
			<item type="list">
				<item type="number">1.4101706712397983</item>
				<item type="number">0.27311610759214616</item>
				<item type="number">0.008259385029696989</item>
			</item>
			<item type="list">
				<item type="number">-1.5814892699159575</item>
				<item type="number">0.11202052548321705</item>
				<item type="number">0.002025955533404108</item>
			</item>
			<item type="list">
				<item type="number">-2.168478174609904</item>
				<item type="number">0.20008830600449287</item>
				<item type="number">0.801217927667133</item>
			</item>
			<item type="list">
				<item type="number">-2.1666595637134067</item>
				<item type="number">0.22698814244022622</item>
				<item type="number">-0.7950660912476503</item>
			</item>
		</item>
		<item type="list">
			<item type="list">
				<item type="number">1.1819031200956072</item>
				<item type="number">-1.0448403661605914</item>
				<item type="number">-0.014241104749684715</item>
			</item>
			<item type="list">
				<item type="number">1.4100067393850846</item>
				<item type="number">0.272094905652688</item>
				<item type="number">0.008241966163154289</item>
			</item>
			<item type="list">
				<item type="number">-1.5816925950949237</item>
				<item type="number">0.11205574202089474</item>
				<item type="number">0.0020263507509013998</item>
			</item>
			<item type="list">
				<item type="number">-2.167060648216346</item>
				<item type="number">0.19989242954027733</item>
				<item type="number">0.7983025906762711</item>
			</item>
			<item type="list">
				<item type="number">-2.1652490514711142</item>
				<item type="number">0.22669416997697753</item>
				<item type="number">-0.792156331959075</item>
			</item>
		</item>
		<item type="list">
			<item type="list">
				<item type="number">1.1820871668472457</item>
				<item type="number">-1.04385076107699</item>
				<item type="number">-0.014224195152822763</item>
			</item>
			<item type="list">
				<item type="number">1.409847243921706</item>
				<item type="number">0.27110104970582827</item>
				<item type="number">0.008225013808274432</item>
			</item>
			<item type="list">
				<item type="number">-1.5818826556085082</item>
				<item type="number">0.11208866098569768</item>
				<item type="number">0.002026720343076417</item>
			</item>
			<item type="list">
				<item type="number">-2.165743980283843</item>
				<item type="number">0.19971097265143437</item>
				<item type="number">0.7955663653147876</item>
			</item>
			<item type="list">
				<item type="number">-2.1639389678971646</item>
				<item type="number">0.2264206432909175</item>
				<item type="number">-0.7894252936912232</item>
			</item>
		</item>
		<item type="list">
			<item type="list">
				<item type="number">1.1822662418857026</item>
				<item type="number">-1.042888136544882</item>
				<item type="number">-0.014207746545406961</item>
			</item>
			<item type="list">
				<item type="number">1.4096921395177335</item>
				<item type="number">0.2701342748605084</item>
				<item type="number">0.008208523454549895</item>
			</item>
			<item type="list">
				<item type="number">-1.5820602195729012</item>
				<item type="number">0.11211941542462953</item>
				<item type="number">0.0020270657686895766</item>
			</item>
			<item type="list">
				<item type="number">-2.164522072366042</item>
				<item type="number">0.19954304885981408</item>
				<item type="number">0.7929992774086904</item>
			</item>
			<item type="list">
				<item type="number">-2.1627232382155066</item>
				<item type="number">0.22616634030169314</item>
				<item type="number">-0.7868630253943757</item>
			</item>
		</item>
		<item type="list">
			<item type="list">
				<item type="number">1.182440391275441</item>
				<item type="number">-1.0419522298501749</item>
				<item type="number">-0.014191754431156807</item>
			</item>
			<item type="list">
				<item type="number">1.4095413811840731</item>
				<item type="number">0.26919431821575385</item>
				<item type="number">0.008192490603662648</item>
			</item>
			<item type="list">
				<item type="number">-1.5822260214764314</item>
				<item type="number">0.11214813256095006</item>
				<item type="number">0.002027388428374736</item>
			</item>
			<item type="list">
				<item type="number">-2.1633890932245916</item>
				<item type="number">0.1993878105266587</item>
				<item type="number">0.7905917900545192</item>
			</item>
			<item type="list">
				<item type="number">-2.161596053868628</item>
				<item type="number">0.22593009248849044</item>
				<item type="number">-0.7844600123618114</item>
			</item>
		</item>
		<item type="list">
			<item type="list">
				<item type="number">1.182609660677277</item>
				<item type="number">-1.0410427805721267</item>
				<item type="number">-0.01417621436310422</item>
			</item>
			<item type="list">
				<item type="number">1.4093949243260993</item>
				<item type="number">0.2682809191662479</item>
				<item type="number">0.008176910806902546</item>
			</item>
			<item type="list">
				<item type="number">-1.5823807622250734</item>
				<item type="number">0.11217493380062293</item>
				<item type="number">0.0020276896602814264</item>
			</item>
			<item type="list">
				<item type="number">-2.1623394785398857</item>
				<item type="number">0.19924444882445982</item>
				<item type="number">0.7883348020103663</item>
			</item>
			<item type="list">
				<item type="number">-2.1605518722109633</item>
				<item type="number">0.22571078480740223</item>
				<item type="number">-0.7822071745613993</item>
			</item>
		</item>
		<item type="list">
			<item type="list">
				<item type="number">1.182774095297246</item>
				<item type="number">-1.0401595308630829</item>
				<item type="number">-0.014161121937581098</item>
			</item>
			<item type="list">
				<item type="number">1.409252724784656</item>
				<item type="number">0.2673938196830617</item>
				<item type="number">0.00816177965872176</item>
			</item>
			<item type="list">
				<item type="number">-1.5825251093976869</item>
				<item type="number">0.11219993477669517</item>
				<item type="number">0.0020279707420385496</item>
			</item>
			<item type="list">
				<item type="number">-2.161367928799408</item>
				<item type="number">0.19911219345294331</item>
				<item type="number">0.786219643253313</item>
			</item>
			<item type="list">
				<item type="number">-2.159585414408787</item>
				<item type="number">0.2255073552553047</item>
				<item type="number">-0.7800958622172921</item>
			</item>
		</item>
		<item type="list">
			<item type="list">
				<item type="number">1.1829337398315345</item>
				<item type="number">-1.0393022257284392</item>
				<item type="number">-0.014146472800946037</item>
			</item>
			<item type="list">
				<item type="number">1.409114738882165</item>
				<item type="number">0.26653276459509423</item>
				<item type="number">0.008147092803659774</item>
			</item>
			<item type="list">
				<item type="number">-1.582659697674097</item>
				<item type="number">0.11222324542381303</item>
				<item type="number">0.0020282328895868495</item>
			</item>
			<item type="list">
				<item type="number">-2.160469405831758</item>
				<item type="number">0.19899031214572702</item>
				<item type="number">0.7842380685851879</item>
			</item>
			<item type="list">
				<item type="number">-2.1586916619701553</item>
				<item type="number">0.22531879415712464</item>
				<item type="number">-0.7781178494003212</item>
			</item>
		</item>
		<item type="list">
			<item type="list">
				<item type="number">1.183088638098863</item>
				<item type="number">-1.038470610830914</item>
				<item type="number">-0.01413226259189202</item>
			</item>
			<item type="list">
				<item type="number">1.4089809237582522</item>
				<item type="number">0.2656974993471099</item>
				<item type="number">0.00813284587757277</item>
			</item>
			<item type="list">
				<item type="number">-1.582785129375941</item>
				<item type="number">0.11224497011739462</item>
				<item type="number">0.0020284772612055367</item>
			</item>
			<item type="list">
				<item type="number">-2.159639128229766</item>
				<item type="number">0.19887811007116274</item>
				<item type="number">0.7823822492864865</item>
			</item>
			<item type="list">
				<item type="number">-2.1578658522304424</item>
				<item type="number">0.22514414328994825</item>
				<item type="number">-0.7762653257286981</item>
			</item>
		</item>
		<item type="list">
			<item type="list">
				<item type="number">1.1832388336563442</item>
				<item type="number">-1.0376644376177193</item>
				<item type="number">-0.014118487075461757</item>
			</item>
			<item type="list">
				<item type="number">1.4088512368422967</item>
				<item type="number">0.26488777521485</item>
				<item type="number">0.008119034643769955</item>
			</item>
			<item type="list">
				<item type="number">-1.5829019752789286</item>
				<item type="number">0.11226520772379196</item>
				<item type="number">0.0020287049539283756</item>
			</item>
			<item type="list">
				<item type="number">-2.158872565625676</item>
				<item type="number">0.19877492889876955</item>
				<item type="number">0.7806447633458393</item>
			</item>
			<item type="list">
				<item type="number">-2.1571034725890414</item>
				<item type="number">0.22498249462488798</item>
				<item type="number">-0.7745308865742737</item>
			</item>
		</item>
		<item type="list">
			<item type="list">
				<item type="number">1.1833843696677682</item>
				<item type="number">-1.036883460309214</item>
				<item type="number">-0.014105142049610272</item>
			</item>
			<item type="list">
				<item type="number">1.4087256359699627</item>
				<item type="number">0.26410334626780285</item>
				<item type="number">0.008105654898681959</item>
			</item>
			<item type="list">
				<item type="number">-1.5830107754239613</item>
				<item type="number">0.11228405176896998</item>
				<item type="number">0.0020289170080427586</item>
			</item>
			<item type="list">
				<item type="number">-2.1581654321146067</item>
				<item type="number">0.19868014585477922</item>
				<item type="number">0.7790185843315998</item>
			</item>
			<item type="list">
				<item type="number">-2.156400253971928</item>
				<item type="number">0.22483298900525472</item>
				<item type="number">-0.7729075219913326</item>
			</item>
		</item>
		<item type="list">
			<item type="list">
				<item type="number">1.183525288408476</item>
				<item type="number">-1.036127441547507</item>
				<item type="number">-0.014092223515046612</item>
			</item>
			<item type="list">
				<item type="number">1.4086040798276305</item>
				<item type="number">0.2633439750112993</item>
				<item type="number">0.008092702642093757</item>
			</item>
			<item type="list">
				<item type="number">-1.5831120399802279</item>
				<item type="number">0.11230159059045887</item>
				<item type="number">0.0020291144085555052</item>
			</item>
			<item type="list">
				<item type="number">-2.157513679019281</item>
				<item type="number">0.19859317278871472</item>
				<item type="number">0.7774970691477667</item>
			</item>
			<item type="list">
				<item type="number">-2.1557521635643635</item>
				<item type="number">0.2246948147715807</item>
				<item type="number">-0.7713886045019883</item>
			</item>
		</item>
		<item type="list">
			<item type="list">
				<item type="number">1.1836616310621062</item>
				<item type="number">-1.0353961419288304</item>
				<item type="number">-0.0140797273283432</item>
			</item>
			<item type="list">
				<item type="number">1.4084865280658578</item>
				<item type="number">0.26260942187233977</item>
				<item type="number">0.00808017372872067</item>
			</item>
			<item type="list">
				<item type="number">-1.5832062501129252</item>
				<item type="number">0.11231790755504258</item>
				<item type="number">0.002029298082880699</item>
			</item>
			<item type="list">
				<item type="number">-2.1569134871669235</item>
				<item type="number">0.19851345499246578</item>
				<item type="number">0.7760739455023006</item>
			</item>
			<item type="list">
				<item type="number">-2.155155397337605</item>
				<item type="number">0.22456720622641888</item>
				<item type="number">-0.7699678765034679</item>
			</item>
		</item>
		<item type="list">
			<item type="list">
				<item type="number">1.18379343837287</item>
				<item type="number">-1.0346893287494887</item>
				<item type="number">-0.014067649523505848</item>
			</item>
			<item type="list">
				<item type="number">1.4083729408712533</item>
				<item type="number">0.26189945399090897</item>
				<item type="number">0.008068064191063583</item>
			</item>
			<item type="list">
				<item type="number">-1.5832938592714763</item>
				<item type="number">0.11233308120136462</item>
				<item type="number">0.002029468907407365</item>
			</item>
			<item type="list">
				<item type="number">-2.156361258567064</item>
				<item type="number">0.19844046997023407</item>
				<item type="number">0.774743298330249</item>
			</item>
			<item type="list">
				<item type="number">-2.154606371483517</item>
				<item type="number">0.2244494418812355</item>
				<item type="number">-0.7686394368158721</item>
			</item>
		</item>
		<item type="list">
			<item type="list">
				<item type="number">1.183920750177903</item>
				<item type="number">-1.034006774671312</item>
				<item type="number">-0.014055986209758693</item>
			</item>
			<item type="list">
				<item type="number">1.4082632792157688</item>
				<item type="number">0.2612138438850777</item>
				<item type="number">0.008056370137008346</item>
			</item>
			<item type="list">
				<item type="number">-1.5833752939902366</item>
				<item type="number">0.11234718541545646</item>
				<item type="number">0.002029627707842251</item>
			</item>
			<item type="list">
				<item type="number">-2.1558536082160775</item>
				<item type="number">0.19837372627237762</item>
				<item type="number">0.7734995560685054</item>
			</item>
			<item type="list">
				<item type="number">-2.154101714436767</item>
				<item type="number">0.22434084284230427</item>
				<item type="number">-0.7673977269594235</item>
			</item>
		</item>
		<item type="list">
			<item type="list">
				<item type="number">1.184043605501194</item>
				<item type="number">-1.033348256629462</item>
				<item type="number">-0.0140447335615282</item>
			</item>
			<item type="list">
				<item type="number">1.408157505001544</item>
				<item type="number">0.2605523682984649</item>
				<item type="number">0.008045087738990259</item>
			</item>
			<item type="list">
				<item type="number">-1.5834509552716622</item>
				<item type="number">0.1123602896803343</item>
				<item type="number">0.002029775261553833</item>
			</item>
			<item type="list">
				<item type="number">-2.1553873550494504</item>
				<item type="number">0.19831276225663375</item>
				<item type="number">0.7723374766206025</item>
			</item>
			<item type="list">
				<item type="number">-2.1536382577602486</item>
				<item type="number">0.22424077104593257</item>
				<item type="number">-0.7662375171434583</item>
			</item>
		</item>
		<item type="list">
			<item type="list">
				<item type="number">1.184162042508478</item>
				<item type="number">-1.0327135566455767</item>
				<item type="number">-0.01403388785817851</item>
			</item>
			<item type="list">
				<item type="number">1.408055580889168</item>
				<item type="number">0.25991480910952464</item>
				<item type="number">0.008034213274949662</item>
			</item>
			<item type="list">
				<item type="number">-1.5835212194213357</item>
				<item type="number">0.11237245917683263</item>
				<item type="number">0.0020299122977706563</item>
			</item>
			<item type="list">
				<item type="number">-2.1549595135772246</item>
				<item type="number">0.19825714469254468</item>
				<item type="number">0.7712521334114408</item>
			</item>
			<item type="list">
				<item type="number">-2.1532130278156405</item>
				<item type="number">0.22414862752785764</item>
				<item type="number">-0.7651538923436682</item>
			</item>
		</item>
		<item type="list">
			<item type="list">
				<item type="number">1.1842760984963092</item>
				<item type="number">-1.0321024623222799</item>
				<item type="number">-0.014023445492160475</item>
			</item>
			<item type="list">
				<item type="number">1.407957470320998</item>
				<item type="number">0.25930095382141316</item>
				<item type="number">0.008023743136832594</item>
			</item>
			<item type="list">
				<item type="number">-1.5835864391380494</item>
				<item type="number">0.11238375497279013</item>
				<item type="number">0.002030039500389207</item>
			</item>
			<item type="list">
				<item type="number">-2.1545672853086852</item>
				<item type="number">0.19820646752608226</item>
				<item type="number">0.7702389014700811</item>
			</item>
			<item type="list">
				<item type="number">-2.1528232372349074</item>
				<item type="number">0.2240638507298258</item>
				<item type="number">-0.7641422384350419</item>
			</item>
		</item>
		<item type="list">
			<item type="list">
				<item type="number">1.18438580974596</item>
				<item type="number">-1.0315147663631454</item>
				<item type="number">-0.01401340292459688</item>
			</item>
			<item type="list">
				<item type="number">1.4078631377989133</item>
				<item type="number">0.2587105950036191</item>
				<item type="number">0.00801367378408856</item>
			</item>
			<item type="list">
				<item type="number">-1.5836469447968977</item>
				<item type="number">0.11239423429371379</item>
				<item type="number">0.002030157511888742</item>
			</item>
			<item type="list">
				<item type="number">-2.154208049576157</item>
				<item type="number">0.19816035066838134</item>
				<item type="number">0.76929344353087</item>
			</item>
			<item type="list">
				<item type="number">-2.1524662758223863</item>
				<item type="number">0.22398591465843065</item>
				<item type="number">-0.7631982283219836</item>
			</item>
		</item>
		<item type="list">
			<item type="list">
				<item type="number">1.1844912119255342</item>
				<item type="number">-1.030950269758515</item>
				<item type="number">-0.014003756770434802</item>
			</item>
			<item type="list">
				<item type="number">1.4077725485199102</item>
				<item type="number">0.2581435335166111</item>
				<item type="number">0.008004001830742952</item>
			</item>
			<item type="list">
				<item type="number">-1.5837030455417433</item>
				<item type="number">0.11240395066493028</item>
				<item type="number">0.002030266933821333</item>
			</item>
			<item type="list">
				<item type="number">-2.153879355185115</item>
				<item type="number">0.198118438749839</item>
				<item type="number">0.7684116963574088</item>
			</item>
			<item type="list">
				<item type="number">-2.1521397021649973</item>
				<item type="number">0.22391432725865693</item>
				<item type="number">-0.7623178083005407</item>
			</item>
		</item>
		<item type="list">
			<item type="list">
				<item type="number">1.1845923393257196</item>
				<item type="number">-1.030408776751693</item>
				<item type="number">-0.013994503693215499</item>
			</item>
			<item type="list">
				<item type="number">1.4076856689220911</item>
				<item type="number">0.2575995734775181</item>
				<item type="number">0.007994723938834936</item>
			</item>
			<item type="list">
				<item type="number">-1.5837550300722318</item>
				<item type="number">0.11241295409280055</item>
				<item type="number">0.0020303683270286046</item>
			</item>
			<item type="list">
				<item type="number">-2.1535789124014464</item>
				<item type="number">0.19808039990542584</item>
				<item type="number">0.7675898577904071</item>
			</item>
			<item type="list">
				<item type="number">-2.1518412356904415</item>
				<item type="number">0.2238486287608317</item>
				<item type="number">-0.7614971850885491</item>
			</item>
		</item>
		<item type="list">
			<item type="list">
				<item type="number">1.1846892248262983</item>
				<item type="number">-1.0298900949246381</item>
				<item type="number">-0.013985640390181119</item>
			</item>
			<item type="list">
				<item type="number">1.4076024667728935</item>
				<item type="number">0.25707852231244893</item>
				<item type="number">0.007985836803747797</item>
			</item>
			<item type="list">
				<item type="number">-1.5838031677349313</item>
				<item type="number">0.1124212912653289</item>
				<item type="number">0.002030462215674643</item>
			</item>
			<item type="list">
				<item type="number">-2.1533045846831085</item>
				<item type="number">0.1980459247057671</item>
				<item type="number">0.7668243737438829</item>
			</item>
			<item type="list">
				<item type="number">-2.1515687484871235</item>
				<item type="number">0.22378839009525342</item>
				<item type="number">-0.7607328128893908</item>
			</item>
		</item>
		<item type="list">
			<item type="list">
				<item type="number">1.1847819003888376</item>
				<item type="number">-1.029394043120566</item>
				<item type="number">-0.013977163783044071</item>
			</item>
			<item type="list">
				<item type="number">1.4075229108442084</item>
				<item type="number">0.2565801987923923</item>
				<item type="number">0.007977337346638485</item>
			</item>
			<item type="list">
				<item type="number">-1.5838477097097854</item>
				<item type="number">0.11242900564174177</item>
				<item type="number">0.0020305490863053743</item>
			</item>
			<item type="list">
				<item type="number">-2.1530543806611133</item>
				<item type="number">0.198014724635774</item>
				<item type="number">0.7661119257698444</item>
			</item>
			<item type="list">
				<item type="number">-2.1513202571565655</item>
				<item type="number">0.22373321119385028</item>
				<item type="number">-0.7600213809680973</item>
			</item>
		</item>
		<item type="list">
			<item type="list">
				<item type="number">1.1848703970579044</item>
				<item type="number">-1.0289204440400626</item>
				<item type="number">-0.013969070844017073</item>
			</item>
			<item type="list">
				<item type="number">1.407446970741267</item>
				<item type="number">0.25610442550557344</item>
				<item type="number">0.007969222538689048</item>
			</item>
			<item type="list">
				<item type="number">-1.5838888897603334</item>
				<item type="number">0.11243613771257652</item>
				<item type="number">0.0020306293943968064</item>
			</item>
			<item type="list">
				<item type="number">-2.152826446750916</item>
				<item type="number">0.19798653133135816</item>
				<item type="number">0.7654494191572586</item>
			</item>
			<item type="list">
				<item type="number">-2.151093915599029</item>
				<item type="number">0.22368271958976427</item>
				<item type="number">-0.759359801826019</item>
			</item>
		</item>
		<item type="list">
			<item type="list">
				<item type="number">1.1849547447503046</item>
				<item type="number">-1.028469126864462</item>
				<item type="number">-0.013961358657583647</item>
			</item>
			<item type="list">
				<item type="number">1.4073746171686559</item>
				<item type="number">0.25565103152378554</item>
				<item type="number">0.007961489463183305</item>
			</item>
			<item type="list">
				<item type="number">-1.583926925216322</item>
				<item type="number">0.11244272512443562</item>
				<item type="number">0.0020307035643654923</item>
			</item>
			<item type="list">
				<item type="number">-2.1526190598081656</item>
				<item type="number">0.19796109540371587</item>
				<item type="number">0.7648339714580462</item>
			</item>
			<item type="list">
				<item type="number">-2.150888007640075</item>
				<item type="number">0.22363656893139675</item>
				<item type="number">-0.7587451997318385</item>
			</item>
		</item>
		<item type="list">
			<item type="list">
				<item type="number">1.185034972216353</item>
				<item type="number">-1.028039927380747</item>
				<item type="number">-0.013954024420408015</item>
			</item>
			<item type="list">
				<item type="number">1.4073058219722316</item>
				<item type="number">0.25521985253083806</item>
				<item type="number">0.007954135315706498</item>
			</item>
			<item type="list">
				<item type="number">-1.5839620178507567</item>
				<item type="number">0.11244880282686961</item>
				<item type="number">0.0020307719901381444</item>
			</item>
			<item type="list">
				<item type="number">-2.152430620183625</item>
				<item type="number">0.1979381854348483</item>
				<item type="number">0.7642629015921385</item>
			</item>
			<item type="list">
				<item type="number">-2.1507009401065926</item>
				<item type="number">0.22359443759944903</item>
				<item type="number">-0.7581748998402683</item>
			</item>
		</item>
		<item type="list">
			<item type="list">
				<item type="number">1.1851111075663678</item>
				<item type="number">-1.0276326883173066</item>
				<item type="number">-0.01394706544069149</item>
			</item>
			<item type="list">
				<item type="number">1.4072405576075473</item>
				<item type="number">0.2548107311503686</item>
				<item type="number">0.007947157403601753</item>
			</item>
			<item type="list">
				<item type="number">-1.5839943547116782</item>
				<item type="number">0.11245440323206675</item>
				<item type="number">0.0020308350359540483</item>
			</item>
			<item type="list">
				<item type="number">-2.152259645068129</item>
				<item type="number">0.1979175869352709</item>
				<item type="number">0.7637337193954776</item>
			</item>
			<item type="list">
				<item type="number">-2.150531236200414</item>
				<item type="number">0.22355602734093896</item>
				<item type="number">-0.7576464177543709</item>
			</item>
		</item>
		<item type="list">
			<item type="list">
				<item type="number">1.1851831771639973</item>
				<item type="number">-1.0272472590846164</item>
				<item type="number">-0.013940479146781249</item>
			</item>
			<item type="list">
				<item type="number">1.407178798249887</item>
				<item type="number">0.2544235166993453</item>
				<item type="number">0.007940553154221017</item>
			</item>
			<item type="list">
				<item type="number">-1.5840241089100309</item>
				<item type="number">0.11245955632508438</item>
				<item type="number">0.0020308930392033504</item>
			</item>
			<item type="list">
				<item type="number">-2.152104762254132</item>
				<item type="number">0.1978991015430642</item>
				<item type="number">0.7632441158416792</item>
			</item>
			<item type="list">
				<item type="number">-2.1503775292859824</item>
				<item type="number">0.2235210621172001</item>
				<item type="number">-0.757157449786596</item>
			</item>
		</item>
		<item type="list">
			<item type="list">
				<item type="number">1.1852512061451235</item>
				<item type="number">-1.0268834961016984</item>
				<item type="number">-0.013934263087228463</item>
			</item>
			<item type="list">
				<item type="number">1.4071205192769132</item>
				<item type="number">0.2540580655079614</item>
				<item type="number">0.007934320115267042</item>
			</item>
			<item type="list">
				<item type="number">-1.5840514403724804</item>
				<item type="number">0.11246428980703091</item>
				<item type="number">0.0020309463144603575</item>
			</item>
			<item type="list">
				<item type="number">-2.151964704142539</item>
				<item type="number">0.19788254609026176</item>
				<item type="number">0.7627919537004509</item>
			</item>
			<item type="list">
				<item type="number">-2.150238556960498</item>
				<item type="number">0.2234892868692833</item>
				<item type="number">-0.7567058636857107</item>
			</item>
		</item>
		<item type="list">
			<item type="list">
				<item type="number">1.1853152183990243</item>
				<item type="number">-1.0265412629052715</item>
				<item type="number">-0.013928414932154598</item>
			</item>
			<item type="list">
				<item type="number">1.407065697285678</item>
				<item type="number">0.25371424102862766</item>
				<item type="number">0.007928455956032414</item>
			</item>
			<item type="list">
				<item type="number">-1.5840764965437593</item>
				<item type="number">0.11246862921708616</item>
				<item type="number">0.0020309951485013747</item>
			</item>
			<item type="list">
				<item type="number">-2.15183830218468</item>
				<item type="number">0.19786775178920302</item>
				<item type="number">0.76237525879496</item>
			</item>
			<item type="list">
				<item type="number">-2.1501131554361526</item>
				<item type="number">0.22346046639754313</item>
				<item type="number">-0.7562896898130768</item>
			</item>
		</item>
		<item type="list">
			<item type="list">
				<item type="number">1.1853752365412416</item>
				<item type="number">-1.0262204302484066</item>
				<item type="number">-0.013922932485205725</item>
			</item>
			<item type="list">
				<item type="number">1.4070143101188795</item>
				<item type="number">0.25339191393812766</item>
				<item type="number">0.00792295847945186</item>
			</item>
			<item type="list">
				<item type="number">-1.5840994130427912</item>
				<item type="number">0.11247259804341782</item>
				<item type="number">0.0020310398069732062</item>
			</item>
			<item type="list">
				<item type="number">-2.151724481636286</item>
				<item type="number">0.19785456345841482</item>
				<item type="number">0.761992211813286</item>
			</item>
			<item type="list">
				<item type="number">-2.1500002543590884</item>
				<item type="number">0.22343438431994997</item>
				<item type="number">-0.7559071130614925</item>
			</item>
		</item>
		<item type="list">
			<item type="list">
				<item type="number">1.1854312813608494</item>
				<item type="number">-1.0259208760199117</item>
				<item type="number">-0.013917813649383395</item>
			</item>
			<item type="list">
				<item type="number">1.4069663374209633</item>
				<item type="number">0.25309096205555326</item>
				<item type="number">0.00791782558770299</item>
			</item>
			<item type="list">
				<item type="number">-1.5841203142951485</item>
				<item type="number">0.1124762178248936</item>
				<item type="number">0.002031080533034565</item>
			</item>
			<item type="list">
				<item type="number">-2.151622256539264</item>
				<item type="number">0.1978428388598492</item>
				<item type="number">0.7616411405610795</item>
			</item>
			<item type="list">
				<item type="number">-2.149898871843505</item>
				<item type="number">0.22341084214353973</item>
				<item type="number">-0.7555564650826389</item>
			</item>
		</item>
		<item type="list">
			<item type="list">
				<item type="number">1.1854833728977257</item>
				<item type="number">-1.0256424857441333</item>
				<item type="number">-0.013913056500967443</item>
			</item>
			<item type="list">
				<item type="number">1.4069217595557733</item>
				<item type="number">0.25281127083542326</item>
				<item type="number">0.007913055356327447</item>
			</item>
			<item type="list">
				<item type="number">-1.584139314094763</item>
				<item type="number">0.11247950827162781</item>
				<item type="number">0.0020311175487940916</item>
			</item>
			<item type="list">
				<item type="number">-2.1515307252466336</item>
				<item type="number">0.19783244791128052</item>
				<item type="number">0.7613205128865167</item>
			</item>
			<item type="list">
				<item type="number">-2.1498081099514756</item>
				<item type="number">0.22338965824494955</item>
				<item type="number">-0.7552362172380027</item>
			</item>
		</item>
		<item type="list">
			<item type="list">
				<item type="number">1.185531529994224</item>
				<item type="number">-1.0253851504562659</item>
				<item type="number">-0.013908659133713166</item>
			</item>
			<item type="list">
				<item type="number">1.4068805580512511</item>
				<item type="number">0.2525527312182298</item>
				<item type="number">0.00790864587797247</item>
			</item>
			<item type="list">
				<item type="number">-1.5841565161368973</item>
				<item type="number">0.11248248738045116</item>
				<item type="number">0.002031151058875097</item>
			</item>
			<item type="list">
				<item type="number">-2.151449066141056</item>
				<item type="number">0.19782327206554284</item>
				<item type="number">0.761028930049879</item>
			</item>
			<item type="list">
				<item type="number">-2.149727150458148</item>
				<item type="number">0.22337066705158048</item>
				<item type="number">-0.7549449740178009</item>
			</item>
		</item>
		<item type="list">
			<item type="list">
				<item type="number">1.1855757700372072</item>
				<item type="number">-1.0251487707881952</item>
				<item type="number">-0.013904619851179443</item>
			</item>
			<item type="list">
				<item type="number">1.40684271586911</item>
				<item type="number">0.25231524377532283</item>
				<item type="number">0.007904595455601139</item>
			</item>
			<item type="list">
				<item type="number">-1.5841720145229619</item>
				<item type="number">0.11248517145100889</item>
				<item type="number">0.0020311812473632553</item>
			</item>
			<item type="list">
				<item type="number">-2.1513765337222908</item>
				<item type="number">0.19781520384507953</item>
				<item type="number">0.7607651206242184</item>
			</item>
			<item type="list">
				<item type="number">-2.1496552509382374</item>
				<item type="number">0.2233537183145472</item>
				<item type="number">-0.7546814669072047</item>
			</item>
		</item>
		<item type="list">
			<item type="list">
				<item type="number">1.1856161091367303</item>
				<item type="number">-1.024933254753883</item>
				<item type="number">-0.013900937072609483</item>
			</item>
			<item type="list">
				<item type="number">1.4068082172198446</item>
				<item type="number">0.2520987164631469</item>
				<item type="number">0.007900902507324128</item>
			</item>
			<item type="list">
				<item type="number">-1.5841858942045244</item>
				<item type="number">0.11248757520030105</item>
				<item type="number">0.0020312082808282487</item>
			</item>
			<item type="list">
				<item type="number">-2.15131245502971</item>
				<item type="number">0.19780814626634197</item>
				<item type="number">0.7605279349094579</item>
			</item>
			<item type="list">
				<item type="number">-2.149591741196708</item>
				<item type="number">0.22333867636075017</item>
				<item type="number">-0.754444548831745</item>
			</item>
		</item>
		<item type="list">
			<item type="list">
				<item type="number">1.185652561983702</item>
				<item type="number">-1.0247385183939215</item>
				<item type="number">-0.013897609364303003</item>
			</item>
			<item type="list">
				<item type="number">1.4067770477061714</item>
				<item type="number">0.25190306527159423</item>
				<item type="number">0.007897565598959436</item>
			</item>
			<item type="list">
				<item type="number">-1.584198231401342</item>
				<item type="number">0.11248971183037813</item>
				<item type="number">0.0020312323080895925</item>
			</item>
			<item type="list">
				<item type="number">-2.1512562263132393</item>
				<item type="number">0.19780201234538033</item>
				<item type="number">0.760316339815274</item>
			</item>
			<item type="list">
				<item type="number">-2.1495360199808253</item>
				<item type="number">0.2233254194526693</item>
				<item type="number">-0.7542331890553283</item>
			</item>
		</item>
		<item type="list">
			<item type="list">
				<item type="number">1.1856851419014418</item>
				<item type="number">-1.024564485554446</item>
				<item type="number">-0.013894635425946277</item>
			</item>
			<item type="list">
				<item type="number">1.406749194268549</item>
				<item type="number">0.2517282140013499</item>
				<item type="number">0.007894583429729086</item>
			</item>
			<item type="list">
				<item type="number">-1.584209093968497</item>
				<item type="number">0.11249159309429599</item>
				<item type="number">0.0020312534624496057</item>
			</item>
			<item type="list">
				<item type="number">-2.1512073100929374</item>
				<item type="number">0.19779672466990142</item>
				<item type="number">0.7601294142569789</item>
			</item>
			<item type="list">
				<item type="number">-2.149487552047494</item>
				<item type="number">0.22331383919440845</item>
				<item type="number">-0.7540464686015034</item>
			</item>
		</item>
		<item type="list">
			<item type="list">
				<item type="number">1.1857138608381972</item>
				<item type="number">-1.0244110879479338</item>
				<item type="number">-0.013892014091565836</item>
			</item>
			<item type="list">
				<item type="number">1.4067246451968793</item>
				<item type="number">0.2515740943237454</item>
				<item type="number">0.00789195483325293</item>
			</item>
			<item type="list">
				<item type="number">-1.5842185417368904</item>
				<item type="number">0.1124932293554442</item>
				<item type="number">0.002031271861367886</item>
			</item>
			<item type="list">
				<item type="number">-2.1511652324933594</item>
				<item type="number">0.19779221500743094</item>
				<item type="number">0.7599663450086345</item>
			</item>
			<item type="list">
				<item type="number">-2.1494458654919337</item>
				<item type="number">0.22330383999692557</item>
				<item type="number">-0.7538835761020478</item>
			</item>
		</item>
		<item type="list">
			<item type="list">
				<item type="number">1.1857387291904042</item>
				<item type="number">-1.0242782675333564</item>
				<item type="number">-0.013889744399867985</item>
			</item>
			<item type="list">
				<item type="number">1.4067033903110595</item>
				<item type="number">0.25144064819054024</item>
				<item type="number">0.007889678848571228</item>
			</item>
			<item type="list">
				<item type="number">-1.5842266268153813</item>
				<item type="number">0.1124946296070951</item>
				<item type="number">0.0020312876067415456</item>
			</item>
			<item type="list">
				<item type="number">-2.15112958086354</item>
				<item type="number">0.19778842397514154</item>
				<item type="number">0.7598264230174674</item>
			</item>
			<item type="list">
				<item type="number">-2.149410549393068</item>
				<item type="number">0.22329533862774903</item>
				<item type="number">-0.7537438041266693</item>
			</item>
		</item>
		<item type="list">
			<item type="list">
				<item type="number">1.1857597561746158</item>
				<item type="number">-1.0241659696054617</item>
				<item type="number">-0.013887825404148763</item>
			</item>
			<item type="list">
				<item type="number">1.406685420568856</item>
				<item type="number">0.2513278208627553</item>
				<item type="number">0.007887754528664769</item>
			</item>
			<item type="list">
				<item type="number">-1.5842333938205695</item>
				<item type="number">0.11249580157902853</item>
				<item type="number">0.0020313007841001973</item>
			</item>
			<item type="list">
				<item type="number">-2.151100001818658</item>
				<item type="number">0.1977853007323196</item>
				<item type="number">0.7597090402702575</item>
			</item>
			<item type="list">
				<item type="number">-2.149381251804482</item>
				<item type="number">0.22328826378567498</item>
				<item type="number">-0.7536265460145618</item>
			</item>
		</item>
		<item type="list">
			<item type="list">
				<item type="number">1.1857769494502601</item>
				<item type="number">-1.024074150165261</item>
				<item type="number">-0.013886256356266983</item>
			</item>
			<item type="list">
				<item type="number">1.406670728463356</item>
				<item type="number">0.251235568313142</item>
				<item type="number">0.007886181125156514</item>
			</item>
			<item type="list">
				<item type="number">-1.5842388801407663</item>
				<item type="number">0.11249675174947929</item>
				<item type="number">0.0020313114673010677</item>
			</item>
			<item type="list">
				<item type="number">-2.1510761992616954</item>
				<item type="number">0.19778280267137643</item>
				<item type="number">0.7596136868976529</item>
			</item>
			<item type="list">
				<item type="number">-2.14935767786411</item>
				<item type="number">0.22328255571249814</item>
				<item type="number">-0.7535312930647986</item>
			</item>
		</item>
		<item type="list">
			<item type="list">
				<item type="number">1.1857903153823541</item>
				<item type="number">-1.0240027728317858</item>
				<item type="number">-0.013885036635064768</item>
			</item>
			<item type="list">
				<item type="number">1.4066593077556218</item>
				<item type="number">0.2511638541388875</item>
				<item type="number">0.007884958016666858</item>
			</item>
			<item type="list">
				<item type="number">-1.5842431161114734</item>
				<item type="number">0.11249748537291128</item>
				<item type="number">0.002031319715750618</item>
			</item>
			<item type="list">
				<item type="number">-2.1510579329687447</item>
				<item type="number">0.19778089523288547</item>
				<item type="number">0.7595399488989542</item>
			</item>
			<item type="list">
				<item type="number">-2.1493395883503967</item>
				<item type="number">0.22327816592216984</item>
				<item type="number">-0.753457632215985</item>
			</item>
		</item>
		<item type="list">
			<item type="list">
				<item type="number">1.1857998589144363</item>
				<item type="number">-1.0239518092995885</item>
				<item type="number">-0.01388416575874927</item>
			</item>
			<item type="list">
				<item type="number">1.4066511535991058</item>
				<item type="number">0.2511126500176094</item>
				<item type="number">0.007884084721256495</item>
			</item>
			<item type="list">
				<item type="number">-1.5842461251664823</item>
				<item type="number">0.11249800650844449</item>
				<item type="number">0.002031325575474309</item>
			</item>
			<item type="list">
				<item type="number">-2.1510450173656706</item>
				<item type="number">0.1977795517230809</item>
				<item type="number">0.7594875062373596</item>
			</item>
			<item type="list">
				<item type="number">-2.1493267984654887</item>
				<item type="number">0.22327505695605213</item>
				<item type="number">-0.7534052441594525</item>
			</item>
		</item>
		<item type="list">
			<item type="list">
				<item type="number">1.1858055835884753</item>
				<item type="number">-1.0239212393226667</item>
				<item type="number">-0.013883643381656778</item>
			</item>
			<item type="list">
				<item type="number">1.406646262521137</item>
				<item type="number">0.25108193569118714</item>
				<item type="number">0.00788356089313532</item>
			</item>
			<item type="list">
				<item type="number">-1.5842479239597085</item>
				<item type="number">0.11249831804080855</item>
				<item type="number">0.002031329078515484</item>
			</item>
			<item type="list">
				<item type="number">-2.1510373205755933</item>
				<item type="number">0.19777875317463936</item>
				<item type="number">0.7594561313672897</item>
			</item>
			<item type="list">
				<item type="number">-2.1493191768763618</item>
				<item type="number">0.2232732021910406</item>
				<item type="number">-0.7533739018561673</item>
			</item>
		</item>
		<item type="list">
			<item type="list">
				<item type="number">1.1858074915767653</item>
				<item type="number">-1.0239110506812188</item>
				<item type="number">-0.013883469279027033</item>
			</item>
			<item type="list">
				<item type="number">1.4066446323934865</item>
				<item type="number">0.25107169893375947</item>
				<item type="number">0.00788338630726378</item>
			</item>
			<item type="list">
				<item type="number">-1.5842485224527896</item>
				<item type="number">0.11249842169365958</item>
				<item type="number">0.0020313302439249974</item>
			</item>
			<item type="list">
				<item type="number">-2.1510347637275813</item>
				<item type="number">0.19777848824784178</item>
				<item type="number">0.7594456881751245</item>
			</item>
			<item type="list">
				<item type="number">-2.1493166450548564</item>
				<item type="number">0.22327258570733918</item>
				<item type="number">-0.7533634694904272</item>
			</item>
		</item>
	</x1>
	<G1 type="list">
		<item type="list">
			<item type="list">
				<item type="number">-0.039426478694319166</item>
				<item type="number">-0.2154470918459441</item>
				<item type="number">-0.003680614955118698</item>
			</item>
			<item type="list">
				<item type="number">0.0353263812860182</item>
				<item type="number">0.21615719073611406</item>
				<item type="number">0.0036877455815400866</item>
			</item>
			<item type="list">
				<item type="number">0.19813716729646785</item>
				<item type="number">-0.034319867970137426</item>
				<item type="number">-0.0003727075527313165</item>
			</item>
			<item type="list">
				<item type="number">-0.09721378155130068</item>
				<item type="number">0.014015806141971628</item>
				<item type="number">0.16575923109565</item>
			</item>
			<item type="list">
				<item type="number">-0.0968232883368662</item>
				<item type="number">0.0195939629238229</item>
				<item type="number">-0.16539365416962354</item>
			</item>
		</item>
		<item type="list">
			<item type="list">
				<item type="number">-0.03912396988106676</item>
				<item type="number">-0.21372134277439253</item>
				<item type="number">-0.003651048842133238</item>
			</item>
			<item type="list">
				<item type="number">0.03503073253386972</item>
				<item type="number">0.21443025329139123</item>
				<item type="number">0.003658182649530613</item>
			</item>
			<item type="list">
				<item type="number">0.19096734844656646</item>
				<item type="number">-0.033077944297408006</item>
				<item type="number">-0.00036007796132933947</item>
			</item>
			<item type="list">
				<item type="number">-0.09362555805128282</item>
				<item type="number">0.013496152567790244</item>
				<item type="number">0.15977715687519745</item>
			</item>
			<item type="list">
				<item type="number">-0.09324855305375579</item>
				<item type="number">0.01887288119032029</item>
				<item type="number">-0.1594242127210765</item>
			</item>
		</item>
		<item type="list">
			<item type="list">
				<item type="number">-0.03881739524079721</item>
				<item type="number">-0.2119726080002167</item>
				<item type="number">-0.0036211257880395973</item>
			</item>
			<item type="list">
				<item type="number">0.03473122465672715</item>
				<item type="number">0.2126802937290217</item>
				<item type="number">0.0036282466186876696</item>
			</item>
			<item type="list">
				<item type="number">0.18371586848366045</item>
				<item type="number">-0.031821874909691114</item>
				<item type="number">-0.0003471808338408769</item>
			</item>
			<item type="list">
				<item type="number">-0.08999651630065916</item>
				<item type="number">0.012970334136857246</item>
				<item type="number">0.1537416803663806</item>
			</item>
			<item type="list">
				<item type="number">-0.0896331815970415</item>
				<item type="number">0.018143855044595772</item>
				<item type="number">-0.15340162036309335</item>
			</item>
		</item>
		<item type="list">
			<item type="list">
				<item type="number">-0.03850716037487745</item>
				<item type="number">-0.21020268712850312</item>
				<item type="number">-0.0035910175400297724</item>
			</item>
			<item type="list">
				<item type="number">0.03442823920541302</item>
				<item type="number">0.2109091086305302</item>
				<item type="number">0.0035981269669365674</item>
			</item>
			<item type="list">
				<item type="number">0.17642105882412792</item>
				<item type="number">-0.03055829010573971</item>
				<item type="number">-0.0003341063530233071</item>
			</item>
			<item type="list">
				<item type="number">-0.08634583655095103</item>
				<item type="number">0.012441150523591953</item>
				<item type="number">0.14768359396666383</item>
			</item>
			<item type="list">
				<item type="number">-0.0859963010923741</item>
				<item type="number">0.0174107180668926</item>
				<item type="number">-0.1473565970391489</item>
			</item>
		</item>
		<item type="list">
			<item type="list">
				<item type="number">-0.03819365731644084</item>
				<item type="number">-0.2084152633110594</item>
				<item type="number">-0.003560526536874948</item>
			</item>
			<item type="list">
				<item type="number">0.034122134109173315</item>
				<item type="number">0.20912041794069194</item>
				<item type="number">0.0035676230919122398</item>
			</item>
			<item type="list">
				<item type="number">0.16911936659118412</item>
				<item type="number">-0.02929353772316334</item>
				<item type="number">-0.0003209362733987971</item>
			</item>
			<item type="list">
				<item type="number">-0.08269177003408086</item>
				<item type="number">0.01191126845885795</item>
				<item type="number">0.14163208460565885</item>
			</item>
			<item type="list">
				<item type="number">-0.0823560733536152</item>
				<item type="number">0.016677114642231726</item>
				<item type="number">-0.14131824488873354</item>
			</item>
		</item>
		<item type="list">
			<item type="list">
				<item type="number">-0.03787706773619817</item>
				<item type="number">-0.20661140276915999</item>
				<item type="number">-0.0035297459628600976</item>
			</item>
			<item type="list">
				<item type="number">0.03381309231239423</item>
				<item type="number">0.20731524228169007</item>
				<item type="number">0.0035368275027005142</item>
			</item>
			<item type="list">
				<item type="number">0.16184504811453204</item>
				<item type="number">-0.02803352387608971</item>
				<item type="number">-0.00030773083380484264</item>
			</item>
			<item type="list">
				<item type="number">-0.07905147587333836</item>
				<item type="number">0.011383205919569461</item>
				<item type="number">0.13561444032168038</item>
			</item>
			<item type="list">
				<item type="number">-0.07872959681549999</item>
				<item type="number">0.015946478433218732</item>
				<item type="number">-0.1353137910272813</item>
			</item>
		</item>
		<item type="list">
			<item type="list">
				<item type="number">-0.037557916405425315</item>
				<item type="number">-0.2047938470418787</item>
				<item type="number">-0.003498737694988501</item>
			</item>
			<item type="list">
				<item type="number">0.033501555302341834</item>
				<item type="number">0.20549632132176945</item>
				<item type="number">0.003505804324889787</item>
			</item>
			<item type="list">
				<item type="number">0.15462999428376348</item>
				<item type="number">-0.026783707335119207</item>
				<item type="number">-0.0002945599518026198</item>
			</item>
			<item type="list">
				<item type="number">-0.07544088137970759</item>
				<item type="number">0.0108592669919105</item>
				<item type="number">0.1296558430098125</item>
			</item>
			<item type="list">
				<item type="number">-0.0751327518066416</item>
				<item type="number">0.015221966055003167</item>
				<item type="number">-0.12936834968823244</item>
			</item>
		</item>
		<item type="list">
			<item type="list">
				<item type="number">-0.03723728410573657</item>
				<item type="number">-0.20296453971253553</item>
				<item type="number">-0.003467537204553367</item>
			</item>
			<item type="list">
				<item type="number">0.033188648813435494</item>
				<item type="number">0.20366571159318062</item>
				<item type="number">0.003474586376030871</item>
			</item>
			<item type="list">
				<item type="number">0.14750338334141927</item>
				<item type="number">-0.02554936091046311</item>
				<item type="number">-0.0002814846725379675</item>
			</item>
			<item type="list">
				<item type="number">-0.07187464445576555</item>
				<item type="number">0.010341640907156792</item>
				<item type="number">0.12377928220315437</item>
			</item>
			<item type="list">
				<item type="number">-0.07158010359335265</item>
				<item type="number">0.01450654812851939</item>
				<item type="number">-0.12350484670201832</item>
			</item>
		</item>
		<item type="list">
			<item type="list">
				<item type="number">-0.03691534946727339</item>
				<item type="number">-0.20112698828289471</item>
				<item type="number">-0.003436069309556686</item>
			</item>
			<item type="list">
				<item type="number">0.03287448728182019</item>
				<item type="number">0.20182682605468974</item>
				<item type="number">0.003443111243572102</item>
			</item>
			<item type="list">
				<item type="number">0.14049150325818205</item>
				<item type="number">-0.024334786756398094</item>
				<item type="number">-0.0002685500773551292</item>
			</item>
			<item type="list">
				<item type="number">-0.06836588028648259</item>
				<item type="number">0.00983219102994332</item>
				<item type="number">0.11800533443217713</item>
			</item>
			<item type="list">
				<item type="number">-0.06808476079191544</item>
				<item type="number">0.013802757946533925</item>
				<item type="number">-0.11774382628857284</item>
			</item>
		</item>
		<item type="list">
			<item type="list">
				<item type="number">-0.03659150901355651</item>
				<item type="number">-0.19928431204828248</item>
				<item type="number">-0.003404919730044126</item>
			</item>
			<item type="list">
				<item type="number">0.032558447706366345</item>
				<item type="number">0.19998276495318373</item>
				<item type="number">0.0034119325804185807</item>
			</item>
			<item type="list">
				<item type="number">0.13361786638444997</item>
				<item type="number">-0.023144119323455822</item>
				<item type="number">-0.00025580604901448786</item>
			</item>
			<item type="list">
				<item type="number">-0.06492638785502369</item>
				<item type="number">0.009332675044806081</item>
				<item type="number">0.11235225651105418</item>
			</item>
			<item type="list">
				<item type="number">-0.06465841721467722</item>
				<item type="number">0.013112991370724933</item>
				<item type="number">-0.11210346331220629</item>
			</item>
		</item>
		<item type="list">
			<item type="list">
				<item type="number">-0.03626778528066351</item>
				<item type="number">-0.19743824950004246</item>
				<item type="number">-0.0033731295879881203</item>
			</item>
			<item type="list">
				<item type="number">0.03224252301492256</item>
				<item type="number">0.19813537118737462</item>
				<item type="number">0.003380143189150765</item>
			</item>
			<item type="list">
				<item type="number">0.12690308543328033</item>
				<item type="number">-0.021981079244271833</item>
				<item type="number">-0.00024333570613701427</item>
			</item>
			<item type="list">
				<item type="number">-0.061566445130451626</item>
				<item type="number">0.008844647021503603</item>
				<item type="number">0.10683588030448242</item>
			</item>
			<item type="list">
				<item type="number">-0.06131137806732337</item>
				<item type="number">0.01243931052938894</item>
				<item type="number">-0.10659955819824193</item>
			</item>
		</item>
		<item type="list">
			<item type="list">
				<item type="number">-0.035943591803429695</item>
				<item type="number">-0.1955898078810968</item>
				<item type="number">-0.0033415875762320456</item>
			</item>
			<item type="list">
				<item type="number">0.03192612735648516</item>
				<item type="number">0.19628557860322188</item>
				<item type="number">0.003348590489292697</item>
			</item>
			<item type="list">
				<item type="number">0.12036479837700416</item>
				<item type="number">-0.020848572479210615</item>
				<item type="number">-0.00023113578427751835</item>
			</item>
			<item type="list">
				<item type="number">-0.05829491818996212</item>
				<item type="number">0.008369365793724421</item>
				<item type="number">0.10146971155090993</item>
			</item>
			<item type="list">
				<item type="number">-0.058052415732538595</item>
				<item type="number">0.011783435953534541</item>
				<item type="number">-0.1012455786808458</item>
			</item>
		</item>
		<item type="list">
			<item type="list">
				<item type="number">-0.035619546238839166</item>
				<item type="number">-0.19374198520414904</item>
				<item type="number">-0.003310322312977318</item>
			</item>
			<item type="list">
				<item type="number">0.031609871953520795</item>
				<item type="number">0.19443641752774576</item>
				<item type="number">0.0033172988961059184</item>
			</item>
			<item type="list">
				<item type="number">0.11401783250191</item>
				<item type="number">-0.019749183663385742</item>
				<item type="number">-0.00021920697061600844</item>
			</item>
			<item type="list">
				<item type="number">-0.05511923141979247</item>
				<item type="number">0.007907916016076535</item>
				<item type="number">0.09626494805870889</item>
			</item>
			<item type="list">
				<item type="number">-0.054888926806247795</item>
				<item type="number">0.011146835332216254</item>
				<item type="number">-0.09605271767210966</item>
			</item>
		</item>
		<item type="list">
			<item type="list">
				<item type="number">-0.035295899124891915</item>
				<item type="number">-0.19189680506352333</item>
				<item type="number">-0.003278591246027666</item>
			</item>
			<item type="list">
				<item type="number">0.03129396859708498</item>
				<item type="number">0.1925898980059341</item>
				<item type="number">0.0032855716819298903</item>
			</item>
			<item type="list">
				<item type="number">0.1078744969983195</item>
				<item type="number">-0.018685083082623673</item>
				<item type="number">-0.00020769525293964222</item>
			</item>
			<item type="list">
				<item type="number">-0.05204549564243237</item>
				<item type="number">0.007461236800619156</item>
				<item type="number">0.09123072328242444</item>
			</item>
			<item type="list">
				<item type="number">-0.051827070820521286</item>
				<item type="number">0.010530753355656407</item>
				<item type="number">-0.09103000846542482</item>
			</item>
		</item>
		<item type="list">
			<item type="list">
				<item type="number">-0.0349732097562704</item>
				<item type="number">-0.19005735600870183</item>
				<item type="number">-0.003247104885761123</item>
			</item>
			<item type="list">
				<item type="number">0.030978967308974044</item>
				<item type="number">0.19074911779023532</item>
				<item type="number">0.0032540716117003075</item>
			</item>
			<item type="list">
				<item type="number">0.10194441723349583</item>
				<item type="number">-0.017657923595706608</item>
				<item type="number">-0.00019651212539621062</item>
			</item>
			<item type="list">
				<item type="number">-0.04907857008452302</item>
				<item type="number">0.007030035883045447</item>
				<item type="number">0.08637405369390225</item>
			</item>
			<item type="list">
				<item type="number">-0.048871604697896996</item>
				<item type="number">0.009936125920923154</item>
				<item type="number">-0.08618450829591921</item>
			</item>
		</item>
		<item type="list">
			<item type="list">
				<item type="number">-0.03465186356340488</item>
				<item type="number">-0.18822516962491476</item>
				<item type="number">-0.003215849048649282</item>
			</item>
			<item type="list">
				<item type="number">0.03066524819248033</item>
				<item type="number">0.18891561336782917</item>
				<item type="number">0.0032228026115121667</item>
			</item>
			<item type="list">
				<item type="number">0.0962348828732111</item>
				<item type="number">-0.016668959703370064</item>
				<item type="number">-0.0001857160719366018</item>
			</item>
			<item type="list">
				<item type="number">-0.04622208985914416</item>
				<item type="number">0.006614848287340363</item>
				<item type="number">0.08170011655502118</item>
			</item>
			<item type="list">
				<item type="number">-0.046026177654480735</item>
				<item type="number">0.009363667675949882</item>
				<item type="number">-0.08152135404580385</item>
			</item>
		</item>
		<item type="list">
			<item type="list">
				<item type="number">-0.034332233474297584</item>
				<item type="number">-0.18640244521700086</item>
				<item type="number">-0.0031846519822089146</item>
			</item>
			<item type="list">
				<item type="number">0.030353167534677802</item>
				<item type="number">0.1870915809765289</item>
				<item type="number">0.0031915924592852986</item>
			</item>
			<item type="list">
				<item type="number">0.09075099992344121</item>
				<item type="number">-0.01571907854302383</item>
				<item type="number">-0.00017532050526426724</item>
			</item>
			<item type="list">
				<item type="number">-0.04347860841903855</item>
				<item type="number">0.006216063377399109</item>
				<item type="number">0.07721235906449508</item>
			</item>
			<item type="list">
				<item type="number">-0.043293325587459575</item>
				<item type="number">0.008813879409498192</item>
				<item type="number">-0.07704397903753364</item>
			</item>
		</item>
		<item type="list">
			<item type="list">
				<item type="number">-0.03401465954705453</item>
				<item type="number">-0.1845913562081099</item>
				<item type="number">-0.0031537534422296553</item>
			</item>
			<item type="list">
				<item type="number">0.0300430557182747</item>
				<item type="number">0.18527920005259282</item>
				<item type="number">0.003160681463743201</item>
			</item>
			<item type="list">
				<item type="number">0.08549587377868705</item>
				<item type="number">-0.014808822533340179</item>
				<item type="number">-0.00016533138188666132</item>
			</item>
			<item type="list">
				<item type="number">-0.04084967221402207</item>
				<item type="number">0.005833917216108523</item>
				<item type="number">0.07291265441523553</item>
			</item>
			<item type="list">
				<item type="number">-0.040674597747223505</item>
				<item type="number">0.008287061472181822</item>
				<item type="number">-0.07275425105373426</item>
			</item>
		</item>
		<item type="list">
			<item type="list">
				<item type="number">-0.03369950081830118</item>
				<item type="number">-0.18279396211437005</item>
				<item type="number">-0.0031229491727499453</item>
			</item>
			<item type="list">
				<item type="number">0.029735261817260373</item>
				<item type="number">0.18348053126677177</item>
				<item type="number">0.003129864054430823</item>
			</item>
			<item type="list">
				<item type="number">0.08047080201939263</item>
				<item type="number">-0.013938415545826817</item>
				<item type="number">-0.00015575719991539825</item>
			</item>
			<item type="list">
				<item type="number">-0.038335931209726365</item>
				<item type="number">0.005468514125043471</item>
				<item type="number">0.06880147893349944</item>
			</item>
			<item type="list">
				<item type="number">-0.03817063179917683</item>
				<item type="number">0.007783332268192667</item>
				<item type="number">-0.06865263661676346</item>
			</item>
		</item>
		<item type="list">
			<item type="list">
				<item type="number">-0.0333871454226659</item>
				<item type="number">-0.18101252133802515</item>
				<item type="number">-0.0030925056215629944</item>
			</item>
			<item type="list">
				<item type="number">0.029430164287085964</item>
				<item type="number">0.18169783248840676</item>
				<item type="number">0.003099407775938417</item>
			</item>
			<item type="list">
				<item type="number">0.07567547449236794</item>
				<item type="number">-0.013107801887609205</item>
				<item type="number">-0.0001465998623802754</item>
			</item>
			<item type="list">
				<item type="number">-0.035937225559887695</item>
				<item type="number">0.005119839473944291</item>
				<item type="number">0.0648780644380579</item>
			</item>
			<item type="list">
				<item type="number">-0.035781267779892774</item>
				<item type="number">0.0073026512644171196</item>
				<item type="number">-0.06473836673092043</item>
			</item>
		</item>
		<item type="list">
			<item type="list">
				<item type="number">-0.033077896557256896</item>
				<item type="number">-0.179248449692124</item>
				<item type="number">-0.003062271951296387</item>
			</item>
			<item type="list">
				<item type="number">0.0291280590210682</item>
				<item type="number">0.17993252128232282</item>
				<item type="number">0.003069161701509522</item>
			</item>
			<item type="list">
				<item type="number">0.07110816397281645</item>
				<item type="number">-0.012316682978369046</item>
				<item type="number">-0.00013786198087334953</item>
			</item>
			<item type="list">
				<item type="number">-0.03365268523270815</item>
				<item type="number">0.004787773960810201</item>
				<item type="number">0.061140561988744416</item>
			</item>
			<item type="list">
				<item type="number">-0.03350564120580934</item>
				<item type="number">0.006844837424714414</item>
				<item type="number">-0.061009589757509725</item>
			</item>
		</item>
		<item type="list">
			<item type="list">
				<item type="number">-0.03277207805310192</item>
				<item type="number">-0.17750391514039762</item>
				<item type="number">-0.003032484033974622</item>
			</item>
			<item type="list">
				<item type="number">0.02882926053388504</item>
				<item type="number">0.17818677100741898</item>
				<item type="number">0.003039361784615833</item>
			</item>
			<item type="list">
				<item type="number">0.06676591369508682</item>
				<item type="number">-0.011564549639527659</item>
				<item type="number">-0.00012953991133746718</item>
			</item>
			<item type="list">
				<item type="number">-0.031480826010832644</item>
				<item type="number">0.004472107678264693</item>
				<item type="number">0.05758618419606025</item>
			</item>
			<item type="list">
				<item type="number">-0.03134227017826539</item>
				<item type="number">0.006409586098021071</item>
				<item type="number">-0.057463522035462254</item>
			</item>
		</item>
		<item type="list">
			<item type="list">
				<item type="number">-0.03247954500391033</item>
				<item type="number">-0.17577650684017504</item>
				<item type="number">-0.0030028003065138116</item>
			</item>
			<item type="list">
				<item type="number">0.028543618282192797</item>
				<item type="number">0.17645820245126012</item>
				<item type="number">0.003009668386103631</item>
			</item>
			<item type="list">
				<item type="number">0.06264471031174612</item>
				<item type="number">-0.01085077616764709</item>
				<item type="number">-0.00012162777184699507</item>
			</item>
			<item type="list">
				<item type="number">-0.029419633128737434</item>
				<item type="number">0.004172573306028005</item>
				<item type="number">0.05421136042249134</item>
			</item>
			<item type="list">
				<item type="number">-0.029289150453732253</item>
				<item type="number">0.005996507247888358</item>
				<item type="number">-0.054096600731832874</item>
			</item>
		</item>
		<item type="list">
			<item type="list">
				<item type="number">-0.032181712856527316</item>
				<item type="number">-0.17407657074152663</item>
				<item type="number">-0.0029737280103343876</item>
			</item>
			<item type="list">
				<item type="number">0.02825254102887537</item>
				<item type="number">0.17475710921472362</item>
				<item type="number">0.0029805852045348058</item>
			</item>
			<item type="list">
				<item type="number">0.05873965481930794</item>
				<item type="number">-0.010174377341539646</item>
				<item type="number">-0.00011411994386632719</item>
			</item>
			<item type="list">
				<item type="number">-0.027466652170446536</item>
				<item type="number">0.0038887729679336004</item>
				<item type="number">0.05101182860430077</item>
			</item>
			<item type="list">
				<item type="number">-0.027343830809871107</item>
				<item type="number">0.005605065899275227</item>
				<item type="number">-0.050904565854024475</item>
			</item>
		</item>
		<item type="list">
			<item type="list">
				<item type="number">-0.03188832004997877</item>
				<item type="number">-0.17240149824572187</item>
				<item type="number">-0.002945177596039578</item>
			</item>
			<item type="list">
				<item type="number">0.027965759217527416</item>
				<item type="number">0.17308088881423256</item>
				<item type="number">0.002952023497236671</item>
			</item>
			<item type="list">
				<item type="number">0.05504511831890827</item>
				<item type="number">-0.009534442734999725</item>
				<item type="number">-0.00010700358560095132</item>
			</item>
			<item type="list">
				<item type="number">-0.02561905958655179</item>
				<item type="number">0.003620328844234202</item>
				<item type="number">0.047982833680330836</item>
			</item>
			<item type="list">
				<item type="number">-0.025503497894235953</item>
				<item type="number">0.005234723323388654</item>
				<item type="number">-0.047882675996040354</item>
			</item>
		</item>
		<item type="list">
			<item type="list">
				<item type="number">-0.03158976179989849</item>
				<item type="number">-0.17075780425538786</item>
				<item type="number">-0.0029175234253668242</item>
			</item>
			<item type="list">
				<item type="number">0.02767366880644509</item>
				<item type="number">0.17143602649883177</item>
				<item type="number">0.002924355342401616</item>
			</item>
			<item type="list">
				<item type="number">0.05155487821453655</item>
				<item type="number">-0.008929804340812468</item>
				<item type="number">-0.00010025535353049106</item>
			</item>
			<item type="list">
				<item type="number">-0.023873750135620143</item>
				<item type="number">0.003366769552007473</item>
				<item type="number">0.045119129587553826</item>
			</item>
			<item type="list">
				<item type="number">-0.02376503508924246</item>
				<item type="number">0.004884812553864849</item>
				<item type="number">-0.04502570615018129</item>
			</item>
		</item>
		<item type="list">
			<item type="list">
				<item type="number">-0.03131565041135939</item>
				<item type="number">-0.1691335760409646</item>
				<item type="number">-0.002889365664980404</item>
			</item>
			<item type="list">
				<item type="number">0.027405865803703206</item>
				<item type="number">0.16981074728109852</item>
				<item type="number">0.0028961893806038115</item>
			</item>
			<item type="list">
				<item type="number">0.04826223469197455</item>
				<item type="number">-0.008359557881941091</item>
				<item type="number">-9.392064472518225e-05</item>
			</item>
			<item type="list">
				<item type="number">-0.022227327210685606</item>
				<item type="number">0.003127650745587615</item>
				<item type="number">0.04241524630960918</item>
			</item>
			<item type="list">
				<item type="number">-0.02212512286985331</item>
				<item type="number">0.004554735895841635</item>
				<item type="number">-0.04232814938050741</item>
			</item>
		</item>
		<item type="list">
			<item type="list">
				<item type="number">-0.03103707565600786</item>
				<item type="number">-0.16754372293309022</item>
				<item type="number">-0.002862268179845236</item>
			</item>
			<item type="list">
				<item type="number">0.02713344269270514</item>
				<item type="number">0.16821981555534624</item>
				<item type="number">0.0028690811659816485</item>
			</item>
			<item type="list">
				<item type="number">0.045160173756807635</item>
				<item type="number">-0.007822219576612366</item>
				<item type="number">-8.791892136302379e-05</item>
			</item>
			<item type="list">
				<item type="number">-0.020676310013703864</item>
				<item type="number">0.002902411579582923</item>
				<item type="number">0.039865347472711865</item>
			</item>
			<item type="list">
				<item type="number">-0.020580230783580507</item>
				<item type="number">0.004243715376663161</item>
				<item type="number">-0.03978424153856618</item>
			</item>
		</item>
		<item type="list">
			<item type="list">
				<item type="number">-0.030763871315221993</item>
				<item type="number">-0.165985989577649</item>
				<item type="number">-0.00283600721656149</item>
			</item>
			<item type="list">
				<item type="number">0.026866235265497588</item>
				<item type="number">0.16666100118963387</item>
				<item type="number">0.002842809430314124</item>
			</item>
			<item type="list">
				<item type="number">0.042241385122572216</item>
				<item type="number">-0.007316623508971337</item>
				<item type="number">-8.227149794655385e-05</item>
			</item>
			<item type="list">
				<item type="number">-0.019217023155862274</item>
				<item type="number">0.002690555688891681</item>
				<item type="number">0.03746351829078097</item>
			</item>
			<item type="list">
				<item type="number">-0.019126725922654707</item>
				<item type="number">0.003951056210740429</item>
				<item type="number">-0.037388049005266134</item>
			</item>
		</item>
		<item type="list">
			<item type="list">
				<item type="number">-0.030496707998001662</item>
				<item type="number">-0.1644608517528773</item>
				<item type="number">-0.0028099502550711386</item>
			</item>
			<item type="list">
				<item type="number">0.026604904971577883</item>
				<item type="number">0.165134847931867</item>
				<item type="number">0.0028167416573226635</item>
			</item>
			<item type="list">
				<item type="number">0.03949847724269157</item>
				<item type="number">-0.006841503620717514</item>
				<item type="number">-7.695733629843694e-05</item>
			</item>
			<item type="list">
				<item type="number">-0.017845768584484837</item>
				<item type="number">0.0024915123871844117</item>
				<item type="number">0.03520375010559031</item>
			</item>
			<item type="list">
				<item type="number">-0.017760905625168914</item>
				<item type="number">0.003675995057944924</item>
				<item type="number">-0.03513358417015067</item>
			</item>
		</item>
		<item type="list">
			<item type="list">
				<item type="number">-0.0302354134973845</item>
				<item type="number">-0.1629699517517206</item>
				<item type="number">-0.0027845079270030913</item>
			</item>
			<item type="list">
				<item type="number">0.026349264081773273</item>
				<item type="number">0.16364296917918897</item>
				<item type="number">0.002791289832435973</item>
			</item>
			<item type="list">
				<item type="number">0.03692394209731927</item>
				<item type="number">-0.006395561050172539</item>
				<item type="number">-7.196464121118084e-05</item>
			</item>
			<item type="list">
				<item type="number">-0.016558770851839263</item>
				<item type="number">0.0023047523103948784</item>
				<item type="number">0.033079987425831146</item>
			</item>
			<item type="list">
				<item type="number">-0.016479021816451726</item>
				<item type="number">0.003417791312309311</item>
				<item type="number">-0.033014804690625434</item>
			</item>
		</item>
		<item type="list">
			<item type="list">
				<item type="number">-0.029980756818520003</item>
				<item type="number">-0.1615150994102427</item>
				<item type="number">-0.0027596806902379905</item>
			</item>
			<item type="list">
				<item type="number">0.026100120093064703</item>
				<item type="number">0.16218716162272862</item>
				<item type="number">0.0027664555675904388</item>
			</item>
			<item type="list">
				<item type="number">0.03451029277107021</item>
				<item type="number">-0.005977509769355087</item>
				<item type="number">-6.728558504044166e-05</item>
			</item>
			<item type="list">
				<item type="number">-0.015352301927201205</item>
				<item type="number">0.0021297408028457493</item>
				<item type="number">0.031086221164309456</item>
			</item>
			<item type="list">
				<item type="number">-0.015277354127295415</item>
				<item type="number">0.0031757067508108986</item>
				<item type="number">-0.031025710455695504</item>
			</item>
		</item>
		<item type="list">
			<item type="list">
				<item type="number">-0.02973237680828943</item>
				<item type="number">-0.16009733968085052</item>
				<item type="number">-0.002735458704971899</item>
			</item>
			<item type="list">
				<item type="number">0.025857068279028426</item>
				<item type="number">0.16076848095420648</item>
				<item type="number">0.0027422220816401208</item>
			</item>
			<item type="list">
				<item type="number">0.032250035983961735</item>
				<item type="number">-0.005585991070472188</item>
				<item type="number">-6.289175020568729e-05</item>
			</item>
			<item type="list">
				<item type="number">-0.014222580951040712</item>
				<item type="number">0.0019658911317871246</item>
				<item type="number">0.029216469702890203</item>
			</item>
			<item type="list">
				<item type="number">-0.014152146498935701</item>
				<item type="number">0.0029489586655181118</item>
				<item type="number">-0.029160341329632414</item>
			</item>
		</item>
		<item type="list">
			<item type="list">
				<item type="number">-0.029481425782201476</item>
				<item type="number">-0.15872178155906677</item>
				<item type="number">-0.0027119763959278895</item>
			</item>
			<item type="list">
				<item type="number">0.02561125128544455</item>
				<item type="number">0.15939201053312055</item>
				<item type="number">0.002718729884226214</item>
			</item>
			<item type="list">
				<item type="number">0.03013595491538441</item>
				<item type="number">-0.005219758110903457</item>
				<item type="number">-5.877262166793302e-05</item>
			</item>
			<item type="list">
				<item type="number">-0.01316599941062991</item>
				<item type="number">0.0018126917714870912</item>
				<item type="number">0.02746491914608058</item>
			</item>
			<item type="list">
				<item type="number">-0.01309978102179258</item>
				<item type="number">0.0027368373586351517</item>
				<item type="number">-0.02741290001251822</item>
			</item>
		</item>
		<item type="list">
			<item type="list">
				<item type="number">-0.029246821641099454</item>
				<item type="number">-0.15738249431897064</item>
				<item type="number">-0.002689150998959817</item>
			</item>
			<item type="list">
				<item type="number">0.025381620623825266</item>
				<item type="number">0.15805186119996598</item>
				<item type="number">0.00269589422094302</item>
			</item>
			<item type="list">
				<item type="number">0.028160783284926945</item>
				<item type="number">-0.004877632784170706</item>
				<item type="number">-5.49296138248228e-05</item>
			</item>
			<item type="list">
				<item type="number">-0.012178922766798899</item>
				<item type="number">0.0016696287936159395</item>
				<item type="number">0.025825851154279073</item>
			</item>
			<item type="list">
				<item type="number">-0.012116659505956119</item>
				<item type="number">0.002538637110617657</item>
				<item type="number">-0.02577766476135464</item>
			</item>
		</item>
		<item type="list">
			<item type="list">
				<item type="number">-0.02902907973030531</item>
				<item type="number">-0.15608064057676627</item>
				<item type="number">-0.0026668537640031926</item>
			</item>
			<item type="list">
				<item type="number">0.025168687525558744</item>
				<item type="number">0.1567492005390369</item>
				<item type="number">0.0026735910813481443</item>
			</item>
			<item type="list">
				<item type="number">0.026317549123793978</item>
				<item type="number">-0.004558415466996135</item>
				<item type="number">-5.135234093243345e-05</item>
			</item>
			<item type="list">
				<item type="number">-0.01125785602739248</item>
				<item type="number">0.0015361924299626417</item>
				<item type="number">0.024293730334160085</item>
			</item>
			<item type="list">
				<item type="number">-0.011199300890521095</item>
				<item type="number">0.0023536630772951197</item>
				<item type="number">-0.02424911531007371</item>
			</item>
		</item>
		<item type="list">
			<item type="list">
				<item type="number">-0.02880849854947137</item>
				<item type="number">-0.1548242593766798</item>
				<item type="number">-0.0026457142296951366</item>
			</item>
			<item type="list">
				<item type="number">0.024952732314911425</item>
				<item type="number">0.15549200549815884</item>
				<item type="number">0.0026524401245905226</item>
			</item>
			<item type="list">
				<item type="number">0.024599536844223335</item>
				<item type="number">-0.00426082261223088</item>
				<item type="number">-4.8013069356919665e-05</item>
			</item>
			<item type="list">
				<item type="number">-0.010399438224734539</item>
				<item type="number">0.0014118659234097588</item>
				<item type="number">0.022863209289911878</item>
			</item>
			<item type="list">
				<item type="number">-0.010344332379259675</item>
				<item type="number">0.0021812105678900816</item>
				<item type="number">-0.022821922115106415</item>
			</item>
		</item>
		<item type="list">
			<item type="list">
				<item type="number">-0.02859611313918943</item>
				<item type="number">-0.15361124340762985</item>
				<item type="number">-0.002625007000662869</item>
			</item>
			<item type="list">
				<item type="number">0.024744782581285003</item>
				<item type="number">0.15427822129685742</item>
				<item type="number">0.0026317252673008044</item>
			</item>
			<item type="list">
				<item type="number">0.023000219405877008</item>
				<item type="number">-0.003983801077772894</item>
				<item type="number">-4.489702882125062e-05</item>
			</item>
			<item type="list">
				<item type="number">-0.009600385774866875</item>
				<item type="number">0.001296178103988191</item>
				<item type="number">0.021529128218835205</item>
			</item>
			<item type="list">
				<item type="number">-0.009548503090491186</item>
				<item type="number">0.0020206450866358506</item>
				<item type="number">-0.021490949456423235</item>
			</item>
		</item>
		<item type="list">
			<item type="list">
				<item type="number">-0.02839140691825666</item>
				<item type="number">-0.15244254091528903</item>
				<item type="number">-0.0026050562749189675</item>
			</item>
			<item type="list">
				<item type="number">0.0245443348978602</item>
				<item type="number">0.15310876821285846</item>
				<item type="number">0.002611766324271819</item>
			</item>
			<item type="list">
				<item type="number">0.02151332195425815</item>
				<item type="number">-0.0037262353163384004</item>
				<item type="number">-4.199656726498539e-05</item>
			</item>
			<item type="list">
				<item type="number">-0.008857565186840588</item>
				<item type="number">0.0011886705348924432</item>
				<item type="number">0.020286547255895647</item>
			</item>
			<item type="list">
				<item type="number">-0.008808684738706305</item>
				<item type="number">0.0018713374838009442</item>
				<item type="number">-0.020251260738215947</item>
			</item>
		</item>
		<item type="list">
			<item type="list">
				<item type="number">-0.028194709972694295</item>
				<item type="number">-0.15131901751327548</item>
				<item type="number">-0.0025859034769608554</item>
			</item>
			<item type="list">
				<item type="number">0.024351706997518575</item>
				<item type="number">0.1519845397200124</item>
				<item type="number">0.0025926062930090163</item>
			</item>
			<item type="list">
				<item type="number">0.02013287612010157</item>
				<item type="number">-0.0034871247795490406</item>
				<item type="number">-3.930053622805986e-05</item>
			</item>
			<item type="list">
				<item type="number">-0.008167979512623859</item>
				<item type="number">0.0010889097160484869</item>
				<item type="number">0.019130773519483918</item>
			</item>
			<item type="list">
				<item type="number">-0.008121893640049864</item>
				<item type="number">0.0017326928600706287</item>
				<item type="number">-0.01909817579862183</item>
			</item>
		</item>
		<item type="list">
			<item type="list">
				<item type="number">-0.027997006090345434</item>
				<item type="number">-0.1502454557110189</item>
				<item type="number">-0.0025672260552943287</item>
			</item>
			<item type="list">
				<item type="number">0.024157865896783856</item>
				<item type="number">0.15091032623436312</item>
				<item type="number">0.0025739237518854433</item>
			</item>
			<item type="list">
				<item type="number">0.01885318482227979</item>
				<item type="number">-0.00326543390882642</item>
				<item type="number">-3.680801450678239e-05</item>
			</item>
			<item type="list">
				<item type="number">-0.00752876983733998</item>
				<item type="number">0.0009964445867243267</item>
				<item type="number">0.018057313891884346</item>
			</item>
			<item type="list">
				<item type="number">-0.0074852747961025486</item>
				<item type="number">0.0016041188054663964</item>
				<item type="number">-0.018027203574057495</item>
			</item>
		</item>
		<item type="list">
			<item type="list">
				<item type="number">-0.02781662447701189</item>
				<item type="number">-0.149215192167905</item>
				<item type="number">-0.0025496397507212025</item>
			</item>
			<item type="list">
				<item type="number">0.023981182704244968</item>
				<item type="number">0.1498794220740927</item>
				<item type="number">0.0025563310866831513</item>
			</item>
			<item type="list">
				<item type="number">0.01766881240192089</item>
				<item type="number">-0.0030602865523056215</item>
				<item type="number">-3.449168015926191e-05</item>
			</item>
			<item type="list">
				<item type="number">-0.006937227639965933</item>
				<item type="number">0.0009109333823345768</item>
				<item type="number">0.017061927085197996</item>
			</item>
			<item type="list">
				<item type="number">-0.0068961429971248845</item>
				<item type="number">0.0014851232584543227</item>
				<item type="number">-0.017034126740996906</item>
			</item>
		</item>
		<item type="list">
			<item type="list">
				<item type="number">-0.02764463913228253</item>
				<item type="number">-0.1482328428272336</item>
				<item type="number">-0.002532867465707714</item>
			</item>
			<item type="list">
				<item type="number">0.02381270927945949</item>
				<item type="number">0.14889646443436097</item>
				<item type="number">0.002539552729034759</item>
			</item>
			<item type="list">
				<item type="number">0.01657465707375225</item>
				<item type="number">-0.00287076567710954</item>
				<item type="number">-3.235438280178877e-05</item>
			</item>
			<item type="list">
				<item type="number">-0.006390791627474224</item>
				<item type="number">0.0008319733850076004</item>
				<item type="number">0.016140602273453528</item>
			</item>
			<item type="list">
				<item type="number">-0.006351935591565259</item>
				<item type="number">0.001375170682499036</item>
				<item type="number">-0.016114933154061935</item>
			</item>
		</item>
		<item type="list">
			<item type="list">
				<item type="number">-0.027481187794515194</item>
				<item type="number">-0.14729920201648428</item>
				<item type="number">-0.002516926983521567</item>
			</item>
			<item type="list">
				<item type="number">0.0236525826256818</item>
				<item type="number">0.14796224776170028</item>
				<item type="number">0.0025236064865854363</item>
			</item>
			<item type="list">
				<item type="number">0.015565899173305002</item>
				<item type="number">-0.0026960368004012407</item>
				<item type="number">-3.0386938750897363e-05</item>
			</item>
			<item type="list">
				<item type="number">-0.005887047127474893</item>
				<item type="number">0.000759211071015943</item>
				<item type="number">0.015289564889720008</item>
			</item>
			<item type="list">
				<item type="number">-0.005850246863957604</item>
				<item type="number">0.00127377999006527</item>
				<item type="number">-0.015265857454012195</item>
			</item>
		</item>
		<item type="list">
			<item type="list">
				<item type="number">-0.027326411535544597</item>
				<item type="number">-0.14641490220242478</item>
				<item type="number">-0.0025018956489523234</item>
			</item>
			<item type="list">
				<item type="number">0.02350094448748911</item>
				<item type="number">0.14707742629630274</item>
				<item type="number">0.0025085700181972275</item>
			</item>
			<item type="list">
				<item type="number">0.014638039226769636</item>
				<item type="number">-0.0025353393206433107</item>
				<item type="number">-2.8563823719585804e-05</item>
			</item>
			<item type="list">
				<item type="number">-0.0054237374413121375</item>
				<item type="number">0.0006923140256099645</item>
				<item type="number">0.014505281442073935</item>
			</item>
			<item type="list">
				<item type="number">-0.005388834744205029</item>
				<item type="number">0.0011805012041978607</item>
				<item type="number">-0.014483391987905388</item>
			</item>
		</item>
		<item type="list">
			<item type="list">
				<item type="number">-0.02718975369854432</item>
				<item type="number">-0.14557700242129365</item>
				<item type="number">-0.0024877018119001</item>
			</item>
			<item type="list">
				<item type="number">0.023367249176025444</item>
				<item type="number">0.14623898759740594</item>
				<item type="number">0.0024943702574205186</item>
			</item>
			<item type="list">
				<item type="number">0.01378676604017559</item>
				<item type="number">-0.002387921562797635</item>
				<item type="number">-2.690477478040636e-05</item>
			</item>
			<item type="list">
				<item type="number">-0.004998706397334962</item>
				<item type="number">0.0006310002773120744</item>
				<item type="number">0.013784428589554022</item>
			</item>
			<item type="list">
				<item type="number">-0.004965555123534284</item>
				<item type="number">0.0010949361112440818</item>
				<item type="number">-0.013764192260430094</item>
			</item>
		</item>
		<item type="list">
			<item type="list">
				<item type="number">-0.027052624425898352</item>
				<item type="number">-0.14479377925400105</item>
				<item type="number">-0.0024746011027988474</item>
			</item>
			<item type="list">
				<item type="number">0.023232881345048795</item>
				<item type="number">0.14545528581728787</item>
				<item type="number">0.0024812649496707396</item>
			</item>
			<item type="list">
				<item type="number">0.013008225970246316</item>
				<item type="number">-0.002253070424159882</item>
				<item type="number">-2.53859472746217e-05</item>
			</item>
			<item type="list">
				<item type="number">-0.0046100177318885065</item>
				<item type="number">0.0005749234365266813</item>
				<item type="number">0.01312393994368533</item>
			</item>
			<item type="list">
				<item type="number">-0.00457846516223257</item>
				<item type="number">0.001016640420661447</item>
				<item type="number">-0.013105217843035047</item>
			</item>
		</item>
		<item type="list">
			<item type="list">
				<item type="number">-0.026924545423943246</item>
				<item type="number">-0.14406197612228705</item>
				<item type="number">-0.002462119194154979</item>
			</item>
			<item type="list">
				<item type="number">0.023107373253126413</item>
				<item type="number">0.1447230373886199</item>
				<item type="number">0.002468778339955189</item>
			</item>
			<item type="list">
				<item type="number">0.012298737594840575</item>
				<item type="number">-0.002130178430535171</item>
				<item type="number">-2.3996697762026095e-05</item>
			</item>
			<item type="list">
				<item type="number">-0.004255827998618072</item>
				<item type="number">0.0005238391532753796</item>
				<item type="number">0.012520960692186566</item>
			</item>
			<item type="list">
				<item type="number">-0.0042257374365550545</item>
				<item type="number">0.0009452780142717478</item>
				<item type="number">-0.012503623140389157</item>
			</item>
		</item>
		<item type="list">
			<item type="list">
				<item type="number">-0.026807227875590405</item>
				<item type="number">-0.14338158524236963</item>
				<item type="number">-0.0024498786898978155</item>
			</item>
			<item type="list">
				<item type="number">0.022992425451570514</item>
				<item type="number">0.14404230840835275</item>
				<item type="number">0.0024565385798721736</item>
			</item>
			<item type="list">
				<item type="number">0.011654941826937689</item>
				<item type="number">-0.002018726334317106</item>
				<item type="number">-2.2735936896766438e-05</item>
			</item>
			<item type="list">
				<item type="number">-0.003934452429015068</item>
				<item type="number">0.0004774984055153775</item>
				<item type="number">0.011972860111980604</item>
			</item>
			<item type="list">
				<item type="number">-0.0039056869797608816</item>
				<item type="number">0.0008805047667870311</item>
				<item type="number">-0.011956784064999615</item>
			</item>
		</item>
		<item type="list">
			<item type="list">
				<item type="number">-0.02669726053983473</item>
				<item type="number">-0.14275424549623866</item>
				<item type="number">-0.0024391952753704932</item>
			</item>
			<item type="list">
				<item type="number">0.022884650156546397</item>
				<item type="number">0.14341459063951795</item>
				<item type="number">0.0024458483681889507</item>
			</item>
			<item type="list">
				<item type="number">0.011073727673156224</item>
				<item type="number">-0.0019180585704265322</item>
				<item type="number">-2.1592785147593248e-05</item>
			</item>
			<item type="list">
				<item type="number">-0.003644342339418379</item>
				<item type="number">0.00043569237580750334</item>
				<item type="number">0.011477236712651044</item>
			</item>
			<item type="list">
				<item type="number">-0.0036167749476149224</item>
				<item type="number">0.0008220210434785086</item>
				<item type="number">-0.011462297020350254</item>
			</item>
		</item>
		<item type="list">
			<item type="list">
				<item type="number">-0.026596759902377826</item>
				<item type="number">-0.14217989372168818</item>
				<item type="number">-0.0024293914132702495</item>
			</item>
			<item type="list">
				<item type="number">0.022786151188811173</item>
				<item type="number">0.14283989230431385</item>
				<item type="number">0.0024360412903417596</item>
			</item>
			<item type="list">
				<item type="number">0.010552268565628478</item>
				<item type="number">-0.0018277356855285153</item>
				<item type="number">-2.0571988259314433e-05</item>
			</item>
			<item type="list">
				<item type="number">-0.003384074431951954</item>
				<item type="number">0.0003981948227196131</item>
				<item type="number">0.011031886487720506</item>
			</item>
			<item type="list">
				<item type="number">-0.003357585419920895</item>
				<item type="number">0.0007695422840760785</item>
				<item type="number">-0.01101796437646656</item>
			</item>
		</item>
		<item type="list">
			<item type="list">
				<item type="number">-0.026505605954272378</item>
				<item type="number">-0.14165894956641936</item>
				<item type="number">-0.002420507502351169</item>
			</item>
			<item type="list">
				<item type="number">0.02269680876051548</item>
				<item type="number">0.14231863454521504</item>
				<item type="number">0.0024271541687779915</item>
			</item>
			<item type="list">
				<item type="number">0.01008801960526801</item>
				<item type="number">-0.0017473229730911762</item>
				<item type="number">-1.9658490738535038e-05</item>
			</item>
			<item type="list">
				<item type="number">-0.003152372681521773</item>
				<item type="number">0.0003648232622027854</item>
				<item type="number">0.01063481907332077</item>
			</item>
			<item type="list">
				<item type="number">-0.00312684973887105</item>
				<item type="number">0.0007228147280486893</item>
				<item type="number">-0.01062180724899961</item>
			</item>
		</item>
		<item type="list">
			<item type="list">
				<item type="number">-0.02642386716785481</item>
				<item type="number">-0.14119180116506055</item>
				<item type="number">-0.002412505995455891</item>
			</item>
			<item type="list">
				<item type="number">0.022616691206045734</item>
				<item type="number">0.14185120544393756</item>
				<item type="number">0.0024191499140319545</item>
			</item>
			<item type="list">
				<item type="number">0.009678685881644979</item>
				<item type="number">-0.0016764214081267741</item>
				<item type="number">-1.88611473027401e-05</item>
			</item>
			<item type="list">
				<item type="number">-0.002948094325008397</item>
				<item type="number">0.00033540980843690417</item>
				<item type="number">0.010284255128276496</item>
			</item>
			<item type="list">
				<item type="number">-0.0029234155982290158</item>
				<item type="number">0.0006816073247812828</item>
				<item type="number">-0.010272037899398076</item>
			</item>
		</item>
		<item type="list">
			<item type="list">
				<item type="number">-0.026350026176194325</item>
				<item type="number">-0.14077955321937938</item>
				<item type="number">-0.002405857155844024</item>
			</item>
			<item type="list">
				<item type="number">0.02254429576227465</item>
				<item type="number">0.14143861540491537</item>
				<item type="number">0.0024124938441389587</item>
			</item>
			<item type="list">
				<item type="number">0.009322212179647944</item>
				<item type="number">-0.0016145705041761677</item>
				<item type="number">-1.815613645329773e-05</item>
			</item>
			<item type="list">
				<item type="number">-0.0027702089867852773</item>
				<item type="number">0.0003097963075213244</item>
				<item type="number">0.00997859868382151</item>
			</item>
			<item type="list">
				<item type="number">-0.002746272783478331</item>
				<item type="number">0.0006457120170148162</item>
				<item type="number">-0.009967079235559022</item>
			</item>
		</item>
		<item type="list">
			<item type="list">
				<item type="number">-0.026288601881374742</item>
				<item type="number">-0.14042021147304976</item>
				<item type="number">-0.0023992855491499314</item>
			</item>
			<item type="list">
				<item type="number">0.022484094889376766</item>
				<item type="number">0.14107916063217643</item>
				<item type="number">0.002405926414684467</item>
			</item>
			<item type="list">
				<item type="number">0.009016863944232786</item>
				<item type="number">-0.0015617880416724712</item>
				<item type="number">-1.7566429848198662e-05</item>
			</item>
			<item type="list">
				<item type="number">-0.0026178308694474075</item>
				<item type="number">0.0002878707039691423</item>
				<item type="number">0.009716477513629055</item>
			</item>
			<item type="list">
				<item type="number">-0.002594526088645555</item>
				<item type="number">0.0006149681804852694</item>
				<item type="number">-0.009705551949596016</item>
			</item>
		</item>
		<item type="list">
			<item type="list">
				<item type="number">-0.026235385375765318</item>
				<item type="number">-0.14011653794599718</item>
				<item type="number">-0.002394193153359516</item>
			</item>
			<item type="list">
				<item type="number">0.02243192841197868</item>
				<item type="number">0.14077530387160955</item>
				<item type="number">0.002400832145230598</item>
			</item>
			<item type="list">
				<item type="number">0.008761055221047961</item>
				<item type="number">-0.0015174792969698918</item>
				<item type="number">-1.7063803975736692e-05</item>
			</item>
			<item type="list">
				<item type="number">-0.0024901867977866524</item>
				<item type="number">0.0002695050280026829</item>
				<item type="number">0.009496679607455552</item>
			</item>
			<item type="list">
				<item type="number">-0.0024674114572069993</item>
				<item type="number">0.0005892083418808426</item>
				<item type="number">-0.009486254795334458</item>
			</item>
		</item>
		<item type="list">
			<item type="list">
				<item type="number">-0.026191833069401215</item>
				<item type="number">-0.13986764554597633</item>
				<item type="number">-0.002389944073741833</item>
			</item>
			<item type="list">
				<item type="number">0.022389234933226268</item>
				<item type="number">0.140526262719907</item>
				<item type="number">0.002396582248117393</item>
			</item>
			<item type="list">
				<item type="number">0.008553513099079127</item>
				<item type="number">-0.0014815304838191625</item>
				<item type="number">-1.665790123357581e-05</item>
			</item>
			<item type="list">
				<item type="number">-0.002386629087826663</item>
				<item type="number">0.00025460675853635774</item>
				<item type="number">0.009318209765792444</item>
			</item>
			<item type="list">
				<item type="number">-0.002364285874699571</item>
				<item type="number">0.0005683065522402875</item>
				<item type="number">-0.009308190039143054</item>
			</item>
		</item>
		<item type="list">
			<item type="list">
				<item type="number">-0.026157965467700627</item>
				<item type="number">-0.13967388317690116</item>
				<item type="number">-0.0023866883711808353</item>
			</item>
			<item type="list">
				<item type="number">0.022356034843264424</item>
				<item type="number">0.14033238526651082</item>
				<item type="number">0.002393324054897362</item>
			</item>
			<item type="list">
				<item type="number">0.008393179667878307</item>
				<item type="number">-0.0014537592592205196</item>
				<item type="number">-1.6342178890604038e-05</item>
			</item>
			<item type="list">
				<item type="number">-0.0023066290580702796</item>
				<item type="number">0.0002430991991078443</item>
				<item type="number">0.009180244713579476</item>
			</item>
			<item type="list">
				<item type="number">-0.002284619997466075</item>
				<item type="number">0.0005521579756808766</item>
				<item type="number">-0.009170538218672983</item>
			</item>
		</item>
		<item type="list">
			<item type="list">
				<item type="number">-0.026133730297059468</item>
				<item type="number">-0.13953537359160137</item>
				<item type="number">-0.002384324292239461</item>
			</item>
			<item type="list">
				<item type="number">0.022332276875713097</item>
				<item type="number">0.1401937930397081</item>
				<item type="number">0.0023909591416419037</item>
			</item>
			<item type="list">
				<item type="number">0.008279236886170724</item>
				<item type="number">-0.0014340230066204184</item>
				<item type="number">-1.6118821420711578e-05</item>
			</item>
			<item type="list">
				<item type="number">-0.002249777465459348</item>
				<item type="number">0.00023492230453878022</item>
				<item type="number">0.00908215035567189</item>
			</item>
			<item type="list">
				<item type="number">-0.0022280060156166515</item>
				<item type="number">0.0005406812541638812</item>
				<item type="number">-0.009072666383764548</item>
			</item>
		</item>
		<item type="list">
			<item type="list">
				<item type="number">-0.02611929630624129</item>
				<item type="number">-0.13945204125394428</item>
				<item type="number">-0.0023827896273226333</item>
			</item>
			<item type="list">
				<item type="number">0.02231813146497154</item>
				<item type="number">0.1401104165202542</item>
				<item type="number">0.0023894243340507534</item>
			</item>
			<item type="list">
				<item type="number">0.008211101819178043</item>
				<item type="number">-0.0014222248837154367</item>
				<item type="number">-1.5989487482439092e-05</item>
			</item>
			<item type="list">
				<item type="number">-0.002215779952835511</item>
				<item type="number">0.00023003206732179286</item>
				<item type="number">0.009023477559538647</item>
			</item>
			<item type="list">
				<item type="number">-0.0021941570163800414</item>
				<item type="number">0.0005338175482506932</item>
				<item type="number">-0.009014122778757872</item>
			</item>
		</item>
		<item type="list">
			<item type="list">
				<item type="number">-0.026114445861157402</item>
				<item type="number">-0.1394243191455386</item>
				<item type="number">-0.0023823164616326694</item>
			</item>
			<item type="list">
				<item type="number">0.02231337646995425</item>
				<item type="number">0.1400826778843038</item>
				<item type="number">0.0023889509999861914</item>
			</item>
			<item type="list">
				<item type="number">0.008188429377776403</item>
				<item type="number">-0.0014182977448702686</item>
				<item type="number">-1.5945033573756562e-05</item>
			</item>
			<item type="list">
				<item type="number">-0.0022044678011039183</item>
				<item type="number">0.0002284052278006615</item>
				<item type="number">0.009003948906392539</item>
			</item>
			<item type="list">
				<item type="number">-0.002182892172430219</item>
				<item type="number">0.0005315337781343086</item>
				<item type="number">-0.008994638411154538</item>
			</item>
		</item>
	</G1>
	<G0 type="list">
		<item type="list">
			<item type="list">
				<item type="number">-0.0014583848430337395</item>
				<item type="number">-0.0052340910745063245</item>
				<item type="number">-9.037337464787994e-05</item>
			</item>
			<item type="list">
				<item type="number">0.00038836294019501863</item>
				<item type="number">0.005419361883836659</item>
				<item type="number">9.221106966647069e-05</item>
			</item>
			<item type="list">
				<item type="number">0.00088535849466535</item>
				<item type="number">-0.00015327129640618542</item>
				<item type="number">-1.5117371597260132e-06</item>
			</item>
			<item type="list">
				<item type="number">9.22964260784424e-05</item>
				<item type="number">-1.643330110075921e-05</item>
				<item type="number">2.607924393517798e-05</item>
			</item>
			<item type="list">
				<item type="number">9.236698173021118e-05</item>
				<item type="number">-1.5566204962172583e-05</item>
				<item type="number">-2.6405201730642396e-05</item>
			</item>
		</item>
		<item type="list">
			<item type="list">
				<item type="number">-0.0014586769768537206</item>
				<item type="number">-0.005235760016369641</item>
				<item type="number">-9.040187988902761e-05</item>
			</item>
			<item type="list">
				<item type="number">0.0003886494212583435</item>
				<item type="number">0.0054210318023104375</item>
				<item type="number">9.223957886848431e-05</item>
			</item>
			<item type="list">
				<item type="number">0.000885332159328682</item>
				<item type="number">-0.0001532667351666775</item>
				<item type="number">-1.511686534076496e-06</item>
			</item>
			<item type="list">
				<item type="number">9.231240712945799e-05</item>
				<item type="number">-1.643630502528194e-05</item>
				<item type="number">2.6093034857864847e-05</item>
			</item>
			<item type="list">
				<item type="number">9.23829903731179e-05</item>
				<item type="number">-1.556874254688508e-05</item>
				<item type="number">-2.641904728720127e-05</item>
			</item>
		</item>
		<item type="list">
			<item type="list">
				<item type="number">-0.0014595534751054363</item>
				<item type="number">-0.005240767862411696</item>
				<item type="number">-9.048559284776201e-05</item>
			</item>
			<item type="list">
				<item type="number">0.000389508918343307</item>
				<item type="number">0.0054260425876325085</item>
				<item type="number">9.232332588386294e-05</item>
			</item>
			<item type="list">
				<item type="number">0.000885253161406706</item>
				<item type="number">-0.00015325305590979711</item>
				<item type="number">-1.5115660869205813e-06</item>
			</item>
			<item type="list">
				<item type="number">9.236035319835213e-05</item>
				<item type="number">-1.6445315124174828e-05</item>
				<item type="number">2.613443003051838e-05</item>
			</item>
			<item type="list">
				<item type="number">9.243104011805648e-05</item>
				<item type="number">-1.5576355519663897e-05</item>
				<item type="number">-2.646059699409844e-05</item>
			</item>
		</item>
		<item type="list">
			<item type="list">
				<item type="number">-0.0014609320567701234</item>
				<item type="number">-0.005249398312869338</item>
				<item type="number">-9.05652655021203e-05</item>
			</item>
			<item type="list">
				<item type="number">0.0003908538495225974</item>
				<item type="number">0.005434673352540577</item>
				<item type="number">9.240213673807034e-05</item>
			</item>
			<item type="list">
				<item type="number">0.0008851390248967012</item>
				<item type="number">-0.00015322800082478465</item>
				<item type="number">-1.5099120331133665e-06</item>
			</item>
			<item type="list">
				<item type="number">9.243412408684254e-05</item>
				<item type="number">-1.646012981865132e-05</item>
				<item type="number">2.6208093104464148e-05</item>
			</item>
			<item type="list">
				<item type="number">9.2505071093333e-05</item>
				<item type="number">-1.55869100401296e-05</item>
				<item type="number">-2.653505231682505e-05</item>
			</item>
		</item>
		<item type="list">
			<item type="list">
				<item type="number">-0.0014630595476130767</item>
				<item type="number">-0.005260814960408544</item>
				<item type="number">-9.082959842156501e-05</item>
			</item>
			<item type="list">
				<item type="number">0.000392947049678737</item>
				<item type="number">0.005446101451442159</item>
				<item type="number">9.266752659267536e-05</item>
			</item>
			<item type="list">
				<item type="number">0.0008849367471004513</item>
				<item type="number">-0.00015319825118008612</item>
				<item type="number">-1.5111903834209006e-06</item>
			</item>
			<item type="list">
				<item type="number">9.25523445368895e-05</item>
				<item type="number">-1.648140320547338e-05</item>
				<item type="number">2.630032557785091e-05</item>
			</item>
			<item type="list">
				<item type="number">9.262340135536509e-05</item>
				<item type="number">-1.5606839212224235e-05</item>
				<item type="number">-2.6627063497613337e-05</item>
			</item>
		</item>
		<item type="list">
			<item type="list">
				<item type="number">-0.0014656122390796834</item>
				<item type="number">-0.005276144932554791</item>
				<item type="number">-9.102216061612924e-05</item>
			</item>
			<item type="list">
				<item type="number">0.00039544336400097985</item>
				<item type="number">0.005461435679062668</item>
				<item type="number">9.28592622682755e-05</item>
			</item>
			<item type="list">
				<item type="number">0.000884716732788322</item>
				<item type="number">-0.0001531548510023443</item>
				<item type="number">-1.5093746108391912e-06</item>
			</item>
			<item type="list">
				<item type="number">9.26903510922125e-05</item>
				<item type="number">-1.650829784022528e-05</item>
				<item type="number">2.642960855077671e-05</item>
			</item>
			<item type="list">
				<item type="number">9.276181207397344e-05</item>
				<item type="number">-1.5627596937951107e-05</item>
				<item type="number">-2.6757335543744572e-05</item>
			</item>
		</item>
		<item type="list">
			<item type="list">
				<item type="number">-0.0014647401555872449</item>
				<item type="number">-0.005292953745218394</item>
				<item type="number">-9.109738412764366e-05</item>
			</item>
			<item type="list">
				<item type="number">0.0003945181966087935</item>
				<item type="number">0.005478204176687055</item>
				<item type="number">9.294230516036141e-05</item>
			</item>
			<item type="list">
				<item type="number">0.0008844041084600927</item>
				<item type="number">-0.00015305663583178885</item>
				<item type="number">-1.5147590620259544e-06</item>
			</item>
			<item type="list">
				<item type="number">9.287579232063531e-05</item>
				<item type="number">-1.6541555531307096e-05</item>
				<item type="number">2.657766182181762e-05</item>
			</item>
			<item type="list">
				<item type="number">9.294206594560037e-05</item>
				<item type="number">-1.565223694953341e-05</item>
				<item type="number">-2.6907823734457044e-05</item>
			</item>
		</item>
		<item type="list">
			<item type="list">
				<item type="number">-0.001470309923786953</item>
				<item type="number">-0.0053161607493228446</item>
				<item type="number">-9.159759867139707e-05</item>
			</item>
			<item type="list">
				<item type="number">0.0003999919040769073</item>
				<item type="number">0.005501443042896789</item>
				<item type="number">9.343780616401955e-05</item>
			</item>
			<item type="list">
				<item type="number">0.0008841022744302451</item>
				<item type="number">-0.00015302471394690908</item>
				<item type="number">-1.506866706032936e-06</item>
			</item>
			<item type="list">
				<item type="number">9.307352343960681e-05</item>
				<item type="number">-1.657732213258616e-05</item>
				<item type="number">2.6769103790514144e-05</item>
			</item>
			<item type="list">
				<item type="number">9.314222028305926e-05</item>
				<item type="number">-1.5680258279630422e-05</item>
				<item type="number">-2.7102444596662358e-05</item>
			</item>
		</item>
		<item type="list">
			<item type="list">
				<item type="number">-0.0014747138256614295</item>
				<item type="number">-0.005341332899656256</item>
				<item type="number">-9.202743766561983e-05</item>
			</item>
			<item type="list">
				<item type="number">0.00040431056596165944</item>
				<item type="number">0.005526629963896514</item>
				<item type="number">9.386780012901269e-05</item>
			</item>
			<item type="list">
				<item type="number">0.000883704134004407</item>
				<item type="number">-0.0001529557045295274</item>
				<item type="number">-1.5062750702374272e-06</item>
			</item>
			<item type="list">
				<item type="number">9.331498369228516e-05</item>
				<item type="number">-1.662274040195866e-05</item>
				<item type="number">2.6978562818161354e-05</item>
			</item>
			<item type="list">
				<item type="number">9.338414553497612e-05</item>
				<item type="number">-1.5718613255602086e-05</item>
				<item type="number">-2.7312650323131875e-05</item>
			</item>
		</item>
		<item type="list">
			<item type="list">
				<item type="number">-0.0014797125187205106</item>
				<item type="number">-0.005369905194145008</item>
				<item type="number">-9.251536734360633e-05</item>
			</item>
			<item type="list">
				<item type="number">0.00040921252991191285</item>
				<item type="number">0.005555219009673533</item>
				<item type="number">9.435586619609255e-05</item>
			</item>
			<item type="list">
				<item type="number">0.0008832517677929125</item>
				<item type="number">-0.00015287734603418044</item>
				<item type="number">-1.5055170355150095e-06</item>
			</item>
			<item type="list">
				<item type="number">9.358918394330559e-05</item>
				<item type="number">-1.667430248560443e-05</item>
				<item type="number">2.721668786485499e-05</item>
			</item>
			<item type="list">
				<item type="number">9.365904483159515e-05</item>
				<item type="number">-1.5762161980557232e-05</item>
				<item type="number">-2.7551669661927393e-05</item>
			</item>
		</item>
		<item type="list">
			<item type="list">
				<item type="number">-0.0014853093344568689</item>
				<item type="number">-0.005401894432832304</item>
				<item type="number">-9.306168891447284e-05</item>
			</item>
			<item type="list">
				<item type="number">0.00041470098455704537</item>
				<item type="number">0.005587227015042008</item>
				<item type="number">9.490232906745065e-05</item>
			</item>
			<item type="list">
				<item type="number">0.0008827448265365793</item>
				<item type="number">-0.00015278950729497788</item>
				<item type="number">-1.5047622949442763e-06</item>
			</item>
			<item type="list">
				<item type="number">9.389643560252602e-05</item>
				<item type="number">-1.6732108542220644e-05</item>
				<item type="number">2.7483917515241776e-05</item>
			</item>
			<item type="list">
				<item type="number">9.3967071754738e-05</item>
				<item type="number">-1.5810959262600627e-05</item>
				<item type="number">-2.7819795509260003e-05</item>
			</item>
		</item>
		<item type="list">
			<item type="list">
				<item type="number">-0.0014915068238684928</item>
				<item type="number">-0.0054373189264084075</item>
				<item type="number">-9.366660238116334e-05</item>
			</item>
			<item type="list">
				<item type="number">0.0004207786877255698</item>
				<item type="number">0.005622672248740284</item>
				<item type="number">9.550744374084064e-05</item>
			</item>
			<item type="list">
				<item type="number">0.00088218280065186</item>
				<item type="number">-0.00015269215883219206</item>
				<item type="number">-1.5038510269601742e-06</item>
			</item>
			<item type="list">
				<item type="number">9.423697997096516e-05</item>
				<item type="number">-1.6796163109417675e-05</item>
				<item type="number">2.778044628450099e-05</item>
			</item>
			<item type="list">
				<item type="number">9.43083419934381e-05</item>
				<item type="number">-1.5864998812912694e-05</item>
				<item type="number">-2.811743672816393e-05</item>
			</item>
		</item>
		<item type="list">
			<item type="list">
				<item type="number">-0.0014983091235469736</item>
				<item type="number">-0.005476200914115228</item>
				<item type="number">-9.433065102482109e-05</item>
			</item>
			<item type="list">
				<item type="number">0.0004274495870364651</item>
				<item type="number">0.0056615769940408876</item>
				<item type="number">9.617173545619044e-05</item>
			</item>
			<item type="list">
				<item type="number">0.0008815653700002523</item>
				<item type="number">-0.00015258520627290038</item>
				<item type="number">-1.5028847289040797e-06</item>
			</item>
			<item type="list">
				<item type="number">9.461095627608501e-05</item>
				<item type="number">-1.6866513406916062e-05</item>
				<item type="number">2.8106826775794872e-05</item>
			</item>
			<item type="list">
				<item type="number">9.468319389559928e-05</item>
				<item type="number">-1.5924358903193656e-05</item>
				<item type="number">-2.844502642119042e-05</item>
			</item>
		</item>
		<item type="list">
			<item type="list">
				<item type="number">-0.0015057201923740584</item>
				<item type="number">-0.0055185628640405035</item>
				<item type="number">-9.505398941181504e-05</item>
			</item>
			<item type="list">
				<item type="number">0.0004347175777066046</item>
				<item type="number">0.005703963721866148</item>
				<item type="number">9.689535212803308e-05</item>
			</item>
			<item type="list">
				<item type="number">0.0008808920047025501</item>
				<item type="number">-0.0001524687274851575</item>
				<item type="number">-1.5014671618303762e-06</item>
			</item>
			<item type="list">
				<item type="number">9.501844995429346e-05</item>
				<item type="number">-1.694323035009016e-05</item>
				<item type="number">2.8463412502079432e-05</item>
			</item>
			<item type="list">
				<item type="number">9.509215434710095e-05</item>
				<item type="number">-1.5988896388579242e-05</item>
				<item type="number">-2.8803308276828064e-05</item>
			</item>
		</item>
		<item type="list">
			<item type="list">
				<item type="number">-0.0015135569057403604</item>
				<item type="number">-0.005564616170397261</item>
				<item type="number">-9.593876493419101e-05</item>
			</item>
			<item type="list">
				<item type="number">0.0004424042059815637</item>
				<item type="number">0.005750043983843277</item>
				<item type="number">9.777772097836361e-05</item>
			</item>
			<item type="list">
				<item type="number">0.0008801586758815515</item>
				<item type="number">-0.0001523426505988994</item>
				<item type="number">-1.5010504459636427e-06</item>
			</item>
			<item type="list">
				<item type="number">9.545543253656909e-05</item>
				<item type="number">-1.7024182915197344e-05</item>
				<item type="number">2.8851655088603292e-05</item>
			</item>
			<item type="list">
				<item type="number">9.553860060789303e-05</item>
				<item type="number">-1.6060973740798753e-05</item>
				<item type="number">-2.918956073985687e-05</item>
			</item>
		</item>
		<item type="list">
			<item type="list">
				<item type="number">-0.0015229464599384882</item>
				<item type="number">-0.005612694907136107</item>
				<item type="number">-9.679274123152217e-05</item>
			</item>
			<item type="list">
				<item type="number">0.0004516396851395044</item>
				<item type="number">0.005798162624983852</item>
				<item type="number">9.863432892908408e-05</item>
			</item>
			<item type="list">
				<item type="number">0.0008793398241977244</item>
				<item type="number">-0.00015219762639821088</item>
				<item type="number">-1.5099683093463552e-06</item>
			</item>
			<item type="list">
				<item type="number">9.594541643945054e-05</item>
				<item type="number">-1.7124522778534947e-05</item>
				<item type="number">2.926353703212848e-05</item>
			</item>
			<item type="list">
				<item type="number">9.602152184268401e-05</item>
				<item type="number">-1.614556578104048e-05</item>
				<item type="number">-2.9595156414939422e-05</item>
			</item>
		</item>
		<item type="list">
			<item type="list">
				<item type="number">-0.0015316698544780136</item>
				<item type="number">-0.005666593107067824</item>
				<item type="number">-9.752014691007102e-05</item>
			</item>
			<item type="list">
				<item type="number">0.00046016828357307236</item>
				<item type="number">0.0058520860007918755</item>
				<item type="number">9.93588964506418e-05</item>
			</item>
			<item type="list">
				<item type="number">0.000878518562281608</item>
				<item type="number">-0.00015206002920292012</item>
				<item type="number">-1.4938668146708534e-06</item>
			</item>
			<item type="list">
				<item type="number">9.645078153758355e-05</item>
				<item type="number">-1.7212893678598443e-05</item>
				<item type="number">2.971121672472154e-05</item>
			</item>
			<item type="list">
				<item type="number">9.653221697949428e-05</item>
				<item type="number">-1.621996953899927e-05</item>
				<item type="number">-3.005609945081046e-05</item>
			</item>
		</item>
		<item type="list">
			<item type="list">
				<item type="number">-0.0015415707778442453</item>
				<item type="number">-0.005723152163271522</item>
				<item type="number">-9.848621745258878e-05</item>
			</item>
			<item type="list">
				<item type="number">0.0004698787638174766</item>
				<item type="number">0.005908677914230633</item>
				<item type="number">0.00010032529963409053</item>
			</item>
			<item type="list">
				<item type="number">0.0008776151220533436</item>
				<item type="number">-0.00015190344193436578</item>
				<item type="number">-1.4924216402480325e-06</item>
			</item>
			<item type="list">
				<item type="number">9.699711800894058e-05</item>
				<item type="number">-1.731575957494171e-05</item>
				<item type="number">3.0194038508895717e-05</item>
			</item>
			<item type="list">
				<item type="number">9.707975810779259e-05</item>
				<item type="number">-1.6306551404726237e-05</item>
				<item type="number">-3.054069900428579e-05</item>
			</item>
		</item>
		<item type="list">
			<item type="list">
				<item type="number">-0.0015521047311544082</item>
				<item type="number">-0.005783335210004916</item>
				<item type="number">-9.951447219037513e-05</item>
			</item>
			<item type="list">
				<item type="number">0.00048021029835782067</item>
				<item type="number">0.00596889588990584</item>
				<item type="number">0.00010135390074166815</item>
			</item>
			<item type="list">
				<item type="number">0.0008766519125467312</item>
				<item type="number">-0.00015173594671875025</item>
				<item type="number">-1.4904141201799347e-06</item>
			</item>
			<item type="list">
				<item type="number">9.757965565187819e-05</item>
				<item type="number">-1.7425648761640387e-05</item>
				<item type="number">3.071017415399311e-05</item>
			</item>
			<item type="list">
				<item type="number">9.766286896135583e-05</item>
				<item type="number">-1.6399077903246472e-05</item>
				<item type="number">-3.1059188565944375e-05</item>
			</item>
		</item>
		<item type="list">
			<item type="list">
				<item type="number">-0.00156327873955986</item>
				<item type="number">-0.00584717715372208</item>
				<item type="number">-0.00010060502371709211</item>
			</item>
			<item type="list">
				<item type="number">0.0004911697673656737</item>
				<item type="number">0.006032774873010954</item>
				<item type="number">0.00010244483909910247</item>
			</item>
			<item type="list">
				<item type="number">0.0008756289180014547</item>
				<item type="number">-0.00015155864986599803</item>
				<item type="number">-1.4887616406657605e-06</item>
			</item>
			<item type="list">
				<item type="number">9.819773186227638e-05</item>
				<item type="number">-1.7542087616635646e-05</item>
				<item type="number">3.125979226704782e-05</item>
			</item>
			<item type="list">
				<item type="number">9.828232296729264e-05</item>
				<item type="number">-1.6496981673014646e-05</item>
				<item type="number">-3.1610845874902156e-05</item>
			</item>
		</item>
		<item type="list">
			<item type="list">
				<item type="number">-0.0015753523830977412</item>
				<item type="number">-0.00591556419547352</item>
				<item type="number">-0.00010177888131238333</item>
			</item>
			<item type="list">
				<item type="number">0.0005030159690228899</item>
				<item type="number">0.006101204946282915</item>
				<item type="number">0.00010361995691684195</item>
			</item>
			<item type="list">
				<item type="number">0.0008745557554038422</item>
				<item type="number">-0.00015137728417022572</item>
				<item type="number">-1.5053998712102171e-06</item>
			</item>
			<item type="list">
				<item type="number">9.884454783450358e-05</item>
				<item type="number">-1.76657480575627e-05</item>
				<item type="number">3.185112764334606e-05</item>
			</item>
			<item type="list">
				<item type="number">9.893611869398684e-05</item>
				<item type="number">-1.6597715060668487e-05</item>
				<item type="number">-3.218680327793187e-05</item>
			</item>
		</item>
		<item type="list">
			<item type="list">
				<item type="number">-0.0015880699465420916</item>
				<item type="number">-0.005984929076764469</item>
				<item type="number">-0.00010273278844750141</item>
			</item>
			<item type="list">
				<item type="number">0.0005152022498754519</item>
				<item type="number">0.006170674707940744</item>
				<item type="number">0.00010457727768346869</item>
			</item>
			<item type="list">
				<item type="number">0.0008735801377476202</item>
				<item type="number">-0.00015121635685838596</item>
				<item type="number">-1.4818127683865779e-06</item>
			</item>
			<item type="list">
				<item type="number">9.959946232429086e-05</item>
				<item type="number">-1.7807071549943095e-05</item>
				<item type="number">3.2519728950934565e-05</item>
			</item>
			<item type="list">
				<item type="number">9.96880961468635e-05</item>
				<item type="number">-1.6722194819002368e-05</item>
				<item type="number">-3.288240539491258e-05</item>
			</item>
		</item>
		<item type="list">
			<item type="list">
				<item type="number">-0.0015992368248407963</item>
				<item type="number">-0.006058954774602822</item>
				<item type="number">-0.00010388336521219072</item>
			</item>
			<item type="list">
				<item type="number">0.0005261266258187784</item>
				<item type="number">0.006244705504449157</item>
				<item type="number">0.00010572940371744523</item>
			</item>
			<item type="list">
				<item type="number">0.000872352064265058</item>
				<item type="number">-0.0001509661011664745</item>
				<item type="number">-1.4776602609737625e-06</item>
			</item>
			<item type="list">
				<item type="number">0.0001003347477639404</item>
				<item type="number">-1.7946542797970864e-05</item>
				<item type="number">3.317363359766318e-05</item>
			</item>
			<item type="list">
				<item type="number">0.00010042338466865633</item>
				<item type="number">-1.6838089449125143e-05</item>
				<item type="number">-3.3542011721417204e-05</item>
			</item>
		</item>
		<item type="list">
			<item type="list">
				<item type="number">-0.001615036636097623</item>
				<item type="number">-0.0061400380652941846</item>
				<item type="number">-0.00010549872238132828</item>
			</item>
			<item type="list">
				<item type="number">0.0005419489114372371</item>
				<item type="number">0.00632581175871445</item>
				<item type="number">0.00010734073449814988</item>
			</item>
			<item type="list">
				<item type="number">0.0008709236406769694</item>
				<item type="number">-0.0001507463093204637</item>
				<item type="number">-1.4845245011881154e-06</item>
			</item>
			<item type="list">
				<item type="number">0.00010103648786255469</item>
				<item type="number">-1.808067232900289e-05</item>
				<item type="number">3.382345740161086e-05</item>
			</item>
			<item type="list">
				<item type="number">0.00010112759312753569</item>
				<item type="number">-1.69467111804488e-05</item>
				<item type="number">-3.41809449713429e-05</item>
			</item>
		</item>
		<item type="list">
			<item type="list">
				<item type="number">-0.001628822945150432</item>
				<item type="number">-0.006222690837594456</item>
				<item type="number">-0.00010712629586641756</item>
			</item>
			<item type="list">
				<item type="number">0.0005554565359642833</item>
				<item type="number">0.0064085037063601104</item>
				<item type="number">0.00010896257207107441</item>
			</item>
			<item type="list">
				<item type="number">0.000869593160063285</item>
				<item type="number">-0.00015051384011823888</item>
				<item type="number">-1.4786077302333802e-06</item>
			</item>
			<item type="list">
				<item type="number">0.00010183712934419289</item>
				<item type="number">-1.822735875338938e-05</item>
				<item type="number">3.4554103261266205e-05</item>
			</item>
			<item type="list">
				<item type="number">0.0001019361156382808</item>
				<item type="number">-1.707166953460067e-05</item>
				<item type="number">-3.4911771804400106e-05</item>
			</item>
		</item>
		<item type="list">
			<item type="list">
				<item type="number">-0.0016443720469146255</item>
				<item type="number">-0.006308969754523235</item>
				<item type="number">-0.00010831024019048768</item>
			</item>
			<item type="list">
				<item type="number">0.0005707195344025074</item>
				<item type="number">0.006494835648248079</item>
				<item type="number">0.00011018075833080357</item>
			</item>
			<item type="list">
				<item type="number">0.0008681822349422756</item>
				<item type="number">-0.0001502679860161031</item>
				<item type="number">-1.4986712440165182e-06</item>
			</item>
			<item type="list">
				<item type="number">0.00010270177839138198</item>
				<item type="number">-1.8393696730205412e-05</item>
				<item type="number">3.531688480374596e-05</item>
			</item>
			<item type="list">
				<item type="number">0.0001027685008300813</item>
				<item type="number">-1.720421005464914e-05</item>
				<item type="number">-3.568873172011423e-05</item>
			</item>
		</item>
		<item type="list">
			<item type="list">
				<item type="number">-0.0016600990895426762</item>
				<item type="number">-0.006400141289742817</item>
				<item type="number">-0.00011001517805781892</item>
			</item>
			<item type="list">
				<item type="number">0.0005861458239240544</item>
				<item type="number">0.00658606758988607</item>
				<item type="number">0.00011185796451259713</item>
			</item>
			<item type="list">
				<item type="number">0.000866722995439081</item>
				<item type="number">-0.00015002471976728444</item>
				<item type="number">-1.4647901738598881e-06</item>
			</item>
			<item type="list">
				<item type="number">0.0001035654055956249</item>
				<item type="number">-1.855452632695287e-05</item>
				<item type="number">3.612502340906978e-05</item>
			</item>
			<item type="list">
				<item type="number">0.00010366487653643385</item>
				<item type="number">-1.7347052887968238e-05</item>
				<item type="number">-3.65030197266866e-05</item>
			</item>
		</item>
		<item type="list">
			<item type="list">
				<item type="number">-0.0016755771758715067</item>
				<item type="number">-0.006493725279947722</item>
				<item type="number">-0.0001112448221522351</item>
			</item>
			<item type="list">
				<item type="number">0.0006013149861973817</item>
				<item type="number">0.006679682103325298</item>
				<item type="number">0.00011308879027543629</item>
			</item>
			<item type="list">
				<item type="number">0.0008651605696139908</item>
				<item type="number">-0.0001497313655924071</item>
				<item type="number">-1.4700492189659245e-06</item>
			</item>
			<item type="list">
				<item type="number">0.00010449914429418751</item>
				<item type="number">-1.8733724822254542e-05</item>
				<item type="number">3.697466921568102e-05</item>
			</item>
			<item type="list">
				<item type="number">0.00010460246168559744</item>
				<item type="number">-1.7491727737822537e-05</item>
				<item type="number">-3.7348588222415033e-05</item>
			</item>
		</item>
		<item type="list">
			<item type="list">
				<item type="number">-0.001693810823949026</item>
				<item type="number">-0.006593295763970054</item>
				<item type="number">-0.00011330918055991649</item>
			</item>
			<item type="list">
				<item type="number">0.0006192131432401013</item>
				<item type="number">0.006779324903198027</item>
				<item type="number">0.0001151533685981058</item>
			</item>
			<item type="list">
				<item type="number">0.0008635616448437258</item>
				<item type="number">-0.00014947134985245149</item>
				<item type="number">-1.4695508878120449e-06</item>
			</item>
			<item type="list">
				<item type="number">0.00010546810628775258</item>
				<item type="number">-1.891436866362286e-05</item>
				<item type="number">3.786767036061258e-05</item>
			</item>
			<item type="list">
				<item type="number">0.00010556792692427077</item>
				<item type="number">-1.7643415838862205e-05</item>
				<item type="number">-3.8242307552091397e-05</item>
			</item>
		</item>
		<item type="list">
			<item type="list">
				<item type="number">-0.0017118137604661483</item>
				<item type="number">-0.006696119310228042</item>
				<item type="number">-0.00011506995001523805</item>
			</item>
			<item type="list">
				<item type="number">0.0006368753828859967</item>
				<item type="number">0.00688220777419519</item>
				<item type="number">0.00011691474447409995</item>
			</item>
			<item type="list">
				<item type="number">0.0008618839871855739</item>
				<item type="number">-0.00014918101680918707</item>
				<item type="number">-1.4664787076477826e-06</item>
			</item>
			<item type="list">
				<item type="number">0.00010647621646378334</item>
				<item type="number">-1.910488680757761e-05</item>
				<item type="number">3.880592687655621e-05</item>
			</item>
			<item type="list">
				<item type="number">0.00010657817456007341</item>
				<item type="number">-1.7802560944323895e-05</item>
				<item type="number">-3.918424261646974e-05</item>
			</item>
		</item>
		<item type="list">
			<item type="list">
				<item type="number">-0.001729477940879672</item>
				<item type="number">-0.006802650950410777</item>
				<item type="number">-0.00011659454100996083</item>
			</item>
			<item type="list">
				<item type="number">0.0006542003045287717</item>
				<item type="number">0.006988761901929846</item>
				<item type="number">0.00011843892597461994</item>
			</item>
			<item type="list">
				<item type="number">0.0008601124809281273</item>
				<item type="number">-0.0001488297520093204</item>
				<item type="number">-1.458723747896579e-06</item>
			</item>
			<item type="list">
				<item type="number">0.00010753057880356283</item>
				<item type="number">-1.930724734926537e-05</item>
				<item type="number">3.978744686934347e-05</item>
			</item>
			<item type="list">
				<item type="number">0.00010763457189489478</item>
				<item type="number">-1.7973951490007388e-05</item>
				<item type="number">-4.0173108101318305e-05</item>
			</item>
		</item>
		<item type="list">
			<item type="list">
				<item type="number">-0.0017501171211765176</item>
				<item type="number">-0.006913903336970398</item>
				<item type="number">-0.00011868952334413272</item>
			</item>
			<item type="list">
				<item type="number">0.0006744584019748561</item>
				<item type="number">0.007100111934984737</item>
				<item type="number">0.00012053934525116574</item>
			</item>
			<item type="list">
				<item type="number">0.0008583110963998838</item>
				<item type="number">-0.0001485499828317843</item>
				<item type="number">-1.4686059882587043e-06</item>
			</item>
			<item type="list">
				<item type="number">0.00010861979638205646</item>
				<item type="number">-1.951285602780661e-05</item>
				<item type="number">4.083026089245931e-05</item>
			</item>
			<item type="list">
				<item type="number">0.00010872781619441314</item>
				<item type="number">-1.814576185271157e-05</item>
				<item type="number">-4.121147684419046e-05</item>
			</item>
		</item>
		<item type="list">
			<item type="list">
				<item type="number">-0.0017700207019196578</item>
				<item type="number">-0.007029738372312132</item>
				<item type="number">-0.00012069120777921803</item>
			</item>
			<item type="list">
				<item type="number">0.0006939784848350412</item>
				<item type="number">0.007216010290324621</item>
				<item type="number">0.00012255445854119173</item>
			</item>
			<item type="list">
				<item type="number">0.0008564297121113588</item>
				<item type="number">-0.0001482233897973239</item>
				<item type="number">-1.4716562669696041e-06</item>
			</item>
			<item type="list">
				<item type="number">0.00010976150248129505</item>
				<item type="number">-1.9727539067267366e-05</item>
				<item type="number">4.190606755329266e-05</item>
			</item>
			<item type="list">
				<item type="number">0.0001098510271264324</item>
				<item type="number">-1.8320989803632957e-05</item>
				<item type="number">-4.2297661952714416e-05</item>
			</item>
		</item>
		<item type="list">
			<item type="list">
				<item type="number">-0.0017913925935316962</item>
				<item type="number">-0.007150096714689273</item>
				<item type="number">-0.00012285462768830765</item>
			</item>
			<item type="list">
				<item type="number">0.0007149506865592021</item>
				<item type="number">0.007336449593293292</item>
				<item type="number">0.000124716345237997</item>
			</item>
			<item type="list">
				<item type="number">0.0008544516573333106</item>
				<item type="number">-0.0001478892420195386</item>
				<item type="number">-1.4732805101960116e-06</item>
			</item>
			<item type="list">
				<item type="number">0.00011094600793119222</item>
				<item type="number">-1.9955763135811608e-05</item>
				<item type="number">4.303866799963682e-05</item>
			</item>
			<item type="list">
				<item type="number">0.00011104425815238783</item>
				<item type="number">-1.8507868435792477e-05</item>
				<item type="number">-4.3427105031420074e-05</item>
			</item>
		</item>
		<item type="list">
			<item type="list">
				<item type="number">-0.001814894649495621</item>
				<item type="number">-0.007274082752593152</item>
				<item type="number">-0.00012507498971696033</item>
			</item>
			<item type="list">
				<item type="number">0.0007380547844747572</item>
				<item type="number">0.0074605341586827635</item>
				<item type="number">0.00012693119235417585</item>
			</item>
			<item type="list">
				<item type="number">0.0008523953156049466</item>
				<item type="number">-0.0001475686785701315</item>
				<item type="number">-1.4700499912025058e-06</item>
			</item>
			<item type="list">
				<item type="number">0.00011216494333126986</item>
				<item type="number">-2.018324226675829e-05</item>
				<item type="number">4.421389630588341e-05</item>
			</item>
			<item type="list">
				<item type="number">0.00011227959663412691</item>
				<item type="number">-1.869948259897917e-05</item>
				<item type="number">-4.460004897625498e-05</item>
			</item>
		</item>
		<item type="list">
			<item type="list">
				<item type="number">-0.0018347581997545056</item>
				<item type="number">-0.00740252739028634</item>
				<item type="number">-0.00012688170953731976</item>
			</item>
			<item type="list">
				<item type="number">0.0007574938220836818</item>
				<item type="number">0.007589010227623679</item>
				<item type="number">0.00012873697668073464</item>
			</item>
			<item type="list">
				<item type="number">0.0008502627764531355</item>
				<item type="number">-0.0001471518832045096</item>
				<item type="number">-1.4533798930725595e-06</item>
			</item>
			<item type="list">
				<item type="number">0.00011344308119579286</item>
				<item type="number">-2.0426755653959613e-05</item>
				<item type="number">4.544745371508007e-05</item>
			</item>
			<item type="list">
				<item type="number">0.00011355853352587838</item>
				<item type="number">-1.8904194563356553e-05</item>
				<item type="number">-4.5849340951929776e-05</item>
			</item>
		</item>
		<item type="list">
			<item type="list">
				<item type="number">-0.00185769583679793</item>
				<item type="number">-0.007536039007520475</item>
				<item type="number">-0.0001291685237530488</item>
			</item>
			<item type="list">
				<item type="number">0.0007799991585189402</item>
				<item type="number">0.007722580557325722</item>
				<item type="number">0.0001310237830276441</item>
			</item>
			<item type="list">
				<item type="number">0.0008480471430767179</item>
				<item type="number">-0.00014675272913713665</item>
				<item type="number">-1.451672801134764e-06</item>
			</item>
			<item type="list">
				<item type="number">0.000114766890789016</item>
				<item type="number">-2.0680488791541254e-05</item>
				<item type="number">4.6734657616279015e-05</item>
			</item>
			<item type="list">
				<item type="number">0.0001148826497025989</item>
				<item type="number">-1.910833611900523e-05</item>
				<item type="number">-4.713824405706621e-05</item>
			</item>
		</item>
		<item type="list">
			<item type="list">
				<item type="number">-0.0018829258773983095</item>
				<item type="number">-0.007674884454978375</item>
				<item type="number">-0.000131859688843467</item>
			</item>
			<item type="list">
				<item type="number">0.0008047627034633804</item>
				<item type="number">0.007861537819122575</item>
				<item type="number">0.0001337044262155924</item>
			</item>
			<item type="list">
				<item type="number">0.0008457912050167843</item>
				<item type="number">-0.00014640242315596013</item>
				<item type="number">-1.4297078342850324e-06</item>
			</item>
			<item type="list">
				<item type="number">0.00011612147598003816</item>
				<item type="number">-2.0932678994197624e-05</item>
				<item type="number">4.80834275814412e-05</item>
			</item>
			<item type="list">
				<item type="number">0.0001162504906156336</item>
				<item type="number">-1.9318264904221335e-05</item>
				<item type="number">-4.84984570698085e-05</item>
			</item>
		</item>
		<item type="list">
			<item type="list">
				<item type="number">-0.0019079186277158355</item>
				<item type="number">-0.007818068643322514</item>
				<item type="number">-0.0001343309617509761</item>
			</item>
			<item type="list">
				<item type="number">0.0008292799674316708</item>
				<item type="number">0.008004795876294043</item>
				<item type="number">0.00013618750956745544</item>
			</item>
			<item type="list">
				<item type="number">0.0008434189795605697</item>
				<item type="number">-0.0001459764058361391</item>
				<item type="number">-1.4294978026968253e-06</item>
			</item>
			<item type="list">
				<item type="number">0.00011754891071979883</item>
				<item type="number">-2.1204586459407288e-05</item>
				<item type="number">4.948569859016525e-05</item>
			</item>
			<item type="list">
				<item type="number">0.00011767078959836644</item>
				<item type="number">-1.9546238977116984e-05</item>
				<item type="number">-4.991274863586521e-05</item>
			</item>
		</item>
		<item type="list">
			<item type="list">
				<item type="number">-0.0019334504157966065</item>
				<item type="number">-0.007963464559564986</item>
				<item type="number">-0.00013683673614046867</item>
			</item>
			<item type="list">
				<item type="number">0.0008540374054615749</item>
				<item type="number">0.008150330545488303</item>
				<item type="number">0.00013869745614908984</item>
			</item>
			<item type="list">
				<item type="number">0.0008411545792125598</item>
				<item type="number">-0.00014558697872770585</item>
				<item type="number">-1.4367900691478204e-06</item>
			</item>
			<item type="list">
				<item type="number">0.00011906818078999343</item>
				<item type="number">-2.1497668778284238e-05</item>
				<item type="number">5.1013789125236063e-05</item>
			</item>
			<item type="list">
				<item type="number">0.00011919025242629501</item>
				<item type="number">-1.9781337105856287e-05</item>
				<item type="number">-5.143771920286727e-05</item>
			</item>
		</item>
		<item type="list">
			<item type="list">
				<item type="number">-0.001959727872421003</item>
				<item type="number">-0.008114915830111062</item>
				<item type="number">-0.00013928871890132334</item>
			</item>
			<item type="list">
				<item type="number">0.0008798269175471784</item>
				<item type="number">0.008301854753415699</item>
				<item type="number">0.0001411531548220442</item>
			</item>
			<item type="list">
				<item type="number">0.0008385771680684309</item>
				<item type="number">-0.000145130822848101</item>
				<item type="number">-1.4397225874398215e-06</item>
			</item>
			<item type="list">
				<item type="number">0.00012059960237743091</item>
				<item type="number">-2.1789951433095036e-05</item>
				<item type="number">5.2553363454161695e-05</item>
			</item>
			<item type="list">
				<item type="number">0.00012072417746999121</item>
				<item type="number">-2.001814764015979e-05</item>
				<item type="number">-5.297807671366779e-05</item>
			</item>
		</item>
		<item type="list">
			<item type="list">
				<item type="number">-0.0019880617541484804</item>
				<item type="number">-0.008276052619603638</item>
				<item type="number">-0.00014198952409130963</item>
			</item>
			<item type="list">
				<item type="number">0.0009079364128354708</item>
				<item type="number">0.008463041747640194</item>
				<item type="number">0.00014385135158904443</item>
			</item>
			<item type="list">
				<item type="number">0.0008357939745742604</item>
				<item type="number">-0.0001446586627135335</item>
				<item type="number">-1.4348085915277385e-06</item>
			</item>
			<item type="list">
				<item type="number">0.0001221010046732593</item>
				<item type="number">-2.2075212916311356e-05</item>
				<item type="number">5.409346815929087e-05</item>
			</item>
			<item type="list">
				<item type="number">0.00012223035309307</item>
				<item type="number">-2.0255251883256614e-05</item>
				<item type="number">-5.452048708498099e-05</item>
			</item>
		</item>
		<item type="list">
			<item type="list">
				<item type="number">-0.0020170517242202764</item>
				<item type="number">-0.008438513489169717</item>
				<item type="number">-0.00014468683830140723</item>
			</item>
			<item type="list">
				<item type="number">0.0009363986505250536</item>
				<item type="number">0.008625601145447755</item>
				<item type="number">0.00014654630010769732</item>
			</item>
			<item type="list">
				<item type="number">0.0008330761048682331</item>
				<item type="number">-0.00014419264472933542</item>
				<item type="number">-1.4226054109300255e-06</item>
			</item>
			<item type="list">
				<item type="number">0.00012371844851577913</item>
				<item type="number">-2.2386718496438837e-05</item>
				<item type="number">5.576207806764658e-05</item>
			</item>
			<item type="list">
				<item type="number">0.00012385852473316978</item>
				<item type="number">-2.050828936540832e-05</item>
				<item type="number">-5.619893438976088e-05</item>
			</item>
		</item>
		<item type="list">
			<item type="list">
				<item type="number">-0.002046026219135859</item>
				<item type="number">-0.008606227127267684</item>
				<item type="number">-0.00014779477897957377</item>
			</item>
			<item type="list">
				<item type="number">0.0009648151214667274</item>
				<item type="number">0.008793395797238557</item>
				<item type="number">0.00014965843229100673</item>
			</item>
			<item type="list">
				<item type="number">0.0008302898364684031</item>
				<item type="number">-0.00014369884943594182</item>
				<item type="number">-1.4213154515813686e-06</item>
			</item>
			<item type="list">
				<item type="number">0.0001253915376778748</item>
				<item type="number">-2.2701696903745844e-05</item>
				<item type="number">5.7500667563658976e-05</item>
			</item>
			<item type="list">
				<item type="number">0.00012552972176351867</item>
				<item type="number">-2.076812708938345e-05</item>
				<item type="number">-5.794300545969881e-05</item>
			</item>
		</item>
		<item type="list">
			<item type="list">
				<item type="number">-0.0020780975295736463</item>
				<item type="number">-0.008779462109711339</item>
				<item type="number">-0.0001508494356322164</item>
			</item>
			<item type="list">
				<item type="number">0.0009963348877825929</item>
				<item type="number">0.008966758762706866</item>
				<item type="number">0.000152712940921402</item>
			</item>
			<item type="list">
				<item type="number">0.0008273877589430773</item>
				<item type="number">-0.00014322451347827236</item>
				<item type="number">-1.416494201065365e-06</item>
			</item>
			<item type="list">
				<item type="number">0.00012711700420702473</item>
				<item type="number">-2.303321926234832e-05</item>
				<item type="number">5.931717338745085e-05</item>
			</item>
			<item type="list">
				<item type="number">0.00012725785265343766</item>
				<item type="number">-2.103891297190204e-05</item>
				<item type="number">-5.976418449683046e-05</item>
			</item>
		</item>
		<item type="list">
			<item type="list">
				<item type="number">-0.0021072557349704054</item>
				<item type="number">-0.00895667464137208</item>
				<item type="number">-0.00015375114129534553</item>
			</item>
			<item type="list">
				<item type="number">0.0010246179985406135</item>
				<item type="number">0.00914410549780375</item>
				<item type="number">0.0001556196929809861</item>
			</item>
			<item type="list">
				<item type="number">0.0008246174275485264</item>
				<item type="number">-0.000142732645903948</item>
				<item type="number">-1.408764799123015e-06</item>
			</item>
			<item type="list">
				<item type="number">0.0001289384295605082</item>
				<item type="number">-2.337898862525859e-05</item>
				<item type="number">6.127091053476866e-05</item>
			</item>
			<item type="list">
				<item type="number">0.00012908189040022175</item>
				<item type="number">-2.13192171913755e-05</item>
				<item type="number">-6.17306974040708e-05</item>
			</item>
		</item>
		<item type="list">
			<item type="list">
				<item type="number">-0.0021394093620671906</item>
				<item type="number">-0.009141676198744607</item>
				<item type="number">-0.00015685746464006922</item>
			</item>
			<item type="list">
				<item type="number">0.0010564767111610127</item>
				<item type="number">0.009329151303680422</item>
				<item type="number">0.00015871514425509905</item>
			</item>
			<item type="list">
				<item type="number">0.0008213391460295556</item>
				<item type="number">-0.0001421599268300932</item>
				<item type="number">-1.3938347813885084e-06</item>
			</item>
			<item type="list">
				<item type="number">0.0001307176575903924</item>
				<item type="number">-2.3717454397004937e-05</item>
				<item type="number">6.319640959719034e-05</item>
			</item>
			<item type="list">
				<item type="number">0.00013087586572617737</item>
				<item type="number">-2.1597719464391763e-05</item>
				<item type="number">-6.366025457586813e-05</item>
			</item>
		</item>
		<item type="list">
			<item type="list">
				<item type="number">-0.002172595809529214</item>
				<item type="number">-0.009329827295376186</item>
				<item type="number">-0.00016009511311482268</item>
			</item>
			<item type="list">
				<item type="number">0.0010890667382677445</item>
				<item type="number">0.00951740359533499</item>
				<item type="number">0.00016195864919142625</item>
			</item>
			<item type="list">
				<item type="number">0.0008181367086875272</item>
				<item type="number">-0.00014159523169966293</item>
				<item type="number">-1.3946783518238919e-06</item>
			</item>
			<item type="list">
				<item type="number">0.0001326140975386082</item>
				<item type="number">-2.408793099170141e-05</item>
				<item type="number">6.525360087272104e-05</item>
			</item>
			<item type="list">
				<item type="number">0.00013277826931367388</item>
				<item type="number">-2.18931345859199e-05</item>
				<item type="number">-6.572245854269868e-05</item>
			</item>
		</item>
		<item type="list">
			<item type="list">
				<item type="number">-0.0022053748490461237</item>
				<item type="number">-0.0095240029515234</item>
				<item type="number">-0.00016321620814064374</item>
			</item>
			<item type="list">
				<item type="number">0.0011209223526821611</item>
				<item type="number">0.00971173490614446</item>
				<item type="number">0.0001650824483473027</item>
			</item>
			<item type="list">
				<item type="number">0.0008150711477425537</item>
				<item type="number">-0.00014106767396971737</item>
				<item type="number">-1.3919709887494577e-06</item>
			</item>
			<item type="list">
				<item type="number">0.00013460839685218562</item>
				<item type="number">-2.446833481851234e-05</item>
				<item type="number">6.74656731263956e-05</item>
			</item>
			<item type="list">
				<item type="number">0.00013477295822263797</item>
				<item type="number">-2.2195946666200376e-05</item>
				<item type="number">-6.793994234838692e-05</item>
			</item>
		</item>
		<item type="list">
			<item type="list">
				<item type="number">-0.0022416874524850937</item>
				<item type="number">-0.0097268634599419</item>
				<item type="number">-0.0001667386280737319</item>
			</item>
			<item type="list">
				<item type="number">0.0011568699254544562</item>
				<item type="number">0.009914657293833912</item>
				<item type="number">0.00016860519104939256</item>
			</item>
			<item type="list">
				<item type="number">0.000811529958473221</item>
				<item type="number">-0.00014044913552852944</item>
				<item type="number">-1.3689017661830821e-06</item>
			</item>
			<item type="list">
				<item type="number">0.00013656499854463016</item>
				<item type="number">-2.4843156955597322e-05</item>
				<item type="number">6.964682434705877e-05</item>
			</item>
			<item type="list">
				<item type="number">0.0001367225665545874</item>
				<item type="number">-2.2501535617763982e-05</item>
				<item type="number">-7.014448558168859e-05</item>
			</item>
		</item>
		<item type="list">
			<item type="list">
				<item type="number">-0.0022783429934057635</item>
				<item type="number">-0.009933464144354552</item>
				<item type="number">-0.00017012987295505976</item>
			</item>
			<item type="list">
				<item type="number">0.0011928681344209407</item>
				<item type="number">0.010121378689416115</item>
				<item type="number">0.0001719995126524068</item>
			</item>
			<item type="list">
				<item type="number">0.0008080686533318281</item>
				<item type="number">-0.00013985646099403293</item>
				<item type="number">-1.3792778318739083e-06</item>
			</item>
			<item type="list">
				<item type="number">0.00013861448111328963</item>
				<item type="number">-2.5242037906522532e-05</item>
				<item type="number">7.199883509488396e-05</item>
			</item>
			<item type="list">
				<item type="number">0.00013879170773248067</item>
				<item type="number">-2.281604478339732e-05</item>
				<item type="number">-7.248919697700556e-05</item>
			</item>
		</item>
		<item type="list">
			<item type="list">
				<item type="number">-0.002315546503502265</item>
				<item type="number">-0.010146232916194604</item>
				<item type="number">-0.00017376260642550925</item>
			</item>
			<item type="list">
				<item type="number">0.0012293918209295286</item>
				<item type="number">0.010334265189304057</item>
				<item type="number">0.0001756334773871414</item>
			</item>
			<item type="list">
				<item type="number">0.0008045097580090013</item>
				<item type="number">-0.00013924000135173847</item>
				<item type="number">-1.3728411476189544e-06</item>
			</item>
			<item type="list">
				<item type="number">0.00014073129543260192</item>
				<item type="number">-2.5650462424136123e-05</item>
				<item type="number">7.444360038506342e-05</item>
			</item>
			<item type="list">
				<item type="number">0.00014091361489582645</item>
				<item type="number">-2.3141802664734924e-05</item>
				<item type="number">-7.494163022022266e-05</item>
			</item>
		</item>
		<item type="list">
			<item type="list">
				<item type="number">-0.002353590861600208</item>
				<item type="number">-0.010365356908048271</item>
				<item type="number">-0.00017706753681505813</item>
			</item>
			<item type="list">
				<item type="number">0.0012667445643800138</item>
				<item type="number">0.010553510341137232</item>
				<item type="number">0.00017893393580973427</item>
			</item>
			<item type="list">
				<item type="number">0.0008008325880161056</item>
				<item type="number">-0.00013859935370636698</item>
				<item type="number">-1.3597424076123242e-06</item>
			</item>
			<item type="list">
				<item type="number">0.0001429111032526317</item>
				<item type="number">-2.6073578755462093e-05</item>
				<item type="number">7.698584100668184e-05</item>
			</item>
			<item type="list">
				<item type="number">0.00014310260444534497</item>
				<item type="number">-2.348049727853561e-05</item>
				<item type="number">-7.749249758711269e-05</item>
			</item>
		</item>
		<item type="list">
			<item type="list">
				<item type="number">-0.0023927411221977292</item>
				<item type="number">-0.010589251316785168</item>
				<item type="number">-0.00018149826125995897</item>
			</item>
			<item type="list">
				<item type="number">0.0013048675904726486</item>
				<item type="number">0.010777582264888202</item>
				<item type="number">0.00018336966620150237</item>
			</item>
			<item type="list">
				<item type="number">0.0007972951468862619</item>
				<item type="number">-0.000137993063381442</item>
				<item type="number">-1.3587583402536022e-06</item>
			</item>
			<item type="list">
				<item type="number">0.00014519336008011465</item>
				<item type="number">-2.651156757532557e-05</item>
				<item type="number">7.971997555145585e-05</item>
			</item>
			<item type="list">
				<item type="number">0.00014538502026115605</item>
				<item type="number">-2.3826314052784645e-05</item>
				<item type="number">-8.02326223104811e-05</item>
			</item>
		</item>
		<item type="list">
			<item type="list">
				<item type="number">-0.0024314521592321164</item>
				<item type="number">-0.010819637307228033</item>
				<item type="number">-0.0001854789710666661</item>
			</item>
			<item type="list">
				<item type="number">0.001342859601342779</item>
				<item type="number">0.011008073961508262</item>
				<item type="number">0.00018735332461402348</item>
			</item>
			<item type="list">
				<item type="number">0.0007934071533020426</item>
				<item type="number">-0.00013729486934823296</item>
				<item type="number">-1.335687072493333e-06</item>
			</item>
			<item type="list">
				<item type="number">0.00014749180956258583</item>
				<item type="number">-2.6956687104758382e-05</item>
				<item type="number">8.247707264592964e-05</item>
			</item>
			<item type="list">
				<item type="number">0.0001476935869026659</item>
				<item type="number">-2.4185099601692945e-05</item>
				<item type="number">-8.301573891925439e-05</item>
			</item>
		</item>
		<item type="list">
			<item type="list">
				<item type="number">-0.0024737920205266575</item>
				<item type="number">-0.011057477719404223</item>
				<item type="number">-0.00018961262704975435</item>
			</item>
			<item type="list">
				<item type="number">0.0013844426530054523</item>
				<item type="number">0.011246056547418476</item>
				<item type="number">0.0001914883358860122</item>
			</item>
			<item type="list">
				<item type="number">0.0007894502208080132</item>
				<item type="number">-0.0001366254355236896</item>
				<item type="number">-1.342157495351613e-06</item>
			</item>
			<item type="list">
				<item type="number">0.0001498469331126383</item>
				<item type="number">-2.741401961477632e-05</item>
				<item type="number">8.538788920594316e-05</item>
			</item>
			<item type="list">
				<item type="number">0.00015005219964303644</item>
				<item type="number">-2.4539367505185314e-05</item>
				<item type="number">-8.59214405764614e-05</item>
			</item>
		</item>
		<item type="list">
			<item type="list">
				<item type="number">-0.0025162753573875476</item>
				<item type="number">-0.011301854341625478</item>
				<item type="number">-0.00019376203491488123</item>
			</item>
			<item type="list">
				<item type="number">0.0014261538813141194</item>
				<item type="number">0.011490562967935302</item>
				<item type="number">0.00019563741225538215</item>
			</item>
			<item type="list">
				<item type="number">0.0007853889994313801</item>
				<item type="number">-0.00013591766415438632</item>
				<item type="number">-1.3328082631279953e-06</item>
			</item>
			<item type="list">
				<item type="number">0.00015225858734163312</item>
				<item type="number">-2.7883677978720844e-05</item>
				<item type="number">8.841699911218893e-05</item>
			</item>
			<item type="list">
				<item type="number">0.00015247388856153213</item>
				<item type="number">-2.490728751586282e-05</item>
				<item type="number">-8.895956813672511e-05</item>
			</item>
		</item>
		<item type="list">
			<item type="list">
				<item type="number">-0.0025629045039238445</item>
				<item type="number">-0.011558719391289845</item>
				<item type="number">-0.00019810861963852756</item>
			</item>
			<item type="list">
				<item type="number">0.0014719393255688406</item>
				<item type="number">0.011747590264193567</item>
				<item type="number">0.00019998616201935318</item>
			</item>
			<item type="list">
				<item type="number">0.0007812991318475895</item>
				<item type="number">-0.00013522635588633595</item>
				<item type="number">-1.330681329754249e-06</item>
			</item>
			<item type="list">
				<item type="number">0.00015472223983594474</item>
				<item type="number">-2.8364269823706013e-05</item>
				<item type="number">9.15989344280883e-05</item>
			</item>
			<item type="list">
				<item type="number">0.00015494381452517132</item>
				<item type="number">-2.528024441767293e-05</item>
				<item type="number">-9.214579536080611e-05</item>
			</item>
		</item>
		<item type="list">
			<item type="list">
				<item type="number">-0.0026075279055440734</item>
				<item type="number">-0.011816095943140136</item>
				<item type="number">-0.00020269564846565088</item>
			</item>
			<item type="list">
				<item type="number">0.0015157604457955408</item>
				<item type="number">0.012005102452837266</item>
				<item type="number">0.0002045802752407482</item>
			</item>
			<item type="list">
				<item type="number">0.0007770147514277874</item>
				<item type="number">-0.0001344736695782924</item>
				<item type="number">-1.3167197864167235e-06</item>
			</item>
			<item type="list">
				<item type="number">0.0001572659004884807</item>
				<item type="number">-2.8864188655556414e-05</item>
				<item type="number">9.489525751953713e-05</item>
			</item>
			<item type="list">
				<item type="number">0.0001574868019571059</item>
				<item type="number">-2.5668641313563014e-05</item>
				<item type="number">-9.546316439069565e-05</item>
			</item>
		</item>
		<item type="list">
			<item type="list">
				<item type="number">-0.00265371135507142</item>
				<item type="number">-0.01208330432447041</item>
				<item type="number">-0.00020721430422365774</item>
			</item>
			<item type="list">
				<item type="number">0.0015613960727142136</item>
				<item type="number">0.012272401225437298</item>
				<item type="number">0.00020910319452325027</item>
			</item>
			<item type="list">
				<item type="number">0.0007724675478606623</item>
				<item type="number">-0.00013368905939170798</item>
				<item type="number">-1.316051083489113e-06</item>
			</item>
			<item type="list">
				<item type="number">0.00015980976984992883</item>
				<item type="number">-2.935993088653392e-05</item>
				<item type="number">9.828314960908896e-05</item>
			</item>
			<item type="list">
				<item type="number">0.00016003795855413835</item>
				<item type="number">-2.6047915979881096e-05</item>
				<item type="number">-9.88559889299966e-05</item>
			</item>
		</item>
		<item type="list">
			<item type="list">
				<item type="number">-0.002701588108055402</item>
				<item type="number">-0.012354280410380168</item>
				<item type="number">-0.00021174340442237094</item>
			</item>
			<item type="list">
				<item type="number">0.0016081169057007606</item>
				<item type="number">0.012543588137697381</item>
				<item type="number">0.00021363058174192254</item>
			</item>
			<item type="list">
				<item type="number">0.0007682207461377486</item>
				<item type="number">-0.00013296114997453506</item>
				<item type="number">-1.3137412165005997e-06</item>
			</item>
			<item type="list">
				<item type="number">0.00016250558229089507</item>
				<item type="number">-2.98916582159171e-05</item>
				<item type="number">0.00010197009885720519</item>
			</item>
			<item type="list">
				<item type="number">0.00016274488238819077</item>
				<item type="number">-2.6454916424452984e-05</item>
				<item type="number">-0.00010254353498952804</item>
			</item>
		</item>
		<item type="list">
			<item type="list">
				<item type="number">-0.0027492125196737546</item>
				<item type="number">-0.012633073851452976</item>
				<item type="number">-0.00021636668301538216</item>
			</item>
			<item type="list">
				<item type="number">0.0016548781270856914</item>
				<item type="number">0.012822502099833294</item>
				<item type="number">0.00021825492553575616</item>
			</item>
			<item type="list">
				<item type="number">0.0007636399027243846</item>
				<item type="number">-0.0001321475541992089</item>
				<item type="number">-1.2879223165470258e-06</item>
			</item>
			<item type="list">
				<item type="number">0.00016522487296136455</item>
				<item type="number">-3.0418987050896007e-05</item>
				<item type="number">0.00010573057934441377</item>
			</item>
			<item type="list">
				<item type="number">0.000165469614148983</item>
				<item type="number">-2.686170491167346e-05</item>
				<item type="number">-0.00010633089927428715</item>
			</item>
		</item>
		<item type="list">
			<item type="list">
				<item type="number">-0.0028004320095790037</item>
				<item type="number">-0.01292064444998145</item>
				<item type="number">-0.00022136645603404665</item>
			</item>
			<item type="list">
				<item type="number">0.0017051882518476634</item>
				<item type="number">0.013110256835165158</item>
				<item type="number">0.000223256603606225</item>
			</item>
			<item type="list">
				<item type="number">0.0007590021708823564</item>
				<item type="number">-0.0001313684465247155</item>
				<item type="number">-1.2974337921331106e-06</item>
			</item>
			<item type="list">
				<item type="number">0.00016799280814161445</item>
				<item type="number">-3.096939213283676e-05</item>
				<item type="number">0.00010969163532478393</item>
			</item>
			<item type="list">
				<item type="number">0.00016824877170782415</item>
				<item type="number">-2.727454451170725e-05</item>
				<item type="number">-0.00011028434914290713</item>
			</item>
		</item>
		<item type="list">
			<item type="list">
				<item type="number">-0.0028506833372322327</item>
				<item type="number">-0.013213983007217244</item>
				<item type="number">-0.00022626918203525744</item>
			</item>
			<item type="list">
				<item type="number">0.0017545316781961637</item>
				<item type="number">0.013403741614495252</item>
				<item type="number">0.00022815770774998857</item>
			</item>
			<item type="list">
				<item type="number">0.0007542354940316917</item>
				<item type="number">-0.0001305260979975829</item>
				<item type="number">-1.286491277672466e-06</item>
			</item>
			<item type="list">
				<item type="number">0.00017082604248309664</item>
				<item type="number">-3.153301976075817e-05</item>
				<item type="number">0.00011381334045308765</item>
			</item>
			<item type="list">
				<item type="number">0.00017109010745638428</item>
				<item type="number">-2.769948646019987e-05</item>
				<item type="number">-0.00011441537498438699</item>
			</item>
		</item>
		<item type="list">
			<item type="list">
				<item type="number">-0.002904538905509477</item>
				<item type="number">-0.013517301415424537</item>
				<item type="number">-0.0002315757707041923</item>
			</item>
			<item type="list">
				<item type="number">0.0018074343971635114</item>
				<item type="number">0.013707232703986164</item>
				<item type="number">0.00023346995289834027</item>
			</item>
			<item type="list">
				<item type="number">0.0007494094290604384</item>
				<item type="number">-0.00012970037389384314</item>
				<item type="number">-1.2835502850737303e-06</item>
			</item>
			<item type="list">
				<item type="number">0.0001737074710107338</item>
				<item type="number">-3.2105549967825104e-05</item>
				<item type="number">0.00011813757173678706</item>
			</item>
			<item type="list">
				<item type="number">0.0001739876202084143</item>
				<item type="number">-2.8125364359806814e-05</item>
				<item type="number">-0.00011874820375661813</item>
			</item>
		</item>
		<item type="list">
			<item type="list">
				<item type="number">-0.0029593696552374623</item>
				<item type="number">-0.013826570087242038</item>
				<item type="number">-0.00023686173176524862</item>
			</item>
			<item type="list">
				<item type="number">0.001861312084949616</item>
				<item type="number">0.014016675786942576</item>
				<item type="number">0.00023875772002734645</item>
			</item>
			<item type="list">
				<item type="number">0.0007444522559299501</item>
				<item type="number">-0.00012884044460961745</item>
				<item type="number">-1.2594862912674266e-06</item>
			</item>
			<item type="list">
				<item type="number">0.00017665864777819645</item>
				<item type="number">-3.2698112698565125e-05</item>
				<item type="number">0.00012264652495300548</item>
			</item>
			<item type="list">
				<item type="number">0.00017694667329767606</item>
				<item type="number">-2.8567141498516188e-05</item>
				<item type="number">-0.00012328302688318791</item>
			</item>
		</item>
		<item type="list">
			<item type="list">
				<item type="number">-0.0030127418334615413</item>
				<item type="number">-0.014144053798203979</item>
				<item type="number">-0.00024211654970512036</item>
			</item>
			<item type="list">
				<item type="number">0.0019137040389887883</item>
				<item type="number">0.01433430614046288</item>
				<item type="number">0.00024400958937085285</item>
			</item>
			<item type="list">
				<item type="number">0.0007394336383922872</item>
				<item type="number">-0.00012795333001636874</item>
				<item type="number">-1.2583949504493503e-06</item>
			</item>
			<item type="list">
				<item type="number">0.00017965250732667194</item>
				<item type="number">-3.3296381642534125e-05</item>
				<item type="number">0.0001273860575961904</item>
			</item>
			<item type="list">
				<item type="number">0.0001799516558043616</item>
				<item type="number">-2.9002628279415582e-05</item>
				<item type="number">-0.00012802070245282509</item>
			</item>
		</item>
		<item type="list">
			<item type="list">
				<item type="number">-0.0030711620826269544</item>
				<item type="number">-0.014471391265894024</item>
				<item type="number">-0.0002478827280825616</item>
			</item>
			<item type="list">
				<item type="number">0.0019711013843157796</item>
				<item type="number">0.014661842560787086</item>
				<item type="number">0.00024978060189449015</item>
			</item>
			<item type="list">
				<item type="number">0.0007343622867998742</item>
				<item type="number">-0.00012710056102159544</item>
				<item type="number">-1.2593795437188531e-06</item>
			</item>
			<item type="list">
				<item type="number">0.00018269160453942567</item>
				<item type="number">-3.390614416158036e-05</item>
				<item type="number">0.0001323539275781035</item>
			</item>
			<item type="list">
				<item type="number">0.00018300682899663313</item>
				<item type="number">-2.944459257660042e-05</item>
				<item type="number">-0.0001329924218559886</item>
			</item>
		</item>
		<item type="list">
			<item type="list">
				<item type="number">-0.0031300527237423255</item>
				<item type="number">-0.014805751581554592</item>
				<item type="number">-0.0002535209625148841</item>
			</item>
			<item type="list">
				<item type="number">0.002028960972148812</item>
				<item type="number">0.014996376598214475</item>
				<item type="number">0.00025542005773239657</item>
			</item>
			<item type="list">
				<item type="number">0.0007291771822740652</item>
				<item type="number">-0.0001262010366573521</item>
				<item type="number">-1.2457195889357515e-06</item>
			</item>
			<item type="list">
				<item type="number">0.00018579563432922014</item>
				<item type="number">-3.4530389445276066e-05</item>
				<item type="number">0.00013754532858065567</item>
			</item>
			<item type="list">
				<item type="number">0.00018611894578812323</item>
				<item type="number">-2.989359419308948e-05</item>
				<item type="number">-0.00013819870428170343</item>
			</item>
		</item>
		<item type="list">
			<item type="list">
				<item type="number">-0.0031902460619241996</item>
				<item type="number">-0.01514881529450275</item>
				<item type="number">-0.00025948587764417223</item>
			</item>
			<item type="list">
				<item type="number">0.0020880918522567862</item>
				<item type="number">0.01533962439618753</item>
				<item type="number">0.00026138797268852534</item>
			</item>
			<item type="list">
				<item type="number">0.0007239258850640405</item>
				<item type="number">-0.00012528438550303303</item>
				<item type="number">-1.2360180182964944e-06</item>
			</item>
			<item type="list">
				<item type="number">0.0001889451413117484</item>
				<item type="number">-3.517114841063418e-05</item>
				<item type="number">0.0001429811789725461</item>
			</item>
			<item type="list">
				<item type="number">0.00018928319270057048</item>
				<item type="number">-3.0353559329705665e-05</item>
				<item type="number">-0.00014364725602366047</item>
			</item>
		</item>
		<item type="list">
			<item type="list">
				<item type="number">-0.003249733994067277</item>
				<item type="number">-0.015500125483512255</item>
				<item type="number">-0.00026536214487053847</item>
			</item>
			<item type="list">
				<item type="number">0.002146504822764083</item>
				<item type="number">0.015691102211463265</item>
				<item type="number">0.0002672690606062376</item>
			</item>
			<item type="list">
				<item type="number">0.0007185930604391346</item>
				<item type="number">-0.00012434251892043974</item>
				<item type="number">-1.2346138343954924e-06</item>
			</item>
			<item type="list">
				<item type="number">0.00019214522940483908</item>
				<item type="number">-3.58227926085455e-05</item>
				<item type="number">0.00014867907336633984</item>
			</item>
			<item type="list">
				<item type="number">0.0001924908813647343</item>
				<item type="number">-3.081141412034042e-05</item>
				<item type="number">-0.0001493513752357827</item>
			</item>
		</item>
		<item type="list">
			<item type="list">
				<item type="number">-0.0033137193838710627</item>
				<item type="number">-0.015860686716030987</item>
				<item type="number">-0.0002713098073861163</item>
			</item>
			<item type="list">
				<item type="number">0.002209391076232682</item>
				<item type="number">0.016051875184014904</item>
				<item type="number">0.00027321993934119467</item>
			</item>
			<item type="list">
				<item type="number">0.0007131967370668857</item>
				<item type="number">-0.00012342368752294933</item>
				<item type="number">-1.2213003510331232e-06</item>
			</item>
			<item type="list">
				<item type="number">0.00019538519651874636</item>
				<item type="number">-3.648783333763212e-05</item>
				<item type="number">0.0001546608669284477</item>
			</item>
			<item type="list">
				<item type="number">0.00019574635912391225</item>
				<item type="number">-3.127694498038653e-05</item>
				<item type="number">-0.00015534969852899693</item>
			</item>
		</item>
		<item type="list">
			<item type="list">
				<item type="number">-0.003377710068687452</item>
				<item type="number">-0.01622994038655962</item>
				<item type="number">-0.0002777424988954315</item>
			</item>
			<item type="list">
				<item type="number">0.002272248072205517</item>
				<item type="number">0.016421294441417333</item>
				<item type="number">0.00027965220292202876</item>
			</item>
			<item type="list">
				<item type="number">0.0007077701089693451</item>
				<item type="number">-0.00012245805338622406</item>
				<item type="number">-1.2102080712416935e-06</item>
			</item>
			<item type="list">
				<item type="number">0.00019865826029601493</item>
				<item type="number">-3.716153004605352e-05</item>
				<item type="number">0.00016093666340652205</item>
			</item>
			<item type="list">
				<item type="number">0.0001990336182214791</item>
				<item type="number">-3.173447016688021e-05</item>
				<item type="number">-0.00016163615937788358</item>
			</item>
		</item>
		<item type="list">
			<item type="list">
				<item type="number">-0.0034450970513106283</item>
				<item type="number">-0.016609594886884058</item>
				<item type="number">-0.0002843508290341622</item>
			</item>
			<item type="list">
				<item type="number">0.0023384584244155807</item>
				<item type="number">0.01680118137333089</item>
				<item type="number">0.0002862645864666067</item>
			</item>
			<item type="list">
				<item type="number">0.0007023119580101551</item>
				<item type="number">-0.00012154519847059309</item>
				<item type="number">-1.1962036927828837e-06</item>
			</item>
			<item type="list">
				<item type="number">0.00020196735372387232</item>
				<item type="number">-3.784382736861369e-05</item>
				<item type="number">0.0001675186965530176</item>
			</item>
			<item type="list">
				<item type="number">0.00020235931400828706</item>
				<item type="number">-3.219746331938161e-05</item>
				<item type="number">-0.0001682362503711785</item>
			</item>
		</item>
		<item type="list">
			<item type="list">
				<item type="number">-0.003513191187591321</item>
				<item type="number">-0.01699794453357388</item>
				<item type="number">-0.0002910511800479762</item>
			</item>
			<item type="list">
				<item type="number">0.002405366606374459</item>
				<item type="number">0.017189730591162234</item>
				<item type="number">0.0002929601324549043</item>
			</item>
			<item type="list">
				<item type="number">0.0006967979613731766</item>
				<item type="number">-0.00012059171079798307</item>
				<item type="number">-1.1876842178525631e-06</item>
			</item>
			<item type="list">
				<item type="number">0.00020530899432052822</item>
				<item type="number">-3.8537459425321626e-05</item>
				<item type="number">0.00017444325299482006</item>
			</item>
			<item type="list">
				<item type="number">0.0002057176334978016</item>
				<item type="number">-3.265688846864717e-05</item>
				<item type="number">-0.00017516452121141</item>
			</item>
		</item>
		<item type="list">
			<item type="list">
				<item type="number">-0.0035820541974965698</item>
				<item type="number">-0.017394180593200335</item>
				<item type="number">-0.00029785068383886</item>
			</item>
			<item type="list">
				<item type="number">0.002473034765505239</item>
				<item type="number">0.017586172437428407</item>
				<item type="number">0.0002997696045510999</item>
			</item>
			<item type="list">
				<item type="number">0.0006912242731444911</item>
				<item type="number">-0.00011961172924824209</item>
				<item type="number">-1.1849071424034157e-06</item>
			</item>
			<item type="list">
				<item type="number">0.0002086867901778685</item>
				<item type="number">-3.9253285648299744e-05</item>
				<item type="number">0.00018169431680223872</item>
			</item>
			<item type="list">
				<item type="number">0.00020910836702490909</item>
				<item type="number">-3.3126832579968857e-05</item>
				<item type="number">-0.00018242833046754417</item>
			</item>
		</item>
		<item type="list">
			<item type="list">
				<item type="number">-0.0036540715444865284</item>
				<item type="number">-0.01780299520924568</item>
				<item type="number">-0.0003048564693966057</item>
			</item>
			<item type="list">
				<item type="number">0.0025437937854422303</item>
				<item type="number">0.017995208899572998</item>
				<item type="number">0.00030677729495277997</item>
			</item>
			<item type="list">
				<item type="number">0.0006857063761505842</item>
				<item type="number">-0.00011866671633023141</item>
				<item type="number">-1.1818414153326185e-06</item>
			</item>
			<item type="list">
				<item type="number">0.0002120673315805019</item>
				<item type="number">-3.996383636631712e-05</item>
				<item type="number">0.00018932681185032711</item>
			</item>
			<item type="list">
				<item type="number">0.00021250403532612882</item>
				<item type="number">-3.358313435021002e-05</item>
				<item type="number">-0.00019006579603580417</item>
			</item>
		</item>
		<item type="list">
			<item type="list">
				<item type="number">-0.0037261775103721137</item>
				<item type="number">-0.018219715729240853</item>
				<item type="number">-0.00031174884288975385</item>
			</item>
			<item type="list">
				<item type="number">0.002614637763308425</item>
				<item type="number">0.018412142073472634</item>
				<item type="number">0.00031366972657390383</item>
			</item>
			<item type="list">
				<item type="number">0.0006801297564275548</item>
				<item type="number">-0.00011769460849824695</item>
				<item type="number">-1.1646229255029759e-06</item>
			</item>
			<item type="list">
				<item type="number">0.0002154749549128009</item>
				<item type="number">-4.0691412458478234e-05</item>
				<item type="number">0.00019733866410797074</item>
			</item>
			<item type="list">
				<item type="number">0.00021593501656150978</item>
				<item type="number">-3.404031484687897e-05</item>
				<item type="number">-0.00019809492475550183</item>
			</item>
		</item>
		<item type="list">
			<item type="list">
				<item type="number">-0.0038003682412055375</item>
				<item type="number">-0.01864716453587712</item>
				<item type="number">-0.0003190823229636341</item>
			</item>
			<item type="list">
				<item type="number">0.0026875300799506364</item>
				<item type="number">0.018839805527674426</item>
				<item type="number">0.00032100634690017307</item>
			</item>
			<item type="list">
				<item type="number">0.0006745860822653857</item>
				<item type="number">-0.00011672525384982864</item>
				<item type="number">-1.1491917573699772e-06</item>
			</item>
			<item type="list">
				<item type="number">0.00021888836010784516</item>
				<item type="number">-4.142504960530182e-05</item>
				<item type="number">0.00020575370058386494</item>
			</item>
			<item type="list">
				<item type="number">0.00021936371959976563</item>
				<item type="number">-3.449069289452438e-05</item>
				<item type="number">-0.00020652853276055836</item>
			</item>
		</item>
		<item type="list">
			<item type="list">
				<item type="number">-0.0038778955023437423</item>
				<item type="number">-0.019085773758496762</item>
				<item type="number">-0.00032660341584093484</item>
			</item>
			<item type="list">
				<item type="number">0.0027637289547074438</item>
				<item type="number">0.019278674261280618</item>
				<item type="number">0.00032853024721129755</item>
			</item>
			<item type="list">
				<item type="number">0.0006690894544980688</item>
				<item type="number">-0.00011579648453760198</item>
				<item type="number">-1.1512685382627307e-06</item>
			</item>
			<item type="list">
				<item type="number">0.00022229052925590908</item>
				<item type="number">-4.2169933727391896e-05</item>
				<item type="number">0.00021463124503452645</item>
			</item>
			<item type="list">
				<item type="number">0.0002227865578540939</item>
				<item type="number">-3.4934079805882356e-05</item>
				<item type="number">-0.00021540680791162081</item>
			</item>
		</item>
		<item type="list">
			<item type="list">
				<item type="number">-0.003956570257152794</item>
				<item type="number">-0.019534769947692387</item>
				<item type="number">-0.000334082646824803</item>
			</item>
			<item type="list">
				<item type="number">0.002841049731330071</item>
				<item type="number">0.019727891559771275</item>
				<item type="number">0.0003360072791586681</item>
			</item>
			<item type="list">
				<item type="number">0.0006636213835727613</item>
				<item type="number">-0.00011485026077001752</item>
				<item type="number">-1.1424732158335823e-06</item>
			</item>
			<item type="list">
				<item type="number">0.00022568612387670718</item>
				<item type="number">-4.2909961967656023e-05</item>
				<item type="number">0.0002239459571585787</item>
			</item>
			<item type="list">
				<item type="number">0.00022621300960492475</item>
				<item type="number">-3.5361389571761544e-05</item>
				<item type="number">-0.0002247281162569948</item>
			</item>
		</item>
		<item type="list">
			<item type="list">
				<item type="number">-0.00403711542433041</item>
				<item type="number">-0.019994149565896686</item>
				<item type="number">-0.00034217788783976697</item>
			</item>
			<item type="list">
				<item type="number">0.002920197595137303</item>
				<item type="number">0.02018752298020234</item>
				<item type="number">0.0003441042759370724</item>
			</item>
			<item type="list">
				<item type="number">0.0006582326511169748</item>
				<item type="number">-0.00011391647534986618</item>
				<item type="number">-1.1242160089184025e-06</item>
			</item>
			<item type="list">
				<item type="number">0.0002290691389497361</item>
				<item type="number">-4.3667302884685656e-05</item>
				<item type="number">0.0002337691588671679</item>
			</item>
			<item type="list">
				<item type="number">0.00022961603496899887</item>
				<item type="number">-3.578963638290648e-05</item>
				<item type="number">-0.00023457133080775948</item>
			</item>
		</item>
		<item type="list">
			<item type="list">
				<item type="number">-0.00411915121408983</item>
				<item type="number">-0.020464101145416014</item>
				<item type="number">-0.0003502530929389994</item>
			</item>
			<item type="list">
				<item type="number">0.00300082141044859</item>
				<item type="number">0.02065771395211697</item>
				<item type="number">0.0003521830532044971</item>
			</item>
			<item type="list">
				<item type="number">0.0006529186399817644</item>
				<item type="number">-0.00011298688321875915</item>
				<item type="number">-1.1207019288096887e-06</item>
			</item>
			<item type="list">
				<item type="number">0.0002324193715641666</item>
				<item type="number">-4.4427501284935484e-05</item>
				<item type="number">0.0002441060052953697</item>
			</item>
			<item type="list">
				<item type="number">0.00023299178718202073</item>
				<item type="number">-3.619842206308744e-05</item>
				<item type="number">-0.00024491526367113723</item>
			</item>
		</item>
		<item type="list">
			<item type="list">
				<item type="number">-0.004201503114022981</item>
				<item type="number">-0.02094457448000668</item>
				<item type="number">-0.00035827536066784793</item>
			</item>
			<item type="list">
				<item type="number">0.0030817372451380437</item>
				<item type="number">0.021138413520939918</item>
				<item type="number">0.0003602106545719512</item>
			</item>
			<item type="list">
				<item type="number">0.0006476955615039506</item>
				<item type="number">-0.0001120576262834928</item>
				<item type="number">-1.1167868115328565e-06</item>
			</item>
			<item type="list">
				<item type="number">0.00023573719063233294</item>
				<item type="number">-4.5188186752645515e-05</item>
				<item type="number">0.00025498785459630456</item>
			</item>
			<item type="list">
				<item type="number">0.00023633311518018096</item>
				<item type="number">-3.659322914621084e-05</item>
				<item type="number">-0.00025580636178305894</item>
			</item>
		</item>
		<item type="list">
			<item type="list">
				<item type="number">-0.004289307047304936</item>
				<item type="number">-0.0214375601183521</item>
				<item type="number">-0.00036678794983300975</item>
			</item>
			<item type="list">
				<item type="number">0.0031680593787805035</item>
				<item type="number">0.02163168219868496</item>
				<item type="number">0.0003687222549568151</item>
			</item>
			<item type="list">
				<item type="number">0.000642647454147593</item>
				<item type="number">-0.0001112126966550345</item>
				<item type="number">-1.1010143955411843e-06</item>
			</item>
			<item type="list">
				<item type="number">0.00023899051693831704</item>
				<item type="number">-4.594223935157506e-05</item>
				<item type="number">0.00026645958081125996</item>
			</item>
			<item type="list">
				<item type="number">0.00023960969456613882</item>
				<item type="number">-3.696714267651854e-05</item>
				<item type="number">-0.0002672928715711581</item>
			</item>
		</item>
		<item type="list">
			<item type="list">
				<item type="number">-0.004377342086155186</item>
				<item type="number">-0.021942021602364255</item>
				<item type="number">-0.0003754449233338146</item>
			</item>
			<item type="list">
				<item type="number">0.0032545777141828026</item>
				<item type="number">0.022136404852296284</item>
				<item type="number">0.00037737943534483614</item>
			</item>
			<item type="list">
				<item type="number">0.0006377389383656845</item>
				<item type="number">-0.0001103693707955649</item>
				<item type="number">-1.0894659997736065e-06</item>
			</item>
			<item type="list">
				<item type="number">0.0002421875395346945</item>
				<item type="number">-4.670272353888629e-05</item>
				<item type="number">0.0002785554340735268</item>
			</item>
			<item type="list">
				<item type="number">0.00024283787910537306</item>
				<item type="number">-3.7311157273763785e-05</item>
				<item type="number">-0.00027940047995037747</item>
			</item>
		</item>
		<item type="list">
			<item type="list">
				<item type="number">-0.004466432122440591</item>
				<item type="number">-0.022457241884913465</item>
				<item type="number">-0.00038411809267568583</item>
			</item>
			<item type="list">
				<item type="number">0.0033421304386119966</item>
				<item type="number">0.022651862830266732</item>
				<item type="number">0.0003860599026767231</item>
			</item>
			<item type="list">
				<item type="number">0.0006330230369442299</item>
				<item type="number">-0.00010951783461654187</item>
				<item type="number">-1.082408142302248e-06</item>
			</item>
			<item type="list">
				<item type="number">0.0002453057630649762</item>
				<item type="number">-4.746227487234433e-05</item>
				<item type="number">0.00029132351481049845</item>
			</item>
			<item type="list">
				<item type="number">0.0002459728827989364</item>
				<item type="number">-3.76408365390124e-05</item>
				<item type="number">-0.0002921829167288543</item>
			</item>
		</item>
		<item type="list">
			<item type="list">
				<item type="number">-0.004560191229597117</item>
				<item type="number">-0.022986551358851998</item>
				<item type="number">-0.0003934672286177573</item>
			</item>
			<item type="list">
				<item type="number">0.0034343800219570403</item>
				<item type="number">0.023181465036010183</item>
				<item type="number">0.00039541814895065083</item>
			</item>
			<item type="list">
				<item type="number">0.0006285181000687707</item>
				<item type="number">-0.0001087682889180455</item>
				<item type="number">-1.0938277875895967e-06</item>
			</item>
			<item type="list">
				<item type="number">0.0002482949170914643</item>
				<item type="number">-4.821013437766757e-05</item>
				<item type="number">0.00030477331768653056</item>
			</item>
			<item type="list">
				<item type="number">0.0002489981759667451</item>
				<item type="number">-3.793525013403994e-05</item>
				<item type="number">-0.0003056304101894857</item>
			</item>
		</item>
		<item type="list">
			<item type="list">
				<item type="number">-0.004654123897326828</item>
				<item type="number">-0.023527110807052394</item>
				<item type="number">-0.0004024693766391518</item>
			</item>
			<item type="list">
				<item type="number">0.0035267037916033995</item>
				<item type="number">0.02372229490590886</item>
				<item type="number">0.00040442890764141686</item>
			</item>
			<item type="list">
				<item type="number">0.000624318518973458</item>
				<item type="number">-0.00010803077495461186</item>
				<item type="number">-1.0961500950609331e-06</item>
			</item>
			<item type="list">
				<item type="number">0.0002511851617187103</item>
				<item type="number">-4.895361769680345e-05</item>
				<item type="number">0.0003189888728508876</item>
			</item>
			<item type="list">
				<item type="number">0.0002519164247100059</item>
				<item type="number">-3.819971240523792e-05</item>
				<item type="number">-0.000319852253682087</item>
			</item>
		</item>
		<item type="list">
			<item type="list">
				<item type="number">-0.004750767888732369</item>
				<item type="number">-0.024079354131420046</item>
				<item type="number">-0.00041195481962269363</item>
			</item>
			<item type="list">
				<item type="number">0.003621704350558593</item>
				<item type="number">0.024274830219419057</item>
				<item type="number">0.00041390837652037466</item>
			</item>
			<item type="list">
				<item type="number">0.0006204265126502977</item>
				<item type="number">-0.00010736977174633475</item>
				<item type="number">-1.0808352453724158e-06</item>
			</item>
			<item type="list">
				<item type="number">0.0002539305958959693</item>
				<item type="number">-4.9681017863021196e-05</item>
				<item type="number">0.00033399398053484585</item>
			</item>
			<item type="list">
				<item type="number">0.0002547064269440982</item>
				<item type="number">-3.84252967512623e-05</item>
				<item type="number">-0.0003348667022255915</item>
			</item>
		</item>
		<item type="list">
			<item type="list">
				<item type="number">-0.004849493669145047</item>
				<item type="number">-0.02464455267733119</item>
				<item type="number">-0.0004216361012174047</item>
			</item>
			<item type="list">
				<item type="number">0.0037187489476510865</item>
				<item type="number">0.024840317986023975</item>
				<item type="number">0.00042359535579053205</item>
			</item>
			<item type="list">
				<item type="number">0.0006168654580697081</item>
				<item type="number">-0.00010674928249362436</item>
				<item type="number">-1.074647953811136e-06</item>
			</item>
			<item type="list">
				<item type="number">0.0002565326701581179</item>
				<item type="number">-5.040447811467353e-05</item>
				<item type="number">0.0003498425527350384</item>
			</item>
			<item type="list">
				<item type="number">0.00025734659727235374</item>
				<item type="number">-3.86115506223903e-05</item>
				<item type="number">-0.00035072715931022956</item>
			</item>
		</item>
		<item type="list">
			<item type="list">
				<item type="number">-0.004949746418375935</item>
				<item type="number">-0.0252214365469398</item>
				<item type="number">-0.0004314394104971671</item>
			</item>
			<item type="list">
				<item type="number">0.003817297884658356</item>
				<item type="number">0.02541748229287933</item>
				<item type="number">0.00043341029376456916</item>
			</item>
			<item type="list">
				<item type="number">0.0006136969142507536</item>
				<item type="number">-0.00010617753037373068</item>
				<item type="number">-1.0839536710278037e-06</item>
			</item>
			<item type="list">
				<item type="number">0.00025895586749947064</item>
				<item type="number">-5.1112021288208814e-05</item>
				<item type="number">0.0003666079373190933</item>
			</item>
			<item type="list">
				<item type="number">0.00025979575440510154</item>
				<item type="number">-3.875619122001371e-05</item>
				<item type="number">-0.00036749486685902147</item>
			</item>
		</item>
		<item type="list">
			<item type="list">
				<item type="number">-0.005053687392384168</item>
				<item type="number">-0.02581422481082371</item>
[truncated: 3,549,742 more chars]
