# Supplementary material for: Heavy-atom tunnelling in singlet oxygen deactivation predicted by instanton theory with branch-point singularities
Source: Nat Commun. 2024 May 21;15:4335. doi: 10.1038/s41467-024-48463-2 (PMC11522392; doi:10.1038/s41467-024-48463-2)
Supplement: Supplementary file 4 — Supplementary Dataset 1 [file 41467_2024_48463_MOESM4_ESM.tar › SI_data/instantons/branch-point/O2-H2O.xyz]

5
-225.707541108599997415  
O 1.1917721527978730744479207714903 -0.9957729588311422519453230961517 -0.013401789632038779709333198297827
O 1.402800442966246841081101592863 0.22256646425162582292323065757955 0.0073980287612556809573316485284522
O -1.5858000157388403295044554397464 0.11276699670816302256692864602883 0.0020340267328395815298047732966324
H -2.1555417672017407326734428352211 0.19867369839028423128546307907527 0.75274132235145319036462296935497
H -2.1538397432315097290711491950788 0.22394171877558866068369525237358 -0.74664352866471583869412143030786
5
-225.707541104200004156  
O 1.1917720473629087596378894886584 -0.99577333752846164394156858179485 -0.013401796146034896523024926295875
O 1.4028004710127159881949410191737 0.22256685634732348288977732408966 0.0073980354093866043316274350161166
O -1.5857999517020406887723993349937 0.1127669856227917211111133610757 0.0020340266232411960412029827693914
H -2.1555416612994942049397195660276 0.19867367952886147430824337334343 0.75274135208955317288825881405501
H -2.1538396372326826799792343081208 0.22394170092788734383049131793086 -0.74664355879219956868553254025755
5
-225.707541091199999528  
O 1.1917717310160103050264979174244 -0.99577447386127659889609731180826 -0.013401815692168344423818027166817
O 1.4028005551934568106986489510746 0.22256803287627072163168406859768 0.0073980553566594846673365459821525
O -1.5857997595954815839291995871463 0.11276695236713508985193499256638 0.00203402629475031787933958504766
H -2.1555413435511985298376202990767 0.19867362294339338535387184947467 0.7527414413433521911400703174877
H -2.1538393192061402459103192086332 0.22394164736293398210165150885587 -0.7466436491989298929183860309422
5
-225.707541069400008382  
O 1.191771203630536568596198776504 -0.99577636855348039546242944197729 -0.013401848282799047260005487203216
O 1.4028006956326533050116722733947 0.22256999456278594995417563495721 0.0073980886154378791910724011415823
O -1.5857994394305778840248422056902 0.11276689694317076906315833184635 0.0020340257473853077911651876519272
H -2.1555408138468807877075050782878 0.19867352861320930479394064605003 0.75274159020780884166157420622767
H -2.1538387890416452741249031532789 0.22394155806325563573544457085518 -0.74664379998021468409774570318405
5
-225.707541038800002298  
O 1.1917704649953533291295570961665 -0.99577902281205565859778516824008 -0.013401893938534978692467269922872
O 1.4028008925373665061187011815491 0.22257274261455442521118186505191 0.0073981352063362754503672569228456
O -1.5857989912263921183921411284246 0.11276681935420378166679000742079 0.002034024981176713823410873160924
H -2.1555400720031574479662594967522 0.19867339650383900040431228717352 0.75274179884133163298542967822868
H -2.1538380465553919052013043256011 0.22394143299971913663171108055394 -0.74664401129505053589241470035631
5
-225.707540999299993700  
O 1.1917695148146725259152844955679 -0.99578243832776269783835232374258 -0.013401952688242150732444990524073
O 1.4028011461976483964519957226003 0.22257627872333071716859365096752 0.0073981951582320227417399749469951
O -1.5857984150096093856063816929236 0.1127667196048552367138029239868 0.0020340239961604850843501779422695
H -2.1555391177630558452449349715607 0.19867322656698149785370333120227 0.75274206746605631934698976692744
H -2.1538370914898461450093236635439 0.22394127213151118760414703956485 -0.74664428336632393534699758674833
5
-225.707540950799995016  
O 1.1917683527079037109075443368056 -0.99578661727609119047599506302504 -0.013402024569062616701775603189617
O 1.4028014569866780192342048394494 0.22258060506587976079551083330443 0.0073982685082826455183480085509018
O -1.5857977108145417943774191371631 0.11276659770107611002742942218902 0.0020340227923858408831669919436536
H -2.1555379507958445373105860198848 0.19867301874046544574170525265799 0.75274239636800011066242177548702
H -2.1538359235135562386176388827153 0.2239410754061028907546671007367 -0.74664461648107860458623008526047
5
-225.707540893300006246  
O 1.1917669782094235664260395424208 -0.9957915623186428533131220319774 -0.01340210962644046432945543756432
O 1.4028018253610547994014723371947 0.2225857243053678824473706754361 0.0073983553019459271510305242713912
O -1.585796878683229271800314563734 0.11276645365014685562510265981473 0.0020340213699066994612607572889829
H -2.1555365706967788419490261730971 0.19867277294825855249449375605764 0.75274278589758647495244758829358
H -2.1538345422208511337203162838705 0.22394084275915712711757521446998 -0.74664501099081115320643675659085
5
-225.707540826500007825  
O 1.1917653907683012359797203316703 -0.99579727660461492266819050200866 -0.01340220791414282672238122984254
O 1.4028022518610532287652858940419 0.2225916395928418112237778814233 0.0073984555930097107429022074143177
O -1.585795918665459325325173267629 0.11276628746068713404770988972814 0.0020340197287962496694446734579742
H -2.155534976986742901061688826303 0.19867248910028237340874568417348 0.752743236469920584674753172294
H -2.1538329471315433849554210610222 0.22394057411458576090090843990765 -0.7466454673121166729643505277636
5
-225.707540750300012178  
O 1.1917635898547513928491525803111 -0.99580376361544620245069836528273 -0.013402319487136313269637355460873
O 1.4028027370061963985392594622681 0.22259835441142383771762069955003 0.007398569437613862487257421207687
O -1.5857948308225993105935458515887 0.11276609914311565285860439189491 0.0020340178682851277683352186897991
H -2.1555331690906163188969912880566 0.19867216709023052811922127602884 0.75274374855442771625746445351979
H -2.1538311376839351929390886652982 0.22394026938664080006446965853684 -0.74664598592083053496537559112767
5
-225.707540664600003311  
O 1.1917615747462086961405702822958 -0.99581102748089822540578097687103 -0.013402444415934178928440090317054
O 1.4028032815050486270536111987894 0.22260587289330038829326952054544 0.0073986969063068157986817752203024
O -1.5857936152200198254291763078072 0.11276588870875532688575759721061 0.0020340157884658933984400874805942
H -2.1555311463791682058399601373821 0.19867180679977775037414744474518 0.75274432269734947720252193903434
H -2.1538291132476237166315513604786 0.2239399284754512720052588292674 -0.74664656736522161395441798958927
5
-225.707540569000002506  
O 1.1917593446336534057650169415865 -0.99581907282484893872975817430415 -0.013402582779509793209360424270926
O 1.4028038861509641854752317158272 0.22261419966506790224514134024503 0.0073988380780853390053519724745001
O -1.5857922719310557635452596514369 0.11276565617030342991711222566664 0.0020340134895668864761786309713898
H -2.1555289081463038236563534155721 0.19867140809617608865345061985863 0.75274495950980602199109625871642
H -2.1538268731161482882896507362602 0.2239395512691067791077870197114 -0.7466472122604054240113669038692
5
-225.707540463500009764  
O 1.1917568985539881420976371373399 -0.99582790500814688527952966978773 -0.013402734675027739782993130290834
O 1.4028045518866518737155502094538 0.22262334009225837050394147809129 0.0073989930496283053476536117898377
O -1.5857908010298840117968666163506 0.11276540153868781779511465401811 0.0020340109725419186839645568909418
H -2.1555264536497267258141619095113 0.19867097084228804715344551823364 0.75274565969792639474889028861071
H -2.1538244165310067579355290945387 0.22393913765698272855253492252814 -0.74664792131994017765350690751802
5
-225.707540347699989525  
O 1.1917542355239476581374447050621 -0.99583752965099725518172135707573 -0.013402900198450235988434364742261
O 1.4028052796763768039767228401615 0.22263329979836926630909488267207 0.0073991619169330681213270217710942
O -1.5857892026057391898774540095474 0.1127651248293645297460230381148 0.0020340082375515239343499729329778
H -2.1555237820313810637173901341157 0.19867049487671448182446454211458 0.75274642401023628135448007014929
H -2.1538217426324455239239341608481 0.22393868750293260960759766931005 -0.74664869529545663251468567978009
5
-225.707540221300007488  
O 1.191751354472423196639851994405 -0.99584795287661131979461970331613 -0.013403079454319424129726812111585
O 1.4028060705705838184798039947054 0.22264408491018877755962535047729 0.007399344784567167716826663337315
O -1.5857874767559880790912529846537 0.11276482605917265145123451475229 0.0020340052852118616945331641687744
H -2.155520892353121720219633061788 0.19866998002347388552202289702109 0.75274725326125624391693236248102
H -2.1538188504853796878535376890795 0.22393820065891353876530445177195 -0.74664953501165731708510975295212
5
-225.707540083999987246  
O 1.1917482542441326653914757116581 -0.99585918130387740543341124066501 -0.013403272554810956654347542382766
O 1.4028069257026254401665710247471 0.22265570204921963926025796354224 0.007399541764201770371878197352089
O -1.5857856235873866168617496441584 0.11276450524787920426383891481237 0.0020340021154061091804288174955673
H -2.155517783603260628666475895443 0.19866942609422710841471371168154 0.75274814834900760640579164828523
H -2.1538157390592078677116205653874 0.22393767695805719131207922600879 -0.74665044135670288749651035686838
5
-225.707539935600010494  
O 1.1917449335909389152021731206332 -0.99587122202387745595331125514349 -0.013403479618793410002575150485882
O 1.4028078462976396600936368486146 0.22266815830983413548871396869799 0.0073997529747488917373221539719452
O -1.5857836432145611116339978252654 0.11276416241585952848769380807425 0.0020339987286439910330049229969518
H -2.1555144546897380131156296556583 0.19866883288355022263438343088637 0.75274911022806267890672415887821
H -2.1538124072617490512016047432553 0.22393711623019582623861367665086 -0.74665141529394485342407961070421
5
-225.707539775599997256  
O 1.1917413912033258949207947807736 -0.99588408255630866960927960462868 -0.013403700762938199758655954951792
O 1.4028088336398505386881652157172 0.22268146121731244302388574851648 0.0073999785333352706764853401466553
O -1.5857815357630122843346498484607 0.11276379758587122548174619396377 0.0020339951233385050212432165750442
H -2.1555109044102449544766386679839 0.19866820014830857688004073224874 0.75275013991850936445615616321447
H -2.1538088539021078560153910075314 0.22393651826868296583761264173518 -0.74665245782551059594567277599708
5
-225.707539603599997236  
O 1.1917376256162333092447624949273 -0.99589777120388178754950558868586 -0.013403936141762990211234729542866
O 1.4028098891652540647356772751664 0.22269561907928048238858309559873 0.0074002185940781079614980697556348
O -1.5857793013605674392607625122764 0.11276341077832133241720669047936 0.002033991301661866677591428143046
H -2.1555071315257201547410659259185 0.19866752766986972567053726379527 0.75275123852168224214409519845503
H -2.1538050777293955562186056340579 0.22393588289026566950923324839096 -0.74665357008085353474058365463861
5
-225.707539419200003294  
O 1.1917336353076681820795101884869 -0.99591229666553415800223092446686 -0.013404185903828736564635804029422
O 1.4028110143665719622418919243501 0.22271064059971523718672870018054 0.0074004733055917067477413873177738
O -1.5857769401463148728481655780342 0.11276300201732807060306384983051 0.002033987263875130634821486452779
H -2.1555031347013904330367495276732 0.19866681519682879986099521829601 0.75275240722126257608692867506761
H -2.1538010774063622854157529218355 0.22393520988359816303869820330874 -0.74665475324864483130937742316746
5
-225.707539222000008294  
O 1.1917294186630922325775827630423 -0.9959276681692859067851486543077 -0.013404450206738674836182134697538
O 1.4028122108273224366570275378763 0.22272653501197273162581780070468 0.0074007428255356685550814255236673
O -1.5857744522681660459539898511139 0.11276257132862456400435036130148 0.0020339830102735784872480806484418
H -2.1554989125180452624874760658713 0.19866606246142382019570504780859 0.75275364727870830439115934495931
H -2.1537968515124714663500071765156 0.22393449902335685330889702981949 -0.74665600859592329285874257038813
5
-225.707539012900014086  
O 1.191724973964856992836303106742 -0.99594389551164685947526322706835 -0.013404729213638749696357876928232
O 1.4028134802326659436033651218168 0.22274331211985504141992464610667 0.0074010273167455344414666917884915
O -1.5857718378811287429641652124701 0.11276211873786028128119340863122 0.0020339785412568050886050752268375
H -2.1554944634957888816018112265738 0.1986652691764856926148752336303 0.75275496005932596155219016509363
H -2.1537923985518583336329356825445 0.22393375007389207387298313278734 -0.74665733748941132130738651540014
5
-225.707538788600004409  
O 1.1917202994844751096081836294616 -0.9959609886226818975529795352486 -0.013405023088366127201331856610977
O 1.4028148242355873431819190955139 0.22276098186373627374479156060261 0.0074013269440209271399222501486292
O -1.5857690971293409987197264854331 0.11276164427297337422562151232341 0.0020339738578921077311045806368384
H -2.155489785886413933724270464154 0.19866443501726172016219607030507 0.75275634708512528803225904994179
H -2.1537877167869132755129157885676 0.22393296275294982677905863965861 -0.74665874148333188919934855221072
5
-225.707538548600012973  
O 1.1917153932476078903590632762644 -0.99597895870658992301116541057127 -0.013405332029841123334112928944251
O 1.4028162448147143415155824186513 0.22277955544919766928124715832382 0.007401641905437421689595289819863
O -1.5857662302107877749790532106999 0.11276114796555498920316296107558 0.0020339689617971902155235675024869
H -2.1554848781553488379358896054327 0.19866355969967555705757433770486 0.75275780972115735600880270794732
H -2.1537828046781664070863371307496 0.22393213682129756159078226573911 -0.74666022195500358904496351897251
5
-225.707538294899990206  
O 1.1917102532504484369013653122238 -0.99599781716731206060444492322858 -0.013405656232287918236401047522577
O 1.4028177439366398271403113540146 0.22279904428542018912651201389963 0.0074019723954000657059615342348025
O -1.5857632373090562172279760488891 0.11276062984865617422336470099253 0.0020339638506996077227384489560791
H -2.155479738553472746076522525982 0.19866264288856710917841041919019 0.75275934959168899762715909673716
H -2.1537776604704528260469942324562 0.22393127200639798002335112414585 -0.74666178049549836170939443036332
5
-225.707538025699989248  
O 1.1917048774241545405772058074945 -0.99601757599674312082527194434078 -0.013405995898270859148504463576046
O 1.4028193236295254386902797705261 0.22281946037102698388032706589001 0.0074023186209931299273101501512429
O -1.5857601186161478512559597220388 0.11276008995512649957237982789593 0.0020339585204788819886023709671008
H -2.1554743652040917467616054636892 0.19866168423865812608930525584583 0.75276096836572981008117722012685
H -2.1537722823476022071531588153448 0.22393036802538185403577131182828 -0.74666341878016462274558762146626
5
-225.707537740199995824  
O 1.1916992635841294756460229109507 -0.99603824766316895189532942822552 -0.013406351242399465462096230794486
O 1.4028209860359499572268759948201 0.22284081618247464362525533942971 0.007402680792843384718904253816163
O -1.5857568743337178140961896133376 0.11275952831931511377572263654656 0.0020339529760129235885779408476992
H -2.1554687562112841980876964953495 0.19866068338423917283286357360339 0.75276266781067613376166036687209
H -2.1537666683382856724904286238598 0.22392942456914108340093605420407 -0.74666513859060579250126465922222
5
-225.707537437799999225  
O 1.191693409425785166178002327797 -0.99605984528880375794557266999618 -0.013406722481963546586558599926775
O 1.4028227334172211904217419942142 0.22286312484978418324566007413523 0.0074030591282769472524782905509255
O -1.5857535046743442830319281711127 0.11275894497802511906581202083544 0.0020339472190731944060970715071335
H -2.1554629095463102572693969705142 0.1986596399454104155957168131863 0.75276444977390544188722287799465
H -2.1537608164105708219437929074047 0.2239284413095924131109626387115 -0.74666694180289028270891549254884
5
-225.707537117800001170  
O 1.1916873126211717792699573692516 -0.99608238248015512628086298718699 -0.013407109841489647447665412016704
O 1.4028245680576321152699392769136 0.22288639998634415806399999837595 0.0074034538517167534921181726303985
O -1.5857500098646197805862811947009 0.11275833997134832031861151335761 0.0020339412491631432902683407348832
H -2.1554568230687252139432530384511 0.19865855351012812191058287680789 0.7527663162059786694513263682893
H -2.1537547244158545822756423149258 0.22392741791328224509882716120046 -0.74666883035805364787762528067105
5
-225.707536779299999807  
O 1.1916809706115407685445006791269 -0.99610587355357893546425884778728 -0.013407513581869262217494132016782
O 1.4028264924660569512582242168719 0.22291065591749120722298016517016 0.0074038652242601433670077248905272
O -1.5857463901345409951204601384234 0.11275771333826180298220975828372 0.00203393506619694913392648594197
H -2.1554504945537709126313075103099 0.19865742366433392085411924199434 0.75276826915884731405981256102677
H -2.1537483901371285988091131002875 0.22392635403313232433930579645676 -0.74667080630995230627888759045163
5
-225.707536421500009283  
O 1.1916743807859215831257415629807 -0.99613033339416778844110922364052 -0.013407933958866649626351374990918
O 1.4028285092041614667834892316023 0.22293590753640418755665564276569 0.0074042935010780255855600273662276
O -1.5857426457260033192397941093077 0.11275706512141300819074274386367 0.0020339286708263696647203122580549
H -2.1554439217020844310468419280369 0.19865624997371417181923902717244 0.75277031080571610299756457607145
H -2.1537418112522415114540308422875 0.22392524929829177304796417047328 -0.74667287183271791040084508495056
5
-225.707536043599986897  
O 1.1916675404396515070004625158617 -0.99615577747070427339082243634039 -0.013408371232358520103167265347111
O 1.4028306209258669667860885965638 0.22296217032079962416801777180808 0.0074047389422315966836518619231811
O -1.5857387768918602688472674344666 0.11275639536458245681949108529807 0.0020339220635558368822926045282884
H -2.1554371021027596277974680560874 0.19865503198158251940697027748683 0.75277244340276139311640690721106
H -2.1537349853538394484075979562476 0.22392410332882881074390013509401 -0.74667502919346051548643572459696
5
-225.707535644600000069  
O 1.1916604467595841576610382617218 -0.99618222186095373160696908598766 -0.013408825681374183722005533070387
O 1.402832830391752549914485825866 0.22298946035791769593181754771649 0.0074052018266833894225009693457196
O -1.5857347838959987562645892467117 0.11275570411260968373134971898253 0.0020339152455747188351364851399694
H -2.1554300332421916230885017284891 0.19865376921404073740085038934922 0.75277466931081948864346031768946
H -2.15372790993312213103649810364 0.22392291573663061776677807301894 -0.74667728077083261872815000970149
5
-225.707535223599990104  
O 1.1916530968501983789309406347456 -0.99620968327961556543215237979894 -0.013409297590072817574213814850737
O 1.4028351404415437819750422931975 0.22301779437159682806246507880132 0.0074056824431486586307604724765952
O -1.5857306670108464174973050830886 0.11275499141305074524144202996467 0.0020339082123568348776931902222032
H -2.1554227124847167296195493690902 0.19865246117221860289170365376776 0.7527769910121526741875186417019
H -2.1537205824166258949503571784589 0.22392168612076293610080313101207 -0.74667962904757023689938932875521
5
-225.707534779500008426  
O 1.1916454876529838369236813377938 -0.99623817906966916080335749938968 -0.013409787250791557061679881712735
O 1.402837554076496129340512197814 0.22304718971474041255831366470375 0.0074061810828889304905708890203186
O -1.5857264265235953004662405874114 0.11275425731665052186958320135091 0.0020339009668409861221471945924577
H -2.1554151371077696630607078986941 0.19865110733764662631628539202211 0.75277941106823120787083780669491
H -2.1537130000603208479503791750176 0.22392041403684065370427447305701 -0.7466820766147141963386957286275
5
-225.707534311300008767  
O 1.1916376160300905517885894369101 -0.99626772716947442631862941198051 -0.013410294971242162770375117020194
O 1.402840074375417245278185873758 0.223077664337140046946217353252 0.0074066980555402102057160895753896
O -1.5857220627282591074447282153415 0.11275350187237159760300642119546 0.002033893505940255128083826718921
H -2.1554073043029808864901042397832 0.19864970717929009147439955995651 0.75278193222273226403729040612234
H -2.153705160069274260337124360376 0.22391909905739518227285600460164 -0.74668462619748898756455446346081
5
-225.707533817700010559  
O 1.1916294787138612676358206954319 -0.9962983461949918018163430133427 -0.013410821069832499011220683371448
O 1.4028427045451443699874971571262 0.22310923686413675071094075974543 0.0074072336758608968085293433603056
O -1.5857175759337114318014982927707 0.11275272513609574387416500940162 0.0020338858343949047652321482360094
H -2.1553992111707915846352534572361 0.19864826014031244927338093475555 0.75278455729600524115596726915101
H -2.1536970594757813834974058408989 0.22391774070350803360618385795533 -0.74668728063355627178054874093505
5
-225.707533297699995956  
O 1.1916210723296369877743927645497 -0.99633005544083308446801083846367 -0.013411365876006458089375605879923
O 1.4028454478970040497642912669107 0.22314192660130624523695530569967 0.0074077882734136131503976940848588
O -1.5857129664587918949081313257921 0.11275192716305816598154621033245 0.0020338779528020186140868652557856
H -2.1553908546816020752601161802886 0.19864676564539596181901970339823 0.75278728924562932078856647422072
H -2.1536886952440355003091099206358 0.22391633849986755655514514273818 -0.74669004289185580969245847882121
5
-225.707532749899996816  
O 1.1916123933940592216629283939255 -0.99636287484847552153865990476334 -0.013411929728543898338033457662277
O 1.4028483078483249268941790433018 0.22317575350269375222822532123246 0.0074083621873357570833396046339203
O -1.5857082346348594370510909357108 0.11275110800861937176975402508106 0.0020338698615938255800927869643147
H -2.1553822316808446402092158677988 0.19864522309930490728824281632114 0.75279013114687154395454626865103
H -2.1536800642217910350950660358649 0.22391489196363750791007873885974 -0.74669291606018817208934024165501
5
-225.707532174300013139  
O 1.1916034383146607567027785989922 -0.99639682508533067295530827323091 -0.01341251297396797367844634152334
O 1.4028512879248526967757015881944 0.22321073824584586331454261198814 0.0074089557644973292119261465416002
O -1.5857033808047678036245997645892 0.11275026773438932836679526872103 0.0020338615614710871606907183206658
H -2.1553733389225726568838581442833 0.1986436318793338984267649038884 0.75279308621512419641419455729192
H -2.153671163154720957777499279473 0.22391340057887415548876219872909 -0.74669590337057223372596581612015
5
-225.707531566900001962  
O 1.1915942033344864015020903025288 -0.99643192755428477980217394360807 -0.013413115986479776098327931777021
O 1.4028543918130500500751622894313 0.22324690224679832883936114740209 0.0074095693784585574259704543464977
O -1.5856984053204370432865744078299 0.11274940640037300898512739877333 0.002033853053947252877836637807718
H -2.155364173061767196770688315155 0.19864199135198734591511993130553 0.75279615784227960073593521883595
H -2.1536619886839032389502790465485 0.22391186381806585381504248744022 -0.74669900822874846202381604598486
5
-225.707530926200007571  
O 1.1915846846846118722851315396838 -0.9964682038701577759809424605919 -0.013413739130281591982463140766413
O 1.4028576231686462616465860264725 0.22328426713909668710478229058936 0.0074102033949077590266329984558524
O -1.5856933085273692274341783559066 0.11274852406688207206997276443872 0.0020338443379849255668312402178799
H -2.1553547304540159323948955716332 0.19864030081793310200666269338399 0.75279934968043726861708364594961
H -2.1536525371738179934766321821371 0.22391028112615246614680586390023 -0.7467022342939358958702200652624
5
-225.707530253300006962  
O 1.1915748783209334504817888955586 -0.99650567719450611203768630730337 -0.013414382799852625841041664500608
O 1.4028609860037215550931932739331 0.22332285609058818987016081791808 0.0074108582071951102296369917610264
O -1.5856880908292485532484761279193 0.11274762080359279625696444782079 0.0020338354154906825542459269939854
H -2.1553450076556295300633792066947 0.19863855961885654166643178086815 0.75280266525397132593155902213766
H -2.1536428051532063854267562419409 0.22390865195580192392732499229169 -0.74670558510284934516931798498263
5
-225.707529545200003440  
O 1.1915647801090301083348776955972 -0.99654437107910864845905507536372 -0.013415047392142546989202145368836
O 1.4028644843767905658893369036377 0.22336269266577429837283830238448 0.0074115342126414790815958077985215
O -1.5856827526192120991765932558337 0.11274669667902183223251455501668 0.002033826288860124485019520435003
H -2.1553350009487055594092907995218 0.19863676704679208984138938376418 0.75280610837126959999920927657513
H -2.153632788895897487435604489292 0.22390697572565587680770704537281 -0.74670906450778784524402453826042
5
-225.707528800299996874  
O 1.191554385880915223339115982526 -0.99658430947360288065794975409517 -0.013415733326283945173185152555106
O 1.4028681223352095219780721890857 0.2234038008349562842713709187592 0.0074122318317786815497494323778938
O -1.5856772942756338640180047150352 0.11274575175903273072108845553885 0.002033816955550293327503741380724
H -2.1553247063644063175047449476551 0.19863492234471047392929676789208 0.75280968319017804724069264921127
H -2.1536224844511431264493239723379 0.22390525181948672805987143874518 -0.74671267664844542810698158064042
5
-225.707528018099992551  
O 1.1915436911854628831974878266919 -0.99662551773579100000688413274474 -0.013416441037150247592157903397947
O 1.4028719042899573388183398492401 0.22344620596257927513939023356215 0.0074129514986562396530733742849861
O -1.5856717162393327846814372605877 0.11274478612015571832305482757874 0.0020338074168194616477001179788431
H -2.1553141201028296336517087183893 0.19863302478528346850517039001716 0.75281339374430122912684737457312
H -2.1536118879856132046768379950663 0.22390347964460782792528448226221 -0.74671642556531991896662248109351
5
-225.707527192399993510  
O 1.1915326915479382829943233446102 -0.99666802150903555101990605180617 -0.013417170960266833895646598762141
O 1.4028758346332337314521510052145 0.22348993370513373091235109768604 0.0074136936482518600230462446631918
O -1.5856660189463520627128900741809 0.11274379983861264331590490428425 0.0020337976730939043464030380192753
H -2.1553032380548322599622679263121 0.1986310735900127244502044732144 0.75281724436031149938486350947642
H -2.1536009953781913850434648338705 0.22390165856147364875639027559373 -0.74672031558315687949090033725952
5
-225.707526325600014161  
O 1.1915213822748738081713781866711 -0.99671184753232178188397938356502 -0.013417923553386418289434800499293
O 1.4028799179713771216881923464825 0.22353501081937413030864547636156 0.0074144587381097856043643545831401
O -1.585660202836222110178709954198 0.11274279298729929232880664358163 0.0020337877272951390521249503962053
H -2.1552920560494910340310070751002 0.19862906796643972628935159718822 0.75282123960323266143035425557173
H -2.153589802441358891371692152461 0.22389978792361980852732017410744 -0.7467243513100377816371633343806
5
-225.707525415499986821  
O 1.1915097586145912966770765706315 -0.99675702299045032539481780986534 -0.013418699277272835845842280377838
O 1.4028841589699783121147902420489 0.22358146450415103401176963870967 0.0074152472297820933369583151772986
O -1.5856542683719303532541289314395 0.11274176564837307124022913740191 0.002033777579353184417759736746234
H -2.1552805697367918291718069667695 0.19862700706471159151078609284014 0.7528253841926897393932449631393
H -2.153578304810945365233010306838 0.2238978670540301973979069316556 -0.74672853747698697546297808003146
5
-225.707524455699996224  
O 1.1914978156028506184327397932066 -0.99680357630109317490507692127721 -0.013419498619879160344892099487879
O 1.4028885625004083870237536757486 0.22362932319324546615035842478392 0.0074160596119270420431557333529327
O -1.5856482160224143473925551006687 0.11274071790187986663589470026636 0.0020337672293398835823841075409746
H -2.1552687746562866344390840822598 0.19862489003472505455505370264291 0.75282968307767383908668534786557
H -2.1535664980310849081490687240148 0.22389589527674533253609467919887 -0.74673287904532748004982067868696
5
-225.707523447999989230  
O 1.191485548182597664634840839426 -0.99685153622399025330480526463361 -0.013420322069021231592422793710284
O 1.4028931334836958200185108580627 0.22367861566950103524575865776569 0.0074168963726869057209722946311103
O -1.5856420462465097287463322572876 0.11273964982908844800757464099661 0.0020337566781757059758417582884249
H -2.1552566660889760363772893470014 0.19862271596424024844296241099073 0.75283414153542194124923980780295
H -2.1535543773799181721528839261737 0.22389387184752779225149765807146 -0.74673738131208589052789648121689
5
-225.707522388699999283  
O 1.1914729510958086411420708827791 -0.99690093287712966407809744850965 -0.013421170139720533381888500912282
O 1.402897877124695824591071868781 0.22372937206046877856024934771995 0.007417758026785897275401371331327
O -1.5856357595710564023505639852374 0.1127385615201331181545185700088 0.002033745927027979117501788053346
H -2.1552442394490127774986376607558 0.19862048396832251984100992103777 0.75283876481460532126277485076571
H -2.1535419382381180142260745924432 0.22389179606906817188161085141473 -0.74674204953974121501403260481311
5
-225.707521275200008404  
O 1.1914600189629258597534544605878 -0.99695179702346470307361414597835 -0.013422043357207421448995532387016
O 1.4029027987046891468025933136232 0.22378162314585786640819264903257 0.0074186450996637188712301558268791
O -1.5856293565101315934384729189333 0.11273745306420858425244801992449 0.0020337349762068260283776055530325
H -2.1552314898800823961266814876581 0.19861819311194869874803714537848 0.75284355852910722628479334161966
H -2.1535291757434862347508897073567 0.22388966719487252143849786989449 -0.74674688935042121684659832681064
5
-225.707520106200007604  
O 1.1914467462501268091301653839764 -0.9970041603095254334476749136229 -0.01342294225309829946990447524513
O 1.402907903656464005948123485723 0.22383540059014914169743803995516 0.0074195581221545249192561577444849
O -1.5856228375918997031135404540692 0.11273632455284116060667543024465 0.0020337238284276861269295189060813
H -2.1552184124051971814139960770262 0.19861584243431049112693642655358 0.75284852852094774622315753731527
H -2.1535160848872156869049376837211 0.22388748444826922501249555352842 -0.74675190661682699921897210515453
5
-225.707518875999994634  
O 1.1914331272915636983356080236263 -0.9970580550563561406107737639104 -0.013423867393847781562254972698156
O 1.4029131974993505060922416305402 0.22389073673883830295494590245653 0.0074204976629138634167115462503261
O -1.585616203332574025708368026244 0.11273517607598672329860534091495 0.0020337124822998021121678302591818
H -2.1552050017596147135634510050295 0.19861343091614985789661318449362 0.75285368101360772286056999291759
H -2.1535026604160099061857636115747 0.22388524703277945526735948078567 -0.74675710757529667471743550777319
5
-225.707517583200001354  
O 1.1914191563164409082276051776716 -0.99711351462358166486410482320935 -0.013424819346249164050965951844319
O 1.4029186858989808328601611719932 0.22394766497040652364347579350579 0.0074214642886025533261018516384411
O -1.585609454291776687639980991662 0.11273400772999915553373995180664 0.0020337009395548582245394353407164
H -2.1551912526716212603616895648884 0.19861095754106231070501564772712 0.75285902239004143243761291159899
H -2.1534888970509156180810350633692 0.22388295413632916530666250309878 -0.74676249863416555019313136654091
5
-225.707516224599999077  
O 1.1914048272219446289454936049879 -0.99717057368239914172391991087352 -0.01342579869479535760457000748147
O 1.4029243748904753896766806064988 0.22400621996699066063030159057234 0.0074224585830525722021655532500972
O -1.5856025910667204126269780317671 0.1127328196192212417248157407812 0.002033689201371834988363307417103
H -2.155177159890161675548370112665 0.19860842127694458558728740626975 0.75286455918869410464111524561304
H -2.1534747894904371356972205830971 0.22388060496142267452590601806151 -0.74676808634010038989714530544006
5
-225.707514796899999965  
O 1.191390133929315142680138706055 -0.99722926727226590681851803310565 -0.013426806041531872890071319659455
O 1.4029302703992887479955697926925 0.2240664367952150126672705710007 0.0074234811483671449619525795071695
O -1.5855956142201894643051218736218 0.11273161184001062595783082542766 0.0020336772703682232631139381595631
H -2.1551627177332468576764767931309 0.19860582103272508835978271690692 0.75287029846688968692802745863446
H -2.1534603320517531344080452981871 0.22387819863870495051827447241521 -0.74677387779288251223874794959556
5
-225.707513296700000183  
O 1.191375069992680835184728493914 -0.99728963204908238626700267559499 -0.013427842016611643213841453814439
O 1.4029363787970448029795988986734 0.22412835212493137371225770948513 0.0074245326132200426330620679493677
O -1.5855885243764540337707558137481 0.11273038450012787259346680457384 0.0020336651468937866696351512985075
H -2.1551479206877850458567991154268 0.19860315571861439365441981408367 0.75287624737328706636674269248033
H -2.1534455191619068514796708768699 0.22387573432631166503448127969023 -0.74677988012324647559836421351065
5
-225.707511718999995765  
O 1.1913596289844790021561493631452 -0.99735170496263647610390989939333 -0.013428907249032812076805498691101
O 1.4029427063528354668875408606254 0.22419200293256633105265507310833 0.007425613609504001268180051198442
O -1.5855813221279091429494201292982 0.11272913770231096641794010793092 0.0020336528303438691257787329647044
H -2.1551327627767187244955948699499 0.19860042417689513505330012321792 0.75288241363887986601355351012899
H -2.1534303448811962233833128266269 0.22387321112865901651112210402061 -0.74678610109852761045345914681093
5
-225.707510064199993849  
O 1.1913438041197121908254530353588 -0.99741552467350669264334328545374 -0.013430002402874221742457017114702
O 1.4029492597724937397174471698236 0.22425742789104366470276374911919 0.0074267248017487680691872675708964
O -1.5855740081296851862191488180542 0.11272787156127729579768725898248 0.0020336403230157280679069042861329
H -2.1551172381783820775069671071833 0.1985976252657539187218560527981 0.75288880502575417086319475856726
H -2.1534148033775086794605613249587 0.22387062817097258538012738426914 -0.74679254852442833456649395884597
5
-225.707508324099990205  
O 1.1913275884890925926384852573392 -0.99748113049694031584380127242184 -0.013431128152760539104515480346436
O 1.4029560458422181135063055990031 0.22432466633744066464295485729963 0.0074278668640568546940872174388915
O -1.5855665830262237747660947206896 0.11272658618989928047682269607321 0.002033627625199538498101947681107
H -2.1551013408179162667011041776277 0.1985947577783421236219396632805 0.75289542984438129202828804409364
H -2.1533988885444106387012652703561 0.22386798452227663069891150371404 -0.74679923070773734927740861166967
5
-225.707506496000007701  
O 1.1913109751402706226741656792001 -0.99754856253041790381530518061481 -0.013432285168263303001823238957968
O 1.4029630713461962443489028373733 0.22439375840047612320482528502907 0.0074290404668453354289359147344385
O -1.5855590474496290553929611633066 0.11272528169461200342471585145177 0.0020336147393338788354200108443592
H -2.1550850643423364871864578162786 0.1985918204794837882420921459925 0.75290229687871168540169719562982
H -2.1533825940341495552843298355583 0.22386527923278515261884535902936 -0.74680615648452663979384169579134
5
-225.707504575499996236  
O 1.1912939567438793897480309169623 -0.99761786233699867310065201309044 -0.013433474172692487849656295395562
O 1.4029703434811071627308365350473 0.22446474566689353369319803732651 0.0074302463336343195499100744427778
O -1.5855514020668610708497681116569 0.1127239581894172171239176805102 0.002033601663713612613809678109078
H -2.1550684024255888360244171053637 0.19858881211397103050408929902915 0.75290941521175336337279304643744
H -2.1533659134817457747601565642981 0.22386251137253060372600543814769 -0.74681333491407708713438751146896
5
-225.707502558100003398  
O 1.1912765258699387072027775502647 -0.99768907251185146023431116191205 -0.013434695887009618503471486405942
O 1.4029778695450263459321149639436 0.22453767075224009830414217958605 0.0074314851855595961613309974325148
O -1.5855436475667523676946757404949 0.11272261579618461646568050582573 0.0020335884005994115178439507474195
H -2.1550513485661109136515278805746 0.19858573139851834477020986469142 0.75291679429993629835138335693046
H -2.1533488403630594021365141088609 0.22385967996721070627508254347049 -0.74682077549146264061619149288163
5
-225.707500438799996800  
O 1.1912586748967417538125346254674 -0.99776223672266306508049638068769 -0.013435951058739412436460192168397
O 1.4029856570231449275354407291161 0.22461257734816572617653207544208 0.0074327577704236657413217059797717
O -1.5855357846488926654160422913264 0.1127212546357944100705594792089 0.0020335749513291441654960767237981
H -2.1550338961438222362687611166621 0.19858257701546402906878086014331 0.75292444405866132406401902699145
H -2.1533313680285397495595134387258 0.22385678403572237260554800286627 -0.74682848815772551187563976782258
5
-225.707498212800004467  
O 1.1912403959836808109429284741054 -0.9978373997501703840384834620636 -0.013437240453112552288073011652614
O 1.4029937136166688027572035935009 0.22468951025997732640071546938998 0.0074340648535019685297364766540795
O -1.5855278140260289365670587358181 0.112719874830844252189265830566 0.0020335613161255993580622813965419
H -2.1550160384060657037252894951962 0.19857934761739776119426892364572 0.75293237486824449167244210912031
H -2.1533134897066359414452563214581 0.2238538225898247246981043190317 -0.74683648329742813309906068752753
5
-225.707495874599999297  
O 1.1912216812066034332673325479846 -0.99791460743715387771146652085008 -0.013438564850440216577598384617431
O 1.4030020471090396405600131402025 0.22476851535449976493552526335407 0.0074354072151913983348969772180226
O -1.5855197364266950810218759215786 0.11271847650920280292652364551031 0.0020335474981382291488618552222079
H -2.154997768467445951046101981774 0.19857604181828991674052531379857 0.75294059756278264305962011349038
H -2.1532951984872092943135157838697 0.22385079460457255051686331626115 -0.74684477179601094221084167656954
5
-225.707493418799998608  
O 1.1912025222022495363205507601378 -0.99799390704553792019737556984182 -0.013439925057812607267493376639322
O 1.403010665715742177894753695 0.22484963991914205805322524156509 0.0074367856628629273180175474067255
O -1.5855115525841840806720028922427 0.11271705979675004927198500581653 0.0020335334980763576304130246796831
H -2.1549790793511678366201067547081 0.19857265822466951821212433060282 0.75294912354198528792181832614006
H -2.153276487363893210158494184725 0.22384769907115872888958563180495 -0.74685336506889699048628017408191
5
-225.707490839400009008  
O 1.1911829105228162184459961281391 -0.9980753469310945646952859533485 -0.013441321901504370284197165119622
O 1.4030195777346272656416203972185 0.22493293233622560500784004489105 0.0074382010232765362681139897915727
O -1.5855032632466432573892234358937 0.11271562482340981292683323999881 0.002033519317213735438931720977962
H -2.1549599639410699225550160917919 0.19856919539443904088038550526107 0.75295796471606823985212031402625
H -2.1532573491993565184543513169046 0.22384453494835226949888351555273 -0.74686227505421975969568393338704
5
-225.707488130499996259  
O 1.191162837489159853632259000733 -0.99815897668113207075180071115028 -0.0134427562314855374853150848935
O 1.4030287916912060897089986610808 0.22501844221927216893597289981699 0.0074396541466365817552031103332411
O -1.5854948691730725851556371708284 0.11271417172116683647065116247177 0.0020335049569364495661294434114552
H -2.1549404150145252678782981092809 0.19856565186420674362643978838605 0.75296713355281763568882524850778
H -2.1532377767320882711032936640549 0.22384130118881573334732593139051 -0.7468715142454819266859544768522
5
-225.707485285600000680  
O 1.1911422942232527955042087342008 -0.9982448471428752023726360675937 -0.01344422891185753123066692893417
O 1.4030383163073625318872927891789 0.22510622044266717645122355406784 0.007441145897782041988832713030888
O -1.5854863711309568063967390116886 0.11271270062245065946004984880346 0.00203349041736269279395665776633
H -2.1549204252492426547860304708593 0.19856202614272788764537835959345 0.75297664316207890689014448071248
H -2.1532177626257023028699677524855 0.2238379967509868950781282137541 -0.74688109576611028117554269556422
5
-225.707482298000002174  
O 1.1911212716307386649816635326715 -0.99833301041928512731260525470134 -0.013445740824125217149909161662436
O 1.4030481605187281601843096723314 0.22519631913712043203013024594838 0.0074426771582655499442937596654701
O -1.5854777699025832671253510852694 0.11271121166353188780551164427379 0.0020334757008062284526495044900685
H -2.1548999871978975484410057106288 0.19855831670281712253434136528085 0.7529865072288874916495160505292
H -2.1531972993929726634121379902354 0.22383462055895372855296443503903 -0.74689103333861939226778758893488
5
-225.707479160699989507  
O 1.1910997604469772959134843404172 -0.99842351983483912380989977464196 -0.013447292888776994287947097461711
O 1.4030583334267594519673139075167 0.22528879165337606371721790310403 0.0074442488490875083004261192343165
O -1.5854690662734818307200157505576 0.11270970498201132725668571765709 0.0020334608083679081569350444169686
H -2.1548790933480841403024896862917 0.19855452199576989480434008328302 0.75299674014492323781411187155754
H -2.1531763794895497632353453809628 0.22383117156072382392117958715971 -0.74690134138028574373180390466587
5
-225.707475866200013570  
O 1.1910777510143861768199258222012 -0.99851643025360836691817212340538 -0.013448886038106967408256586793414
O 1.4030688445189516411204522228218 0.22538369288724824368586041600793 0.0074458619027313807658963185076573
O -1.5854602610325514433498028665781 0.11270818071154506401221340183838 0.0020334457424604954721425453811889
H -2.1548577361085685666353128908668 0.19855064045727374710814672198467 0.75300735700926146876099664950743
H -2.1531549952868234143465997476596 0.22382764869560686782357095125917 -0.74691203503148240194775553391082
5
-225.707472406899995576  
O 1.1910552335359931852565296139801 -0.99861179780213382706222091655945 -0.013450521235881801943023994283521
O 1.4030797034206528017818982334575 0.22548107899390421038354759275535 0.0074475172829157262888166712855309
O -1.5854513549766131585982975593652 0.11270663899017449582906635896506 0.0020334305036886061480994047911963
H -2.1548359078133145771971612703055 0.19854667049610852380681080830982 0.75301837369720081571955461186008
H -2.1531331390809183012891026010038 0.22382405090967277816460523354181 -0.74692313017633993332822228694567
5
-225.707468774700004133  
O 1.1910321979433260430880636704387 -0.99870968000245285978166975837667 -0.013452199463014787722547893622504
O 1.4030909200245293977360461212811 0.22558100752737494931743356119114 0.007449215970960669855327473953821
O -1.5854423489063547147992494501523 0.11270507995676554147124193150376 0.0020334150933028058080842548349665
H -2.154813600732385481251185410656 0.19854261047843957399550163245294 0.75302980683795861516216518793954
H -2.1531108031041070738353937485954 0.22382037712509478266653673017572 -0.74693464347037930028960772688151
5
-225.707464960999999448  
O 1.1910086339526617660311558211106 -0.99881013570807974932819206514978 -0.013453921730466335618392470507843
O 1.4031025044349350050509883658378 0.22568353737174920436991953920369 0.0074509589781198001454121104814021
O -1.5854332436253946170268136484083 0.11270350375082213711941392375593 0.002033399512006878271513921063729
H -2.1547908070823473813959481049096 0.19853845876021722349769049742463 0.75304167392890797305682326623355
H -2.1530879795390727160508959059371 0.22381662628666657011144991429319 -0.74694659242679561916844477309496
5
-225.707460956999995005  
O 1.190984531081551445197419525357 -0.99891322517582425977167304154136 -0.013455689056445726409227958697556
O 1.4031144669514703515744713513413 0.22578872881522688009781063556147 0.007452747323213597396840413011887
O -1.5854240399382790727145220444072 0.11270191051148238658985434312854 0.0020333837613567876632936215486325
H -2.1547675190524335775421604921576 0.19853421367754336968047823575034 0.75305399335603606658651187899522
H -2.1530646605259207149174471851438 0.22381279735186718204964506639953 -0.74695899546597055440599888243014
5
-225.707456753299993579  
O 1.1909598784602730692228078623884 -0.99901901029098816309215180808678 -0.013457502508316131900611978267079
O 1.403126818255747254582388450217 0.2258966437760089596142876189333 0.0074545820738980304517862229829461
O -1.5854147386423573795610764136654 0.11270030037635399289275284218093 0.0020333678423472057762710907269366
H -2.1547437288429232005171343189431 0.19852987355033904770529318284389 0.7530667844447267444962790250429
H -2.1530408382244279330564040719764 0.22380888929471620674149789920193 -0.74697187193372072133712435970665
5
-225.707452340200006802  
O 1.1909346650035717019022740714718 -0.99912755435911526635806012563989 -0.013459363162560081944585377300427
O 1.4031395692411441356028944937862 0.22600734559310070581616969320748 0.0074564643068487845498082400297335
O -1.5854053405381010044550293969223 0.11269867348607354173850580991711 0.0020333517572369693912626154030932
H -2.1547194286034008214869572839234 0.19852543665852032117591363657993 0.7530800675042085279287107368873
H -2.1530165047357385788018291350454 0.22380490107222755780114198387309 -0.74698524217818962345205591191188
5
-225.707447707400007175  
O 1.1909088794238442687856149859726 -0.9992389222190033448711687924515 -0.013461272124709029382461089596745
O 1.4031527309993800933796137542231 0.22612089913830402121419638206135 0.007458395127861970619331799525753
O -1.5853958464139776829426864424022 0.1126970299747264425693771272563 0.0020333355058048297077377686292721
H -2.1546946105555058181835192954168 0.19852090131298072428478462825296 0.75309386392417720923475599192898
H -2.1529916522158218938898244232405 0.22380083172167669625096664276498 -0.74699912758976116933240518847015
5
-225.707442844300004481  
O 1.190882510105249147969175282924 -0.99935318025847674761052985559218 -0.013463230530165334886127936897537
O 1.4031663149439879134661168791354 0.22623737083523540181140276672522 0.0074603756726231203882937492721794
O -1.5853862570486603189579000172671 0.11269536997787207854848645638413 0.0020333190908934754836945302258755
H -2.15466926693664007075312838424 0.19851626577595563039047021902661 0.75310819623671976241752190617262
H -2.1529662728584195718894989113323 0.2237966802613624850426532475467 -0.74701355075013220474744457533234
5
-225.707437739499994223  
O 1.1908555451650411072250790311955 -0.9994703963984750139104562549619 -0.013465239534143374003360982271715
O 1.403180332753779735455168520275 0.22635682864021142157717747522838 0.0074624070966899129150884384387155
O -1.5853765732144999844877020223066 0.11269369362954213820149362845768 0.0020333025136254519182887889883204
H -2.1546433900347006229480939509813 0.19851152830472695853814002475701 0.75312308811132500085960828073439
H -2.1529403588812874303926037100609 0.22379244574535953060667736735923 -0.747028535352055045315466941247
5
-225.707432381399996757  
O 1.1908279725180588304311868341756 -0.99959064014955090193836895196 -0.013467300321860734002576975854026
O 1.4031947963056832229256087885005 0.2264793420994155037639927741111 0.007464490586046073489212560048145
O -1.585366795663087691181658556161 0.11269200106116548931733944982625 0.0020332857731048484956071220608465
H -2.1546169722602148688395118369954 0.19850668715149502596695185729914 0.75313856453668381885080407300848
H -2.1529139026407926316153407242382 0.22378812727010416461226327555778 -0.74704410638216089957097665319452
5
-225.707426757599989742  
O 1.1907997796892246800126713424106 -0.99971398273332279238445607916219 -0.013469414109389298700447668011293
O 1.4032097178594751252234118510387 0.22660498247212756961488366869162 0.0074666273567469574820587574492947
O -1.5853569251238817106042233717744 0.11269029239805787578898588208176 0.0020332688705694676109536622732321
H -2.1545900061488167942513882735511 0.19850174058741001936745362854708 0.75315465182716045955402250910993
H -2.1528868966072454149696113745449 0.22378372397787280045911018078186 -0.74706029017419584015158307011006
5
-225.707420855200012966  
O 1.1907709539123161324170041552861 -0.99984049705958377707304407522315 -0.013471582145629625720806288313725
O 1.4032251099626631418715305699152 0.22673382270606526334155716995156 0.0074688186578069507351451683518917
O -1.5853469623081162254152332025114 0.11268856776213317938406532903173 0.0020332518094012068908538193312552
H -2.1545624843458197616996585566085 0.1984966868648780635719930387495 0.75317137770226616488855597708607
H -2.1528593333763783590484308660962 0.22377923507951538728555362922634 -0.74707711450315028578472720255377
5
-225.707414660500006676  
O 1.1907414821456110409769735269947 -0.99997025773372250068149469370837 -0.013473805709845448203010320753492
O 1.4032409854336560517396037539584 0.22686593744561747709731491795537 0.0074710657687474552740569677666826
O -1.5853369078941259573412025929429 0.11268682727210813099283370775083 0.0020332345908489041740041525230254
H -2.1545343997372978783744201791706 0.19849152423999996686099223097699 0.75318877144209106511141271766974
H -2.15283120575235287219584279228 0.22377465981584540588578136066644 -0.74709460867302401876344219999737
5
-225.707408159799996383  
O 1.190711351052852640108881132619 -1.0001033410927355760122736683115 -0.013476086101549605497651462826525
O 1.4032573573920821274896297836676 0.22700140306414245960908715460391 0.0074733699912782423219193006502792
O -1.585326762536954259275034928578 0.11268507104172660604479716539572 0.0020332172135088754337528538229662
H -2.1545057454346934200373198109446 0.19848625100704364587755890170229 0.75320686389475410837945901221246
H -2.1528025067896363609065701893996 0.22376999751031168006676352888462 -0.74711280354452436203160914374166
5
-225.707401338300002180  
O 1.1906805470042836070376779389335 -1.0002398252193276384502951259492 -0.013478424657338073863743765912204
O 1.4032742392354273786025942172273 0.22714029768611734838579252482305 0.0074757326623302493631695320175368
O -1.5853165268453555114547270932235 0.11268329917519488703181451683122 0.0020331996783523528793402590508776
H -2.1544765147886453249270743981469 0.19848086544925733210043006238266 0.7532256876586228555581215005077
H -2.1527732297898829472160286968574 0.2237652475628696679965656812783 -0.74713173173674918281506052153418
5
-225.707394180199997891  
O 1.1906490560136007150759951400687 -1.0003797900325834824286630464485 -0.013480822738550408274038616696089
O 1.4032916447111980495776606403524 0.22728270127053573634867689179373 0.007478155143095980596223970593428
O -1.5853062013797436513584671047283 0.1126815117706981422829315420131 0.0020331819864853419889405561349349
H -2.1544467015101900209117502527079 0.19847536589655606631410478257749 0.75324527717393985337679396252497
H -2.1527433683579415557574066042434 0.22376040945194955456010177385906 -0.74715142770515996506475175920059
5
-225.707386669500010612  
O 1.1906168638199370324315395919257 -1.0005233171873122444139880826697 -0.013483281736198320793773675063676
O 1.4033095878374690634871058136923 0.2274286955143366428799822642759 0.0074806388255289225225341809277779
O -1.5852957866553920585062087411643 0.11267970891797859933625147732528 0.002033164136451257476140286328814
H -2.1544162996224214268181640363764 0.19846975068577696332816628910223 0.7532656687957844932057582809648
H -2.1527129164398028926541428518249 0.2237554827478230035087136684524 -0.7471719277966653027789334373665
5
-225.707378789300008748  
O 1.190583955798382387314404695644 -1.0006704903178125221074878936633 -0.013485803077998785581836926894539
O 1.4033280829869994033032298830221 0.22757836409563991786342285195133 0.0074831851389198268675873038091595
O -1.5852852831228489982606788544217 0.11267789069529525469715025565165 0.0020331461284418504698034979583099
H -2.1543853035883056001864588324679 0.19846401820014725192464766223566 0.75328690099539485913737735245377
H -2.1526818684200659248517695232294 0.22375046712976467966349503058154 -0.74719327051052319976776061594137
5
-225.707370521699999699  
O 1.1905503170774347498905854081386 -1.0008213948366009304891122155823 -0.013488388228982576416692396037433
O 1.4033471447810408339051946313703 0.22773179247251432166798679190833 0.0074857955480531011144273989543763
O -1.5852746911707817911718620962347 0.11267605716754613975894017130486 0.0020331279641615609445060020021856
H -2.1543537083858645964085098967189 0.19845816688117612347497242808458 0.75330901441497999382335137852351
H -2.1526502191806287100916961207986 0.22374536240332071335146224555501 -0.74721549651208296616289317171322
5
-225.707361848299996154  
O 1.1905159323230032342166850867216 -1.0009761182212322250251190780546 -0.013491038673715399776043000201753
O 1.4033667882949298899575296672992 0.22788906816526302567815776001225 0.0074884715379585119546246296806657
O -1.5852640111175742010374278834206 0.11267420839275445187954716175227 0.0020331096443759102271320315935554
H -2.1543215094852925517443509306759 0.19845219520152809766777579625341 0.75333205204208231187124056305038
H -2.1526179640917000313038442982361 0.22374016849653588501212198025314 -0.74723864880840107360882029752247
5
-225.707352749699992955  
O 1.1904807860046313638946458013379 -1.0011347497578197973666647158097 -0.013493755926734615768758374088065
O 1.4033870287977605606499764689943 0.2280502805052023462817345489384 0.0074912146243192147612721676352976
O -1.5852532431968948678502329130424 0.11267234441089903074217914991095 0.0020330911682146994394482231172105
H -2.1542887030094246547662351076724 0.1984461017219635858843673759111 0.75335605935957139500658286124235
H -2.1525850991739341466768564714584 0.22373488549672781999788639950566 -0.7472627728867208274365907527681
5
-225.707343205499995520  
O 1.1904448620760736954338199211634 -1.0012973809098355548741210441221 -0.013496541566366229009110710990171
O 1.4034078820613937743644328293158 0.2282155210030361591755365680001 0.0074940263855096415565593126473232
O -1.5852423875427852362207659098203 0.11267046524463081302869227329211 0.0020330725351840059703101282195803
H -2.1542552857735062232791278802324 0.19843988507867846293741820318246 0.75338108456103469734443933703005
H -2.1525516211301272129219341877615 0.22372951365863638639730481827428 -0.74728791693355922642894029195304
5
-225.707333194600010984  
O 1.1904081442779479438343059882754 -1.0014641050606907235476228379412 -0.013499397184312101824477103662048
O 1.4034293640700548078115161843016 0.22838488309019175370728760299244 0.0074969084134480267270217446196057
O -1.5852314441902590758104452106636 0.11266857090026699550477928823966 0.0020330537460295458086767528271821
H -2.154221255376581378726541515789 0.1984335439782342058734343481774 0.75340717864720030405578654608689
H -2.1525175274385621726480621873634 0.22372405341336631945381441255449 -0.74731413196491280892530539858853
5
-225.707322694900000215  
O 1.1903706159766886951700826102751 -1.0016350175309518544253251093323 -0.013502324402319396123850481217232
O 1.4034514911789155444665766481194 0.22855846213414446332912177695107 0.0074998623292001466780765106534545
O -1.5852204130649876212544313602848 0.11266666136655911767405768841854 0.002033034801911700641119384869171
H -2.154186610278254310202328269952 0.1984270772314060959917725313062 0.75343439561849134822324458582443
H -2.1524828164010054720733933208976 0.22371850538418092124715030877269 -0.74734147198880662710251954194973
5
-225.707311683000000357  
O 1.1903322600214714110933300617035 -1.0018102160254673815842352269101 -0.013505324892931614907953807858121
O 1.403474280250904371314391028136 0.22873635588967686227412912103318 0.007502889805969561488885322120268
O -1.5852092939552513417567070064251 0.11266473660502114573223053639595 0.0020330157027152783236201294414514
H -2.154151349936443082810910709668 0.19842048378780421935552169543371 0.75346279277027727871995921304915
H -2.1524474873505199390422149008373 0.2237128704397794709546332114769 -0.7473699943092571018610215105582
5
-225.707300134799993430  
O 1.1902930589986788767475900385762 -1.0019898002235405609638974055997 -0.013508400360349176114183045172012
O 1.4034977484071393671882788112271 0.22891866408625966000656148935377 0.00750599254861367311264519486258
O -1.5851980865153263433597885523341 0.11266279655778715929059785594291 0.0020329964455909500103958365002654
H -2.1541154748473956281884511554381 0.19841376267547716771844079630682 0.75349243081643479946762909094105
H -2.1524115406356019164491044648457 0.22370714967432694941784632192139 -0.74739975960534643650845509910141
5
-225.707288025100012874  
O 1.1902529951134517283151126321172 -1.0021738720307014069987872062484 -0.013511552545314529233388967099927
O 1.4035219131410303639029280020623 0.22910548868323546423120262716111 0.0075091722982797946828181778755607
O -1.5851867902375891272725993985659 0.11266084113450662573807647959256 0.0020329770293550483879763124406281
H -2.1540789867295924153722808114253 0.1984069131053225465421974149649 0.75352337414992343056496792996768
H -2.1523749778098673068882362713339 0.22370134445679065726686474135931 -0.74743083225767370514347476273542
5
-225.707275327100006734  
O 1.1902120501591602064195285493042 -1.0023625355222465227456041247933 -0.013514783220591859713710647383778
O 1.4035467923536315559829290577909 0.22929693380902244070895790173381 0.0075124308292832311234610287442592
O -1.5851754044460133474814256260288 0.11265887021810408463728947481286 0.0020329574506308839033918989258609
H -2.1540418885848087171552833751775 0.1983999344323264246714444425379 0.7535556910843064226668275296106
H -2.1523378017508978388150353566743 0.22369545644717603316564691340318 -0.7474632805508285571249871281907
5
-225.707262013399997613  
O 1.1901702055725256190754635099438 -1.0025558970035515216068233712576 -0.013518094205704633478659637546571
O 1.4035724042985369131031347933458 0.2294931058226379605446965115334 0.0075157699607461088062154708211438
O -1.5851639282754197424196718202438 0.11265688365896946165900516234615 0.0020329377082155780480376972008116
H -2.1540041849204123458605408814037 0.19839282619426762410697051564057 0.75358945413457423256886613671668
H -2.1523000167673855820282824424794 0.22368948763079751773652503743506 -0.74749717697434081564722418988822
5
-225.707248055099995554  
O 1.1901274423853731576627978938632 -1.0027540650426491897206915382412 -0.013521487354595249433253378867903
O 1.4035987676257826173298326466465 0.22969411334754830100735034648096 0.0075191915469204773786460194173742
O -1.5851523606497079921240356270573 0.11265488127101870585722309670018 0.0020329177998224621376488485680056
H -2.1539658818456350886094696761575 0.1983855881330509329796285555858 0.75362474030700654648029512827634
H -2.1522616287795761635948110779282 0.22368344033929624115053513833118 -0.74753259850311348788665100073558
5
-225.707233421900014037  
O 1.1900837412243627788654976029648 -1.002957150545331410640415015223 -0.013524964553587525209477071541642
O 1.4036259013843701559665078093531 0.22990006734507523189492417259316 0.0075226974749172071874059319895878
O -1.5851407002653608024900222517317 0.11265286282899573955251781853804 0.0020328977223191520631861983758881
H -2.153926987223107492042117883102 0.19837822021749945688995353521022 0.75366163138030084489571436279221
H -2.152222645465028616484914891771 0.22367731729751630376235027597431 -0.74756962687862160699125979590463
5
-225.707218082299988282  
O 1.190039082351112664781567218597 -1.0031652666959331998697280141641 -0.013528527740243137880704615838567
O 1.4036538249822865243032765647513 0.23011108105673488966047557369166 0.0075262896840398467099286783366097
O -1.5851289455712629372641231384478 0.11265082806399619175241610946614 0.0020328774709662111169761189444216
H -2.1538875108385551193634910305263 0.1983707226666955036886719199174 0.75370021422498156837832539167721
H -2.152183076411741780020747683011 0.223671121646560056017705164777 -0.74760834892381555771834200641024
5
-225.707202003399999057  
O 1.1899934455273490918614243128104 -1.0033785291898460467763243286754 -0.013532178887823154145308990337071
O 1.4036825583193914823709746997338 0.23032727023711127567473511135177 0.0075299701476232751284900501786979
O -1.5851170947346397976929210926755 0.11264877665744174595197080179787 0.0020328570416790459583766814688488
H -2.1538474646638463561032494908432 0.19836309597888648892372032150888 0.75374058120710862862523526928271
H -2.1521429333644657155844015505863 0.22366485700481963938557328219758 -0.74764885694110072567042379887425
5
-225.707185150800000883  
O 1.1899468101236203576576144769206 -1.0035970560066636014795449227677 -0.01353592001014743313735966268041
O 1.4037121216820498403876626980491 0.23054875292370433093047665806807 0.0075337408800010934040169985337343
O -1.5851051456252376326006015005987 0.11264670824138058036201215372785 0.0020328364294727460995226842044303
H -2.1538068630048523566244966787053 0.19835534096610835108620563005388 0.75378283051301675499189514084719
H -2.1521022303809536069252317247447 0.22365852748092734936236070097948 -0.7476912490458513804725271256757
5
-225.707167488599992566  
O 1.1898991551050324133598223852459 -1.0038209676395466463105776711018 -0.01353975316883316779015267172781
O 1.4037425357554376148527808254585 0.2307756496716373006972133907766 0.0075376039427123087480198115883923
O -1.5850930957881570471101895236643 0.1126446223904885579614187918196 0.0020328156305339348426663992341901
H -2.1537657226890964956567131594056 0.19834745875572695750221896560106 0.75382706657266762562130679725669
H -2.1520609840445192872948609874584 0.2236521377142996758191628714485 -0.74773562960626649420703415671596
5
-225.707148979200013628  
O 1.1898504590318799145620687340852 -1.004050386969453922958450675651 -0.013543680460503268112026908909229
O 1.4037738216221002929273709014524 0.23100808342444095755396915592428 0.0075415614343591133583721841660008
O -1.5850809424073837305968481814489 0.11264251861568339019292750435852 0.0020327946375774913305434221655332
H -2.1537240633520129406974774610717 0.19833945085810333885945055953925 0.7538734004859436454992760445748
H -2.1520192137434674961582459218334 0.22364569296361078154511403681681 -0.74778210963802249633403107509366
5
-225.707129583500005765  
O 1.1898006999356649515675599104725 -1.0042854394540090545717703207629 -0.013547704025920370707325446346658
O 1.4038060008849062576530286605703 0.231246179703700344143513234485 0.0075456154969406616719873603926771
O -1.5850686822718027535472629097058 0.11264039636065693861244341178462 0.002032773442457683644307708803467
H -2.1536819077082434148451284272596 0.19833131918801069626390187750076 0.75392195051270194383619127620477
H -2.1519769419230638796136645396473 0.2236391991279875757214767872938 -0.74783080729132167530082142548054
5
-225.707109260599992240  
O 1.1897498555065453285095600222121 -1.00452625307978449242796159524 -0.013551826053029488242107625239896
O 1.4038390954818784628344019438373 0.23149006655933904164079706333723 0.0075497683195264765620979829918724
O -1.585056311747205626261347788386 0.11263825499669126439794553107276 0.0020327520373598032682460612363684
H -2.1536392817961576007235180441057 0.19832306611445024713269447147468 0.75397284252112584113092452753335
H -2.1519341943214200796319346409291 0.22363266281122215484167270460603 -0.74788184832816861913329375965986
5
-225.707087967900008607  
O 1.1896979029553369500149528903421 -1.0047729582998918829161993926391 -0.013556048776083511053780483734954
O 1.4038731278257219337035621720133 0.23173987450713162683513246520306 0.0075540221359312667570584665099886
O -1.5850438267386248725188124808483 0.11263609381863780301014088536249 0.0020327304149014686039664834282803
H -2.1535962152856580331672375905327 0.198314694477077141376852864596 0.75402621053063467737587188821635
H -2.1518910002837192685376521694707 0.22362609137036915107898948917864 -0.74793536664386417456285016669426
5
-225.707065660700010312  
O 1.189644818940212900315600563772 -1.0050256884864670059442914862302 -0.013560374466092215209322979774242
O 1.4039081208688077850865738582797 0.23199573699024614303887403821136 0.0075583792181423484213276253740332
O -1.5850312226319163144694357470144 0.11263391202115237421654825311634 0.0020327085638544360561563717482159
H -2.1535527418784989883704383828444 0.19830620770092088900327098599519 0.75408219735155745944155114557361
H -2.1518473931571131529949525429402 0.22361949303446926329286270629382 -0.74799150488605115061346850779955
5
-225.707042292599993516  
O 1.1895905798027006650130488196737 -1.0052845793618383485323874992901 -0.013564805437556202299953511669628
O 1.4039440978774717638799529595417 0.23225778979845593252839819342626 0.0075628418813942716383835751514653
O -1.585018494276228429029629296565 0.11263170871337384315591378936006 0.0020326864738674514827831973917682
H -2.1535088995145716950219139107503 0.19829760976041449493934010206431 0.75414095509712231191201681212988
H -2.1518034105259369326290652679745 0.22361287689728992500448612190667 -0.74805041501532321124301461168216
5
-225.707017814900012809  
O 1.1895351612823188425238640775206 -1.005549769524950454169243130309 -0.013569344059090021614721877085685
O 1.4039810827080827504431681518327 0.23252617159883817721244270160241 0.0075674124948236810850321631960469
O -1.5850056359114470527771345587098 0.11262948289956967173885971078562 0.0020326641339847221871817151139794
H -2.1534647308883223537634421518305 0.19828890528570675133579470639233 0.75420264592092589595040408312343
H -2.1517590946994316070117747585755 0.22360625305035389254193489705358 -0.74811225901968625429105941293528
5
-225.706992176999989397  
O 1.1894785387663588949180848430842 -1.0058214001011374083560667713755 -0.01357399273223555344336510586345
O 1.404019099566101047571464732755 0.23280102358762302938721688860824 0.0075720934601739035493817020494589
O -1.5849926411337469378537434749887 0.11262723347068516466240595264026 0.0020326415317038801049143170729394
H -2.1534202838045857220095058437437 0.1982800996069029597634880701662 0.75426744265145828638452485392918
H -2.1517144930427742899325949110789 0.22359963263988405501869749514299 -0.74817720953240574033316079294309
5
-225.706965325999988181  
O 1.1894206871144126225203763169702 -1.0060996150619889721866684340057 -0.013578753919783307507751501930215
O 1.4040581731737276083293863848667 0.23308248980854842646870395128644 0.0075768872410845872211737628276751
O -1.5849795028306374877757889407803 0.11262495919494980300967768016562 0.0020326186519856260029315286885776
H -2.1533756115980140499743811233202 0.19827119882313390397676755583234 0.75433552962680716635901490008109
H -2.1516696584644767753502492269035 0.22359302797080277125374436764105 -0.74824545066636050094643906049896
5
-225.706937206499986814  
O 1.1893615806290736003347774385475 -1.0063845611155051162910467610345 -0.013583630125200760532799826307837
O 1.4040983288046746668698006033082 0.23337071704392664539540191981359 0.0075817963411550261254578941816362
O -1.5849662131274919740775430909707 0.11262265870709316228914786961468 0.0020325954795737954938772418245208
H -2.1533307736355258299454362713732 0.19826220986916767707874953430291 0.75440710342892713935469828356872
H -2.1516246498493001304552763031097 0.22358645259677503713824364695029 -0.74831717876347025875105600789539
5
-225.706907760900008952  
O 1.189301193196727890466490862309 -1.0066763877888240674707276411937 -0.013588623903642731149954414604508
O 1.4041395921410653180316785437753 0.23366585489616745197061220551404 0.0075868233169890837708226882796225
O -1.5849527633189286479620250247535 0.11262033049902926695740035256676 0.0020325719943665851094372065688276
H -2.1532858358234365780958796676714 0.19825314059158663515525233833614 0.75448237376846905011262833795627
H -2.151579532603580702243561972864 0.22357992141103935623824838785367 -0.74839260323835266053293935328838
5
-225.706876928899987433  
O 1.1892394982109488754673520816141 -1.0069752473856905528037941621733 -0.013593737863140869376321617778558
O 1.4041819893497446969377051573247 0.2339680557453397147238405295866 0.0075919707769030436023127705880142
O -1.5849391437976905194773280527443 0.11261797290690145345593009551521 0.0020325481785578290196137007939114
H -2.1532408711737942574870885437122 0.19824399981790527536240631434339 0.75456156449663880358968981454382
H -2.1515343792129177913352577888872 0.22357345078137252913919041930058 -0.74847194766413382982506163898506
5
-225.706844647499991652  
O 1.1891764685630881182021312270081 -1.0072812950810325904882347458624 -0.013598974648844280171955389846516
O 1.404225547090333314770305150887 0.23427747484471800332173074821185 0.0075972413675020160350737086218942
O -1.5849253439811623600519396859454 0.11261558409635705202411770642357 0.0020325240099396593013159062479644
H -2.1531959603840431505261676647933 0.19823479746399910728094084788609 0.75464491447731940620968771327171
H -2.1514892698072549670484931993997 0.22356705866097764667799197013665 -0.74855545057534944586308256475604
5
-225.706810850900012611  
O 1.1891120767309095729302725885645 -1.0075946887235407434246781122056 -0.013604336959539300305754849773621
O 1.4042702924314918178083644306753 0.23459427012042288751558771764394 0.007602637787998653938481563585583
O -1.5849113522357600736256699747173 0.11261316205355297037637996027115 0.0020324994657410842650857585311996
H -2.1531511924868951268763339612633 0.19822554460324798286663394719653 0.75473267871281490837276351157925
H -2.1514442927887453826940600265516 0.22356076470876168338364209375868 -0.74864336661967711972209826853941
5
-225.706775470499991343  
O 1.1890462945286066620553810935235 -1.0079155893240165919877426858875 -0.013609827540760956535170755898889
O 1.4043162530926056597024853545008 0.23491860266481309760244755580061 0.0076081627844746830408029225623068
O -1.5848971557782085550769579640473 0.11261070456434908726439658721574 0.0020324745209294348309569944177611
H -2.1531066655409754062588945089374 0.19821625357776967435441406450991 0.75482512951683844448780291713774
H -2.1513995455761754094226034794701 0.22355459042824471493915439168632 -0.74873596772221939765756815177156
5
-225.706738434300007157  
O 1.1889790933323500787821558333235 -1.0082441606623699925648907083087 -0.013615449187588028398532280505151
O 1.4043634572249998893056499582599 0.23525063633863385614830576741952 0.0076138191531304206388641730995914
O -1.5848827405905419052345450836583 0.1126082092003658219336870160987 0.0020324491463979362827763086585264
H -2.1530624873846910816155286738649 0.19820693811627207447934040374093 0.75492255774770355980507474669139
H -2.1513551353074134020459950988879 0.22354855934795517247160034912667 -0.74883354429714299449472036940278
5
-225.706699667399988130  
O 1.188910444028618229594940203242 -1.0085805695299292494837573030964 -0.013621204747503574267186721158396
O 1.4044119334611573357562974706525 0.23559053801751173029543906523031 0.0076196097427105070887254356648555
O -1.5848680913157235927712918055477 0.11260567330092174920253000891535 0.0020324233125128144533677598815302
H -2.1530187764379098425138181482907 0.19819761344110797818274249948445 0.75502527407257302716203639647574
H -2.1513111796555097754435337265022 0.22354269713462324165043071388936 -0.74893640656132343114137484008097
5
-225.706659091000005901  
O 1.1888403169689529814689876729972 -1.0089249856437827457256162233534 -0.013627097117754859156857349944403
O 1.4044617109604327076510799088283 0.23593847750317625822091827103577 0.0076255374512237614204046565191675
O -1.5848531911533214611154107842594 0.11260309395660066111855002191078 0.0020323969839402150107388056454738
H -2.1529756625407059367205420130631 0.19818829638034840545657289112569 0.75513361042343807305599057144718
H -2.1512678076530029613877559313551 0.22353703179139158829791256266617 -0.74904488589806350606892237919965
5
-225.706616623000002164  
O 1.1887686819883287459020948517718 -1.0092775816789423259933755616657 -0.013633129246270896811621398114767
O 1.4045128193895155543913233486819 0.23629462755627503312005899260839 0.0076316052280148167358264643667098
O -1.5848380217378508216796717533725 0.11260046798698336578681278297154 0.0020323701232388717216603701842814
H -2.1529332878857041499998103972757 0.19817900552073355879834082315938 0.75524792149305364219458169827703
H -2.1512251606718404417506462777965 0.22353159384798945708006101540377 -0.74915933642836451955560050919303
5
-225.706572177299989335  
O 1.1886955084011918692965537047712 -1.0096385332573332149763700726908 -0.013639304132708302344512141246469
O 1.4045652889288362530351150780916 0.23665916388751392918088356509543 0.0076378160725707258671413057982136
O -1.5848225630178973677431031319429 0.11259779191766176864586412875724 0.0020323426922188095322674428189202
H -2.1528918080511294519396869873162 0.19816976134956693078592593337817 0.75536858634574810533734989803634
H -2.1511833933476558478048445977038 0.22352641654946925342528629698791 -0.74928013660776093818327581175254
5
-225.706525663399986570  
O 1.1886207649872222447129388456233 -1.0100080190487965570156347894226 -0.0136456248279353369035060694614
O 1.404619150284197814926301361993 0.23703226525466131180408524414815 0.0076441730367975040463801583712211
O -1.5848067931191669455159853896475 0.11259506196112006870535537927935 0.002032314646834080563986280054678
H -2.1528513930159505207484471611679 0.19816058641311384835859144004644 0.75549601015182776819756327313371
H -2.1511426746966408884986776683945 0.2235215360647139770655655865994 -0.74940769092398762385442978484207
5
-225.706476986899986059  
O 1.1885444200255159685752914811019 -1.0103862207183098576024349313229 -0.013652094434244463339034325599641
O 1.4046744346547712645190131297568 0.23741411341297730119848097274371 0.0076506792245151647793854898793597
O -1.5847906882041347120804175574449 0.11259227398737117753491077110084 0.0020322859360359076322244398227213
H -2.1528122283232815625808598269941 0.19815150547576237949343180844153 0.75563062604742603500795894433395
H -2.1511031892142615795648907806026 0.22351699174238132128422762434639 -0.74954243172723911126098528256989
5
-225.706426048400004447  
O 1.188466441243042126529871893581 -1.0107733229134083785538678057492 -0.013658716106044315255485521731771
O 1.4047311737697272260305680902093 0.23780489310449320905505032897054 0.007657337788733728674295253568971
O -1.5847742222991925142849822805147 0.11258942349770359458993596035725 0.0020322565136345598774125775776156
H -2.1527745163391589500179179594852 0.19814254569798644967093537161418 0.75577289722438345531685399691924
H -2.1510651381230116996334800205659 0.22351282632009281114982002236502 -0.7496848214540948740491899116023
5
-225.706372743499997569  
O 1.1883867958498905981201687609428 -1.0111695134325564549016007731552 -0.013665493060187073118272316207822
O 1.4047893998933671522166832801304 0.23820479221831397653730277852446 0.0076641519499503398676898413555136
O -1.5847573671600945210968802712159 0.11258650559968250148834556512156 0.002032226320973963811650220279148
H -2.1527384775940965333518306579208 0.19813373685230128984358088928275 0.755923318876850491854213487386
H -2.1510287408072517045809490809916 0.22350908623329790447797904562321 -0.74983535442563864492626635183115
5
-225.706316962399995418  
O 1.188305450592287648703404556727 -1.0115749829444549146018061946961 -0.013672428530211109751202336326514
O 1.4048491457343792454537378944224 0.23861400151660244750573269811866 0.0076711249442069050219483727914849
O -1.5847400920692522596766593778739 0.11258351497458368717374810330512 0.0020321952932441881417569007339807
H -2.1527043521453261831766212708317 0.19812511148613493050518741256383 0.75608242068609077257690387341427
H -2.1509942360692697604918066645041 0.2235058218632695603567128728173 -0.74999455933428538223495252168505
5
-225.706258589700013317  
O 1.1882223715456656787381461981568 -1.0119899253623061419204987032572 -0.013679525834066249764808809175065
O 1.4049104446591349493189682107186 0.23903271501110137653434151161491 0.0076782600884958748105324488619772
O -1.5847223636435543436817852125387 0.11258044583728635257280359383003 0.002032163366737305913028999171388
H -2.1526724011812108372510010667611 0.19811670519622684438765247705305 0.75625076910755695269727993945708
H -2.1509618836759387683343902608613 0.22350308786343200950774701141199 -0.75016300160920335038383655046346
5
-225.706197503400005644  
O 1.1881375243196650171029205012019 -1.0124145375270090507768827592372 -0.013686788330200897953470295931311
O 1.4049733304938814004714231487014 0.2394611296398292676901320419347 0.0076855607432401266965182884405294
O -1.5847041456329178377160360469134 0.11257729190985561740223630522451 0.0020321304675701042097291093568856
H -2.1526429086023020076368084119167 0.1981085568355253068162369345373 0.75642897013878351852866899207584
H -2.1509319660889349989929542061873 0.22350094347485127688202055651345 -0.75034128610668182624010569270467
5
-225.706133575100011512  
O 1.1880508739752684288504269716213 -1.0128490193290640153378490140312 -0.013694219441446581209120836319926
O 1.405037837604913297795405924262 0.23989944539273763690623297861748 0.0076930303309390470067885559046772
O -1.5846853986980016237851032201434 0.1125740463783228284544435382486 0.0020320965204948474719381934505691
H -2.1526161828208354442892868974013 0.19810070878003721572824247232347 0.75661767199925877847022093192209
H -2.1509047901503972610726123093627 0.2234994528857921214370918505665 -0.75053005984670151384818836959312
5
-225.706066668900007244  
O 1.1879623850815668184566220588749 -1.0132935737011403709573187370552 -0.013701822624980179374243327572458
O 1.4051040008429780403531594856759 0.24034786530346546884473468708165 0.0077006723106366001957434619384912
O -1.5846660801825758202454608181142 0.11257070185428551256645590683547 0.0020320614401974339963130589126195
H -2.1525925585557441621631369343959 0.19809320718709383379874111597019 0.75681756815777512237275459483499
H -2.1508806889191305344866123050451 0.2234986855957748486112279806548 -0.75073001497368974099799743271433
5
-225.705996640699993350  
O 1.1878720217190885666269650755567 -1.0137484065708650682324787339894 -0.013709601393267219215932328779672
O 1.4051718555394008269843197922455 0.24080659540064291990191236436658 0.007708490194245999627131737952368
O -1.5846461438507484231763555726502 0.11256725032957282106593766002334 0.0020320251381339758493804747985223
H -2.1525723989413925174574160337215 0.19808610232897291836273723220074 0.75702940051290623646451649619848
H -2.1508600237236032981513744744007 0.22349871682499541925004393760901 -0.7509418919721986274140590467141
5
-225.705923337699999820  
O 1.1877797473898312752282890869537 -1.0142137268944990680097362201195 -0.013717559312982401109604069233683
O 1.4052414375936399526523246095167 0.24127584474396210345581437195506 0.0077164875502705393764402153067294
O -1.5846255396193218434319760490325 0.11256368312909502404917105877757 0.0020319875130387137981968770361618
H -2.152556097621165953626132250065 0.19807944886717285259969401067792 0.75725396283838608546545856370358
H -2.150843186277789254035042176838 0.22349962795038136320613375573885 -0.75116648303782185269739102295716
5
-225.705846597900006145  
O 1.1876855249802620306809330941178 -1.0146897467742281850888730332372 -0.013725700009746525168119468673922
O 1.4053127835125276412497896671994 0.24175582554217325825796081062435 0.0077246680055869385364553103556773
O -1.5846042132642261801578342783614 0.11255999085945582460777103506189 0.0020319484569126518118398205814401
H -2.1525440810873575081529907038203 0.19807330620564608802958161959396 0.7574921044623774690762729733251
H -2.1508306010359574678147964732489 0.22350150695676129775080198669457 -0.75140463580463145998322715968243
5
-225.705766248200006885  
O 1.187589316929484439810948970262 -1.0151766812259563899090153427096 -0.013734027171013810098010310412064
O 1.4053859302437130551766131247859 0.2422467529156657750633030445897 0.0077330352484455810307961698413237
O -1.584582106117822242197235027561 0.11255616336011486922075164329726 0.0020319078551850658885535860775917
H -2.1525368111156470973810428404249 0.19806773886235376491704585077969 0.75774473407638898159177642810391
H -2.1508227275877507267409782798495 0.22350444892306189914599201529199 -0.75165725715845166376993802259676
5
-225.705682104299995672  
O 1.1874910851815270174114402834675 -1.0156747481997399074060695056687 -0.013742544503202175007472440881884
O 1.4054609152215822298614966712194 0.2427488449226996858332228157451 0.0077415929869159147078128135888164
O -1.5845591547347577243698424354079 0.11255218964103927414832639897213 0.002031865583715711937040637735663
H -2.1525347874073230691749358811649 0.19806281682694548695877756472328 0.75801282397719582650807979007368
H -2.1508200632906584459647092444357 0.22350855656215676270370806832943 -0.75192531745207280557963258615928
5
-225.705593968599998789  
O 1.1873907911391932135103388645803 -1.0161841686405075346755211285199 -0.013751255776507650269158133937708
O 1.4055377764151621988730767043307 0.24326232261648642052342950137245 0.0077503449926552923227029978647806
O -1.5845352905380787333911030145828 0.11254805782366884836509512979319 0.0020318215033135506204786668860152
H -2.1525385504211733689317043172196 0.19805861599717983212443073171016 0.75829741448819076854448439917178
H -2.1508231460824309699830791942077 0.22351394077914185642974587153731 -0.75220985482301661040338558450458
5
-225.705501629600007618  
O 1.1872883957567323953696813987335 -1.0167051663468751332430883849156 -0.013760164812534503298024901596364
O 1.4056165522378767374078734064824 0.24378740990537994814957301059621 0.007759295087584696694327224264498
O -1.5845104394464268882103397118044 0.11254375507647201848371310006769 0.0020317754717614979094453264707454
H -2.1525486843492664945642900420353 0.19805521861135230721195910064125 0.75859961864375580198327497782884
H -2.1508325574603741614509999635629 0.22352072123981536755366050783778 -0.75251198005360342424552300144569
5
-225.705404859400005080  
O 1.187183859367886062941011005023 -1.0172379681942120832616183179198 -0.013769275487810306995983822275775
O 1.4056972817109441020733129334985 0.24432433377671319840729324823769 0.0077684471499261595339724806308368
O -1.5844845214590688176059529723716 0.11253926754140267108006412399845 0.0020317273316552406960122656442991
H -2.1525658203469970608523453847738 0.19805271371334975949451973065152 0.75892062729995402037275198381394
H -2.1508489257015410700546453881543 0.22352902706059515902659029507049 -0.75283288152866856268730089141172
5
-225.705303413100011767  
O 1.1870771419378589595083894892014 -1.0177828036561860081121722032549 -0.013778591713606267582514774971969
O 1.4057800042225438996723596574157 0.24487332381702101025133799794276 0.0077778050920385135777457286110348
O -1.5844574502466735044237111651455 0.11253458026512100365046364913724 0.0020316769112015096998558050245265
H -2.1525906398771312844075964676449 0.19805119763234349528069344614778 0.75926171442262846422721622730023
H -2.1508729291900294811057392507792 0.22353899744137906147045669058571 -0.75317383050483244222306211668183
5
-225.705197025399996846  
O 1.1869682028508545812428565113805 -1.0183399052341766122253829962574 -0.013788117462729270606969222967564
O 1.4058647597307223353624294759356 0.24543461264064506122117848008202 0.0077873728883233522476969845627082
O -1.5844291326775032935358922259184 0.11252967711714645382414801133564 0.0020316240258836230393735267085731
H -2.1526238783993845160580349329393 0.19805077455521041818187200078683 0.75962424284531326890146374353208
H -2.1509053000954390100218915904406 0.22355078240491957353164309552085 -0.75353618691252477468367487745127
5
-225.705085409199995183  
O 1.1868570010512655699130846187472 -1.0189095081690182631461993878474 -0.013797856754051871994160016754449
O 1.4059515886275033569319248272222 0.24600843560322699365983112329559 0.0077971545577055654738241052825742
O -1.5843994683437416792770591200679 0.11252454070640709182793415266133 0.0020315684810344380659130614219521
H -2.152666329185077387364799506031 0.1980515570553182946866854763357 0.76000967027667432063253727392294
H -2.1509468281598116412567378574749 0.22356454356471344713241933277459 -0.75392140537173413239457886447781
5
-225.704968252599996958  
O 1.1867434949103226049516024431796 -1.0194918504899881384062609868124 -0.01380781364710735245604489307425
O 1.4060405318711270972187321603997 0.24659503085058173676991088996147 0.0078071541607535824974783977836523
O -1.5843683490436064609241384459892 0.11251915228952437397769159588279 0.0020315100636582547090347450335912
H -2.1527188474293339481846487615258 0.19805366671692903324242251983378 0.76041955578166542384366266560392
H -2.1509983647870281053826602146728 0.2235804549579757383170885987056 -0.75433104158344632672594798350474
5
-225.704845215599988251  
O 1.1866276424219595053699549680459 -1.0200871728359786061446357052773 -0.013817992258304753749875715129747
O 1.4061316307904672129325263085775 0.24719463913856509762467794644181 0.0078173758149441361503528824528075
O -1.5843356582342746907698938230169 0.11251349167979228516056622311226 0.0020314485454974418564277893750614
H -2.1527823545797204474183672573417 0.19805723475740855121784989023581 0.76085556656359853988647046207916
H -2.1510608274011628893163106113207 0.22359870388872576940642034060147 -0.754766759145305332623365757172
5
-225.704715925599998627  
O 1.186509401087959103548996608879 -1.0206957185135638876971597710508 -0.013828396736676705491841943285181
O 1.4062249272053366500045967768528 0.24780750389248068499270516440447 0.0078278236718552114681290987618922
O -1.5843012704599022111295880677062 0.11250753714541529559856058995138 0.0020313836780210237607791068370489
H -2.1528578429356990397991467034444 0.1980624026978537732812668537008 0.76131948524102088793341636119294
H -2.1511352040112110550751367554767 0.22361949185093765724019476692774 -0.75523033677188855516959620217676
5
-225.704579978800012441  
O 1.1863887279476861280613775306847 -1.0213177334385104000347155306372 -0.013839031279211291142194895087414
O 1.4063204633891628336783696795464 0.24843387114601739318331397043949 0.0078385019284306443193566238392123
O -1.5842650507321540676031190741924 0.11250126530724161022511964347359 0.0020313151995957961712391259823107
H -2.152946380537173354241531342268 0.19806932306983857094984102786839 0.7618132174487538543772302546131
H -2.1512225580336186148144861363107 0.22364303548558212009211842996592 -0.75572367594500688969816337703378
5
-225.704436927300008620  
O 1.1862655795742507169876489570015 -1.0219534662257636625781742623076 -0.013849900128775658597612974176627
O 1.4064182821222115382653328197193 0.24907398962624482940952930221101 0.0078494148295365131356993160238744
O -1.5842268539125743398443546539056 0.11249465102376704495057424537663 0.0020312428244867804412454592721815
H -2.1530491164328378062009505811147 0.1980781602375806527138735191329 0.76233879976383345233870159063372
H -2.151324033609895991503435652703 0.22366956766286727464887462701881 -0.75624880873860023111632244763314
5
-225.704286279699999795  
O 1.1861399122151592422369503765367 -1.0226031676698279504478250601096 -0.013861007569285309706796915918403
O 1.4065184264618977305616454032133 0.24972811024969515658611385333643 0.0078605666595506044902474940272441
O -1.5841865239769852280460327165201 0.11248766727000789056312157754292 0.0020311662479690338091453671864883
H -2.1531672858515400470480471994961 0.19808909107503208657519166990824 0.76289840859780599924278021717328
H -2.1514408606967179160562864126405 0.22369933847828857298445370815898 -0.75680790673534681367584653344238
5
-225.704127494200008641  
O 1.1860116815901906583974323439179 -1.0232670910562136068477911976515 -0.013872357933525288412046627684049
O 1.4066209399873828012061949266354 0.25039648642110878817845787125407 0.0078719617531759003559166387731239
O -1.5841438933184264215014991350472 0.11248028501603621331916826875386 0.0020310851389968090363602470915794
H -2.1533022160561254843003098358167 0.19810230588336708024144172668457 0.76349436903375988983100342011312
H -2.1515743609490467491696108481847 0.22373261646443898253977522472269 -0.75740328979483939608741138727055
5
-225.703959971500012216  
O 1.1858808430730556349175230934634 -1.0239454918786936588048774865456 -0.013883955568124084142822560750119
O 1.4067258666186108762019557616441 0.25107937375648081701484670702484 0.0078836044580760326200286058906386
O -1.5840987819929519542228035788867 0.11247247309253922964433769493553 0.0020309991472193950068358958560566
H -2.1534553323708589545049107982777 0.19811800926404385392309848157311 0.76412916429427757414316602080362
H -2.151725953673400137944327070727 0.22376968975970315534063104223605 -0.75803743559576952648626502195839
5
-225.703783047499996428  
O 1.1857473516705765437251329785795 -1.0246386278512435996645990599063 -0.01389580488539927938251850036977
O 1.4068332506418319560737018036889 0.25177703009222313079717991968209 0.0078954991869529065479094143142902
O -1.5840509969331595385710897971876 0.11246419805783110235086752481948 0.0020309078945461665061111844465813
H -2.1536281644524168932264274189947 0.19813642102438031034061793889123 0.76480544561855490215407371579204
H -2.1518971621134128646701810794184 0.22381086735742844462393463800254 -0.75871298938286180213452780662919
5
-225.703595985199996221  
O 1.1856111620125706629380601953017 -1.0253467588247995312400462353253 -0.013907910325877010163098113082469
O 1.406943136719062792394652205985 0.25248971540244041777967254347459 0.0079076503830934723182632950511106
O -1.5840003311093124871433701628121 0.11245542405244284001053500787748 0.0020308109757966497262160476822146
H -2.1538223529396298694393863115693 0.19815777714741966697431507782312 0.76552604275604529959764477098361
H -2.1520896201033008487968345434638 0.22385648043559697173421341176436 -0.75943277451887947204767215225729
5
-225.703397965100009515  
O 1.1854722284129546316933101479663 -1.0260701466162072126309112718445 -0.01392027636145123925537347986392
O 1.407055569824017693392192995816 0.25321769162764867777681843108439 0.007920062520109884263153077199604
O -1.5839465626663995490019942735671 0.11244611264744129586201637494014 0.0020307079582375089574219906296548
H -2.1540396563203483282222805428319 0.19818233081812697271573142643319 0.76629397476190874716195367000182
H -2.1523050788493707230486506887246 0.22390688374154057993514754798525 -0.76019980321846347681713496058364
5
-225.703188074499990989  
O 1.1853305048506364016702718799934 -1.0268090549573751779632857505931 -0.013932907482014717653884261494568
O 1.4071705952699438135766740742838 0.25396122262098941302355115112732 0.0079327400881065157633997841912787
O -1.5838894540213386274984941337607 0.11243622269193330465153479735818 0.0020305983785486271184228534991689
H -2.1542819581819192542582186433719 0.19821035346597964954540316284692 0.7671124614267431640612926457834
H -2.1525454141462549983998542302288 0.22396245701628619828582600348454 -0.76101728792234313303310955234338
5
-225.702965295500007414  
O 1.1851859449231361143262120094732 -1.0275637495213656436021665285807 -0.013945808230329946597603196778437
O 1.4072882587484139005340466610505 0.25472057417892868258491034794133 0.007945687631468537071022240070306
O -1.5838287509124164831320058510755 0.11242571014442988286408109388503 0.002030481741067916880150168168484
H -2.1545512746846275931034142558929 0.19824213586255154395665556421591 0.76798493510354692848096647139755
H -2.1528126338688795549103360826848 0.22402360650015004650548178233294 -0.76188865314275699969215338569484
5
-225.702728491800002075  
O 1.1850385019852214263380574266193 -1.0283344975670380971877193587716 -0.013958983165633397083293942841919
O 1.4074086061934125702066467056284 0.25549601368477653506872115940496 0.0079589097100892652880688160621503
O -1.5837641814327034772702518239385 0.11241452790496148095300554814457 0.0020303575164660019047868644292976
H -2.1548497622834461573404496448347 0.19827798926130107970422500329732 0.76891505290737216515850604992011
H -2.1531088856346061177760020655114 0.2240907664752227468341061467072 -0.76281754760433884143822069745511
5
-225.702476393900013818  
O 1.1848881290550008493767109030159 -1.0291215680621468298028275967226 -0.013972436894372450635892768389112
O 1.4075316838776483763240321422927 0.25628781022851887527735925687011 0.0079724109310738335704149548632813
O -1.5836954550282431597452159621753 0.11240262564787141530420200297158 0.002030225140689656190828848991714
H -2.1551797256859313023369395523332 0.19831824653848920125831511995784 0.76990670943621097865872116017272
H -2.1534364647827382022171605058247 0.22416440083003544292417075212143 -0.76380785696358965974894772443804
5
-225.702207581799996206  
O 1.1847347789750704016853433131473 -1.0299252313577398343369395661284 -0.013986174022891144363978099818269
O 1.4076575382539644465396122541279 0.25709623428325473204480999811494 0.0079861959020273518700117065804989
O -1.5836222614637640582202493533259 0.11238994963632975565559490860323 0.0020300840101866658889140371258009
H -2.1555436261323950297708051948575 0.19836326342596174998611502360291 0.77096404979089228071131856268039
H -2.1537978225499156970101921615424 0.22424500473820638268840355067368 -0.76486371676254727436372604643111
5
-225.701920467000007875  
O 1.1845784043050566758381592080696 -1.0307457591878472769053587398957 -0.014000199185661503162303453962068
O 1.4077862160588934248295345241786 0.25792155770369362688398950922419 0.0080002692586391387086219850743873
O -1.5835442697669930289805506617995 0.11237644254365830587261143591604 0.0020299334805023486714981029166438
H -2.1559440897432629036245543829864 0.19841341971361436957721480212058 0.7720914829534645251740698768117
H -2.1541955744153775675897577457363 0.22433310631056435635599655142869 -0.76598952577461865143249042375828
5
-225.701613270600006445  
O 1.1844189573424750427932394813979 -1.0315834247364978892846920643933 -0.014014517047796940657500286420145
O 1.4079177643384765961087623509229 0.25876405378858091665961183025502 0.008014635667348958200650876904092
O -1.5834611271838530122124666377204 0.11236204326726427493721160999485 0.0020297728668921032404992566000601
H -2.1563839161807161204365002049599 0.1984691205327966390115079775569 0.77329369526705760140572465388686
H -2.1546325087618831695124299585586 0.22442926833759413440816388174426 -0.7671899594965921886924320460821
5
-225.701284005399998023  
O 1.1842563903248510825960693182424 -1.0324385019719310996322292339755 -0.014029132299862419330782614679265
O 1.4080522301627749204300243945909 0.25962399662859342308607324412151 0.0080292998200151774468302789955487
O -1.583372458041316210852755830274 0.11234668673329331611832060389133 0.0020296014410252426023173466518301
H -2.1568660870400604423480217519682 0.19853079756565264468726184077241 0.7745756645973429499463236425072
H -2.1551115952086350446847973216791 0.22453408996328405589082422011415 -0.76846998425553236788942967905314
5
-225.700930443900006139  
O 1.1840906552804566498338090241305 -1.0333112658116083704129550824291 -0.014044049625349981288979783755622
O 1.4081896608166848405829796320177 0.26050166125848372988826895380043 0.0080442664011640737514730048474121
O -1.5832778626710310998504382951069 0.11233030371561748828046489734334 0.0020294184299549144004370937466319
H -2.1573937747427800459831814805511 0.19859891035483370758107923848002 0.77594267414630346824111484238529
H -2.1556359934603852579471094941255 0.22464820845235644597437385527883 -0.76983487100261382973798163220636
5
-225.700550095799997052  
O 1.1839217040345708653603651328012 -1.0342019920132095034404073885526 -0.014059273733355937344158270718708
O 1.4083301037902602459439549420495 0.26139732355481065662061723742227 0.0080595401211133003982478584248383
O -1.5831769163321585125459023402072 0.11231282064426571787318920314647 0.0020292230085409992089429120909472
H -2.1579703510697196833234556834213 0.19867394751497854943345089395734 0.77740032643574563664401466667186
H -2.1562090618154461374444963439601 0.22477230091233443842746453356085 -0.77129020918346014035194002644857
5
-225.700140177099996208  
O 1.1837494883777104348610009765252 -1.0351109569183487568722057403647 -0.014074809353746983719979368743225
O 1.4084736066194367687387511978159 0.26231125997473719868580133152136 0.0080751257105781525796883713042007
O -1.5830691681247501811924394132802 0.11229415941677654833252830712809 0.0020290143033813668946296893125236
H -2.1585993958598304054419259045972 0.19875642805602583562674112727109 0.7789545571872394935653005632048
H -2.1568343658545026109152331628138 0.22490708604216144705922886259941 -0.77284192067158852257335865942878
5
-225.699697578199987902  
O 1.1835739600826213901996197819244 -1.0360384373022184512080912099918 -0.014090661206584033718347548358452
O 1.4086202168714130333881939804996 0.26324374740734368671724041632842 0.0080910278911027391085530879877297
O -1.5829541399437196957933338126168 0.11227423722242978187946249590823 0.0020287913933397117710599744100364
H -2.1592847053484032215919796726666 0.19884690252925096842773200478405 0.78061164905353952470079548220383
H -2.1575156867413847194825393671636 0.22505332574929454159118336065148 -0.77449627352419792014615040898207
5
-225.699218828699997630  
O 1.1833950708184250988352914646384 -1.0369847102385807424695940426318 -0.014106834011582353519131949326493
O 1.4087699822272392591315792742535 0.26419506303955953008255619351985 0.0081072513833111998354796767785047
O -1.582831325465829497289860228193 0.11225296635890213980957241801661 0.0020285533041025645244193054139714
H -2.1600303001999057173065921233501 0.19894595424667038674471086778794 0.78237824474451966860755192101351
H -2.1582570292155698332692281837808 0.22521182682521143081366687965783 -0.77625989500253333996937499250635
5
-225.698700061500005631  
O 1.1832127722493692711935864281259 -1.0379500529253895546588637444074 -0.014123332502299268745304949845831
O 1.4089229503802949139412703516427 0.26516548417977736651351960972534 0.0081238009224411933395515461597824
O -1.5827001891843097691747743738233 0.11223025406957011507191879218226 0.0020282990026425089420680780705197
H -2.1608404331635475692507952771848 0.19905420037909399288977851938398 0.78426135978178790342241200050921
H -2.1590626292139387665258709603222 0.22538344246127231529364109974267 -0.77813978425998642229899360245327
5
-225.698136971400003858  
O 1.1830270160434563919693573552649 -1.038934742513160980337261207751 -0.014140161411623058604347669131585
O 1.4090791690337163277746412859415 0.26615528808823962769736226618988 0.0081406812419504339523035341130708
O -1.5825601655200844941617788208532 0.1122060023885701196544317781445 0.0020280273998964644215081687406155
H -2.1617195961853652441675421869149 0.19917229296294142182333075652423 0.78626839434838580178421807431732
H -2.1599369609603149555709933338221 0.2255690736689623665522930195948 -0.78014332420441823146006754541304
5
-225.697524779600001921  
O 1.1828377538843053429218343808316 -1.039939056113702520178776467219 -0.014157325476951278936388334273033
O 1.4092386859407026733492784842383 0.26716475197290684429063389870862 0.0081578970798561762506340144796013
O -1.5824106580314667436226727659232 0.11218010800502363488728718721177 0.0020277373515763699556024857173497
H -2.162672527109717801607757792226 0.19930091991157433684023203568358 0.78840714405473266701562806701986
H -2.1608847436346634296455704316031 0.22576967062752217874077587111969 -0.78227829229540624123018233149196
5
-225.696858183199992709  
O 1.1826449376027639015518388987402 -1.0409632701611897243054727368872 -0.01417482941291677532580361997816
O 1.4094015486625244282237190418527 0.26819415237463833934228318867099 0.0081754531530364195346383127116496
O -1.5822510386721946318289155897219 0.11215246213275947839704826947127 0.0020274276521275880896810761555571
H -2.1637042146503397965773274336243 0.19944080567528776892771702478058 0.79068580986016623324275087725255
H -2.1619109464256118791070093720919 0.22598623370900527973503812972922 -0.78455287039490817502240815883852
5
-225.696131316499986497  
O 1.1824485190869646888955912800157 -1.0420076605156178839450831219438 -0.014192677930838596203622081759477
O 1.4095678047298783042151626432315 0.26924376525398768800201310114062 0.00819335417300487249547824575302
O -1.582080647233855552613590589317 0.11212295041533575090664243134597 0.0020270970391903560953172913627895
H -2.1648199034704327381462007906521 0.19959271199875597280204431172024 0.79311300610866652949226818236639
H -2.1630207934329588326249904639553 0.22621981449250419538010703490727 -0.78697565281543602200287068626494
5
-225.695337705399992956  
O 1.1822484504309833663882045584614 -1.0430725021400821805883651904878 -0.014210875721130489940380314806134
O 1.4097375014878552601516048525809 0.27031386567067150483723025899963 0.0082116048317034760067878451650358
O -1.5818987909359218946292457985692 0.112091452855917012021436107716 0.0020267441902739251162468558931096
H -2.1660250973350674286166395177133 0.19975743835513332102848949034524 0.79569776677357839655968518854934
H -2.1642197669204659149500002968125 0.22647151640830431862383420593687 -0.78955565256571158538889676492545
5
-225.694470223100012163  
O 1.182044683942125029574299333035 -1.0441580689355720590327791796881 -0.014229427465315983014626510794187
O 1.4099106860900816329262852377724 0.27140472761999234752039455997874 0.0082302098116226792695604430605272
O -1.5817047441734224388909524350311 0.11205784376861654960677583403594 0.0020263677222110074160887904781703
H -2.1673255611456161418004739971366 0.19993582224864964169697145734972 0.79844954966733483470164856043993
H -2.1655136093087721249617061403114 0.2267424951815691369638727792335 -0.79230230552165636925820990654756
5
-225.693521047199993745  
O 1.1818371720609921471378811475006 -1.0452646336998554499331248734961 -0.014248337820212510565487384894823
O 1.4100874055720780120282142888755 0.27251662399056719721102126641199 0.008249173770483802028974373854453
O -1.5814977484856156397796667079092 0.11202199177745471303513369321081 0.0020259661914300741876460154600181
H -2.1687273211285407192860930081224 0.20012873919679324830056543760293 0.80137823800584673250568812363781
H -2.1669083233794523835058498661965 0.22703395888510624622824707330437 -0.79522547200301219039175748548587
5
-225.692481619000005821  
O 1.1816258675941242461959745924105 -1.0463924676364706467524001709535 -0.014267611419575743428311831451083
O 1.4102677066360742585970911022741 0.27364982606967525047281242223107 0.008268501342514389396143315025256
O -1.5812770127480857418333926034393 0.11198375985162309365072985656298 0.0020255380998521707071324815530033
H -2.1702366634620697816160372894956 0.20033710251847022809634779605403 0.80449413934983560192648610609467
H -2.1684101708766521099391866300721 0.22734716764935011812376330908592 -0.79833543580240451387197708754684
5
-225.691342609700001276  
O 1.181410723587231537123898306163 -1.0475418404988252607523691040114 -0.014287252864369987329085098792802
O 1.410451635808894765844456742343 0.27480460368754155986437126557576 0.0082881971294845487030489294966173
O -1.581041713641514911969920831325 0.11194300537934426253983133392467 0.0020250818903412063330671255556581
H -2.1718601307639482378419870656217 0.200561862796663908925509645087 0.80780798113444696184615168021992
H -2.170025669073461394020796433324 0.22768343302459381760627366020344 -0.8016428996548998764382076842594
5
-225.690093883999992386  
O 1.1811916934735597894956526943133 -1.0487130198931495783654099795967 -0.014307266724490426759719419180783
O 1.4106392392069047048153151990846 0.27598122452510448487927874339221 0.0083082657013809069201926149617066
O -1.5807909963261344010732045717305 0.11189958029360722036038566784555 0.0020245959525758195664268956903697
H -2.1736045160772774487156766554108 0.20080400697635117368555768280203 0.81133090309567257314427024539327
H -2.1717615847061715328436548588797 0.22804411681108735510115081979166 -0.80515897774098799111186508525861
5
-225.688724480100006531  
O 1.1809687310445986518914196494734 -1.0499062713206117614106460678158 -0.014327657528268509384838935716289
O 1.4108305626093904372453380346997 0.27717995415951451887437428922567 0.0083287115875244725760051522911454
O -1.5805239755198403628355663386174 0.11185333125107516094587367661006 0.0020240786232874944348958390349935
H -2.1754768546017375641099533822853 0.20106455713290774522938875179534 0.8150744452977167764373689351487
H -2.1736249258324087385574330255622 0.22843062939762126539733344543492 -0.80889518374331759176243394904304
5
-225.687222592099999474  
O 1.1807417904573127565015511208912 -1.0511218580137979827782146458048 -0.014348429775769517419137244473859
O 1.411025651452886275905029833666 0.27840105589343172587390995431633 0.008349539289077983345022104799682
O -1.5802397368639240493592978964443 0.11180409987240384761530975765709 0.00202352818806044495308915642795
H -2.1774844128800658893396757775918 0.20134456885467810760559359550825 0.81905053238670189053038939164253
H -2.1756229309941446103948692325503 0.22884442767885271319272533219191 -0.81286341511642423718342342908727
5
-225.685575568199993768  
O 1.1805108264195902645354863125249 -1.0523600403947483972189047563006 -0.014369587912438150714700135779367
O 1.4112245506572163034064715247951 0.27964479021223370702742272442265 0.0083707532518757909317796972459291
O -1.5799373386901396365544769651024 0.11175172304911362708423894218868 0.0020229428870932402405313776938556
H -2.179634674838339503111228623311 0.20164512918899965554508924014954 0.82327145275264923540703421167564
H -2.1777630553151952064183660695562 0.22928701225218856007970202881552 -0.81707593232720188147766293695895
5
-225.683769918400003007  
O 1.180275794090650531842356940615 -1.0536210762515230143776534532662 -0.014391136342174549664352234401576
O 1.4114273047137111394278008447145 0.28091141496610400052347245036799 0.008392357880051538182586412517594
O -1.5796158141205722813538159243762 0.11169603330281770159349008508798 0.0020223209245946228464207994335311
H -2.1819353249793023152847126766574 0.20196735417211883478749712139688 0.82774983312379535327352186868666
H -2.1800529538008772689750003337394 0.22975992409896378587674803384289 -0.82154533360710602085674736372312
5
-225.681791338700008964  
O 1.1800366492473348678515776555287 -1.0549052201375122006510309802252 -0.0144130794106137587878846417766
O 1.4116339575285825613804036038346 0.28220118476182265432328222232172 0.0084143575204500917902317169705384
O -1.5792741736054218826268424891168 0.11163685923169487657080622966532 0.0020216604678470091738251568358464
H -2.1843942282802233378902201366145 0.20231238585351793424216282346606 0.83249860807000197748806158415391
H -2.1825004613172005463184177642688 0.23026474059364404611827126245771 -0.82628452445866518161210478865542
5
-225.679624757099986709  
O 1.1797933482144979944195029020193 -1.0562127234666423003517365941661 -0.014435421404017720684032077826942
O 1.411844552533374264058352309803 0.2835143510584287596110186768783 0.0084367564594996814764105153017226
O -1.5789114078579031819060674024513 0.11157402601053421908883223068187 0.0020209596562543118668242581037475
H -2.1870194071995388007678684516577 0.20268138892755374613763308389025 0.83753098411701876191415294670151
H -2.1851135696532613117426535609411 0.23080307092888871500768743771914 -0.83130668188127598838832454930525
5
-225.677254390499996362  
O 1.1795458479726717015978465497028 -1.057543833881102290916942365584 -0.014458166555724400251237149461758
O 1.4120591324796731846902275719913 0.28485116154244405350937086041085 0.0084595589312092076689220121465951
O -1.5785264911461420744842598651303 0.11150735597099555029831918773198 0.0020202166080093902564285279765954
H -2.1898190147111500358789726305986 0.20307554675630412610587427479913 0.84286039877159391053851322794799
H -2.1879004006928099990147984499345 0.23137655076451607571996760270849 -0.8366252135267164824483643315034
5
-225.674663830800000142  
O 1.179294106145538867380651026906 -1.058898795194195496804923095624 -0.014481319020013554491055352002604
O 1.4122777394892533919801280717365 0.28621186007155302588600420676812 0.0084827690902862205868384393170345
O -1.5781183850524826972616665443638 0.11143666924461129164036776728608 0.002019429427910881744145932259471
H -2.1928013047101573285146969283232 0.20349605704821802087955973092903 0.84850047393420668928598615821102
H -2.1908691769426833495515438698931 0.23198683633084921096312314148236 -0.84225371122406211821243005033466
5
-225.671836150300009649  
O 1.1790380811577430009151612466667 -1.0602778469176641351623402442783 -0.014504882890185921695547222043388
O 1.4125004149118225438286344797234 0.28759668619737777106593057396822 0.0085063910305299347824892208791425
O -1.577686042622678863622809330991 0.11136178448305261712292235642963 0.0020185962152526929457019289060327
H -2.1959745991600114756181483244291 0.20394412704225084453923955152277 0.85446496427914131466252456448274
H -2.1940281887817247863381453498732 0.23263559788558199614705301883077 -0.84820589948995495088723828303046
5
-225.668754028899996911  
O 1.1787777320973500394529764889739 -1.0616812245026454597507381549804 -0.014528862186619705826329251863172
O 1.4127271994506256369561469909968 0.28900587540824768106872966200172 0.0085304287728329378920344439052315
O -1.5772284128803057967616041423753 0.11128251964046577404676696687602 0.0020177150743064670157522755289392
H -2.1993472521038461842124434042489 0.20442096824327610216087691696885 0.86076770029878113543730933088227
H -2.1973857586132909958109848957974 0.23332451253341687791298397769424 -0.85449557873838510868580442547682
5
-225.665399911399987332  
O 1.178513018902018316680369025562 -1.063109158849000479563073895406 -0.014553260846858370042289365642318
O 1.4129581330276987927163645508699 0.29043965862865522842284349280817 0.0085548862551141115206920773061938
O -1.5767444457218480202698174252873 0.11119869282417187139611058910305 0.0020167841252877400162746290845917
H -2.2029276111291120621160644077463 0.20492779079022005461752087285277 0.8674225267661512805972279238631
H -2.2009502025279812364999543206068 0.23405525651331193781601314185536 -0.8611365639148269579550287744496
5
-225.675736537450006836  
O 1.1782439023219362095318274441524 -1.0645618758599151298938068066491 -0.014578082734331188757836983427296
O 1.4131932547180878767534295548103 0.29189826179331251898574350889248 0.0085797673404859973317337917819714
O -1.5762330970408511277014440565836 0.1111101231777859993377077785226 0.0020158015095360646076749766564262
H -2.206723975854207431268605432706 0.20546579738548981231005541303603 0.8744432372699046940311973230564
H -2.2047297888607553240092329360778 0.23482949694459817613356733545515 -0.8681426191046527351957706741814
5
-225.693508363400013650  
O 1.178513879278424214547271731135 -1.063104189715914582592404258321 -0.014553176016095370828851152111838
O 1.4129572717912641799387074570404 0.290434689647811494772611240478 0.0085548014255041066739027044718569
O -1.5767471182357046810551537419087 0.11119915573468752700847517189686 0.0020167892875435924036897628042198
H -2.2029063515811948548162035876885 0.20492475441872684549515781782247 0.8673845913538469343251335885725
H -2.2009290336925384501398639258696 0.23405094374259041711816564657056 -0.86109871044911778792396717108204
5
-225.697001748500014173  
O 1.1787781377589194864441424215329 -1.0616777418290370693654267597594 -0.014528802972723783848429945919634
O 1.4127264088896216431834318427718 0.28900245939119917348847366156406 0.0085303702276330328757580900855828
O -1.5772332266925128685386425786419 0.11128335346970012753597956134399 0.0020177244339806723986974201778821
H -2.1993059133584131892291679832852 0.2044150188938092527202172732359 0.86069658548430139077822786930483
H -2.1973445900330670355060647125356 0.23331617051897898806878117738961 -0.85442462307965993950631400366547
5
-225.700215060499999709  
O 1.1790367225784394999976711915224 -1.0602822765681121364167438514414 -0.014504959239003356596953153712093
O 1.4125006222359066665461568845785 0.28760131521187043412979278400599 0.0085064693797543399628180438298841
O -1.5776924823214422133332845987752 0.11136289997637000004360174898466 0.002018608834352108531012826020401
H -2.1959142427927438312451613455778 0.20393537105357514849224287445395 0.85436521899394635148894394660601
H -2.1939680712020193098510389972944 0.23262348613182556866796346639603 -0.84810638622306933065431167051429
5
-225.703166245400012713  
O 1.179289679099032150944026398065 -1.0589175352670654461917365551926 -0.014481640398594121735276196716313
O 1.4122798675320371586394685436971 0.28623099825916548111237602824986 0.0084830944635921490953878176810576
O -1.5781259513663754567858177324524 0.11143797994488824354419875817257 0.002019444399773339879344824510099
H -2.1927228712908699570505177689483 0.20348458333806385134323591046268 0.84837643871156298569502496320638
H -2.1907910406144730508515294786775 0.2319711899032759483407772904684 -0.84212997700823999380759232735727
5
-225.705873007999997526  
O 1.1795370531500033450811315560713 -1.0575832565857283817933875980088 -0.014458841990574891264720314154602
O 1.4120641000341260795636344482773 0.28489124700438500648047579488775 0.0084602410164968128852835960174161
O -1.5785347010752059926375068243942 0.11150877823918246833923006988698 0.0020202330551688527440767906284691
H -2.1897233224133079154682945954846 0.20306142657017103858585471698461 0.84271620675213199103126271438668
H -2.1878050539377897898418723343639 0.23135758007787388113030146996607 -0.83648138807270089323253614566056
5
-225.708352654399988069  
O 1.1797788909977218185787251059082 -1.0562791768983024187633645851747 -0.014436559514072912560611605670147
O 1.4118532745828547003696940009831 0.28358179763061341915886259812396 0.0084379045357800865068131912494209
O -1.5789197946999939947687607855187 0.11157547902691880570280602569255 0.0020209767308727259044198731885444
H -2.1869071516217970518880520103266 0.20266467578514529845890024262189 0.83737056372913387658485362408101
H -2.1850016986981168898296346014831 0.23078096177904480756915006622876 -0.83114669063694801565134184784256
5
-225.710621960200001013  
O 1.1800152392431519920990012906259 -1.0550050305932752170434696381562 -0.01441478843431786074913425466093
O 1.4116473456898985805452184649766 0.28230238432729171105250998152769 0.0084160804842651586177293410173661
O -1.5792822868203759689720300229965 0.11163826498574634660254645268651 0.0020216773516212611233600071614092
H -2.184265983334892080591771446052 0.202293115590727434760509595435 0.83232568732888490004029335977975
H -2.182372631191249912063767624204 0.23023965433120321955051679196913 -0.82611209289609410788557397609111
5
-225.712697060099998225  
O 1.1802461447581744646839752022061 -1.053760550440219656564977412927 -0.014393524188453946446863973562813
O 1.4114462676154451159504787938204 0.281052739672597196030068289474 0.0083947642965826723554512156511009
O -1.5796232190960397545609339431394 0.11169731653428312256881582698043 0.0020223368294820030614811212643644
H -2.1817915448196769645505810331088 0.20194554522934063389705272584251 0.82756794548009982026570696689305
H -2.1799096102218009640694162953878 0.22973199815515660260345498500101 -0.82136399308488372561498636059696
5
-225.714593364199998859  
O 1.1804716546260902720888452677173 -1.0525454679459147477871283626882 -0.014372762198404106376292688196372
O 1.4112499944114755834334573592059 0.27983259497765378132072555672494 0.0083739513931407744129487014106417
O -1.5799436164118918490828491485445 0.11175281120054009198483413456415 0.0020229570547883046760517800066737
H -2.179475696688983443749521029531 0.20162078291476775993018577537441 0.82308394414029950603151064569829
H -2.1776045275275155432836982072331 0.22925636064394061541804603621131 -0.81688902713778321906801238583284
5
-225.716325493999988794  
O 1.1806918161083026497237824514741 -1.0513595137084552622042110670009 -0.014352497871429913123275667885537
O 1.4110584799537142508540910057491 0.27864168064107930344874830552726 0.0083536371769575394619078423374958
O -1.580244483451482606639615369204 0.11180492301577284186553384870422 0.0020235398902884852746775212750663
H -2.1773104601870558738596628245432 0.20131766989365712516857342961885 0.81886056965309794719587443978526
H -2.1754494348541961734611049905652 0.22881114171446637062246054483694 -0.81267411089425412029640938271768
5
-225.717907237800005760  
O 1.1809066765543425603368632437196 -1.0502024177667785842515968397493 -0.014332726590344516820474396467944
O 1.4108716780349570552033355852473 0.27747972650610325251463450513256 0.0083338170311804786460907479295201
O -1.5805268016774762784848462615628 0.11185382197580324981078803148193 0.0020240871580784760251636722472313
H -2.1752880411519321945945648622001 0.20103507407383156002644852833328 0.81488502548608132691754235565895
H -2.1734365679686700190131887211464 0.22839477860788476304421124041255 -0.80870647674519380299074100548751
5
-225.719351526999986390  
O 1.181116283371598241203059842519 -1.04907390990930515783929877216 -0.014313443740199074255547984080295
O 1.4106895423901231190200178389205 0.27634646216262925833007102482952 0.0083144863391663853535717976228625
O -1.580791526758900999993784353137 0.11189967361418177993481748444538 0.0020246006415917355662770216184754
H -2.1734008504981581211268348852172 0.20077189292813346632726734242169 0.81114486349249559360430339438608
H -2.171558366924715599566297896672 0.22800574986440036440171752474271 -0.80497370482136187952448835858377
5
-225.720670426699996369  
O 1.1813206839106780154935449900222 -1.0479737200403953512051202778821 -0.014294644751915254465846061293632
O 1.4105120267960413737995395422331 0.27524161732137336633385871209612 0.0082956405276441678997567663600421
O -1.5810395863961168583244898400153 0.11194263862251693786298289978731 0.0020250820847381215648874697166093
H -2.1716415213817401586027244775323 0.20052705600021952792033630430524 0.8076280098669068596706210882985
H -2.1698074931816271337936541385716 0.22764257872120885473066209669923 -0.80146374892790894772787169131334
5
-225.721875138799987326  
O 1.1815199254666719497208760003559 -1.046901578522764664214150798216 -0.01427632498786280193514564018642
O 1.4103390850932380207183314269059 0.2741649221488277055058802034182 0.0082772749595723133647640068488727
O -1.5812718785259831655309881170979 0.11198287253412846087297083386147 0.0020255331704336575725233782208079
H -2.1700029235795179616275163425598 0.20029952711694976041911786523997 0.80432278664797640654882115995861
H -2.1681768440760698091196445602691 0.22730383603898987598945780064241 -0.79816495782195995278840427999967
5
-225.722976018999986536  
O 1.18171405520635142138985429483 -1.0458572164980968199898825332639 -0.014258479844778281300787803331787
O 1.4101706712397983345397278753808 0.27311610759214616228618410787021 0.0082593850296969889557274768776551
O -1.5814892699159575073508676723577 0.11202052548321704550371435971101 0.0020259555334041080658369349265513
H -2.1684781746099042187836403172696 0.20008830600449287184794400218379 0.8012179276671329564152301827562
H -2.1666595637134067331430742342491 0.22698814244022622044205661495653 -0.79506609124765026397341216579662
5
-225.723982601500011924  
O 1.1819031200956071625540744207683 -1.0448403661605913939069978368934 -0.014241104749684714569912813431074
O 1.4100067393850845842706576149794 0.2720949056526880127648837515153 0.0082419661631542885660284269988551
O -1.5816925950949236590048485595617 0.11205574202089474411536684783641 0.002026350750901399766501498334037
H -2.1670606482163461414813809824409 0.19989242954027733323307813861902 0.79830259067627107327780322520994
H -2.1652490514711142388648568157805 0.22669416997697752758078593160462 -0.79215633195907497743348812946351
5
-225.724903630799985876  
O 1.1820871668472456850196294908528 -1.0438507610769900413316690901411 -0.014224195152822763366096125992044
O 1.4098472439217060170335571456235 0.2711010497058282675553186891193 0.0082250138082744315287664349511942
O -1.5818826556085081591618290985934 0.11208866098569768288140124923302 0.0020267203430764171856459654463833
H -2.1657439802838429621090199361788 0.19971097265143436527701226168574 0.79556636531478763796343400827027
H -2.1639389678971645558647196594393 0.2264206432909174893097770109307 -0.78942529369122316218465584825026
5
-225.725747100400013778  
O 1.1822662418857026178642399827368 -1.0428881365448821050279093469726 -0.014207746545406961177770988058455
O 1.4096921395177335334381041320739 0.27013427486050839432252246297139 0.0082085234545498948072195233294224
O -1.5820602195729012162672688646126 0.11211941542462952603464998446725 0.002027065768689576604616453536778
H -2.1645220723660418826739260111935 0.19954304885981408168582618145592 0.79299927740869036174586881315918
H -2.1627232382155066048312619386707 0.2261663403016931361833030678099 -0.78686302539437569247837700459058
5
-225.726520292900005416  
O 1.182440391275441093910103518283 -1.0419522298501748824861579123535 -0.0141917544311568073062135297846
O 1.4095413811840731277413851785241 0.26919431821575384722322610286938 0.0081924906036626478356144076542478
O -1.5822260214764314323332428102731 0.11214813256095006177570638783436 0.0020273884283747360506022783255275
H -2.1633890932245916083331849222304 0.19938781052665868753770439525397 0.79059179005451918342828321328852
H -2.1615960538686280756337509956211 0.22593009248849044157125831588928 -0.78446001236181139848469001663034
5
-225.727229825499989602  
O 1.1826096606772769082027707554516 -1.0410427805721267358052273266367 -0.014176214363104219784439408158505
O 1.4093949243260992520987429088564 0.26828091916624791091194879300019 0.0081769108069025455559630799484694
O -1.582380762225073400628616582253 0.11217493380062293351073776648263 0.002027689660281426376614577478108
H -2.1623394785398857287361806811532 0.1992444488244598244097716133183 0.78833480201036632006861282206955
H -2.1605518722109633422689967119368 0.22571078480740222604872258216346 -0.7822071745613993210000103317725
5
-225.727881693999989920  
O 1.1827740952972460863890091786743 -1.0401595308630828817797464580508 -0.01416112193758109830121760808197
O 1.4092527247846560189969977727742 0.26739381968306169534699279211054 0.0081617796587217603804242926912593
O -1.5825251093976868688173453847412 0.1121999347766951676819147110109 0.0020279707420385495626746763520032
H -2.1613679287994078670465114555554 0.19911219345294331461992953791196 0.78621964325331294975995888307807
H -2.1595854144087871517854182457086 0.22550735525530468672528172646707 -0.7800958622172921019810587495158
5
-225.728481320300005564  
O 1.1829337398315344920263214589795 -1.0393022257284392217968616023427 -0.014146472800946037137737043565267
O 1.4091147388821649855117357219569 0.26653276459509422924298860380077 0.0081470928036597740212743090637559
O -1.5826596976740969768826516883564 0.11222324542381302558968769744752 0.0020282328895868495348409066281192
H -2.1604694058317579496986127196578 0.19899031214572701631304596503469 0.78423806858518785301015441291383
H -2.1586916619701552733090466063004 0.22531879415712463554655187181197 -0.77811784940032124868736218559206
5
-225.729033592000007502  
O 1.1830886380988629991151128706406 -1.0384706108309140759615729621146 -0.0141322625918920193738292923058
O 1.4089809237582522349896407831693 0.26569749934710990002528774311941 0.008132845877572769319185930214644
O -1.5827851293759409578854047140339 0.11224497011739462126733712921123 0.0020284772612055366851346871470696
H -2.1596391282297657809863267175388 0.19887811007116273920303228806006 0.78238224928648647527040793647757
H -2.1578658522304423605930878693471 0.22514414328994825087448816702818 -0.77626532572869810788773747844971
5
-225.729542912999988857  
O 1.183238833656344191069820226403 -1.0376644376177193151988831232302 -0.01411848707546175737959082141515
O 1.4088512368422967391268230130663 0.26488777521485001864576247498917 0.0081190346437699546788824278564789
O -1.582901975278928619061957761005 0.1122652077237919626684359286628 0.0020287049539283756247054490984283
H -2.1588725656256761986639958195155 0.19877492889876954840211453756638 0.78064476334583932093380553851603
H -2.157103472589041448514990406693 0.2249824946248879797838782224062 -0.77453088657427371366281931841513
5
-225.730013239399994518  
O 1.1833843696677681656126424059039 -1.036883460309214077810224807763 -0.014105142049610271820503371031919
O 1.4087256359699626973025488041458 0.26410334626780285205427389882971 0.0081056548986819590418839709400345
O -1.5830107754239612916080659488216 0.11228405176896998074465017225521 0.0020289170080427586066729173097656
H -2.1581654321146066521919237857219 0.19868014585477922206990797349135 0.77901858433159976158322024275549
H -2.1564002539719280271413026639493 0.22483298900525472419076322694309 -0.77290752199133261335362021782203
5
-225.730448126600009573  
O 1.1835252884084759283922494432773 -1.03612744154750702207934409671 -0.01409222351504661220611414051973
O 1.4086040798276304730762831241009 0.2633439750112993027464369788504 0.008092702642093756865149245527391
O -1.5831120399802278697620749881025 0.1123015905904588690455980781735 0.0020291144085555052299640887980559
H -2.1575136790192810387623012502445 0.19859317278871471690315786418068 0.77749706914776672839195725828176
H -2.1557521635643634994039530283771 0.22469481477158070870103756533354 -0.77138860450198831752999240052304
5
-225.730850754899989852  
O 1.1836616310621062009289516936406 -1.0353961419288304490748942043865 -0.014079727328343200065674523102643
O 1.4084865280658578345907017137506 0.26260942187233976552462877407379 0.0080801737287206701343400538917194
O -1.5832062501129251508302786533022 0.11231790755504257595109862677418 0.0020292980828806989578028119325381
H -2.1569134871669235486990601202706 0.19851345499246578207852564901259 0.77607394550230057728157362362253
H -2.1551553973376051942523190518841 0.22456720622641887508130764672387 -0.7699678765034678740164508781163
5
-225.731223977300004435  
O 1.1837934383728700993287930032238 -1.0346893287494887125887998990947 -0.014067649523505847825033399089989
O 1.4083729408712533093250840465771 0.26189945399090897026894708687905 0.0080680641910635831487441649301218
O -1.5832938592714762560120789203211 0.11233308120136462071592120537389 0.0020294689074073649429075238970199
H -2.1563612585670641763613275543321 0.19844046997023406797566735804139 0.77474329833024901947879925501184
H -2.1546063714835170799233310390264 0.22444944188123550077307299943641 -0.76863943681587210132732934653177
5
-225.731570344799990835  
O 1.1839207501779029918509422714124 -1.0340067746713119678503289833316 -0.014055986209758692534466106849322
O 1.4082632792157687706691149287508 0.26121384388507767893017330607108 0.0080563701370083458386250896410274
O -1.5833752939902365763913394403062 0.11234718541545646308676964508777 0.0020296277078422509526633987775313
H -2.155853608216077521575471109827 0.1983737262723776206829739976456 0.77349955606850540057450871245237
H -2.1541017144367669011728594341548 0.22434084284230426664663582414505 -0.76739772695942354285847386563546
5
-225.731892138700004580  
O 1.1840436055011940297276851197239 -1.033348256629462058597823670425 -0.014044733561528199156098750677302
O 1.4081575050015440186967907720827 0.26055236829846489809980880636431 0.0080450877389902589881254257875298
O -1.5834509552716622415857727901312 0.11236028968033430486261892156108 0.0020297752615538330010769296762874
H -2.1553873550494504485186553210951 0.19831276225663374557228735284298 0.7723374766206024810699659610691
H -2.1536382577602486421142202743795 0.22424077104593256870579409678612 -0.76623751714345833541131014499115
5
-225.732191397500002950  
O 1.1841620425084780077185087066027 -1.0327135566455767357041395371198 -0.014033887858178509255857591142558
O 1.4080555808891679347993886040058 0.2599148091095246360104908944777 0.0080342132749496621146878538866076
O -1.583521219421335723964716635237 0.11237245917683262586006520677984 0.0020299122977706562584443439334336
H -2.1549595135772245946270686545176 0.19825714469254468452774631259672 0.77125213341144083223355210066075
H -2.1532130278156405012168761459179 0.22414862752785763566620858000533 -0.76515389234366815163213004780118
5
-225.732469942400001628  
O 1.1842760984963092152355557118426 -1.0321024623222798677346645490616 -0.01402344549216047453477074213879
O 1.4079574703209980501839027056121 0.25930095382141316040502942996682 0.0080237431368325937142138570834504
O -1.5835864391380494176075899304124 0.11238375497279012860118996286474 0.0020300395003892070418249904406593
H -2.1545672853086852427395569975488 0.19820646752608225837910538302822 0.77023890147008111650706041473313
H -2.1528232372349074275064140238101 0.22406385072982579198530572739401 -0.76414223843504192057451973596471
5
-225.732729398400010723  
O 1.1843858097459600831058423864306 -1.0315147663631454300059431261616 -0.014013402924596879417507011567068
O 1.4078631377989132555939022495295 0.25871059500361909266885618308152 0.0080136737840885603756380106688084
O -1.5836469447968977153351488595945 0.11239423429371378504448841795238 0.0020301575118887422131963571558799
H -2.1542080495761570801960260723718 0.19816035066838133538169586245203 0.76929344353087003582913894206285
H -2.1524662758223862546458349243039 0.22398591465843065151375412824564 -0.76319822832198358497635126695968
5
-225.732971221199989031  
O 1.184491211925534193127873550111 -1.0309502697585148922598818899132 -0.014003756770434801909308575318391
O 1.4077725485199101829181245193467 0.25814353351661112334625158837298 0.0080040018307429520311169213186986
O -1.5837030455417433483233935476164 0.11240395066493027997900355785532 0.0020302669338213329489062353161444
H -2.1538793551851149743470159592107 0.19811843874983900426478555800713 0.76841169635740880217156245635124
H -2.1521397021649972813861495524179 0.22391432725865692554556574123126 -0.76231780830054074460377933064592
5
-225.733196708700006639  
O 1.1845923393257196121197694083094 -1.0304087767516929563527128266287 -0.013994503693215499043334126838545
O 1.4076856689220911267312885684078 0.25759957347751810674552075397514 0.0079947239388349355948548691230826
O -1.5837550300722318397106391785201 0.11241295409280055439538159589574 0.0020303683270286045602082136696254
H -2.1535789124014463880030234577134 0.19808039990542583574928414691385 0.76758985779040711516785222556791
H -2.1518412356904415005942610150669 0.22384862876083169713758991292707 -0.76149718508854913334715774908545
5
-225.733407017800004724  
O 1.1846892248262983482476329299971 -1.0298900949246381220092416697298 -0.013985640390181118888901501406963
O 1.4076024667728934680610564100789 0.25707852231244893159711750740826 0.0079858368037477971135285059745001
O -1.5838031677349313497416005702689 0.11242129126532890426304334141605 0.0020304622156746428805751403245949
H -2.1533045846831084801920042082202 0.19804592470576709573037987865973 0.76682437374388290329818573809462
H -2.1515687484871235390926358377328 0.22378839009525341996464931071387 -0.76073281288939076372201952835894
5
-225.733603185600003371  
O 1.1847819003888375721800230166991 -1.0293940431205659269409125045058 -0.013977163783044071337924307840694
O 1.4075229108442084413610473347944 0.2565801987923922999890180562943 0.0079773373466384845525967151047553
O -1.5838477097097853896201513634878 0.11242900564174176936127480530558 0.002030549086305374287958480650218
H -2.1530543806611133206274644180667 0.19801472463577399207856899465696 0.76611192576984443736165530935978
H -2.1513202571565654963592351123225 0.22373321119385028432624551442132 -0.7600213809680973486848643005942
5
-225.733786138499993967  
O 1.1848703970579044231214993487811 -1.0289204440400625539808743269532 -0.013969070844017073343423795961371
O 1.4074469707412669006174610331072 0.25610442550557344087991396008874 0.0079692225386890479937873621452127
O -1.5838888897603333738572928268695 0.11243613771257651712254244102951 0.0020306293943968063871186036095651
H -2.1528264467509159452163203241071 0.19798653133135815651577615881251 0.76544941915725861480979119733092
H -2.1510939155990289606279475265183 0.22368271958976426727616626521922 -0.75935980182601903187844527565176
5
-225.733956704799993531  
O 1.1849547447503046004868565432844 -1.0284691268644619022154529375257 -0.013961358657583647358002565397328
O 1.4073746171686558614766227037762 0.2556510315237855435199776366062 0.0079614894631833046240165785434328
O -1.5839269252163219459106358044664 0.11244272512443562184181189422816 0.0020307035643654922953127428542075
H -2.1526190598081655913631493604043 0.1979610954037158698781695420621 0.76483397145804621342080054091639
H -2.1508880076400749281617663655197 0.22363656893139674530779359429289 -0.75874519973183851551112866218318
5
-225.734115623599990386  
O 1.1850349722163528998208903431077 -1.0280399273807470095221106021199 -0.013954024420408014592331902292699
O 1.4073058219722316408706319634803 0.25521985253083806499674324186344 0.0079541353157064984685797881525104
O -1.5839620178507567427317326291814 0.11244880282686961492366606307769 0.0020307719901381444428667411017386
H -2.1524306201836251872805405582767 0.19793818543484831273815416352591 0.76426290159213849939590090798447
H -2.1507009401065926290641527884873 0.22359443759944902518910225808213 -0.75817489984026831262298173896852
5
-225.734263561900007744  
O 1.1851111075663678384728427772643 -1.0276326883173065862564499184373 -0.013947065440691490054159196176897
O 1.4072405576075472932728871455765 0.25481073115036861898019537875371 0.0079471574036017525455299903569539
O -1.5839943547116781541461705273832 0.11245440323206674915201830344813 0.0020308350359540482642228820253649
H -2.1522596450681290569661996414652 0.19791758693527089496555504410935 0.7637337193954776282112106855493
H -2.1505312362004138648785556142684 0.22355602734093896200029405463283 -0.7576464177543709155315809766762
5
-225.734401111199986190  
O 1.1851831771639973478471574708237 -1.0272472590846164486322322773049 -0.013940479146781249025766058480258
O 1.4071787982498868974090555639123 0.25442351669934532010231009735435 0.0079405531542210174011930945425775
O -1.5840241089100308702342090327875 0.11245955632508437826988512142634 0.0020308930392033503961601859089114
H -2.1521047622541318311562008602777 0.19789910154306419864944643904892 0.76324411584167917155241411819588
H -2.1503775292859823586866241384996 0.22352106211720010331411856441264 -0.75715744978659604846882302808808
5
-225.734528802900001665  
O 1.1852512061451234703923773849965 -1.0268834961016983786663558930741 -0.013934263087228462851818733270193
O 1.4071205192769131731012066666153 0.25405806550796139475778545602225 0.0079343201152670423531576560094436
O -1.5840514403724803571549273328856 0.11246428980703090938497723527689 0.0020309463144603575462943112484027
H -2.1519647041425389311086746602086 0.19788254609026176278341324632493 0.76279195370045094204414226624067
H -2.1502385569604980375402192294132 0.22348928686928329345739996369957 -0.75670586368571068902610932127573
5
-225.734647112799990509  
O 1.1853152183990243173639100859873 -1.026541262905271478800273143861 -0.013928414932154598374069998101277
O 1.4070656972856780964065137595753 0.25371424102862766281063500173332 0.0079284559560324138760556422766967
O -1.5840764965437592604047267741407 0.1124686292170861551253935317618 0.0020309951485013746745600382581642
H -2.151838302184680085105128455325 0.1978677517892030168766837050498 0.76237525879496004233004669004004
H -2.1501131554361525566321233782219 0.22346046639754313378745109730517 -0.75628968981307675978342786038411
5
-225.734756468200004065  
O 1.1853752365412415503698184693349 -1.0262204302484065898681819817284 -0.013922932485205725267052301319382
O 1.4070143101188794521050340335933 0.25339191393812765529247599260998 0.0079229584794518592011369761962669
O -1.5840994130427912267577994498424 0.11247259804341781797010213495014 0.0020310398069732062478753853440594
H -2.1517244816362861570269160438329 0.19785456345841481717862109235284 0.7619922118132860244799076099298
H -2.1500002543590883696822402271209 0.22343438431994996906659878277424 -0.75590711306149249715247151470976
5
-225.734857245900002454  
O 1.1854312813608494092676437503542 -1.0259208760199116650113637660979 -0.01391781364938339538017686436433
O 1.4069663374209633310840672493214 0.25309096205555325909131170192268 0.0079178255877029903031516511191512
O -1.5841203142951485460798721760511 0.11247621782489360120482757565696 0.0020310805330345650492052111957264
H -2.1516222565392641996595557429828 0.19784283885984921269596270576585 0.76164114056107945494034083822044
H -2.1498988718435048106414342328208 0.22341084214353973402822362004372 -0.75555646508263885063882980830385
5
-225.734949787999994442  
O 1.1854833728977256512848725833464 -1.0256424857441333031715657853056 -0.013913056500967442910554616730678
O 1.4069217595557732547462137517869 0.25281127083542326294818280985055 0.0079130553563274471512434260489499
O -1.5841393140947630513437616173178 0.11247950827162780940149389152793 0.0020311175487940915859730317549747
H -2.1515307252466335796725616091862 0.19783244791128051787154618068598 0.76132051288651669818108302933979
H -2.1498081099514756431290152249858 0.22338965824494955159096321040124 -0.75523621723800271610116396914236
5
-225.735034398099998043  
O 1.1855315299942239537500654478208 -1.025385150456265881402373452147 -0.013908659133713165839685288460714
O 1.406880558051251117746005547815 0.25255273121822979787154395125981 0.0079086458779724696371848935427806
O -1.5841565161368973413402727601351 0.11248248738045116268402523473924 0.0020311510588750972088056823139368
H -2.1514490661410561322952617047122 0.19782327206554284337869376031449 0.76102893004987903768920887159766
H -2.1497271504581481060824899032013 0.22337066705158048485202471056255 -0.75494497401780091827561136597069
5
-225.735111345999996502  
O 1.1855757700372071550276587004191 -1.0251487707881952182731311040698 -0.013904619851179442907573857723946
O 1.4068427158691099165821469796356 0.25231524377532282832348187184834 0.007904595455601138784262893466348
O -1.5841720145229618577076280416804 0.11248517145100889180753256368916 0.0020311812473632552718261212731932
H -2.1513765337222907625402967823902 0.19781520384507952914354689255561 0.76076512062421841608994554917444
H -2.149655250938237394109364686301 0.22335371831454720048526496611885 -0.75468146690720472324898082661093
5
-225.735180871000011393  
O 1.1856161091367303228594209940638 -1.0249332547538829718547503944137 -0.013900937072609483025065202355108
O 1.4068082172198446144761874165852 0.2520987164631469101827576650976 0.0079009025073241284653491334211139
O -1.5841858942045243807683618797455 0.11248757520030104595232245401348 0.0020312082808282487349227363182536
H -2.151312455029709802545312413713 0.19780814626634196651266961453075 0.76052793490945791443635926043498
H -2.1495917411967080390411410917295 0.22333867636075016571695073253068 -0.75444454883174505432918977021473
5
-225.735243184300003350  
O 1.1856525619837019469571259833174 -1.0247385183939214936543748990516 -0.013897609364303002699170264122586
O 1.4067770477061714018418570049107 0.25190306527159422866901650195359 0.0078975655989594363559636036598022
O -1.5841982314013420829468259398709 0.11248971183037813348359890142092 0.0020312323080895924691524623284522
H -2.1512562263132393169939859944861 0.19780201234538033472354356945289 0.76031633981527402266209492154303
H -2.1495360199808253298670024378225 0.22332541945266928817837026599591 -0.75423318905532832356897188219591
5
-225.735298471199996584  
O 1.1856851419014418080877248939942 -1.0245644855544460138929707682109 -0.013894635425946277179631849207908
O 1.406749194268549052466710236331 0.25172821400134992586572479922324 0.0078945834297290858050377693189148
O -1.5842090939684969619349885761039 0.11249159309429598851970411033108 0.0020312534624496057442111229818238
H -2.1512073100929374191991882980801 0.19779672466990141921350243592315 0.76012941425697888586654471509974
H -2.1494875520474940877591052412754 0.22331383919440844776360677315097 -0.75404646860150337239758755458752
5
-225.735346893199988472  
O 1.1857138608381971867089532679529 -1.0244110879479337850028741740971 -0.013892014091565835914865445488431
O 1.4067246451968793419240455477848 0.25157409432374538971188826508296 0.0078919548332529298323434474582427
O -1.5842185417368903621593290154124 0.11249322935544420198894499662856 0.0020312718613678861639959549734158
H -2.1511652324933594471190190233756 0.19779221500743093820062767917989 0.75996634500863446959328939556144
H -2.149445865491933727042805912788 0.22330383999692557384086910587939 -0.75388357610204781433793641554075
5
-225.735388588500001106  
O 1.1857387291904042392332030431135 -1.0242782675333563791042479351745 -0.013889744399867984953056421204565
O 1.4067033903110595094432255791617 0.25144064819054023907085593236843 0.0078896788485712278371497774287491
O -1.5842266268153812891483767089085 0.11249462960709509518064663780024 0.0020312876067415455705322813173552
H -2.1511295808635400028663298144238 0.19778842397514154183291168465075 0.75982642301746738944245862512616
H -2.149410549393067970669335409184 0.22329533862774902930325993111182 -0.75374380412666930340037652058527
5
-225.735423675899994578  
O 1.1857597561746158199014189449372 -1.0241659696054616901506051362958 -0.013887825404148762542533290798019
O 1.4066854205688559265041703838506 0.25132782086275529120911187419551 0.007887754528664768505219484495683
O -1.5842333938205694909839849060518 0.11249580157902852595164233662217 0.0020313007841001973034777972060283
H -2.1511000018186581250745348370401 0.19778530073231959107715738355182 0.75970904027025754068347396241734
H -2.1493812518044821402440902602393 0.22328826378567498411875646979752 -0.75362654601456180447627275498235
5
-225.735452253000005385  
O 1.1857769494502601315133460957441 -1.0240741501652610434547341355938 -0.013886256356266982528446796152366
O 1.4066707284633559460473861690843 0.25123556831314197701487955782795 0.0078861811251565144126329798268671
O -1.584238880140766303483701449295 0.11249675174947929012780889479473 0.0020313114673010676872189073094432
H -2.1510761992616953541812563344138 0.19778280267137643422259429826227 0.75961368689765285111548109853175
H -2.1493576778641099167543870862573 0.22328255571249813749012957941886 -0.75353129306479860183287655672757
5
-225.735474399100013443  
O 1.1857903153823541320122103570611 -1.0240027728317857569351190250018 -0.013885036635064768040237481727672
O 1.4066593077556217572521291003795 0.25116385413888747679678203894582 0.0078849580166668580688549283763678
O -1.5842431161114733928485520664253 0.11249748537291127947757019001074 0.0020313197157506178089358961358357
H -2.1510579329687447014407553069759 0.19778089523288547302293238772108 0.75953994889895415365543840380269
H -2.1493395883503967347394336684374 0.2232781659221698411510459436613 -0.75345763221598505143816737472662
5
-225.735490174900007787  
O 1.1857998589144362888703199132578 -1.0239518092995885112372889125254 -0.013884165758749270405680853457397
O 1.4066511535991057524341840689885 0.25111265001760940673847244397621 0.0078840847212564950374780181618917
O -1.5842461251664823329576847754652 0.11249800650844449245724376851285 0.0020313255754743088886404844828348
H -2.1510450173656705530333965725731 0.197779551723080898595341636792 0.7594875062373596108500350965187
H -2.1493267984654886859630096296314 0.22327505695605212587828702908155 -0.75340524415945253622339805588126
5
-225.735499623200013275  
O 1.1858055835884753204112485036603 -1.0239212393226666542034308804432 -0.013883643381656778428845377959533
O 1.4066462625211368919764254314941 0.25108193569118714139065673407458 0.0078835608931353204353875696597242
O -1.5842479239597084816892902381369 0.11249831804080855091054758077007 0.0020313290785154841655568702663004
H -2.1510373205755932701777055626735 0.197778753174639360112863073482 0.7594561313672897329141164846078
H -2.1493191768763617588433589844499 0.22327320219104060394776922748861 -0.75337390185616726068218440559576
5
-225.735502769800007172  
O 1.1858074915767653489950816947385 -1.0239110506812187928460389230167 -0.013883469279027033094209286900877
O 1.4066446323934864714999548596097 0.25107169893375946845281987407361 0.0078833863072637795632591206640427
O -1.5842485224527895759649709361838 0.11249842169365957544879819351991 0.0020313302439249974161439293851572
H -2.1510347637275812893165038985899 0.19777848824784177717006627972296 0.75944568817512447811424181054463
H -2.1493166450548564228029135847464 0.22327258570733918285888819355023 -0.75336346949042720666511741001159
