# Supplementary material for: Heavy-atom tunnelling in singlet oxygen deactivation predicted by instanton theory with branch-point singularities
Source: Nat Commun. 2024 May 21;15:4335. doi: 10.1038/s41467-024-48463-2 (PMC11522392; doi:10.1038/s41467-024-48463-2)
Supplement: Supplementary file 4 — Supplementary Dataset 1 [file 41467_2024_48463_MOESM4_ESM.tar › SI_data/instantons/branch-point/O2-D2O.xml]

<?xml version="1.0" ?>
<root>
	<tau1 type="float">-642.8688059868482</tau1>
	<tau0 type="float">1695.4525705112667</tau0>
	<N type="int">512</N>
	<N0 type="int">372</N0>
	<beta type="float">1052.5837645244185</beta>
	<T type="float">300.0</T>
	<UNITS type="str">hartAng</UNITS>
	<N1 type="int">140</N1>
	<x0 type="list">
		<item type="list">
			<item type="list">
				<item type="number">1.1736182623960623</item>
				<item type="number">-0.9909307623326217</item>
				<item type="number">-0.006869174831278642</item>
			</item>
			<item type="list">
				<item type="number">1.381695743847458</item>
				<item type="number">0.22984238191605394</item>
				<item type="number">0.005817090636387022</item>
			</item>
			<item type="list">
				<item type="number">-1.5714151722613425</item>
				<item type="number">0.10830192250955029</item>
				<item type="number">0.0008625572762438503</item>
			</item>
			<item type="list">
				<item type="number">-2.1408523807384423</item>
				<item type="number">0.19945372611508047</item>
				<item type="number">0.7511432638263268</item>
			</item>
			<item type="list">
				<item type="number">-2.138991714164944</item>
				<item type="number">0.21468671775351456</item>
				<item type="number">-0.7488224737147501</item>
			</item>
		</item>
		<item type="list">
			<item type="list">
				<item type="number">1.173618020357806</item>
				<item type="number">-0.9909316763269408</item>
				<item type="number">-0.006869184442018733</item>
			</item>
			<item type="list">
				<item type="number">1.3816958169645974</item>
				<item type="number">0.22984332467435903</item>
				<item type="number">0.005817100326458154</item>
			</item>
			<item type="list">
				<item type="number">-1.5714150539764606</item>
				<item type="number">0.10830190247780781</item>
				<item type="number">0.0008625572229279694</item>
			</item>
			<item type="list">
				<item type="number">-2.1408521797677755</item>
				<item type="number">0.19945369074537575</item>
				<item type="number">0.7511433317278678</item>
			</item>
			<item type="list">
				<item type="number">-2.13899151300975</item>
				<item type="number">0.2146866837769494</item>
				<item type="number">-0.7488225418228697</item>
			</item>
		</item>
		<item type="list">
			<item type="list">
				<item type="number">1.1736172941001968</item>
				<item type="number">-0.9909344191129669</item>
				<item type="number">-0.006869213281791133</item>
			</item>
			<item type="list">
				<item type="number">1.381696036451314</item>
				<item type="number">0.2298461537247757</item>
				<item type="number">0.005817129403070362</item>
			</item>
			<item type="list">
				<item type="number">-1.5714146991277351</item>
				<item type="number">0.10830184239039382</item>
				<item type="number">0.0008625570632546916</item>
			</item>
			<item type="list">
				<item type="number">-2.140851576799134</item>
				<item type="number">0.19945358472524358</item>
				<item type="number">0.7511435355026398</item>
			</item>
			<item type="list">
				<item type="number">-2.1389909094939634</item>
				<item type="number">0.2146865819146577</item>
				<item type="number">-0.7488227462104171</item>
			</item>
		</item>
		<item type="list">
			<item type="list">
				<item type="number">1.1736160832150477</item>
				<item type="number">-0.9909389930609822</item>
				<item type="number">-0.006869261375233018</item>
			</item>
			<item type="list">
				<item type="number">1.3816964027076333</item>
				<item type="number">0.2298508714389848</item>
				<item type="number">0.00581717789086402</item>
			</item>
			<item type="list">
				<item type="number">-1.5714141077363228</item>
				<item type="number">0.10830174225099679</item>
				<item type="number">0.0008625567972334325</item>
			</item>
			<item type="list">
				<item type="number">-2.140850571716368</item>
				<item type="number">0.19945340803245928</item>
				<item type="number">0.7511438753503499</item>
			</item>
			<item type="list">
				<item type="number">-2.138989903500915</item>
				<item type="number">0.21468641214846687</item>
				<item type="number">-0.7488230870771999</item>
			</item>
		</item>
		<item type="list">
			<item type="list">
				<item type="number">1.1736143870218376</item>
				<item type="number">-0.9909454021226175</item>
				<item type="number">-0.006869328763418945</item>
			</item>
			<item type="list">
				<item type="number">1.3816969164004649</item>
				<item type="number">0.22985748177094725</item>
				<item type="number">0.005817245830926003</item>
			</item>
			<item type="list">
				<item type="number">-1.5714132798374614</item>
				<item type="number">0.1083016020657622</item>
				<item type="number">0.0008625564248699215</item>
			</item>
			<item type="list">
				<item type="number">-2.140849164325929</item>
				<item type="number">0.1994531606299819</item>
				<item type="number">0.7511443516042334</item>
			</item>
			<item type="list">
				<item type="number">-2.138988494836234</item>
				<item type="number">0.21468617444810895</item>
				<item type="number">-0.7488235647565965</item>
			</item>
		</item>
		<item type="list">
			<item type="list">
				<item type="number">1.1736122045670352</item>
				<item type="number">-0.9909536518348946</item>
				<item type="number">-0.006869415503905741</item>
			</item>
			<item type="list">
				<item type="number">1.3816975784642744</item>
				<item type="number">0.22986599026095816</item>
				<item type="number">0.005817333280769876</item>
			</item>
			<item type="list">
				<item type="number">-1.5714122154804393</item>
				<item type="number">0.10830142184327941</item>
				<item type="number">0.0008625559462086002</item>
			</item>
			<item type="list">
				<item type="number">-2.140847354357365</item>
				<item type="number">0.19945284246596806</item>
				<item type="number">0.7511449647317103</item>
			</item>
			<item type="list">
				<item type="number">-2.138986683227514</item>
				<item type="number">0.21468586877122622</item>
				<item type="number">-0.7488241797160362</item>
			</item>
		</item>
		<item type="list">
			<item type="list">
				<item type="number">1.1736095346234408</item>
				<item type="number">-0.9909637493239669</item>
				<item type="number">-0.0068695216707656695</item>
			</item>
			<item type="list">
				<item type="number">1.381698390101731</item>
				<item type="number">0.22987640403936987</item>
				<item type="number">0.005817440314483914</item>
			</item>
			<item type="list">
				<item type="number">-1.5714109147285666</item>
				<item type="number">0.10830120159458821</item>
				<item type="number">0.0008625553612679194</item>
			</item>
			<item type="list">
				<item type="number">-2.1408451414626586</item>
				<item type="number">0.19945245347378573</item>
				<item type="number">0.7511457153349932</item>
			</item>
			<item type="list">
				<item type="number">-2.1389844683252126</item>
				<item type="number">0.21468549506341808</item>
				<item type="number">-0.7488249325580055</item>
			</item>
		</item>
		<item type="list">
			<item type="list">
				<item type="number">1.1736063756892725</item>
				<item type="number">-0.9909757033104805</item>
				<item type="number">-0.006869647354637549</item>
			</item>
			<item type="list">
				<item type="number">1.3816993527846197</item>
				<item type="number">0.22988873183196942</item>
				<item type="number">0.005817567022719142</item>
			</item>
			<item type="list">
				<item type="number">-1.5714093776590545</item>
				<item type="number">0.10830094133315048</item>
				<item type="number">0.0008625546701727635</item>
			</item>
			<item type="list">
				<item type="number">-2.140842525216791</item>
				<item type="number">0.19945199357203328</item>
				<item type="number">0.7511466041521723</item>
			</item>
			<item type="list">
				<item type="number">-2.138981849702944</item>
				<item type="number">0.21468505325836326</item>
				<item type="number">-0.7488258240216831</item>
			</item>
		</item>
		<item type="list">
			<item type="list">
				<item type="number">1.17360272598708</item>
				<item type="number">-0.9909895241160036</item>
				<item type="number">-0.006869792662811101</item>
			</item>
			<item type="list">
				<item type="number">1.3817004682548861</item>
				<item type="number">0.22990298396640538</item>
				<item type="number">0.0058177135127851455</item>
			</item>
			<item type="list">
				<item type="number">-1.5714076043630723</item>
				<item type="number">0.1083006410748653</item>
				<item type="number">0.0008625538729531625</item>
			</item>
			<item type="list">
				<item type="number">-2.140839505117896</item>
				<item type="number">0.19945146266455174</item>
				<item type="number">0.7511476320585108</item>
			</item>
			<item type="list">
				<item type="number">-2.138978826856592</item>
				<item type="number">0.2146845432776703</item>
				<item type="number">-0.7488268549827282</item>
			</item>
		</item>
		<item type="list">
			<item type="list">
				<item type="number">1.1735985834622702</item>
				<item type="number">-0.9910052236714657</item>
				<item type="number">-0.006869957719306189</item>
			</item>
			<item type="list">
				<item type="number">1.3817017385259327</item>
				<item type="number">0.2299191723806271</item>
				<item type="number">0.005817879908722895</item>
			</item>
			<item type="list">
				<item type="number">-1.5714055949454464</item>
				<item type="number">0.10830030083804892</item>
				<item type="number">0.0008625529696498131</item>
			</item>
			<item type="list">
				<item type="number">-2.1408360805874866</item>
				<item type="number">0.19945086064045323</item>
				<item type="number">0.7511488000678829</item>
			</item>
			<item type="list">
				<item type="number">-2.138975399205052</item>
				<item type="number">0.2146839650310334</item>
				<item type="number">-0.748828026455506</item>
			</item>
		</item>
		<item type="list">
			<item type="list">
				<item type="number">1.1735939457816937</item>
				<item type="number">-0.9910228155252986</item>
				<item type="number">-0.006870142664956572</item>
			</item>
			<item type="list">
				<item type="number">1.38170316588434</item>
				<item type="number">0.22993731063104042</item>
				<item type="number">0.005818066351386899</item>
			</item>
			<item type="list">
				<item type="number">-1.5714033495248885</item>
				<item type="number">0.10829992064340259</item>
				<item type="number">0.0008625519603078217</item>
			</item>
			<item type="list">
				<item type="number">-2.1408322509707793</item>
				<item type="number">0.199450187374151</item>
				<item type="number">0.7511501093346139</item>
			</item>
			<item type="list">
				<item type="number">-2.138971566090507</item>
				<item type="number">0.21468331841630037</item>
				<item type="number">-0.748829339594865</item>
			</item>
		</item>
		<item type="list">
			<item type="list">
				<item type="number">1.1735888103318177</item>
				<item type="number">-0.991042314853989</item>
				<item type="number">-0.006870347657515829</item>
			</item>
			<item type="list">
				<item type="number">1.3817047528915032</item>
				<item type="number">0.2299574139030718</item>
				<item type="number">0.005818272998608729</item>
			</item>
			<item type="list">
				<item type="number">-1.571400868233682</item>
				<item type="number">0.10829950051399581</item>
				<item type="number">0.0008625508448860132</item>
			</item>
			<item type="list">
				<item type="number">-2.1408280155371733</item>
				<item type="number">0.1994494427255424</item>
				<item type="number">0.7511515611558228</item>
			</item>
			<item type="list">
				<item type="number">-2.138967326779013</item>
				<item type="number">0.21468260331937525</item>
				<item type="number">-0.7488307956982162</item>
			</item>
		</item>
		<item type="list">
			<item type="list">
				<item type="number">1.1735831742170217</item>
				<item type="number">-0.9910637384740411</item>
				<item type="number">-0.006870572869942699</item>
			</item>
			<item type="list">
				<item type="number">1.381706502385491</item>
				<item type="number">0.22997949902310424</item>
				<item type="number">0.0058185000233650815</item>
			</item>
			<item type="list">
				<item type="number">-1.571398151217626</item>
				<item type="number">0.10829904047528685</item>
				<item type="number">0.0008625496236131547</item>
			</item>
			<item type="list">
				<item type="number">-2.1408233734817768</item>
				<item type="number">0.19944862654020623</item>
				<item type="number">0.7511531569725364</item>
			</item>
			<item type="list">
				<item type="number">-2.1389626804605597</item>
				<item type="number">0.2146818196140572</item>
				<item type="number">-0.748832396208546</item>
			</item>
		</item>
		<item type="list">
			<item type="list">
				<item type="number">1.1735770342581826</item>
				<item type="number">-0.9910871048786504</item>
				<item type="number">-0.006870818489156967</item>
			</item>
			<item type="list">
				<item type="number">1.3817084174818912</item>
				<item type="number">0.23000358449553857</item>
				<item type="number">0.005818747612455423</item>
			</item>
			<item type="list">
				<item type="number">-1.571395198635105</item>
				<item type="number">0.10829854055447205</item>
				<item type="number">0.00086254829611404</item>
			</item>
			<item type="list">
				<item type="number">-2.140818323930749</item>
				<item type="number">0.1994477386511298</item>
				<item type="number">0.7511548983718459</item>
			</item>
			<item type="list">
				<item type="number">-2.1389576262466483</item>
				<item type="number">0.2146809671623954</item>
				<item type="number">-0.74883414270901</item>
			</item>
		</item>
		<item type="list">
			<item type="list">
				<item type="number">1.1735703869779366</item>
				<item type="number">-0.9911124341309718</item>
				<item type="number">-0.0068710847228868705</item>
			</item>
			<item type="list">
				<item type="number">1.3817105015901834</item>
				<item type="number">0.2300296903935332</item>
				<item type="number">0.005819015974600371</item>
			</item>
			<item type="list">
				<item type="number">-1.5713920106624644</item>
				<item type="number">0.1082980007835615</item>
				<item type="number">0.0008625468626436227</item>
			</item>
			<item type="list">
				<item type="number">-2.14081286590546</item>
				<item type="number">0.19944677886994658</item>
				<item type="number">0.7511567870792906</item>
			</item>
			<item type="list">
				<item type="number">-2.1389521631763717</item>
				<item type="number">0.2146800458191011</item>
				<item type="number">-0.7488360369350534</item>
			</item>
		</item>
		<item type="list">
			<item type="list">
				<item type="number">1.173563228606349</item>
				<item type="number">-0.991139748080541</item>
				<item type="number">-0.006871371795926947</item>
			</item>
			<item type="list">
				<item type="number">1.3817127584044833</item>
				<item type="number">0.230057838580872</item>
				<item type="number">0.005819305334043792</item>
			</item>
			<item type="list">
				<item type="number">-1.5713885874833455</item>
				<item type="number">0.10829742119500112</item>
				<item type="number">0.0008625453225331362</item>
			</item>
			<item type="list">
				<item type="number">-2.1408069983816387</item>
				<item type="number">0.1994457469921916</item>
				<item type="number">0.7511588249951034</item>
			</item>
			<item type="list">
				<item type="number">-2.1389462902134833</item>
				<item type="number">0.21467905541781515</item>
				<item type="number">-0.7488380807772256</item>
			</item>
		</item>
		<item type="list">
			<item type="list">
				<item type="number">1.173555555107513</item>
				<item type="number">-0.9911690702055513</item>
				<item type="number">-0.006871679954569941</item>
			</item>
			<item type="list">
				<item type="number">1.3817151918813007</item>
				<item type="number">0.23008805254803996</item>
				<item type="number">0.005819615937641777</item>
			</item>
			<item type="list">
				<item type="number">-1.571384929297895</item>
				<item type="number">0.10829680182327107</item>
				<item type="number">0.0008625436778287725</item>
			</item>
			<item type="list">
				<item type="number">-2.1408007202490817</item>
				<item type="number">0.1994446428138711</item>
				<item type="number">0.7511610141527408</item>
			</item>
			<item type="list">
				<item type="number">-2.1389400062482213</item>
				<item type="number">0.21467799579110358</item>
				<item type="number">-0.748840276289706</item>
			</item>
		</item>
		<item type="list">
			<item type="list">
				<item type="number">1.173547362137587</item>
				<item type="number">-0.9912004257326726</item>
				<item type="number">-0.006872009461018564</item>
			</item>
			<item type="list">
				<item type="number">1.3817178062783242</item>
				<item type="number">0.23012035753646334</item>
				<item type="number">0.005819948047638558</item>
			</item>
			<item type="list">
				<item type="number">-1.5713810363172285</item>
				<item type="number">0.10829614270518109</item>
				<item type="number">0.0008625419286123483</item>
			</item>
			<item type="list">
				<item type="number">-2.1407940303302455</item>
				<item type="number">0.19944346610782143</item>
				<item type="number">0.7511633567592315</item>
			</item>
			<item type="list">
				<item type="number">-2.138933310097358</item>
				<item type="number">0.2146768667566126</item>
				<item type="number">-0.7488426256805023</item>
			</item>
		</item>
		<item type="list">
			<item type="list">
				<item type="number">1.1735386450538414</item>
				<item type="number">-0.9912338416231583</item>
				<item type="number">-0.006872360595526374</item>
			</item>
			<item type="list">
				<item type="number">1.3817206061462084</item>
				<item type="number">0.2301547805231755</item>
				<item type="number">0.005820301944333161</item>
			</item>
			<item type="list">
				<item type="number">-1.5713769087647251</item>
				<item type="number">0.10829544387968064</item>
				<item type="number">0.0008625400749762546</item>
			</item>
			<item type="list">
				<item type="number">-2.140786927375571</item>
				<item type="number">0.1994422166326664</item>
				<item type="number">0.7511658551856469</item>
			</item>
			<item type="list">
				<item type="number">-2.138926200505288</item>
				<item type="number">0.2146756681210985</item>
				<item type="number">-0.7488451313217812</item>
			</item>
		</item>
		<item type="list">
			<item type="list">
				<item type="number">1.1735293989116842</item>
				<item type="number">-0.9912693465910417</item>
				<item type="number">-0.006872733656554219</item>
			</item>
			<item type="list">
				<item type="number">1.3817235963314822</item>
				<item type="number">0.230191350239016</item>
				<item type="number">0.005820677926235656</item>
			</item>
			<item type="list">
				<item type="number">-1.5713725468759183</item>
				<item type="number">0.10829470538784526</item>
				<item type="number">0.0008625381170192293</item>
			</item>
			<item type="list">
				<item type="number">-2.140779410063673</item>
				<item type="number">0.1994408941327951</item>
				<item type="number">0.7511685119709187</item>
			</item>
			<item type="list">
				<item type="number">-2.138918676144165</item>
				<item type="number">0.21467439968049853</item>
				<item type="number">-0.7488477957536493</item>
			</item>
		</item>
		<item type="list">
			<item type="list">
				<item type="number">1.1735196185473011</item>
				<item type="number">-0.9913069710137765</item>
				<item type="number">-0.0068731289583085445</item>
			</item>
			<item type="list">
				<item type="number">1.381726781895797</item>
				<item type="number">0.2302300970815694</item>
				<item type="number">0.0058210763077373795</item>
			</item>
			<item type="list">
				<item type="number">-1.5713679509015304</item>
				<item type="number">0.10829392727378932</item>
				<item type="number">0.0008625360555945025</item>
			</item>
			<item type="list">
				<item type="number">-2.1407714769931236</item>
				<item type="number">0.19943949832662924</item>
				<item type="number">0.7511713298244093</item>
			</item>
			<item type="list">
				<item type="number">-2.138910735612984</item>
				<item type="number">0.2146730612061872</item>
				<item type="number">-0.748850621693713</item>
			</item>
		</item>
		<item type="list">
			<item type="list">
				<item type="number">1.1735092984000308</item>
				<item type="number">-0.9913467471780725</item>
				<item type="number">-0.00687354683674928</item>
			</item>
			<item type="list">
				<item type="number">1.3817301682893426</item>
				<item type="number">0.2302710533566183</item>
				<item type="number">0.005821497424875578</item>
			</item>
			<item type="list">
				<item type="number">-1.571363121099808</item>
				<item type="number">0.1082931095823967</item>
				<item type="number">0.0008625338905922075</item>
			</item>
			<item type="list">
				<item type="number">-2.140763126703871</item>
				<item type="number">0.19943802893101267</item>
				<item type="number">0.7511743116363293</item>
			</item>
			<item type="list">
				<item type="number">-2.1389023774436207</item>
				<item type="number">0.2146716524734188</item>
				<item type="number">-0.7488536120319241</item>
			</item>
		</item>
		<item type="list">
			<item type="list">
				<item type="number">1.1734984325968993</item>
				<item type="number">-0.9913887091904815</item>
				<item type="number">-0.0068739876463654445</item>
			</item>
			<item type="list">
				<item type="number">1.381733761269078</item>
				<item type="number">0.23031425319060148</item>
				<item type="number">0.005821941632200606</item>
			</item>
			<item type="list">
				<item type="number">-1.571358057740928</item>
				<item type="number">0.10829225236078417</item>
				<item type="number">0.0008625316221174497</item>
			</item>
			<item type="list">
				<item type="number">-2.1407543576665464</item>
				<item type="number">0.1994364856481428</item>
				<item type="number">0.7511774604781649</item>
			</item>
			<item type="list">
				<item type="number">-2.138893600098518</item>
				<item type="number">0.21467017324787932</item>
				<item type="number">-0.7488567698410911</item>
			</item>
		</item>
		<item type="list">
			<item type="list">
				<item type="number">1.1734870149471155</item>
				<item type="number">-0.9914328930043309</item>
				<item type="number">-0.0068744517608636466</item>
			</item>
			<item type="list">
				<item type="number">1.3817375669038172</item>
				<item type="number">0.23035973255774436</item>
				<item type="number">0.005822409303464703</item>
			</item>
			<item type="list">
				<item type="number">-1.5713527611059614</item>
				<item type="number">0.10829135565797537</item>
				<item type="number">0.000862529250298926</item>
			</item>
			<item type="list">
				<item type="number">-2.140745168285206</item>
				<item type="number">0.19943486816722863</item>
				<item type="number">0.7511807796100872</item>
			</item>
			<item type="list">
				<item type="number">-2.1388844019728257</item>
				<item type="number">0.2146686232850859</item>
				<item type="number">-0.7488600983827689</item>
			</item>
		</item>
		<item type="list">
			<item type="list">
				<item type="number">1.1734750388387434</item>
				<item type="number">-0.9914793365630162</item>
				<item type="number">-0.006874939579969222</item>
			</item>
			<item type="list">
				<item type="number">1.3817415916747051</item>
				<item type="number">0.23040752942318107</item>
				<item type="number">0.005822900839019687</item>
			</item>
			<item type="list">
				<item type="number">-1.5713472314812418</item>
				<item type="number">0.10829041952331328</item>
				<item type="number">0.0008625267722955426</item>
			</item>
			<item type="list">
				<item type="number">-2.1407355569089135</item>
				<item type="number">0.19943317616849549</item>
				<item type="number">0.7511842725016923</item>
			</item>
			<item type="list">
				<item type="number">-2.1388747814049243</item>
				<item type="number">0.21466700234030564</item>
				<item type="number">-0.7488636011089673</item>
			</item>
		</item>
		<item type="list">
			<item type="list">
				<item type="number">1.1734624974302137</item>
				<item type="number">-0.9915280795857918</item>
				<item type="number">-0.006875451515401148</item>
			</item>
			<item type="list">
				<item type="number">1.3817458422886622</item>
				<item type="number">0.2304576835291943</item>
				<item type="number">0.005823416650663874</item>
			</item>
			<item type="list">
				<item type="number">-1.5713414691677714</item>
				<item type="number">0.10828944400932809</item>
				<item type="number">0.0008625241884022806</item>
			</item>
			<item type="list">
				<item type="number">-2.140725521811687</item>
				<item type="number">0.19943140931423212</item>
				<item type="number">0.7511879428086586</item>
			</item>
			<item type="list">
				<item type="number">-2.138864736661065</item>
				<item type="number">0.21466531015120627</item>
				<item type="number">-0.748867281678337</item>
			</item>
		</item>
		<item type="list">
			<item type="list">
				<item type="number">1.1734493835657152</item>
				<item type="number">-0.991579163778647</item>
				<item type="number">-0.006875988002939851</item>
			</item>
			<item type="list">
				<item type="number">1.3817503257601131</item>
				<item type="number">0.23051023660549952</item>
				<item type="number">0.0058239571739402305</item>
			</item>
			<item type="list">
				<item type="number">-1.5713354744748407</item>
				<item type="number">0.10828842916993095</item>
				<item type="number">0.0008625214995369963</item>
			</item>
			<item type="list">
				<item type="number">-2.1407150612125867</item>
				<item type="number">0.19942956726189145</item>
				<item type="number">0.7511917943930022</item>
			</item>
			<item type="list">
				<item type="number">-2.1388542659431753</item>
				<item type="number">0.21466354644379812</item>
				<item type="number">-0.7488711439582971</item>
			</item>
		</item>
		<item type="list">
			<item type="list">
				<item type="number">1.1734356898373521</item>
				<item type="number">-0.9916326325601406</item>
				<item type="number">-0.0068765494887265645</item>
			</item>
			<item type="list">
				<item type="number">1.3817550493526713</item>
				<item type="number">0.23056523209685656</item>
				<item type="number">0.0058245228548346</item>
			</item>
			<item type="list">
				<item type="number">-1.5713292477274168</item>
				<item type="number">0.10828737506093288</item>
				<item type="number">0.0008625187056667924</item>
			</item>
			<item type="list">
				<item type="number">-2.140704173249911</item>
				<item type="number">0.1994276496442978</item>
				<item type="number">0.7511958313228776</item>
			</item>
			<item type="list">
				<item type="number">-2.138843367386396</item>
				<item type="number">0.2146617109339536</item>
				<item type="number">-0.7488751920155065</item>
			</item>
		</item>
		<item type="list">
			<item type="list">
				<item type="number">1.173421408276442</item>
				<item type="number">-0.9916885317323355</item>
				<item type="number">-0.006877136455351309</item>
			</item>
			<item type="list">
				<item type="number">1.38176002087785</item>
				<item type="number">0.23062271583089194</item>
				<item type="number">0.005825114171124967</item>
			</item>
			<item type="list">
				<item type="number">-1.5713227892503145</item>
				<item type="number">0.1082862817387786</item>
				<item type="number">0.0008625158144145431</item>
			</item>
			<item type="list">
				<item type="number">-2.140692856036924</item>
				<item type="number">0.1994256560937808</item>
				<item type="number">0.7512000579025028</item>
			</item>
			<item type="list">
				<item type="number">-2.1388320390497926</item>
				<item type="number">0.2146598033380702</item>
				<item type="number">-0.7488794301765054</item>
			</item>
		</item>
		<item type="list">
			<item type="list">
				<item type="number">1.173406530693644</item>
				<item type="number">-0.9917469088583358</item>
				<item type="number">-0.006877749391477758</item>
			</item>
			<item type="list">
				<item type="number">1.3817652483648826</item>
				<item type="number">0.23068273539825346</item>
				<item type="number">0.005825731611487268</item>
			</item>
			<item type="list">
				<item type="number">-1.5713160993808428</item>
				<item type="number">0.10828514926263144</item>
				<item type="number">0.0008625128237114344</item>
			</item>
			<item type="list">
				<item type="number">-2.140681107604592</item>
				<item type="number">0.19942358622064013</item>
				<item type="number">0.7512044786716685</item>
			</item>
			<item type="list">
				<item type="number">-2.138820278952217</item>
				<item type="number">0.21465782335726127</item>
				<item type="number">-0.7488838629647535</item>
			</item>
		</item>
		<item type="list">
			<item type="list">
				<item type="number">1.1733910486980503</item>
				<item type="number">-0.9918078132293996</item>
				<item type="number">-0.006878388798238401</item>
			</item>
			<item type="list">
				<item type="number">1.381770740043342</item>
				<item type="number">0.2307453401175134</item>
				<item type="number">0.005826375683146079</item>
			</item>
			<item type="list">
				<item type="number">-1.5713091784735984</item>
				<item type="number">0.10828397769668213</item>
				<item type="number">0.0008625097274960007</item>
			</item>
			<item type="list">
				<item type="number">-2.14066892589092</item>
				<item type="number">0.1994214396115602</item>
				<item type="number">0.7512090983888635</item>
			</item>
			<item type="list">
				<item type="number">-2.138808085058416</item>
				<item type="number">0.21465577067816652</item>
				<item type="number">-0.7488884951389827</item>
			</item>
		</item>
		<item type="list">
			<item type="list">
				<item type="number">1.1733749532096567</item>
				<item type="number">-0.9918712970225017</item>
				<item type="number">-0.006879055228086591</item>
			</item>
			<item type="list">
				<item type="number">1.3817765048152821</item>
				<item type="number">0.23081058219604553</item>
				<item type="number">0.0058270469379660605</item>
			</item>
			<item type="list">
				<item type="number">-1.5713020268644389</item>
				<item type="number">0.10828276709792081</item>
				<item type="number">0.0008625065275877341</item>
			</item>
			<item type="list">
				<item type="number">-2.1406563088609203</item>
				<item type="number">0.1994192158668525</item>
				<item type="number">0.7512139220841699</item>
			</item>
			<item type="list">
				<item type="number">-2.138795455322967</item>
				<item type="number">0.21465364500647077</item>
				<item type="number">-0.7488933317390489</item>
			</item>
		</item>
		<item type="list">
			<item type="list">
				<item type="number">1.1733582350483622</item>
				<item type="number">-0.9919374140306628</item>
				<item type="number">-0.006879749240541913</item>
			</item>
			<item type="list">
				<item type="number">1.3817825516833198</item>
				<item type="number">0.23087851545632238</item>
				<item type="number">0.005827745936063899</item>
			</item>
			<item type="list">
				<item type="number">-1.571294644914967</item>
				<item type="number">0.10828151752944618</item>
				<item type="number">0.0008625032235434724</item>
			</item>
			<item type="list">
				<item type="number">-2.140643254377075</item>
				<item type="number">0.19941691456527288</item>
				<item type="number">0.7512189550254732</item>
			</item>
			<item type="list">
				<item type="number">-2.1387823876022485</item>
				<item type="number">0.21465144602842914</item>
				<item type="number">-0.7488983780340597</item>
			</item>
		</item>
		<item type="list">
			<item type="list">
				<item type="number">1.1733408845650206</item>
				<item type="number">-0.9920062203242185</item>
				<item type="number">-0.006880471413327507</item>
			</item>
			<item type="list">
				<item type="number">1.3817888901089268</item>
				<item type="number">0.2309491959995391</item>
				<item type="number">0.005828473255584498</item>
			</item>
			<item type="list">
				<item type="number">-1.5712870329856397</item>
				<item type="number">0.10828022905627013</item>
				<item type="number">0.000862499813204467</item>
			</item>
			<item type="list">
				<item type="number">-2.140629760271188</item>
				<item type="number">0.19941453526900377</item>
				<item type="number">0.751224202762572</item>
			</item>
			<item type="list">
				<item type="number">-2.138768879711505</item>
				<item type="number">0.21464917342050124</item>
				<item type="number">-0.7489036395600196</item>
			</item>
		</item>
		<item type="list">
			<item type="list">
				<item type="number">1.1733228916052791</item>
				<item type="number">-0.9920777743108032</item>
				<item type="number">-0.006881222364371644</item>
			</item>
			<item type="list">
				<item type="number">1.3817955300489637</item>
				<item type="number">0.23102268226957556</item>
				<item type="number">0.005829229512407456</item>
			</item>
			<item type="list">
				<item type="number">-1.5712791914340094</item>
				<item type="number">0.10827890173953901</item>
				<item type="number">0.0008624962995185856</item>
			</item>
			<item type="list">
				<item type="number">-2.1406158243542124</item>
				<item type="number">0.19941207753284038</item>
				<item type="number">0.7512296711396999</item>
			</item>
			<item type="list">
				<item type="number">-2.1387549294319164</item>
				<item type="number">0.21464682685445932</item>
				<item type="number">-0.7489091221683031</item>
			</item>
		</item>
		<item type="list">
			<item type="list">
				<item type="number">1.1733042459091816</item>
				<item type="number">-0.9921521363126036</item>
				<item type="number">-0.006882002719327446</item>
			</item>
			<item type="list">
				<item type="number">1.3818024815636558</item>
				<item type="number">0.23109903462231476</item>
				<item type="number">0.005830015334598305</item>
			</item>
			<item type="list">
				<item type="number">-1.5712711206299892</item>
				<item type="number">0.10827753564334511</item>
				<item type="number">0.0008624926828441355</item>
			</item>
			<item type="list">
				<item type="number">-2.1406014443599415</item>
				<item type="number">0.1994095409055767</item>
				<item type="number">0.7512353662605651</item>
			</item>
			<item type="list">
				<item type="number">-2.138740534505879</item>
				<item type="number">0.21464440600491735</item>
				<item type="number">-0.7489148319846217</item>
			</item>
		</item>
		<item type="list">
			<item type="list">
				<item type="number">1.1732849365169267</item>
				<item type="number">-0.9922293693582784</item>
				<item type="number">-0.00688281313449157</item>
			</item>
			<item type="list">
				<item type="number">1.3818097554010096</item>
				<item type="number">0.23117831612323064</item>
				<item type="number">0.005830831377681274</item>
			</item>
			<item type="list">
				<item type="number">-1.571262820938394</item>
				<item type="number">0.10827613083078348</item>
				<item type="number">0.0008624889617646048</item>
			</item>
			<item type="list">
				<item type="number">-2.140586618011035</item>
				<item type="number">0.1994069249256936</item>
				<item type="number">0.7512412945547854</item>
			</item>
			<item type="list">
				<item type="number">-2.138725692631613</item>
				<item type="number">0.21464191053995874</item>
				<item type="number">-0.7489207754212097</item>
			</item>
		</item>
		<item type="list">
			<item type="list">
				<item type="number">1.1732649522105945</item>
				<item type="number">-0.9923095386478314</item>
				<item type="number">-0.006883654286766752</item>
			</item>
			<item type="list">
				<item type="number">1.3818173625630161</item>
				<item type="number">0.2312605920096578</item>
				<item type="number">0.005831678318293911</item>
			</item>
			<item type="list">
				<item type="number">-1.5712542927224833</item>
				<item type="number">0.10827468736373863</item>
				<item type="number">0.0008624851386876077</item>
			</item>
			<item type="list">
				<item type="number">-2.1405713430171955</item>
				<item type="number">0.19940422913215083</item>
				<item type="number">0.7512474627816744</item>
			</item>
			<item type="list">
				<item type="number">-2.1387104014998157</item>
				<item type="number">0.2146393401327195</item>
				<item type="number">-0.7489269592543945</item>
			</item>
		</item>
		<item type="list">
			<item type="list">
				<item type="number">1.1732442814945678</item>
				<item type="number">-0.9923927114469427</item>
				<item type="number">-0.006884526865544684</item>
			</item>
			<item type="list">
				<item type="number">1.3818253143246368</item>
				<item type="number">0.23134592958476677</item>
				<item type="number">0.0058325568463669835</item>
			</item>
			<item type="list">
				<item type="number">-1.5712455363573128</item>
				<item type="number">0.10827320530977104</item>
				<item type="number">0.0008624812117647549</item>
			</item>
			<item type="list">
				<item type="number">-2.140555617018926</item>
				<item type="number">0.1994014530358404</item>
				<item type="number">0.7512538780186462</item>
			</item>
			<item type="list">
				<item type="number">-2.1386946587391638</item>
				<item type="number">0.21463669443802852</item>
				<item type="number">-0.7489333905511929</item>
			</item>
		</item>
		<item type="list">
			<item type="list">
				<item type="number">1.1732229122972488</item>
				<item type="number">-0.992478957747431</item>
				<item type="number">-0.0068854316015823525</item>
			</item>
			<item type="list">
				<item type="number">1.3818336225248138</item>
				<item type="number">0.2314343988789741</item>
				<item type="number">0.005833467692272875</item>
			</item>
			<item type="list">
				<item type="number">-1.571236552206159</item>
				<item type="number">0.1082716847320094</item>
				<item type="number">0.0008624771821463888</item>
			</item>
			<item type="list">
				<item type="number">-2.140539437667995</item>
				<item type="number">0.19939859615538205</item>
				<item type="number">0.7512605476725059</item>
			</item>
			<item type="list">
				<item type="number">-2.138678461965263</item>
				<item type="number">0.2146339731294217</item>
				<item type="number">-0.7489400767244908</item>
			</item>
		</item>
		<item type="list">
			<item type="list">
				<item type="number">1.173200832076707</item>
				<item type="number">-0.992568350099611</item>
				<item type="number">-0.006886369254160823</item>
			</item>
			<item type="list">
				<item type="number">1.3818422994628419</item>
				<item type="number">0.23152607248589294</item>
				<item type="number">0.005834411615815352</item>
			</item>
			<item type="list">
				<item type="number">-1.5712273406218342</item>
				<item type="number">0.10827012569177828</item>
				<item type="number">0.0008624730487878856</item>
			</item>
			<item type="list">
				<item type="number">-2.14052280260618</item>
				<item type="number">0.1993956579960698</item>
				<item type="number">0.7512674795652339</item>
			</item>
			<item type="list">
				<item type="number">-2.1386618088076745</item>
				<item type="number">0.21463117587073896</item>
				<item type="number">-0.7489470255921234</item>
			</item>
		</item>
		<item type="list">
			<item type="list">
				<item type="number">1.1731780279247292</item>
				<item type="number">-0.9926609634220172</item>
				<item type="number">-0.00688734060692251</item>
			</item>
			<item type="list">
				<item type="number">1.3818513577991294</item>
				<item type="number">0.23162102536904422</item>
				<item type="number">0.005835389401296293</item>
			</item>
			<item type="list">
				<item type="number">-1.5712179019598982</item>
				<item type="number">0.10826852824788466</item>
				<item type="number">0.0008624688105375264</item>
			</item>
			<item type="list">
				<item type="number">-2.1405057094439375</item>
				<item type="number">0.19939263806137072</item>
				<item type="number">0.7512746818578926</item>
			</item>
			<item type="list">
				<item type="number">-2.1386446968643167</item>
				<item type="number">0.21462830233425642</item>
				<item type="number">-0.7489542453112439</item>
			</item>
		</item>
		<item type="list">
			<item type="list">
				<item type="number">1.1731544865913102</item>
				<item type="number">-0.9927568750783452</item>
				<item type="number">-0.006888346465984797</item>
			</item>
			<item type="list">
				<item type="number">1.3818608105310652</item>
				<item type="number">0.23171933493219599</item>
				<item type="number">0.005836401855533252</item>
			</item>
			<item type="list">
				<item type="number">-1.5712082365731082</item>
				<item type="number">0.10826689246651175</item>
				<item type="number">0.0008624644670143034</item>
			</item>
			<item type="list">
				<item type="number">-2.1404881557893356</item>
				<item type="number">0.19938953584423968</item>
				<item type="number">0.7512821631139004</item>
			</item>
			<item type="list">
				<item type="number">-2.1386271237195555</item>
				<item type="number">0.21462535218319395</item>
				<item type="number">-0.7489617444478054</item>
			</item>
		</item>
		<item type="list">
			<item type="list">
				<item type="number">1.1731301941834833</item>
				<item type="number">-0.9928561653338641</item>
				<item type="number">-0.006889387658785515</item>
			</item>
			<item type="list">
				<item type="number">1.3818706712854498</item>
				<item type="number">0.2318210814867231</item>
				<item type="number">0.005837449804818186</item>
			</item>
			<item type="list">
				<item type="number">-1.571198344796671</item>
				<item type="number">0.10826521840466487</item>
				<item type="number">0.0008624600205856959</item>
			</item>
			<item type="list">
				<item type="number">-2.140470139269371</item>
				<item type="number">0.19938635084423006</item>
				<item type="number">0.751289932320881</item>
			</item>
			<item type="list">
				<item type="number">-2.138609086970631</item>
				<item type="number">0.21462232509913115</item>
				<item type="number">-0.7489695319991329</item>
			</item>
		</item>
		<item type="list">
			<item type="list">
				<item type="number">1.1731051364718337</item>
				<item type="number">-0.9929589169169918</item>
				<item type="number">-0.006890465048271965</item>
			</item>
			<item type="list">
				<item type="number">1.3818809540188726</item>
				<item type="number">0.23192634780902166</item>
				<item type="number">0.0058385341122060685</item>
			</item>
			<item type="list">
				<item type="number">-1.5711882269562156</item>
				<item type="number">0.10826350611980702</item>
				<item type="number">0.0008624554712168993</item>
			</item>
			<item type="list">
				<item type="number">-2.1404516575184336</item>
				<item type="number">0.199383082546327</item>
				<item type="number">0.7512979988979877</item>
			</item>
			<item type="list">
				<item type="number">-2.1385905842305206</item>
				<item type="number">0.21461922075972437</item>
				<item type="number">-0.7489776173849584</item>
			</item>
		</item>
		<item type="list">
			<item type="list">
				<item type="number">1.1730792987415888</item>
				<item type="number">-0.9930652154403834</item>
				<item type="number">-0.006891579521676471</item>
			</item>
			<item type="list">
				<item type="number">1.3818916731658009</item>
				<item type="number">0.23203521955821443</item>
				<item type="number">0.005839655664812219</item>
			</item>
			<item type="list">
				<item type="number">-1.571177883363866</item>
				<item type="number">0.10826175566743876</item>
				<item type="number">0.0008624508206944068</item>
			</item>
			<item type="list">
				<item type="number">-2.140432708197699</item>
				<item type="number">0.19937973044433593</item>
				<item type="number">0.7513063727305053</item>
			</item>
			<item type="list">
				<item type="number">-2.138571613133297</item>
				<item type="number">0.21461603886140737</item>
				<item type="number">-0.7489860105038244</item>
			</item>
		</item>
		<item type="list">
			<item type="list">
				<item type="number">1.1730526658425475</item>
				<item type="number">-0.9931751490924369</item>
				<item type="number">-0.006892732003626331</item>
			</item>
			<item type="list">
				<item type="number">1.381902843588495</item>
				<item type="number">0.23214778497214955</item>
				<item type="number">0.005840815386860344</item>
			</item>
			<item type="list">
				<item type="number">-1.5711673143211868</item>
				<item type="number">0.10825996710180241</item>
				<item type="number">0.0008624460700142589</item>
			</item>
			<item type="list">
				<item type="number">-2.1404132889725402</item>
				<item type="number">0.19937629402362458</item>
				<item type="number">0.7513150641573625</item>
			</item>
			<item type="list">
				<item type="number">-2.138552171332091</item>
				<item type="number">0.2146127790953325</item>
				<item type="number">-0.7489947216993645</item>
			</item>
		</item>
		<item type="list">
			<item type="list">
				<item type="number">1.1730252220248438</item>
				<item type="number">-0.9932888090820302</item>
				<item type="number">-0.006893923425615472</item>
			</item>
			<item type="list">
				<item type="number">1.3819144807370436</item>
				<item type="number">0.2322641353115091</item>
				<item type="number">0.005842014210811077</item>
			</item>
			<item type="list">
				<item type="number">-1.5711565201065982</item>
				<item type="number">0.10825814046897872</item>
				<item type="number">0.0008624412169052482</item>
			</item>
			<item type="list">
				<item type="number">-2.140393397566711</item>
				<item type="number">0.19937277278775367</item>
				<item type="number">0.7513240840466532</item>
			</item>
			<item type="list">
				<item type="number">-2.13853225651137</item>
				<item type="number">0.21460944118059697</item>
				<item type="number">-0.7490037618293129</item>
			</item>
		</item>
		<item type="list">
			<item type="list">
				<item type="number">1.1729969510891782</item>
				<item type="number">-0.993406289417876</item>
				<item type="number">-0.006895154771346224</item>
			</item>
			<item type="list">
				<item type="number">1.3819266005029551</item>
				<item type="number">0.23238436463854567</item>
				<item type="number">0.005843253120885665</item>
			</item>
			<item type="list">
				<item type="number">-1.571145500977456</item>
				<item type="number">0.10825627581417487</item>
				<item type="number">0.00086243626225528</item>
			</item>
			<item type="list">
				<item type="number">-2.14037303174485</item>
				<item type="number">0.1993691662282542</item>
				<item type="number">0.7513334437948483</item>
			</item>
			<item type="list">
				<item type="number">-2.1385118664184324</item>
				<item type="number">0.2146060248414795</item>
				<item type="number">-0.7490131423013131</item>
			</item>
		</item>
		<item type="list">
			<item type="list">
				<item type="number">1.1729678363885703</item>
				<item type="number">-0.9935276870139649</item>
				<item type="number">-0.006896427043174964</item>
			</item>
			<item type="list">
				<item type="number">1.3819392192166455</item>
				<item type="number">0.2325085699205947</item>
				<item type="number">0.005844533115407216</item>
			</item>
			<item type="list">
				<item type="number">-1.5711342571672946</item>
				<item type="number">0.10825437317970543</item>
				<item type="number">0.0008624312103382311</item>
			</item>
			<item type="list">
				<item type="number">-2.1403521893592075</item>
				<item type="number">0.19936547384453182</item>
				<item type="number">0.7513431553325388</item>
			</item>
			<item type="list">
				<item type="number">-2.138490998832407</item>
				<item type="number">0.21460252981890374</item>
				<item type="number">-0.7490228750478661</item>
			</item>
		</item>
		<item type="list">
			<item type="list">
				<item type="number">1.1729378607237635</item>
				<item type="number">-0.9936531018679963</item>
				<item type="number">-0.006897741275387779</item>
			</item>
			<item type="list">
				<item type="number">1.3819523537547198</item>
				<item type="number">0.23263685121089347</item>
				<item type="number">0.005845855232815836</item>
			</item>
			<item type="list">
				<item type="number">-1.5711227888852448</item>
				<item type="number">0.10825243260259775</item>
				<item type="number">0.0008624260577845092</item>
			</item>
			<item type="list">
				<item type="number">-2.1403308682944777</item>
				<item type="number">0.19936169513663024</item>
				<item type="number">0.751353231173319</item>
			</item>
			<item type="list">
				<item type="number">-2.138469651645486</item>
				<item type="number">0.21459895587772435</item>
				<item type="number">-0.7490329725887963</item>
			</item>
		</item>
		<item type="list">
			<item type="list">
				<item type="number">1.1729070063288423</item>
				<item type="number">-0.993782637146668</item>
				<item type="number">-0.006899098554593771</item>
			</item>
			<item type="list">
				<item type="number">1.3819660215462652</item>
				<item type="number">0.23276931173382875</item>
				<item type="number">0.005847220559125645</item>
			</item>
			<item type="list">
				<item type="number">-1.5711110963058623</item>
				<item type="number">0.10825045411271705</item>
				<item type="number">0.0008624208046125343</item>
			</item>
			<item type="list">
				<item type="number">-2.140309066542625</item>
				<item type="number">0.19935782962368348</item>
				<item type="number">0.751363684468094</item>
			</item>
			<item type="list">
				<item type="number">-2.138447822804576</item>
				<item type="number">0.2145953028035042</item>
				<item type="number">-0.7490434480704293</item>
			</item>
		</item>
		<item type="list">
			<item type="list">
				<item type="number">1.1728752549128874</item>
				<item type="number">-0.9939163989945655</item>
				<item type="number">-0.006900499987371195</item>
			</item>
			<item type="list">
				<item type="number">1.3819802405370842</item>
				<item type="number">0.23290605769410297</item>
				<item type="number">0.005848630200629961</item>
			</item>
			<item type="list">
				<item type="number">-1.5710991795727758</item>
				<item type="number">0.10824843773423644</item>
				<item type="number">0.0008624154516389268</item>
			</item>
			<item type="list">
				<item type="number">-2.1402867821810143</item>
				<item type="number">0.19935387683094313</item>
				<item type="number">0.7513745289965075</item>
			</item>
			<item type="list">
				<item type="number">-2.138425510350954</item>
				<item type="number">0.21459157040160032</item>
				<item type="number">-0.7490543152766314</item>
			</item>
		</item>
		<item type="list">
			<item type="list">
				<item type="number">1.1728425877621804</item>
				<item type="number">-0.9940544967082505</item>
				<item type="number">-0.00690194669522812</item>
			</item>
			<item type="list">
				<item type="number">1.3819950291024918</item>
				<item type="number">0.23304719844343674</item>
				<item type="number">0.005850085280891598</item>
			</item>
			<item type="list">
				<item type="number">-1.5710870388055829</item>
				<item type="number">0.1082463834925607</item>
				<item type="number">0.0008624099961585872</item>
			</item>
			<item type="list">
				<item type="number">-2.140264013399462</item>
				<item type="number">0.19934983629011385</item>
				<item type="number">0.7513857792009954</item>
			</item>
			<item type="list">
				<item type="number">-2.1384027124575953</item>
				<item type="number">0.21458775850051015</item>
				<item type="number">-0.7490655886446735</item>
			</item>
		</item>
		<item type="list">
			<item type="list">
				<item type="number">1.172808985551584</item>
				<item type="number">-0.9941970429656674</item>
				<item type="number">-0.006903439852190012</item>
			</item>
			<item type="list">
				<item type="number">1.3820104062028682</item>
				<item type="number">0.23319284672248553</item>
				<item type="number">0.005851586973972294</item>
			</item>
			<item type="list">
				<item type="number">-1.5710746740665054</item>
				<item type="number">0.10824429139917104</item>
				<item type="number">0.0008624044383130238</item>
			</item>
			<item type="list">
				<item type="number">-2.140240758523174</item>
				<item type="number">0.1993457075539158</item>
				<item type="number">0.7513974502385813</item>
			</item>
			<item type="list">
				<item type="number">-2.138379427408459</item>
				<item type="number">0.21458386695832787</item>
				<item type="number">-0.7490772833329914</item>
			</item>
		</item>
		<item type="list">
			<item type="list">
				<item type="number">1.1727744281320043</item>
				<item type="number">-0.9943441539867779</item>
				<item type="number">-0.006904980669520757</item>
			</item>
			<item type="list">
				<item type="number">1.3820263916098714</item>
				<item type="number">0.23334311881880193</item>
				<item type="number">0.005853136491279415</item>
			</item>
			<item type="list">
				<item type="number">-1.5710620853667987</item>
				<item type="number">0.10824216145212301</item>
				<item type="number">0.0008623987764699636</item>
			</item>
			<item type="list">
				<item type="number">-2.1402170160332687</item>
				<item type="number">0.19934149020160258</item>
				<item type="number">0.7514095580600292</item>
			</item>
			<item type="list">
				<item type="number">-2.1383556536356245</item>
				<item type="number">0.2145798956744613</item>
				<item type="number">-0.749089415280525</item>
			</item>
		</item>
		<item type="list">
			<item type="list">
				<item type="number">1.1727388949514652</item>
				<item type="number">-0.9944959490770782</item>
				<item type="number">-0.006906570389656564</item>
			</item>
			<item type="list">
				<item type="number">1.3820430054923138</item>
				<item type="number">0.23349813410469167</item>
				<item type="number">0.005854735075151632</item>
			</item>
			<item type="list">
				<item type="number">-1.571049272673855</item>
				<item type="number">0.10823999364541599</item>
				<item type="number">0.0008623930139271978</item>
			</item>
			<item type="list">
				<item type="number">-2.1401927845564113</item>
				<item type="number">0.19933718382446758</item>
				<item type="number">0.7514221193603624</item>
			</item>
			<item type="list">
				<item type="number">-2.1383313897285268</item>
				<item type="number">0.21457584457472884</item>
				<item type="number">-0.7491020012077126</item>
			</item>
		</item>
		<item type="list">
			<item type="list">
				<item type="number">1.1727023648733303</item>
				<item type="number">-0.9946525511557457</item>
				<item type="number">-0.006908210298458747</item>
			</item>
			<item type="list">
				<item type="number">1.3820602685896402</item>
				<item type="number">0.2336580155662597</item>
				<item type="number">0.00585638400508017</item>
			</item>
			<item type="list">
				<item type="number">-1.5710362358924022</item>
				<item type="number">0.10823778796425455</item>
				<item type="number">0.0008623871569769525</item>
			</item>
			<item type="list">
				<item type="number">-2.14016806294165</item>
				<item type="number">0.1993327880383814</item>
				<item type="number">0.7514351516867994</item>
			</item>
			<item type="list">
				<item type="number">-2.1383066344404376</item>
				<item type="number">0.2145717136292478</item>
				<item type="number">-0.749115058661154</item>
			</item>
		</item>
		<item type="list">
			<item type="list">
				<item type="number">1.1726648161257711</item>
				<item type="number">-0.9948140865752615</item>
				<item type="number">-0.006909901699335931</item>
			</item>
			<item type="list">
				<item type="number">1.3820782022678426</item>
				<item type="number">0.23382288962314787</item>
				<item type="number">0.005858084592480019</item>
			</item>
			<item type="list">
				<item type="number">-1.5710229748672075</item>
				<item type="number">0.10823554438523142</item>
				<item type="number">0.0008623811977553808</item>
			</item>
			<item type="list">
				<item type="number">-2.140142850183325</item>
				<item type="number">0.1993283024776087</item>
				<item type="number">0.7514486734589754</item>
			</item>
			<item type="list">
				<item type="number">-2.138281386786834</item>
				<item type="number">0.21456750285630016</item>
				<item type="number">-0.7491286060616165</item>
			</item>
		</item>
		<item type="list">
			<item type="list">
				<item type="number">1.1726262263446376</item>
				<item type="number">-0.9949806853433774</item>
				<item type="number">-0.0069116459404378865</item>
			</item>
			<item type="list">
				<item type="number">1.3820968284722264</item>
				<item type="number">0.23399288635678941</item>
				<item type="number">0.005859838183426971</item>
			</item>
			<item type="list">
				<item type="number">-1.571009489375776</item>
				<item type="number">0.10823326286811849</item>
				<item type="number">0.0008623751358344731</item>
			</item>
			<item type="list">
				<item type="number">-2.140117145539193</item>
				<item type="number">0.19932372681465138</item>
				<item type="number">0.7514627040267011</item>
			</item>
			<item type="list">
				<item type="number">-2.138255645950685</item>
				<item type="number">0.21456321231770803</item>
				<item type="number">-0.7491426627390412</item>
			</item>
		</item>
		<item type="list">
			<item type="list">
				<item type="number">1.1725865725413318</item>
				<item type="number">-0.995152481149276</item>
				<item type="number">-0.006913444409463174</item>
			</item>
			<item type="list">
				<item type="number">1.3821161697628497</item>
				<item type="number">0.23416813953098883</item>
				<item type="number">0.0058616461659145806</item>
			</item>
			<item type="list">
				<item type="number">-1.5709957791194713</item>
				<item type="number">0.10823094336094588</item>
				<item type="number">0.0008623689711835182</item>
			</item>
			<item type="list">
				<item type="number">-2.1400909485168738</item>
				<item type="number">0.19931906075389924</item>
				<item type="number">0.7514772637206147</item>
			</item>
			<item type="list">
				<item type="number">-2.1382294113927305</item>
				<item type="number">0.21455884212920623</item>
				<item type="number">-0.749157249026165</item>
			</item>
		</item>
		<item type="list">
			<item type="list">
				<item type="number">1.172545831046339</item>
				<item type="number">-0.9953296113612896</item>
				<item type="number">-0.006915298534208176</item>
			</item>
			<item type="list">
				<item type="number">1.3821362493708682</item>
				<item type="number">0.23434878658795474</item>
				<item type="number">0.005863509968231942</item>
			</item>
			<item type="list">
				<item type="number">-1.5709818437235767</item>
				<item type="number">0.10822858580033763</item>
				<item type="number">0.0008623627054375526</item>
			</item>
			<item type="list">
				<item type="number">-2.1400642588909493</item>
				<item type="number">0.19931430403767164</item>
				<item type="number">0.7514923738726274</item>
			</item>
			<item type="list">
				<item type="number">-2.1382026828330014</item>
				<item type="number">0.2145543924650763</item>
				<item type="number">-0.7491723862717964</item>
			</item>
		</item>
		<item type="list">
			<item type="list">
				<item type="number">1.1725039775756476</item>
				<item type="number">-0.995512217235474</item>
				<item type="number">-0.0069172097885266595</item>
			</item>
			<item type="list">
				<item type="number">1.3821570911275638</item>
				<item type="number">0.23453496886173542</item>
				<item type="number">0.00586543106481431</item>
			</item>
			<item type="list">
				<item type="number">-1.5709676827188497</item>
				<item type="number">0.1082261901041228</item>
				<item type="number">0.0008623563350912365</item>
			</item>
			<item type="list">
				<item type="number">-2.1400370767556045</item>
				<item type="number">0.19930945645959397</item>
				<item type="number">0.751508056934764</item>
			</item>
			<item type="list">
				<item type="number">-2.1381754603084353</item>
				<item type="number">0.21454986356488576</item>
				<item type="number">-0.7491880969047404</item>
			</item>
		</item>
		<item type="list">
			<item type="list">
				<item type="number">1.172460987149368</item>
				<item type="number">-0.9957004439354333</item>
				<item type="number">-0.0069191796847464055</item>
			</item>
			<item type="list">
				<item type="number">1.3821787195508748</item>
				<item type="number">0.23472683159589522</item>
				<item type="number">0.005867410966802999</item>
			</item>
			<item type="list">
				<item type="number">-1.5709532955393322</item>
				<item type="number">0.10822375617523691</item>
				<item type="number">0.0008623498648737116</item>
			</item>
			<item type="list">
				<item type="number">-2.140009402558082</item>
				<item type="number">0.1993045178419662</item>
				<item type="number">0.7515243364619807</item>
			</item>
			<item type="list">
				<item type="number">-2.1381477441977714</item>
				<item type="number">0.21454525574216787</item>
				<item type="number">-0.7492044045080873</item>
			</item>
		</item>
		<item type="list">
			<item type="list">
				<item type="number">1.1724168342004382</item>
				<item type="number">-0.9958944404680393</item>
				<item type="number">-0.006921209762140507</item>
			</item>
			<item type="list">
				<item type="number">1.3822011597347774</item>
				<item type="number">0.23492452387412024</item>
				<item type="number">0.00586945121516679</item>
			</item>
			<item type="list">
				<item type="number">-1.5709386815215283</item>
				<item type="number">0.10822128390346367</item>
				<item type="number">0.0008623432907037934</item>
			</item>
			<item type="list">
				<item type="number">-2.1399812370768525</item>
				<item type="number">0.19929948806263562</item>
				<item type="number">0.751541237240479</item>
			</item>
			<item type="list">
				<item type="number">-2.138119535234629</item>
				<item type="number">0.21454056938433727</item>
				<item type="number">-0.7492213338490944</item>
			</item>
		</item>
		<item type="list">
			<item type="list">
				<item type="number">1.172371492295255</item>
				<item type="number">-0.9960943600136001</item>
				<item type="number">-0.006923301624150901</item>
			</item>
			<item type="list">
				<item type="number">1.3822244376221173</item>
				<item type="number">0.23512819896350978</item>
				<item type="number">0.005871553413485243</item>
			</item>
			<item type="list">
				<item type="number">-1.5709238398769751</item>
				<item type="number">0.10821877314755651</item>
				<item type="number">0.0008623366114918219</item>
			</item>
			<item type="list">
				<item type="number">-2.1399525815281812</item>
				<item type="number">0.19929436707647807</item>
				<item type="number">0.7515587853294786</item>
			</item>
			<item type="list">
				<item type="number">-2.138090834566984</item>
				<item type="number">0.21453580496897062</item>
				<item type="number">-0.7492389109794203</item>
			</item>
		</item>
		<item type="list">
			<item type="list">
				<item type="number">1.1723249343641065</item>
				<item type="number">-0.9963003598427684</item>
				<item type="number">-0.006925456897499405</item>
			</item>
			<item type="list">
				<item type="number">1.3822485797824984</item>
				<item type="number">0.23533801422052186</item>
				<item type="number">0.005873719189749789</item>
			</item>
			<item type="list">
				<item type="number">-1.5709087696992932</item>
				<item type="number">0.10821622375079955</item>
				<item type="number">0.0008623298249097446</item>
			</item>
			<item type="list">
				<item type="number">-2.1399234375531533</item>
				<item type="number">0.19928915488584956</item>
				<item type="number">0.7515770081365073</item>
			</item>
			<item type="list">
				<item type="number">-2.138061643780117</item>
				<item type="number">0.2145309630568557</item>
				<item type="number">-0.7492571632981871</item>
			</item>
		</item>
		<item type="list">
			<item type="list">
				<item type="number">1.1722771326376258</item>
				<item type="number">-0.9965126014280767</item>
				<item type="number">-0.006927677266436018</item>
			</item>
			<item type="list">
				<item type="number">1.3822736134717664</item>
				<item type="number">0.2355541312059777</item>
				<item type="number">0.005875950228210417</item>
			</item>
			<item type="list">
				<item type="number">-1.5708934699479926</item>
				<item type="number">0.108213635533001</item>
				<item type="number">0.0008623229313807773</item>
			</item>
			<item type="list">
				<item type="number">-2.1398938072845834</item>
				<item type="number">0.19928385156168216</item>
				<item type="number">0.7515959344796086</item>
			</item>
			<item type="list">
				<item type="number">-2.1380319649261676</item>
				<item type="number">0.21452604430690714</item>
				<item type="number">-0.7492761196267992</item>
			</item>
		</item>
		<item type="list">
			<item type="list">
				<item type="number">1.1722280586109215</item>
				<item type="number">-0.9967312504500953</item>
				<item type="number">-0.006929964454226261</item>
			</item>
			<item type="list">
				<item type="number">1.3822995666671742</item>
				<item type="number">0.23577671569405428</item>
				<item type="number">0.005878248251686382</item>
			</item>
			<item type="list">
				<item type="number">-1.5708779394380203</item>
				<item type="number">0.10821100828695367</item>
				<item type="number">0.0008623159308982565</item>
			</item>
			<item type="list">
				<item type="number">-2.139863693372833</item>
				<item type="number">0.19927845724891619</item>
				<item type="number">0.7516155946624478</item>
			</item>
			<item type="list">
				<item type="number">-2.1380018005755934</item>
				<item type="number">0.21452104947633502</item>
				<item type="number">-0.7492958102653244</item>
			</item>
		</item>
		<item type="list">
			<item type="list">
				<item type="number">1.1721776830837272</item>
				<item type="number">-0.9969564768489947</item>
				<item type="number">-0.006932320227820027</item>
			</item>
			<item type="list">
				<item type="number">1.3823264680310507</item>
				<item type="number">0.2360059377137797</item>
				<item type="number">0.005880615027991637</item>
			</item>
			<item type="list">
				<item type="number">-1.570862176831523</item>
				<item type="number">0.10820834178430762</item>
				<item type="number">0.0008623088217258825</item>
			</item>
			<item type="list">
				<item type="number">-2.139833099035652</item>
				<item type="number">0.19927297217690285</item>
				<item type="number">0.7516360205806993</item>
			</item>
			<item type="list">
				<item type="number">-2.1379711538631376</item>
				<item type="number">0.21451597944356982</item>
				<item type="number">-0.7493162671025106</item>
			</item>
		</item>
		<item type="list">
			<item type="list">
				<item type="number">1.1721259759505027</item>
				<item type="number">-0.9971884550868031</item>
				<item type="number">-0.00693474641558763</item>
			</item>
			<item type="list">
				<item type="number">1.3823543471275124</item>
				<item type="number">0.23624197182031115</item>
				<item type="number">0.005883052383928153</item>
			</item>
			<item type="list">
				<item type="number">-1.5708461806310914</item>
				<item type="number">0.10820563576642613</item>
				<item type="number">0.0008623016036769449</item>
			</item>
			<item type="list">
				<item type="number">-2.1398020281176913</item>
				<item type="number">0.1992673966627526</item>
				<item type="number">0.7516572458000759</item>
			</item>
			<item type="list">
				<item type="number">-2.1379400285360917</item>
				<item type="number">0.2145108352058668</item>
				<item type="number">-0.7493375236901327</item>
			</item>
		</item>
		<item type="list">
			<item type="list">
				<item type="number">1.1720729064272384</item>
				<item type="number">-0.9974273641521941</item>
				<item type="number">-0.006937244858211002</item>
			</item>
			<item type="list">
				<item type="number">1.3823832341726876</item>
				<item type="number">0.23648499710006465</item>
				<item type="number">0.005885562160376561</item>
			</item>
			<item type="list">
				<item type="number">-1.5708299491463433</item>
				<item type="number">0.10820288993957987</item>
				<item type="number">0.0008622942750883538</item>
			</item>
			<item type="list">
				<item type="number">-2.1397704851201254</item>
				<item type="number">0.19926173112657505</item>
				<item type="number">0.7516793056506604</item>
			</item>
			<item type="list">
				<item type="number">-2.1379084290075605</item>
				<item type="number">0.214505617899554</item>
				<item type="number">-0.7493596153466443</item>
			</item>
		</item>
		<item type="list">
			<item type="list">
				<item type="number">1.172018442956825</item>
				<item type="number">-0.9976733874795801</item>
				<item type="number">-0.006939817452348422</item>
			</item>
			<item type="list">
				<item type="number">1.3824131601435174</item>
				<item type="number">0.23673519708700463</item>
				<item type="number">0.005888146256241998</item>
			</item>
			<item type="list">
				<item type="number">-1.5708134804910252</item>
				<item type="number">0.10820010397750399</item>
				<item type="number">0.0008622868346632927</item>
			</item>
			<item type="list">
				<item type="number">-2.1397384752624067</item>
				<item type="number">0.1992559760916014</item>
				<item type="number">0.7517022373481058</item>
			</item>
			<item type="list">
				<item type="number">-2.1378763604302984</item>
				<item type="number">0.21450032880181913</item>
				<item type="number">-0.7493825792952429</item>
			</item>
		</item>
		<item type="list">
			<item type="list">
				<item type="number">1.171962553161392</item>
				<item type="number">-0.9979267132871469</item>
				<item type="number">-0.006942466160834484</item>
			</item>
			<item type="list">
				<item type="number">1.3824441568202748</item>
				<item type="number">0.23699276010140097</item>
				<item type="number">0.005890806634311823</item>
			</item>
			<item type="list">
				<item type="number">-1.5707967725637704</item>
				<item type="number">0.10819727751483561</item>
				<item type="number">0.0008622792811484919</item>
			</item>
			<item type="list">
				<item type="number">-2.1397060045676697</item>
				<item type="number">0.19925013220244028</item>
				<item type="number">0.7517260800785536</item>
			</item>
			<item type="list">
				<item type="number">-2.137843828723329</item>
				<item type="number">0.2144949693588843</item>
				<item type="number">-0.7494064547117417</item>
			</item>
		</item>
		<item type="list">
			<item type="list">
				<item type="number">1.1719052038683648</item>
				<item type="number">-0.9981875343884231</item>
				<item type="number">-0.00694519299258543</item>
			</item>
			<item type="list">
				<item type="number">1.3824762567667708</item>
				<item type="number">0.23725787906081713</item>
				<item type="number">0.0058935453047344235</item>
			</item>
			<item type="list">
				<item type="number">-1.5707798230448866</item>
				<item type="number">0.1081944101497367</item>
				<item type="number">0.0008622716139821199</item>
			</item>
			<item type="list">
				<item type="number">-2.139673079879798</item>
				<item type="number">0.19924420022683467</item>
				<item type="number">0.7517508750867692</item>
			</item>
			<item type="list">
				<item type="number">-2.137810840630041</item>
				<item type="number">0.2144895411680085</item>
				<item type="number">-0.7494312828462293</item>
			</item>
		</item>
		<item type="list">
			<item type="list">
				<item type="number">1.171846361054364</item>
				<item type="number">-0.9984560484811481</item>
				<item type="number">-0.006948000002748488</item>
			</item>
			<item type="list">
				<item type="number">1.38250949338367</item>
				<item type="number">0.23753075176954963</item>
				<item type="number">0.005896364321678685</item>
			</item>
			<item type="list">
				<item type="number">-1.5707626293657158</item>
				<item type="number">0.10819150143781861</item>
				<item type="number">0.0008622638299192796</item>
			</item>
			<item type="list">
				<item type="number">-2.139639708989388</item>
				<item type="number">0.19923818106417382</item>
				<item type="number">0.7517766658643124</item>
			</item>
			<item type="list">
				<item type="number">-2.137777403813447</item>
				<item type="number">0.2144840460126743</item>
				<item type="number">-0.7494571071567264</item>
			</item>
		</item>
		<item type="list">
			<item type="list">
				<item type="number">1.1717859899033496</item>
				<item type="number">-0.9987324580273242</item>
				<item type="number">-0.006950889288517002</item>
			</item>
			<item type="list">
				<item type="number">1.3825439008490905</item>
				<item type="number">0.2378115807999615</item>
				<item type="number">0.005899265783015541</item>
			</item>
			<item type="list">
				<item type="number">-1.5707451886942794</item>
				<item type="number">0.1081885508869766</item>
				<item type="number">0.0008622559277171774</item>
			</item>
			<item type="list">
				<item type="number">-2.1396059006626125</item>
				<item type="number">0.19923207576465524</item>
				<item type="number">0.7518034982215911</item>
			</item>
			<item type="list">
				<item type="number">-2.137743526931427</item>
				<item type="number">0.21447848587431015</item>
				<item type="number">-0.7494839734491526</item>
			</item>
		</item>
		<item type="list">
			<item type="list">
				<item type="number">1.1717240547130552</item>
				<item type="number">-0.999016970470877</item>
				<item type="number">-0.006953863006676697</item>
			</item>
			<item type="list">
				<item type="number">1.3825795142104986</item>
				<item type="number">0.23810057370842927</item>
				<item type="number">0.005902251845876717</item>
			</item>
			<item type="list">
				<item type="number">-1.5707274979180919</item>
				<item type="number">0.1081855579571661</item>
				<item type="number">0.0008622479040763519</item>
			</item>
			<item type="list">
				<item type="number">-2.1395716647201417</item>
				<item type="number">0.19922588553671808</item>
				<item type="number">0.7518314204520735</item>
			</item>
			<item type="list">
				<item type="number">-2.137709219680927</item>
				<item type="number">0.21447286294019177</item>
				<item type="number">-0.7495119299935203</item>
			</item>
		</item>
		<item type="list">
			<item type="list">
				<item type="number">1.171660518965762</item>
				<item type="number">-0.9993097982261165</item>
				<item type="number">-0.006956923367009407</item>
			</item>
			<item type="list">
				<item type="number">1.3826163693172484</item>
				<item type="number">0.23839794302141395</item>
				<item type="number">0.00590532472010949</item>
			</item>
			<item type="list">
				<item type="number">-1.5707095536245075</item>
				<item type="number">0.10818252205978524</item>
				<item type="number">0.0008622397566804618</item>
			</item>
			<item type="list">
				<item type="number">-2.139537012131992</item>
				<item type="number">0.199219611754658</item>
				<item type="number">0.7518604834362789</item>
			</item>
			<item type="list">
				<item type="number">-2.137674492885539</item>
				<item type="number">0.2144671796197432</item>
				<item type="number">-0.7495410276524733</item>
			</item>
		</item>
		<item type="list">
			<item type="list">
				<item type="number">1.1715953452799874</item>
				<item type="number">-0.9996111587312977</item>
				<item type="number">-0.006960072642044937</item>
			</item>
			<item type="list">
				<item type="number">1.3826545028621964</item>
				<item type="number">0.23870390629598007</item>
				<item type="number">0.00590848667880031</item>
			</item>
			<item type="list">
				<item type="number">-1.5706913520662948</item>
				<item type="number">0.10817944254333439</item>
				<item type="number">0.0008622314838934675</item>
			</item>
			<item type="list">
				<item type="number">-2.13950195510205</item>
				<item type="number">0.19921325599075212</item>
				<item type="number">0.7518907408384753</item>
			</item>
			<item type="list">
				<item type="number">-2.137639358631176</item>
				<item type="number">0.2144614385710329</item>
				<item type="number">-0.7495713200817075</item>
			</item>
		</item>
		<item type="list">
			<item type="list">
				<item type="number">1.1715284952936802</item>
				<item type="number">-0.9999212746508899</item>
				<item type="number">-0.0069633131382140405</item>
			</item>
			<item type="list">
				<item type="number">1.3826939525068158</item>
				<item type="number">0.23901868631817452</item>
				<item type="number">0.0059117400289461835</item>
			</item>
			<item type="list">
				<item type="number">-1.570672889152421</item>
				<item type="number">0.10817631869588475</item>
				<item type="number">0.00086222308037995</item>
			</item>
			<item type="list">
				<item type="number">-2.1394665071672008</item>
				<item type="number">0.19920682001242482</item>
				<item type="number">0.7519222492469982</item>
			</item>
			<item type="list">
				<item type="number">-2.137603830306147</item>
				<item type="number">0.21445564271489623</item>
				<item type="number">-0.7496028638316837</item>
			</item>
		</item>
		<item type="list">
			<item type="list">
				<item type="number">1.1714599297993546</item>
				<item type="number">-1.0002403738898769</item>
				<item type="number">-0.006966647226094063</item>
			</item>
			<item type="list">
				<item type="number">1.3827347567402908</item>
				<item type="number">0.23934251111667904</item>
				<item type="number">0.005915087140034473</item>
			</item>
			<item type="list">
				<item type="number">-1.5706541604134596</item>
				<item type="number">0.10817314974121649</item>
				<item type="number">0.0008622145504145252</item>
			</item>
			<item type="list">
				<item type="number">-2.139430683296855</item>
				<item type="number">0.19920030580692547</item>
				<item type="number">0.751955068355394</item>
			</item>
			<item type="list">
				<item type="number">-2.137567922730426</item>
				<item type="number">0.2144497952460645</item>
				<item type="number">-0.7496357186212386</item>
			</item>
		</item>
		<item type="list">
			<item type="list">
				<item type="number">1.17138960871276</item>
				<item type="number">-1.000568689622235</item>
				<item type="number">-0.006970077335146512</item>
			</item>
			<item type="list">
				<item type="number">1.38277695493382</item>
				<item type="number">0.23967561398544812</item>
				<item type="number">0.005918530443351844</item>
			</item>
			<item type="list">
				<item type="number">-1.5706351609928226</item>
				<item type="number">0.10816993483964608</item>
				<item type="number">0.0008622058867687237</item>
			</item>
			<item type="list">
				<item type="number">-2.13939450002322</item>
				<item type="number">0.1991937155920351</item>
				<item type="number">0.7519892611018535</item>
			</item>
			<item type="list">
				<item type="number">-2.1375316522775463</item>
				<item type="number">0.21444389966226624</item>
				<item type="number">-0.749669947345653</item>
			</item>
		</item>
		<item type="list">
			<item type="list">
				<item type="number">1.1713174910361364</item>
				<item type="number">-1.000906460232331</item>
				<item type="number">-0.0069736059330775604</item>
			</item>
			<item type="list">
				<item type="number">1.3828205873347235</item>
				<item type="number">0.2400182334380897</item>
				<item type="number">0.0059220724057058825</item>
			</item>
			<item type="list">
				<item type="number">-1.5706158855885108</item>
				<item type="number">0.10816667306993182</item>
				<item type="number">0.0008621970879620748</item>
			</item>
			<item type="list">
				<item type="number">-2.13935797550021</item>
				<item type="number">0.1991870518384488</item>
				<item type="number">0.7520248939402467</item>
			</item>
			<item type="list">
				<item type="number">-2.1374950369396606</item>
				<item type="number">0.2144379597824529</item>
				<item type="number">-0.749705616439912</item>
			</item>
		</item>
		<item type="list">
			<item type="list">
				<item type="number">1.1712435347425805</item>
				<item type="number">-1.0012539296206195</item>
				<item type="number">-0.006977235560520738</item>
			</item>
			<item type="list">
				<item type="number">1.3828656952006575</item>
				<item type="number">0.24037061350752753</item>
				<item type="number">0.005925715569516575</item>
			</item>
			<item type="list">
				<item type="number">-1.570596328433528</item>
				<item type="number">0.10816336343193975</item>
				<item type="number">0.000862188148392376</item>
			</item>
			<item type="list">
				<item type="number">-2.139321129660459</item>
				<item type="number">0.19918031727594399</item>
				<item type="number">0.7520620370149801</item>
			</item>
			<item type="list">
				<item type="number">-2.137458096473585</item>
				<item type="number">0.21443197976738512</item>
				<item type="number">-0.7497427960181116</item>
			</item>
		</item>
		<item type="list">
			<item type="list">
				<item type="number">1.1711676969311025</item>
				<item type="number">-1.001611347137141</item>
				<item type="number">-0.006980968800449</item>
			</item>
			<item type="list">
				<item type="number">1.382912320646609</item>
				<item type="number">0.24073300367881098</item>
				<item type="number">0.0059294625153370325</item>
			</item>
			<item type="list">
				<item type="number">-1.5705764832678735</item>
				<item type="number">0.10816000483875841</item>
				<item type="number">0.0008621790687143858</item>
			</item>
			<item type="list">
				<item type="number">-2.139283984345209</item>
				<item type="number">0.19917351493555382</item>
				<item type="number">0.7521007643466577</item>
			</item>
			<item type="list">
				<item type="number">-2.1374208525095755</item>
				<item type="number">0.21442596414551826</item>
				<item type="number">-0.7497815600868387</item>
			</item>
		</item>
		<item type="list">
			<item type="list">
				<item type="number">1.1710899338219583</item>
				<item type="number">-1.0019789675182038</item>
				<item type="number">-0.00698480830438243</item>
			</item>
			<item type="list">
				<item type="number">1.3829605066531934</item>
				<item type="number">0.24110565882931048</item>
				<item type="number">0.005933315897256771</item>
			</item>
			<item type="list">
				<item type="number">-1.570556343303963</item>
				<item type="number">0.10815659610920757</item>
				<item type="number">0.0008621698445240733</item>
			</item>
			<item type="list">
				<item type="number">-2.139246563420187</item>
				<item type="number">0.19916664816084417</item>
				<item type="number">0.7521411540746232</item>
			</item>
			<item type="list">
				<item type="number">-2.1373833287390327</item>
				<item type="number">0.21441991783335784</item>
				<item type="number">-0.749821986770867</item>
			</item>
		</item>
		<item type="list">
			<item type="list">
				<item type="number">1.1710102005516059</item>
				<item type="number">-1.0023570512351383</item>
				<item type="number">-0.006988756783721634</item>
			</item>
			<item type="list">
				<item type="number">1.3830102972624283</item>
				<item type="number">0.24148883956621667</item>
				<item type="number">0.005937278426764638</item>
			</item>
			<item type="list">
				<item type="number">-1.5705359011839088</item>
				<item type="number">0.10815313596929868</item>
				<item type="number">0.0008621604677521123</item>
			</item>
			<item type="list">
				<item type="number">-2.1392088929474196</item>
				<item type="number">0.1991597206288222</item>
				<item type="number">0.7521832887377667</item>
			</item>
			<item type="list">
				<item type="number">-2.1373455510081842</item>
				<item type="number">0.21441384619231071</item>
				<item type="number">-0.7498641585457051</item>
			</item>
		</item>
		<item type="list">
			<item type="list">
				<item type="number">1.170928451370327</item>
				<item type="number">-1.0027458642878855</item>
				<item type="number">-0.006992817005123676</item>
			</item>
			<item type="list">
				<item type="number">1.3830617373842218</item>
				<item type="number">0.2418828120343952</item>
				<item type="number">0.0059413528713866915</item>
			</item>
			<item type="list">
				<item type="number">-1.570515148941254</item>
				<item type="number">0.10814962303523931</item>
				<item type="number">0.0008621509340079163</item>
			</item>
			<item type="list">
				<item type="number">-2.139171001332152</item>
				<item type="number">0.19915273637133016</item>
				<item type="number">0.752227255490829</item>
			</item>
			<item type="list">
				<item type="number">-2.137307547507791</item>
				<item type="number">0.214407755028947</item>
				<item type="number">-0.749908162538127</item>
			</item>
		</item>
		<item type="list">
			<item type="list">
				<item type="number">1.1708446395348218</item>
				<item type="number">-1.0031456783035733</item>
				<item type="number">-0.006996991793153755</item>
			</item>
			<item type="list">
				<item type="number">1.3831148729043021</item>
				<item type="number">0.2422878480093465</item>
				<item type="number">0.005945542055187155</item>
			</item>
			<item type="list">
				<item type="number">-1.5704940779596055</item>
				<item type="number">0.1081460558092504</item>
				<item type="number">0.0008621412377383842</item>
			</item>
			<item type="list">
				<item type="number">-2.139132919504991</item>
				<item type="number">0.1991456998148439</item>
				<item type="number">0.7522731464007752</item>
			</item>
			<item type="list">
				<item type="number">-2.137269348923674</item>
				<item type="number">0.21440165063307515</item>
				<item type="number">-0.7499540907670192</item>
			</item>
		</item>
		<item type="list">
			<item type="list">
				<item type="number">1.1707587173486385</item>
				<item type="number">-1.0035567704134212</item>
				<item type="number">-0.007001284016738535</item>
			</item>
			<item type="list">
				<item type="number">1.3831697506261809</item>
				<item type="number">0.24270422477383075</item>
				<item type="number">0.005949848847949086</item>
			</item>
			<item type="list">
				<item type="number">-1.5704726789195045</item>
				<item type="number">0.10814243267580145</item>
				<item type="number">0.0008621313757667009</item>
			</item>
			<item type="list">
				<item type="number">-2.1390946810433666</item>
				<item type="number">0.19913861578507897</item>
				<item type="number">0.7523210587325687</item>
			</item>
			<item type="list">
				<item type="number">-2.1372309885972736</item>
				<item type="number">0.2143955398051912</item>
				<item type="number">-0.7500020404789177</item>
			</item>
		</item>
		<item type="list">
			<item type="list">
				<item type="number">1.1706706361386385</item>
				<item type="number">-1.003979423661819</item>
				<item type="number">-0.007005696621420762</item>
			</item>
			<item type="list">
				<item type="number">1.3832264183322274</item>
				<item type="number">0.2431322255260831</item>
				<item type="number">0.005954276197450468</item>
			</item>
			<item type="list">
				<item type="number">-1.5704509417696229</item>
				<item type="number">0.10813875188815356</item>
				<item type="number">0.0008621213375513239</item>
			</item>
			<item type="list">
				<item type="number">-2.139056322447733</item>
				<item type="number">0.1991314895620874</item>
				<item type="number">0.7523710952759143</item>
			</item>
			<item type="list">
				<item type="number">-2.1371925027764185</item>
				<item type="number">0.21438942991514692</item>
				<item type="number">-0.7500521143975627</item>
			</item>
		</item>
		<item type="list">
			<item type="list">
				<item type="number">1.1705803462448707</item>
				<item type="number">-1.0044139267134067</item>
				<item type="number">-0.007010232627991312</item>
			</item>
			<item type="list">
				<item type="number">1.3832849247751946</item>
				<item type="number">0.24357213908821257</item>
				<item type="number">0.005958827122353531</item>
			</item>
			<item type="list">
				<item type="number">-1.5704288556727886</item>
				<item type="number">0.10813501156260248</item>
				<item type="number">0.000862111120360186</item>
			</item>
			<item type="list">
				<item type="number">-2.1390178832979956</item>
				<item type="number">0.19912432690804072</item>
				<item type="number">0.7524233646095314</item>
			</item>
			<item type="list">
				<item type="number">-2.1371539307396623</item>
				<item type="number">0.21438332890961168</item>
				<item type="number">-0.7501044210630721</item>
			</item>
		</item>
		<item type="list">
			<item type="list">
				<item type="number">1.1704877969092087</item>
				<item type="number">-1.0048605744050347</item>
				<item type="number">-0.007014895079192467</item>
			</item>
			<item type="list">
				<item type="number">1.3833453197971335</item>
				<item type="number">0.24402426045071435</item>
				<item type="number">0.00596350466613427</item>
			</item>
			<item type="list">
				<item type="number">-1.570406408936613</item>
				<item type="number">0.10813120967285739</item>
				<item type="number">0.0008621007149459339</item>
			</item>
			<item type="list">
				<item type="number">-2.1389794065246694</item>
				<item type="number">0.19911713408866746</item>
				<item type="number">0.7524779815130759</item>
			</item>
			<item type="list">
				<item type="number">-2.1371153151362043</item>
				<item type="number">0.2143772453944146</item>
				<item type="number">-0.750159075187491</item>
			</item>
		</item>
		<item type="list">
			<item type="list">
				<item type="number">1.170392936464287</item>
				<item type="number">-1.0053196670724485</item>
				<item type="number">-0.007019687106988577</item>
			</item>
			<item type="list">
				<item type="number">1.3834076541127267</item>
				<item type="number">0.2444888901120484</item>
				<item type="number">0.005968311962370098</item>
			</item>
			<item type="list">
				<item type="number">-1.57038358895735</item>
				<item type="number">0.10812734403216946</item>
				<item type="number">0.0008620901144328714</item>
			</item>
			<item type="list">
				<item type="number">-2.1389409385345957</item>
				<item type="number">0.19910991790519</item>
				<item type="number">0.7525350673066739</item>
			</item>
			<item type="list">
				<item type="number">-2.1370767020856563</item>
				<item type="number">0.21437118864212534</item>
				<item type="number">-0.7502161980491524</item>
			</item>
		</item>
		<item type="list">
			<item type="list">
				<item type="number">1.170295712223344</item>
				<item type="number">-1.0057915108861277</item>
				<item type="number">-0.0070246118846925085</item>
			</item>
			<item type="list">
				<item type="number">1.3834719794392554</item>
				<item type="number">0.24496633441149865</item>
				<item type="number">0.005973252184761596</item>
			</item>
			<item type="list">
				<item type="number">-1.570360382166659</item>
				<item type="number">0.10812341228279936</item>
				<item type="number">0.0008620793090116066</item>
			</item>
			<item type="list">
				<item type="number">-2.1389025295217596</item>
				<item type="number">0.1991026857464328</item>
				<item type="number">0.7525947502582228</item>
			</item>
			<item type="list">
				<item type="number">-2.137038141447427</item>
				<item type="number">0.21436516864728364</item>
				<item type="number">-0.7502759178411319</item>
			</item>
		</item>
		<item type="list">
			<item type="list">
				<item type="number">1.1701960705641392</item>
				<item type="number">-1.0062764177949743</item>
				<item type="number">-0.007029672646410792</item>
			</item>
			<item type="list">
				<item type="number">1.3835383484119292</item>
				<item type="number">0.2454569054652878</item>
				<item type="number">0.00597832856789385</item>
			</item>
			<item type="list">
				<item type="number">-1.5703367739654004</item>
				<item type="number">0.10811941189104926</item>
				<item type="number">0.0008620682906153742</item>
			</item>
			<item type="list">
				<item type="number">-2.1388642337104935</item>
				<item type="number">0.19909544563187245</item>
				<item type="number">0.7526571659877417</item>
			</item>
			<item type="list">
				<item type="number">-2.1369996870972647</item>
				<item type="number">0.21435919618289692</item>
				<item type="number">-0.7503383701231867</item>
			</item>
		</item>
		<item type="list">
			<item type="list">
				<item type="number">1.1700939567175215</item>
				<item type="number">-1.0067747057488912</item>
				<item type="number">-0.00703487271337764</item>
			</item>
			<item type="list">
				<item type="number">1.3836068147896805</item>
				<item type="number">0.24596092139636205</item>
				<item type="number">0.005983544433010095</item>
			</item>
			<item type="list">
				<item type="number">-1.5703127486467336</item>
				<item type="number">0.10811534012911081</item>
				<item type="number">0.0008620570502482341</item>
			</item>
			<item type="list">
				<item type="number">-2.138826109637132</item>
				<item type="number">0.1990882062516873</item>
				<item type="number">0.7527224579389851</item>
			</item>
			<item type="list">
				<item type="number">-2.1369613972114956</item>
				<item type="number">0.2143532828473731</item>
				<item type="number">-0.7504036982677019</item>
			</item>
		</item>
		<item type="list">
			<item type="list">
				<item type="number">1.1699893150013143</item>
				<item type="number">-1.0072866984032458</item>
				<item type="number">-0.007040215451721786</item>
			</item>
			<item type="list">
				<item type="number">1.383677433225435</item>
				<item type="number">0.24647870603890956</item>
				<item type="number">0.005988903146200422</item>
			</item>
			<item type="list">
				<item type="number">-1.5702882893258128</item>
				<item type="number">0.10811119406466183</item>
				<item type="number">0.0008620455792265134</item>
			</item>
			<item type="list">
				<item type="number">-2.138788220454034</item>
				<item type="number">0.1990809770010126</item>
				<item type="number">0.7527907778146504</item>
			</item>
			<item type="list">
				<item type="number">-2.1369233345544023</item>
				<item type="number">0.21434744111239426</item>
				<item type="number">-0.7504720539081068</item>
			</item>
		</item>
		<item type="list">
			<item type="list">
				<item type="number">1.1698820887210128</item>
				<item type="number">-1.0078127252911768</item>
				<item type="number">-0.007045704281247857</item>
			</item>
			<item type="list">
				<item type="number">1.3837502593656752</item>
				<item type="number">0.24701058910450938</item>
				<item type="number">0.005994408129348753</item>
			</item>
			<item type="list">
				<item type="number">-1.5702633778595563</item>
				<item type="number">0.10810697054601087</item>
				<item type="number">0.0008620338646821711</item>
			</item>
			<item type="list">
				<item type="number">-2.1387506342426152</item>
				<item type="number">0.19907376805357802</item>
				<item type="number">0.752862286109856</item>
			</item>
			<item type="list">
				<item type="number">-2.136885566804354</item>
				<item type="number">0.2143416844162154</item>
				<item type="number">-0.750543597453841</item>
			</item>
		</item>
		<item type="list">
			<item type="list">
				<item type="number">1.1697722202611998</item>
				<item type="number">-1.0083531216353643</item>
				<item type="number">-0.0070513426701065245</item>
			</item>
			<item type="list">
				<item type="number">1.3838253497621416</item>
				<item type="number">0.2475569059996464</item>
				<item type="number">0.006000062850638931</item>
			</item>
			<item type="list">
				<item type="number">-1.5702379947722616</item>
				<item type="number">0.10810266619062485</item>
				<item type="number">0.0008620218948161782</item>
			</item>
			<item type="list">
				<item type="number">-2.1387134243238335</item>
				<item type="number">0.19906659039135027</item>
				<item type="number">0.7529371526004329</item>
			</item>
			<item type="list">
				<item type="number">-2.1368481668587904</item>
				<item type="number">0.21433602717945174</item>
				<item type="number">-0.7506184985872976</item>
			</item>
		</item>
		<item type="list">
			<item type="list">
				<item type="number">1.16965965084899</item>
				<item type="number">-1.008908228655259</item>
				<item type="number">-0.007057134215557304</item>
			</item>
			<item type="list">
				<item type="number">1.3839027620949318</item>
				<item type="number">0.24811799812783633</item>
				<item type="number">0.006005870907376487</item>
			</item>
			<item type="list">
				<item type="number">-1.570212119143881</item>
				<item type="number">0.10809827736762934</item>
				<item type="number">0.0008620096582885956</item>
			</item>
			<item type="list">
				<item type="number">-2.13867666965302</item>
				<item type="number">0.19905945587539095</item>
				<item type="number">0.7530155569093592</item>
			</item>
			<item type="list">
				<item type="number">-2.1368112132198367</item>
				<item type="number">0.2143304849137463</item>
				<item type="number">-0.7506969368417643</item>
			</item>
		</item>
		<item type="list">
			<item type="list">
				<item type="number">1.1695443207929348</item>
				<item type="number">-1.0094783932742033</item>
				<item type="number">-0.0070630824962830165</item>
			</item>
			<item type="list">
				<item type="number">1.3839825549474276</item>
				<item type="number">0.24869421260379226</item>
				<item type="number">0.006011835878387746</item>
			</item>
			<item type="list">
				<item type="number">-1.5701857285332252</item>
				<item type="number">0.10809380017981722</item>
				<item type="number">0.0008619971414413284</item>
			</item>
			<item type="list">
				<item type="number">-2.1386404551899694</item>
				<item type="number">0.19905237729263944</item>
				<item type="number">0.7530976891324099</item>
			</item>
			<item type="list">
				<item type="number">-2.136774790343887</item>
				<item type="number">0.21432507426193814</item>
				<item type="number">-0.7507791022056901</item>
			</item>
		</item>
		<item type="list">
			<item type="list">
				<item type="number">1.1694261694252939</item>
				<item type="number">-1.0100639679734154</item>
				<item type="number">-0.007069191171308748</item>
			</item>
			<item type="list">
				<item type="number">1.384064787858023</item>
				<item type="number">0.2492859021023665</item>
				<item type="number">0.006017961424301124</item>
			</item>
			<item type="list">
				<item type="number">-1.5701587988768806</item>
				<item type="number">0.10808923044680498</item>
				<item type="number">0.0008619843273816522</item>
			</item>
			<item type="list">
				<item type="number">-2.1386048722527815</item>
				<item type="number">0.19904536843281828</item>
				<item type="number">0.7531837504221599</item>
			</item>
			<item type="list">
				<item type="number">-2.1367389890428843</item>
				<item type="number">0.21431981309493228</item>
				<item type="number">-0.7508651957102294</item>
			</item>
		</item>
		<item type="list">
			<item type="list">
				<item type="number">1.1693051350842998</item>
				<item type="number">-1.0106653109937562</item>
				<item type="number">-0.007075463961091493</item>
			</item>
			<item type="list">
				<item type="number">1.3841495213413457</item>
				<item type="number">0.24989342506433787</item>
				<item type="number">0.006024251263883771</item>
			</item>
			<item type="list">
				<item type="number">-1.5701313043752276</item>
				<item type="number">0.10808456368728352</item>
				<item type="number">0.0008619712040773357</item>
			</item>
			<item type="list">
				<item type="number">-2.1385700190028913</item>
				<item type="number">0.19903844413727803</item>
				<item type="number">0.7532739536621071</item>
			</item>
			<item type="list">
				<item type="number">-2.136703906932135</item>
				<item type="number">0.21431472057189072</item>
				<item type="number">-0.750955430129907</item>
			</item>
		</item>
		<item type="list">
			<item type="list">
				<item type="number">1.1691811551527738</item>
				<item type="number">-1.0112827860771354</item>
				<item type="number">-0.007081904651730395</item>
			</item>
			<item type="list">
				<item type="number">1.3842368168483834</item>
				<item type="number">0.25051714542831593</item>
				<item type="number">0.0060307091854554734</item>
			</item>
			<item type="list">
				<item type="number">-1.570103217385364</item>
				<item type="number">0.10807979510179834</item>
				<item type="number">0.000861957754752278</item>
			</item>
			<item type="list">
				<item type="number">-2.1385360008536582</item>
				<item type="number">0.19903162039375238</item>
				<item type="number">0.7533685241782457</item>
			</item>
			<item type="list">
				<item type="number">-2.1366696488621493</item>
				<item type="number">0.21430981725768516</item>
				<item type="number">-0.751050030675125</item>
			</item>
		</item>
		<item type="list">
			<item type="list">
				<item type="number">1.169054166104152</item>
				<item type="number">-1.011916762479083</item>
				<item type="number">-0.007088517071563064</item>
			</item>
			<item type="list">
				<item type="number">1.3843267366970438</item>
				<item type="number">0.25115743265769863</item>
				<item type="number">0.0060373390181578945</item>
			</item>
			<item type="list">
				<item type="number">-1.5700745082814516</item>
				<item type="number">0.10807491954496551</item>
				<item type="number">0.000861943963299389</item>
			</item>
			<item type="list">
				<item type="number">-2.138502930939528</item>
				<item type="number">0.19902491438855294</item>
				<item type="number">0.7534677005363402</item>
			</item>
			<item type="list">
				<item type="number">-2.136636327372447</item>
				<item type="number">0.2143051251771098</item>
				<item type="number">-0.7511492357901195</item>
			</item>
		</item>
		<item type="list">
			<item type="list">
				<item type="number">1.1689241034398123</item>
				<item type="number">-1.012567615027491</item>
				<item type="number">-0.007095305117946936</item>
			</item>
			<item type="list">
				<item type="number">1.3844193441760844</item>
				<item type="number">0.25181466178811895</item>
				<item type="number">0.006044144660676647</item>
			</item>
			<item type="list">
				<item type="number">-1.570045145348044</item>
				<item type="number">0.10806993150774334</item>
				<item type="number">0.0008619298060417062</item>
			</item>
			<item type="list">
				<item type="number">-2.1384709307078063</item>
				<item type="number">0.19901834460921725</item>
				<item type="number">0.7535717352825507</item>
			</item>
			<item type="list">
				<item type="number">-2.136604063274631</item>
				<item type="number">0.21430066794272357</item>
				<item type="number">-0.7512532978435685</item>
			</item>
		</item>
		<item type="list">
			<item type="list">
				<item type="number">1.1687909018556504</item>
				<item type="number">-1.0132357236836953</item>
				<item type="number">-0.007102272736598143</item>
			</item>
			<item type="list">
				<item type="number">1.3845147033668843</item>
				<item type="number">0.2524892129911693</item>
				<item type="number">0.00605113005528164</item>
			</item>
			<item type="list">
				<item type="number">-1.5700150946503046</item>
				<item type="number">0.1080648250961498</item>
				<item type="number">0.000861915269302221</item>
			</item>
			<item type="list">
				<item type="number">-2.1384401304077394</item>
				<item type="number">0.1990119309118084</item>
				<item type="number">0.7536808957490468</item>
			</item>
			<item type="list">
				<item type="number">-2.136572986101504</item>
				<item type="number">0.21429647083556808</item>
				<item type="number">-0.7513624840316581</item>
			</item>
		</item>
		<item type="list">
			<item type="list">
				<item type="number">1.168654494912877</item>
				<item type="number">-1.01392147407703</item>
				<item type="number">-0.007109423941735256</item>
			</item>
			<item type="list">
				<item type="number">1.3846128794759467</item>
				<item type="number">0.25318147210826336</item>
				<item type="number">0.006058299219911088</item>
			</item>
			<item type="list">
				<item type="number">-1.5699843198721666</item>
				<item type="number">0.10805959400316303</item>
				<item type="number">0.0008619003287164139</item>
			</item>
			<item type="list">
				<item type="number">-2.1384106696898497</item>
				<item type="number">0.19900569462470505</item>
				<item type="number">0.7537954649865792</item>
			</item>
			<item type="list">
				<item type="number">-2.1365432348191087</item>
				<item type="number">0.2142925609300166</item>
				<item type="number">-0.7514770772411876</item>
			</item>
		</item>
		<item type="list">
			<item type="list">
				<item type="number">1.1685148154009402</item>
				<item type="number">-1.014625256769022</item>
				<item type="number">-0.007116762788238423</item>
			</item>
			<item type="list">
				<item type="number">1.3847139384469653</item>
				<item type="number">0.2538918299190444</item>
				<item type="number">0.0060656562102886615</item>
			</item>
			<item type="list">
				<item type="number">-1.56995278215901</item>
				<item type="number">0.10805423147966313</item>
				<item type="number">0.0008618849596821791</item>
			</item>
			<item type="list">
				<item type="number">-2.138382698185874</item>
				<item type="number">0.1989996586413074</item>
				<item type="number">0.7539157427403126</item>
			</item>
			<item type="list">
				<item type="number">-2.13651495829749</item>
				<item type="number">0.21428896719838847</item>
				<item type="number">-0.7515973770286438</item>
			</item>
		</item>
		<item type="list">
			<item type="list">
				<item type="number">1.1683717953486152</item>
				<item type="number">-1.0153474671061535</item>
				<item type="number">-0.007124293381742603</item>
			</item>
			<item type="list">
				<item type="number">1.3848179469695907</item>
				<item type="number">0.25462068198838284</item>
				<item type="number">0.006073205133813694</item>
			</item>
			<item type="list">
				<item type="number">-1.5699204399693671</item>
				<item type="number">0.10804873031046118</item>
				<item type="number">0.0008618691348127797</item>
			</item>
			<item type="list">
				<item type="number">-2.138356376156201</item>
				<item type="number">0.19899384752007374</item>
				<item type="number">0.7540420464104904</item>
			</item>
			<item type="list">
				<item type="number">-2.1364883159987293</item>
				<item type="number">0.21428572064705184</item>
				<item type="number">-0.7517237005907913</item>
			</item>
		</item>
		<item type="list">
			<item type="list">
				<item type="number">1.1682253657547135</item>
				<item type="number">-1.0160885056108222</item>
				<item type="number">-0.00713201989018162</item>
			</item>
			<item type="list">
				<item type="number">1.3849249727353696</item>
				<item type="number">0.2553684290624679</item>
				<item type="number">0.006080950157867341</item>
			</item>
			<item type="list">
				<item type="number">-1.5698872488804398</item>
				<item type="number">0.10804308278219696</item>
				<item type="number">0.0008618528308126952</item>
			</item>
			<item type="list">
				<item type="number">-2.1383318752187126</item>
				<item type="number">0.19898828758926154</item>
				<item type="number">0.7541747121168586</item>
			</item>
			<item type="list">
				<item type="number">-2.13646347868647</item>
				<item type="number">0.21428285442588588</item>
				<item type="number">-0.7518563838579864</item>
			</item>
		</item>
		<item type="list">
			<item type="list">
				<item type="number">1.1680754569794767</item>
				<item type="number">-1.0168487772865464</item>
				<item type="number">-0.0071399465268650025</item>
			</item>
			<item type="list">
				<item type="number">1.3850350840603862</item>
				<item type="number">0.2561354763730298</item>
				<item type="number">0.00608889549530816</item>
			</item>
			<item type="list">
				<item type="number">-1.5698531614220461</item>
				<item type="number">0.10803728064791203</item>
				<item type="number">0.0008618360194363575</item>
			</item>
			<item type="list">
				<item type="number">-2.1383093790720396</item>
				<item type="number">0.1989830070794601</item>
				<item type="number">0.7543140958364387</item>
			</item>
			<item type="list">
				<item type="number">-2.136440629132874</item>
				<item type="number">0.21428040398488685</item>
				<item type="number">-0.7519957825793578</item>
			</item>
		</item>
		<item type="list">
			<item type="list">
				<item type="number">1.1679219984211455</item>
				<item type="number">-1.0176286918377133</item>
				<item type="number">-0.007148077569415244</item>
			</item>
			<item type="list">
				<item type="number">1.385148350179612</item>
				<item type="number">0.25692223385865887</item>
				<item type="number">0.006097045425344288</item>
			</item>
			<item type="list">
				<item type="number">-1.5698181268652422</item>
				<item type="number">0.10803131509477494</item>
				<item type="number">0.0008618186683139785</item>
			</item>
			<item type="list">
				<item type="number">-2.1382890841922015</item>
				<item type="number">0.19897803622572938</item>
				<item type="number">0.75446057459365</item>
			</item>
			<item type="list">
				<item type="number">-2.1364199628696667</item>
				<item type="number">0.2142784072158589</item>
				<item type="number">-0.7521422735348537</item>
			</item>
		</item>
		<item type="list">
			<item type="list">
				<item type="number">1.1677649188808876</item>
				<item type="number">-1.018428663333564</item>
				<item type="number">-0.007156417298875671</item>
			</item>
			<item type="list">
				<item type="number">1.385264840939108</item>
				<item type="number">0.25772911582032126</item>
				<item type="number">0.006105404230607705</item>
			</item>
			<item type="list">
				<item type="number">-1.5697820910506854</item>
				<item type="number">0.10802517671682983</item>
				<item type="number">0.0008618007443011659</item>
			</item>
			<item type="list">
				<item type="number">-2.13827120076523</item>
				<item type="number">0.19897340740672306</item>
				<item type="number">0.7546145476799773</item>
			</item>
			<item type="list">
				<item type="number">-2.1364016890722093</item>
				<item type="number">0.2142769045969588</item>
				<item type="number">-0.7522962557653602</item>
			</item>
		</item>
		<item type="list">
			<item type="list">
				<item type="number">1.1676041464459368</item>
				<item type="number">-1.019249109973999</item>
				<item type="number">-0.00716497006123007</item>
			</item>
			<item type="list">
				<item type="number">1.3853846268767136</item>
				<item type="number">0.25855654069277334</item>
				<item type="number">0.0061139762566018154</item>
			</item>
			<item type="list">
				<item type="number">-1.5697449961455376</item>
				<item type="number">0.10801885546988256</item>
				<item type="number">0.0008617822138851467</item>
			</item>
			<item type="list">
				<item type="number">-2.1382559535165546</item>
				<item type="number">0.19896915528128323</item>
				<item type="number">0.754776437971438</item>
			</item>
			<item type="list">
				<item type="number">-2.136386031373513</item>
				<item type="number">0.2142759393698474</item>
				<item type="number">-0.7524581518769393</item>
			</item>
		</item>
		<item type="list">
			<item type="list">
				<item type="number">1.167439608266094</item>
				<item type="number">-1.0200904545221736</item>
				<item type="number">-0.007173740245715703</item>
			</item>
			<item type="list">
				<item type="number">1.3855077795119728</item>
				<item type="number">0.2594049314694862</item>
				<item type="number">0.00612276589444221</item>
			</item>
			<item type="list">
				<item type="number">-1.5697067804510032</item>
				<item type="number">0.10801234063490278</item>
				<item type="number">0.0008617630421987274</item>
			</item>
			<item type="list">
				<item type="number">-2.1382435827096775</item>
				<item type="number">0.19896531695350023</item>
				<item type="number">0.7549466932931734</item>
			</item>
			<item type="list">
				<item type="number">-2.1363732289214084</item>
				<item type="number">0.21427555772617118</item>
				<item type="number">-0.752628409432752</item>
			</item>
		</item>
		<item type="list">
			<item type="list">
				<item type="number">1.1672712310535063</item>
				<item type="number">-1.0209531229641238</item>
				<item type="number">-0.007182732285034887</item>
			</item>
			<item type="list">
				<item type="number">1.385634370725123</item>
				<item type="number">0.26027471437473554</item>
				<item type="number">0.006131777577141612</item>
			</item>
			<item type="list">
				<item type="number">-1.5696673780913832</item>
				<item type="number">0.1080056207728432</item>
				<item type="number">0.0008617431878117759</item>
			</item>
			<item type="list">
				<item type="number">-2.138234344930209</item>
				<item type="number">0.19896193208384597</item>
				<item type="number">0.7551257880604906</item>
			</item>
			<item type="list">
				<item type="number">-2.1363635371011895</item>
				<item type="number">0.21427580895625353</item>
				<item type="number">-0.7528075025215546</item>
			</item>
		</item>
		<item type="list">
			<item type="list">
				<item type="number">1.1670989408013546</item>
				<item type="number">-1.021837544922359</item>
				<item type="number">-0.007191950649527568</item>
			</item>
			<item type="list">
				<item type="number">1.3857644730966334</item>
				<item type="number">0.2611663192806636</item>
				<item type="number">0.006141015774529805</item>
			</item>
			<item type="list">
				<item type="number">-1.5696267187832704</item>
				<item type="number">0.10799868366957177</item>
				<item type="number">0.0008617226113624084</item>
			</item>
			<item type="list">
				<item type="number">-2.1382285142404465</item>
				<item type="number">0.19895904308259715</item>
				<item type="number">0.7553142247641931</item>
			</item>
			<item type="list">
				<item type="number">-2.13635722867632</item>
				<item type="number">0.21427674566545402</item>
				<item type="number">-0.7529959333175085</item>
			</item>
		</item>
		<item type="list">
			<item type="list">
				<item type="number">1.1669226630666454</item>
				<item type="number">-1.0227441532595098</item>
				<item type="number">-0.007201399848442405</item>
			</item>
			<item type="list">
				<item type="number">1.385898159628385</item>
				<item type="number">0.26208017929325733</item>
				<item type="number">0.006150484997724348</item>
			</item>
			<item type="list">
				<item type="number">-1.5695847275671253</item>
				<item type="number">0.10799151630990066</item>
				<item type="number">0.0008617012665100353</item>
			</item>
			<item type="list">
				<item type="number">-2.138226383232197</item>
				<item type="number">0.19895669526219426</item>
				<item type="number">0.755512535635465</item>
			</item>
			<item type="list">
				<item type="number">-2.136354594898866</item>
				<item type="number">0.2142784239683529</item>
				<item type="number">-0.7531942336986279</item>
			</item>
		</item>
		<item type="list">
			<item type="list">
				<item type="number">1.1667423227359413</item>
				<item type="number">-1.0236733840624381</item>
				<item type="number">-0.007211084404077643</item>
			</item>
			<item type="list">
				<item type="number">1.3860355039832217</item>
				<item type="number">0.2630167307501917</item>
				<item type="number">0.0061601897709536385</item>
			</item>
			<item type="list">
				<item type="number">-1.5695413245128866</item>
				<item type="number">0.10798410480611503</item>
				<item type="number">0.0008616791036071153</item>
			</item>
			<item type="list">
				<item type="number">-2.138228264238432</item>
				<item type="number">0.19895493705042513</item>
				<item type="number">0.7557212844019959</item>
			</item>
			<item type="list">
				<item type="number">-2.136355946677621</item>
				<item type="number">0.21428090373410177</item>
				<item type="number">-0.7534029670136557</item>
			</item>
		</item>
		<item type="list">
			<item type="list">
				<item type="number">1.1665578443431417</item>
				<item type="number">-1.0246256759567838</item>
				<item type="number">-0.0072210088725301776</item>
			</item>
			<item type="list">
				<item type="number">1.3861765801619437</item>
				<item type="number">0.26397641252566434</item>
				<item type="number">0.0061701346482730445</item>
			</item>
			<item type="list">
				<item type="number">-1.5694964244276646</item>
				<item type="number">0.10797643436433808</item>
				<item type="number">0.0008616560763241705</item>
			</item>
			<item type="list">
				<item type="number">-2.138234490489109</item>
				<item type="number">0.19895382014642624</item>
				<item type="number">0.7559410680707034</item>
			</item>
			<item type="list">
				<item type="number">-2.13636161570216</item>
				<item type="number">0.21428424877469385</item>
				<item type="number">-0.7536227298853734</item>
			</item>
		</item>
		<item type="list">
			<item type="list">
				<item type="number">1.1663691519159367</item>
				<item type="number">-1.0256014702078176</item>
				<item type="number">-0.007231177836166869</item>
			</item>
			<item type="list">
				<item type="number">1.3863214626574178</item>
				<item type="number">0.26495966613964644</item>
				<item type="number">0.00618032421521109</item>
			</item>
			<item type="list">
				<item type="number">-1.5694499365178576</item>
				<item type="number">0.1079684892116313</item>
				<item type="number">0.0008616321271319451</item>
			</item>
			<item type="list">
				<item type="number">-2.1382454174258214</item>
				<item type="number">0.19895339975062656</item>
				<item type="number">0.7561725189707205</item>
			</item>
			<item type="list">
				<item type="number">-2.136371955815948</item>
				<item type="number">0.21428852712721086</item>
				<item type="number">-0.7538541542111558</item>
			</item>
		</item>
		<item type="list">
			<item type="list">
				<item type="number">1.1661761690485801</item>
				<item type="number">-1.0266012103110405</item>
				<item type="number">-0.0072415959011940916</item>
			</item>
			<item type="list">
				<item type="number">1.386470226380518</item>
				<item type="number">0.265966935345563</item>
				<item type="number">0.006190763079717168</item>
			</item>
			<item type="list">
				<item type="number">-1.5694017640508695</item>
				<item type="number">0.10796025254228304</item>
				<item type="number">0.0008616071968169308</item>
			</item>
			<item type="list">
				<item type="number">-2.1382614240517928</item>
				<item type="number">0.19895373477576322</item>
				<item type="number">0.7564163067762535</item>
			</item>
			<item type="list">
				<item type="number">-2.1363873443426526</item>
				<item type="number">0.21429381129255443</item>
				<item type="number">-0.7540979092088094</item>
			</item>
		</item>
		<item type="list">
			<item type="list">
				<item type="number">1.1659788190924198</item>
				<item type="number">-1.0276253414767564</item>
				<item type="number">-0.007252267705270541</item>
			</item>
			<item type="list">
				<item type="number">1.3866229464761561</item>
				<item type="number">0.26699866561347735</item>
				<item type="number">0.006201455879095888</item>
			</item>
			<item type="list">
				<item type="number">-1.5693518039975625</item>
				<item type="number">0.10795170645912314</item>
				<item type="number">0.0008615812251933419</item>
			</item>
			<item type="list">
				<item type="number">-2.1382829144031943</item>
				<item type="number">0.19895488806045092</item>
				<item type="number">0.7566731406756628</item>
			</item>
			<item type="list">
				<item type="number">-2.1364081835062807</item>
				<item type="number">0.2143001784989497</item>
				<item type="number">-0.7543547035859194</item>
			</item>
		</item>
		<item type="list">
			<item type="list">
				<item type="number">1.1657770251685946</item>
				<item type="number">-1.028674310422253</item>
				<item type="number">-0.007263197894271492</item>
			</item>
			<item type="list">
				<item type="number">1.3867796983148042</item>
				<item type="number">0.2680553039162514</item>
				<item type="number">0.006212407258542546</item>
			</item>
			<item type="list">
				<item type="number">-1.5692999466584896</item>
				<item type="number">0.10794283190964717</item>
				<item type="number">0.0008615541502180528</item>
			</item>
			<item type="list">
				<item type="number">-2.138310319039424</item>
				<item type="number">0.19895692661893208</item>
				<item type="number">0.75694377164417</item>
			</item>
			<item type="list">
				<item type="number">-2.136434901942719</item>
				<item type="number">0.2143077110072815</item>
				<item type="number">-0.7546252878195945</item>
			</item>
		</item>
		<item type="list">
			<item type="list">
				<item type="number">1.1655707102008885</item>
				<item type="number">-1.0297485650957046</item>
				<item type="number">-0.007274391123824132</item>
			</item>
			<item type="list">
				<item type="number">1.3869405574548321</item>
				<item type="number">0.26913729846309165</item>
				<item type="number">0.006223621873934424</item>
			</item>
			<item type="list">
				<item type="number">-1.5692460752528932</item>
				<item type="number">0.10793360860758376</item>
				<item type="number">0.0008615259027646993</item>
			</item>
			<item type="list">
				<item type="number">-2.1383440966486007</item>
				<item type="number">0.19895992190150524</item>
				<item type="number">0.7572289949048256</item>
			</item>
			<item type="list">
				<item type="number">-2.1364679563199616</item>
				<item type="number">0.21431649639695413</item>
				<item type="number">-0.7549104565859072</item>
			</item>
		</item>
		<item type="list">
			<item type="list">
				<item type="number">1.1653597969154577</item>
				<item type="number">-1.0308485542605532</item>
				<item type="number">-0.007285852057536609</item>
			</item>
			<item type="list">
				<item type="number">1.3871055996432728</item>
				<item type="number">0.2702450982795888</item>
				<item type="number">0.00623510438875209</item>
			</item>
			<item type="list">
				<item type="number">-1.569190065501805</item>
				<item type="number">0.10792401496458734</item>
				<item type="number">0.0008614964128132709</item>
			</item>
			<item type="list">
				<item type="number">-2.138384735723633</item>
				<item type="number">0.1989639500496636</item>
				<item type="number">0.7575296524070324</item>
			</item>
			<item type="list">
				<item type="number">-2.136507832976832</item>
				<item type="number">0.21432662788766768</item>
				<item type="number">-0.7552110512771855</item>
			</item>
		</item>
		<item type="list">
			<item type="list">
				<item type="number">1.1651442079531396</item>
				<item type="number">-1.031974727140548</item>
				<item type="number">-0.007297585379783105</item>
			</item>
			<item type="list">
				<item type="number">1.3872749007071128</item>
				<item type="number">0.2713791528536243</item>
				<item type="number">0.00624685948951334</item>
			</item>
			<item type="list">
				<item type="number">-1.5691317851919815</item>
				<item type="number">0.10791402801126579</item>
				<item type="number">0.0008614655970253416</item>
			</item>
			<item type="list">
				<item type="number">-2.1384327562907433</item>
				<item type="number">0.19896909217131983</item>
				<item type="number">0.7578466355319127</item>
			</item>
			<item type="list">
				<item type="number">-2.136555049685954</item>
				<item type="number">0.2143382046844791</item>
				<item type="number">-0.7555279626297464</item>
			</item>
		</item>
		<item type="list">
			<item type="list">
				<item type="number">1.1649238659475372</item>
				<item type="number">-1.0331275330637057</item>
				<item type="number">-0.007309595744628488</item>
			</item>
			<item type="list">
				<item type="number">1.387448536547927</item>
				<item type="number">0.2725399117640004</item>
				<item type="number">0.006258891831502801</item>
			</item>
			<item type="list">
				<item type="number">-1.5690710937462395</item>
				<item type="number">0.10790362332869911</item>
				<item type="number">0.0008614333753113242</item>
			</item>
			<item type="list">
				<item type="number">-2.138488711920024</item>
				<item type="number">0.19897543466003903</item>
				<item type="number">0.7581808877542682</item>
			</item>
			<item type="list">
				<item type="number">-2.1366101576328718</item>
				<item type="number">0.21435133232415307</item>
				<item type="number">-0.7558621334920501</item>
			</item>
		</item>
		<item type="list">
			<item type="list">
				<item type="number">1.1646986936837027</item>
				<item type="number">-1.0343074208946574</item>
				<item type="number">-0.007321887813408389</item>
			</item>
			<item type="list">
				<item type="number">1.387626582841578</item>
				<item type="number">0.27372782414094626</item>
				<item type="number">0.0062712060778885035</item>
			</item>
			<item type="list">
				<item type="number">-1.5690078416438864</item>
				<item type="number">0.10789277494164698</item>
				<item type="number">0.0008613996548365784</item>
			</item>
			<item type="list">
				<item type="number">-2.1385531914754643</item>
				<item type="number">0.19898306946534652</item>
				<item type="number">0.7585334078474831</item>
			</item>
			<item type="list">
				<item type="number">-2.136673743144058</item>
				<item type="number">0.2143661230293461</item>
				<item type="number">-0.75621456191479</item>
			</item>
		</item>
		<item type="list">
			<item type="list">
				<item type="number">1.1644686139292773</item>
				<item type="number">-1.035514838883898</item>
				<item type="number">-0.007334466263627855</item>
			</item>
			<item type="list">
				<item type="number">1.3878091152952838</item>
				<item type="number">0.2749433384952536</item>
				<item type="number">0.006283806905471626</item>
			</item>
			<item type="list">
				<item type="number">-1.5689418699673532</item>
				<item type="number">0.10788145524454204</item>
				<item type="number">0.0008613643428612874</item>
			</item>
			<item type="list">
				<item type="number">-2.1386268212655977</item>
				<item type="number">0.19899209444517887</item>
				<item type="number">0.7589052527610323</item>
			</item>
			<item type="list">
				<item type="number">-2.1367464298371197</item>
				<item type="number">0.21438269610356464</item>
				<item type="number">-0.7565863041053615</item>
			</item>
		</item>
		<item type="list">
			<item type="list">
				<item type="number">1.1642335498110736</item>
				<item type="number">-1.0367502337606647</item>
				<item type="number">-0.007347335720431059</item>
			</item>
			<item type="list">
				<item type="number">1.3879962092451703</item>
				<item type="number">0.2761869018199812</item>
				<item type="number">0.006296698940071507</item>
			</item>
			<item type="list">
				<item type="number">-1.5688730098419525</item>
				<item type="number">0.10786963490290681</item>
				<item type="number">0.0008613273383409613</item>
			</item>
			<item type="list">
				<item type="number">-2.138710267170104</item>
				<item type="number">0.1990026136824977</item>
				<item type="number">0.7592975409887104</item>
			</item>
			<item type="list">
				<item type="number">-2.1368288807379487</item>
				<item type="number">0.21440117832738342</item>
				<item type="number">-0.7569784777604804</item>
			</item>
		</item>
		<item type="list">
			<item type="list">
				<item type="number">1.1639934245970356</item>
				<item type="number">-1.0380140507373372</item>
				<item type="number">-0.007360500820887441</item>
			</item>
			<item type="list">
				<item type="number">1.3881879398841372</item>
				<item type="number">0.27745895959047046</item>
				<item type="number">0.006309886818349803</item>
			</item>
			<item type="list">
				<item type="number">-1.5688010818798723</item>
				<item type="number">0.10785728275348315</item>
				<item type="number">0.0008612885350116086</item>
			</item>
			<item type="list">
				<item type="number">-2.1388042368824056</item>
				<item type="number">0.19901473786505275</item>
				<item type="number">0.7597114558594034</item>
			</item>
			<item type="list">
				<item type="number">-2.13692180053162</item>
				<item type="number">0.21442170440659006</item>
				<item type="number">-0.7573922653619032</item>
			</item>
		</item>
		<item type="list">
			<item type="list">
				<item type="number">1.1637481620646946</item>
				<item type="number">-1.0393067327114267</item>
				<item type="number">-0.007373966158828716</item>
			</item>
			<item type="list">
				<item type="number">1.3883843819040347</item>
				<item type="number">0.2787599549663185</item>
				<item type="number">0.006323375136187863</item>
			</item>
			<item type="list">
				<item type="number">-1.5687258955877825</item>
				<item type="number">0.10784436570712791</item>
				<item type="number">0.0008612478209556576</item>
			</item>
			<item type="list">
				<item type="number">-2.1389094823164303</item>
				<item type="number">0.19902858464029477</item>
				<item type="number">0.7601482491628566</item>
			</item>
			<item type="list">
				<item type="number">-2.137025937944574</item>
				<item type="number">0.2144444173885812</item>
				<item type="number">-0.7578289178268636</item>
			</item>
		</item>
		<item type="list">
			<item type="list">
				<item type="number">1.1634976864195359</item>
				<item type="number">-1.0406287200324702</item>
				<item type="number">-0.007387736319748811</item>
			</item>
			<item type="list">
				<item type="number">1.3885856095701254</item>
				<item type="number">0.2800903285589746</item>
				<item type="number">0.006337168479837381</item>
			</item>
			<item type="list">
				<item type="number">-1.56864724875332</item>
				<item type="number">0.10783084863581288</item>
				<item type="number">0.0008612050760007026</item>
			</item>
			<item type="list">
				<item type="number">-2.1390268020120624</item>
				<item type="number">0.19904427901624158</item>
				<item type="number">0.7606092447683008</item>
			</item>
			<item type="list">
				<item type="number">-2.137142088154427</item>
				<item type="number">0.2144694691533072</item>
				<item type="number">-0.7582897580762653</item>
			</item>
		</item>
		<item type="list">
			<item type="list">
				<item type="number">1.16324192226793</item>
				<item type="number">-1.0419804499542424</item>
				<item type="number">-0.007401815849931256</item>
			</item>
			<item type="list">
				<item type="number">1.3887916967340896</item>
				<item type="number">0.2814505178881263</item>
				<item type="number">0.006351271395867712</item>
			</item>
			<item type="list">
				<item type="number">-1.5685649267821082</item>
				<item type="number">0.10781669426097436</item>
				<item type="number">0.0008611601742864841</item>
			</item>
			<item type="list">
				<item type="number">-2.1391570437240794</item>
				<item type="number">0.19906195375824784</item>
				<item type="number">0.761095842597278</item>
			</item>
			<item type="list">
				<item type="number">-2.1372710953543588</item>
				<item type="number">0.21449702086999345</item>
				<item type="number">-0.7587761850344061</item>
			</item>
		</item>
		<item type="list">
			<item type="list">
				<item type="number">1.1629807949616924</item>
				<item type="number">-1.043362356335909</item>
				<item type="number">-0.007416209259280381</item>
			</item>
			<item type="list">
				<item type="number">1.389002716603075</item>
				<item type="number">0.2828409570628777</item>
				<item type="number">0.006365688394549387</item>
			</item>
			<item type="list">
				<item type="number">-1.5684787020926594</item>
				<item type="number">0.1078018630462054</item>
				<item type="number">0.000861112985950856</item>
			</item>
			<item type="list">
				<item type="number">-2.139301107271876</item>
				<item type="number">0.19908174985244403</item>
				<item type="number">0.7616095224408422</item>
			</item>
			<item type="list">
				<item type="number">-2.1374138556109417</item>
				<item type="number">0.21452724354452202</item>
				<item type="number">-0.7592896774639537</item>
			</item>
		</item>
		<item type="list">
			<item type="list">
				<item type="number">1.1627142305710698</item>
				<item type="number">-1.0447748686714244</item>
				<item type="number">-0.007430920999239411</item>
			</item>
			<item type="list">
				<item type="number">1.3892187416108734</item>
				<item type="number">0.28426207583124957</item>
				<item type="number">0.006380423928787437</item>
			</item>
			<item type="list">
				<item type="number">-1.5683883333258604</item>
				<item type="number">0.10778631306545951</item>
				<item type="number">0.0008610633628632445</item>
			</item>
			<item type="list">
				<item type="number">-2.1394599470747075</item>
				<item type="number">0.19910381689118872</item>
				<item type="number">0.7621518484447979</item>
			</item>
			<item type="list">
				<item type="number">-2.1375713193692834</item>
				<item type="number">0.21456031852101742</item>
				<item type="number">-0.7598317983459482</item>
			</item>
		</item>
		<item type="list">
			<item type="list">
				<item type="number">1.1624421558711124</item>
				<item type="number">-1.0462184118449465</item>
				<item type="number">-0.007445955484501017</item>
			</item>
			<item type="list">
				<item type="number">1.3894398435027873</item>
				<item type="number">0.28571429933301884</item>
				<item type="number">0.006395482414513086</item>
			</item>
			<item type="list">
				<item type="number">-1.5682935646561558</item>
				<item type="number">0.10776999987542926</item>
				<item type="number">0.000861011153260524</item>
			</item>
			<item type="list">
				<item type="number">-2.139634575168788</item>
				<item type="number">0.1991283135627587</item>
				<item type="number">0.7627244733188929</item>
			</item>
			<item type="list">
				<item type="number">-2.137744494471771</item>
				<item type="number">0.2145964380260808</item>
				<item type="number">-0.7604041991947512</item>
			</item>
		</item>
		<item type="list">
			<item type="list">
				<item type="number">1.1621644986674022</item>
				<item type="number">-1.0476934055003937</item>
				<item type="number">-0.007461317086574855</item>
			</item>
			<item type="list">
				<item type="number">1.3896660930157427</item>
				<item type="number">0.2871980474587511</item>
				<item type="number">0.006410868224001313</item>
			</item>
			<item type="list">
				<item type="number">-1.5681941250392937</item>
				<item type="number">0.10775287639459807</item>
				<item type="number">0.0008609562002494802</item>
			</item>
			<item type="list">
				<item type="number">-2.1398260642361713</item>
				<item type="number">0.19915540812491977</item>
				<item type="number">0.7633291428614587</item>
			</item>
			<item type="list">
				<item type="number">-2.137934449149612</item>
				<item type="number">0.214635805739303</item>
				<item type="number">-0.7610086245688131</item>
			</item>
		</item>
		<item type="list">
			<item type="list">
				<item type="number">1.1618811876520145</item>
				<item type="number">-1.0492002636270101</item>
				<item type="number">-0.007477010106826564</item>
			</item>
			<item type="list">
				<item type="number">1.389897560018904</item>
				<item type="number">0.28871373444665965</item>
				<item type="number">0.006426585659114999</item>
			</item>
			<item type="list">
				<item type="number">-1.5680897274279257</item>
				<item type="number">0.10773489275696689</item>
				<item type="number">0.0008608983316184972</item>
			</item>
			<item type="list">
				<item type="number">-2.1400355506931357</item>
				<item type="number">0.19918527888550264</item>
				<item type="number">0.7639677006876071</item>
			</item>
			<item type="list">
				<item type="number">-2.1381423151365406</item>
				<item type="number">0.21467863738462628</item>
				<item type="number">-0.7616469167195837</item>
			</item>
		</item>
		<item type="list">
			<item type="list">
				<item type="number">1.161592152551398</item>
				<item type="number">-1.0507393939997438</item>
				<item type="number">-0.007493038782482506</item>
			</item>
			<item type="list">
				<item type="number">1.390134313361046</item>
				<item type="number">0.2902617683147498</item>
				<item type="number">0.006442638955473748</item>
			</item>
			<item type="list">
				<item type="number">-1.567980067951504</item>
				<item type="number">0.10771599617429875</item>
				<item type="number">0.0008608373735630578</item>
			</item>
			<item type="list">
				<item type="number">-2.1402642379520884</item>
				<item type="number">0.1992181147417341</item>
				<item type="number">0.7646420930098454</item>
			</item>
			<item type="list">
				<item type="number">-2.1383692908820646</item>
				<item type="number">0.21472516135040517</item>
				<item type="number">-0.7623210204665473</item>
			</item>
		</item>
		<item type="list">
			<item type="list">
				<item type="number">1.1612973243233145</item>
				<item type="number">-1.0523111978119337</item>
				<item type="number">-0.007509407287767251</item>
			</item>
			<item type="list">
				<item type="number">1.390376420763779</item>
				<item type="number">0.29184255048319796</item>
				<item type="number">0.0064590322909262214</item>
			</item>
			<item type="list">
				<item type="number">-1.567864825139381</item>
				<item type="number">0.10769613080321033</item>
				<item type="number">0.0008607731313533865</item>
			</item>
			<item type="list">
				<item type="number">-2.1405133998376926</item>
				<item type="number">0.1992541156897426</item>
				<item type="number">0.7653543735795992</item>
			</item>
			<item type="list">
				<item type="number">-2.138616645021053</item>
				<item type="number">0.2147756193172312</item>
				<item type="number">-0.7630329880434736</item>
			</item>
		</item>
		<item type="list">
			<item type="list">
				<item type="number">1.160996635242347</item>
				<item type="number">-1.0539160685174527</item>
				<item type="number">-0.007526119712840221</item>
			</item>
			<item type="list">
				<item type="number">1.3906239485924938</item>
				<item type="number">0.2934564746383655</item>
				<item type="number">0.0064757697559435345</item>
			</item>
			<item type="list">
				<item type="number">-1.5677436589762828</item>
				<item type="number">0.10767523757806156</item>
				<item type="number">0.0008607054047947319</item>
			</item>
			<item type="list">
				<item type="number">-2.1407843838162224</item>
				<item type="number">0.19929349335818403</item>
				<item type="number">0.7661067089940505</item>
			</item>
			<item type="list">
				<item type="number">-2.1388857195053244</item>
				<item type="number">0.2148302668777242</item>
				<item type="number">-0.7637849844601805</item>
			</item>
		</item>
		<item type="list">
			<item type="list">
				<item type="number">1.1606900188794416</item>
				<item type="number">-1.0555543917461814</item>
				<item type="number">-0.007543180063201236</item>
			</item>
			<item type="list">
				<item type="number">1.390876961949256</item>
				<item type="number">0.2951039266404223</item>
				<item type="number">0.006492855356517488</item>
			</item>
			<item type="list">
				<item type="number">-1.567616210063708</item>
				<item type="number">0.10765325406032397</item>
				<item type="number">0.0008606339791635051</item>
			</item>
			<item type="list">
				<item type="number">-2.1410786145973617</item>
				<item type="number">0.19933647157658127</item>
				<item type="number">0.7669013838890109</item>
			</item>
			<item type="list">
				<item type="number">-2.139177933236844</item>
				<item type="number">0.21488937422674995</item>
				<item type="number">-0.7645792926511692</item>
			</item>
		</item>
		<item type="list">
			<item type="list">
				<item type="number">1.160377410367072</item>
				<item type="number">-1.0572265445195868</item>
				<item type="number">-0.0075605922526120195</item>
			</item>
			<item type="list">
				<item type="number">1.3911355244110606</item>
				<item type="number">0.2967852837307002</item>
				<item type="number">0.006510293007666893</item>
			</item>
			<item type="list">
				<item type="number">-1.5674820987215976</item>
				<item type="number">0.10763011429581094</item>
				<item type="number">0.0008605586343886768</item>
			</item>
			<item type="list">
				<item type="number">-2.1413975977193034</item>
				<item type="number">0.19938328692334106</item>
				<item type="number">0.7677408062859381</item>
			</item>
			<item type="list">
				<item type="number">-2.1394947856438566</item>
				<item type="number">0.2149532268125624</item>
				<item type="number">-0.765418318900193</item>
			</item>
		</item>
		<item type="list">
			<item type="list">
				<item type="number">1.1600587463281762</item>
				<item type="number">-1.0589328948698773</item>
				<item type="number">-0.007578360107378387</item>
			</item>
			<item type="list">
				<item type="number">1.3913996980994157</item>
				<item type="number">0.2985009141568196</item>
				<item type="number">0.006528086536618556</item>
			</item>
			<item type="list">
				<item type="number">-1.5673409240609018</item>
				<item type="number">0.10760574864242588</item>
				<item type="number">0.0008604791322136225</item>
			</item>
			<item type="list">
				<item type="number">-2.1417429232393514</item>
				<item type="number">0.199434189332402</item>
				<item type="number">0.7686275130991733</item>
			</item>
			<item type="list">
				<item type="number">-2.1398378603436514</item>
				<item type="number">0.21502212605063534</item>
				<item type="number">-0.7663045982368047</item>
			</item>
		</item>
		<item type="list">
			<item type="list">
				<item type="number">1.1597339650708913</item>
				<item type="number">-1.0606738011340193</item>
				<item type="number">-0.007596487348358983</item>
			</item>
			<item type="list">
				<item type="number">1.391669543488598</item>
				<item type="number">0.300251176466043</item>
				<item type="number">0.006546239664138152</item>
			</item>
			<item type="list">
				<item type="number">-1.567192263049163</item>
				<item type="number">0.10758008360976476</item>
				<item type="number">0.0008603952295248818</item>
			</item>
			<item type="list">
				<item type="number">-2.142116269458157</item>
				<item type="number">0.19948944268048374</item>
				<item type="number">0.7695641757479647</item>
			</item>
			<item type="list">
				<item type="number">-2.1402088288627357</item>
				<item type="number">0.21509639001546874</item>
				<item type="number">-0.7672408001488377</item>
			</item>
		</item>
		<item type="list">
			<item type="list">
				<item type="number">1.1594030066673722</item>
				<item type="number">-1.06244961168584</item>
				<item type="number">-0.00761497760606029</item>
			</item>
			<item type="list">
				<item type="number">1.3919451194170407</item>
				<item type="number">0.30203641921873126</item>
				<item type="number">0.0065647560208098405</item>
			</item>
			<item type="list">
				<item type="number">-1.5670356696242798</item>
				<item type="number">0.10755304170774851</item>
				<item type="number">0.0008603066631348756</item>
			</item>
			<item type="list">
				<item type="number">-2.1425194068211133</item>
				<item type="number">0.19954932538750733</item>
				<item type="number">0.7705536056935844</item>
			</item>
			<item type="list">
				<item type="number">-2.1406094544898466</item>
				<item type="number">0.21517635419035724</item>
				<item type="number">-0.7682297340080901</item>
			</item>
		</item>
		<item type="list">
			<item type="list">
				<item type="number">1.159065813069913</item>
				<item type="number">-1.0642606638421481</item>
				<item type="number">-0.007633834378567076</item>
			</item>
			<item type="list">
				<item type="number">1.3922264828197648</item>
				<item type="number">0.3038569799227029</item>
				<item type="number">0.00658363910584731</item>
			</item>
			<item type="list">
				<item type="number">-1.566870673641443</item>
				<item type="number">0.10752454126424212</item>
				<item type="number">0.0008602131579077566</item>
			</item>
			<item type="list">
				<item type="number">-2.1429542014774516</item>
				<item type="number">0.19961413098466202</item>
				<item type="number">0.7715987603368213</item>
			</item>
			<item type="list">
				<item type="number">-2.141041595877016</item>
				<item type="number">0.21526237212340033</item>
				<item type="number">-0.7692743550393351</item>
			</item>
		</item>
		<item type="list">
			<item type="list">
				<item type="number">1.158722328186024</item>
				<item type="number">-1.0661072835504783</item>
				<item type="number">-0.007653061060674899</item>
			</item>
			<item type="list">
				<item type="number">1.3925136887254583</item>
				<item type="number">0.30571318470591446</item>
				<item type="number">0.006602892313612213</item>
			</item>
			<item type="list">
				<item type="number">-1.5666967799650295</item>
				<item type="number">0.10749449626668706</item>
				<item type="number">0.0008601144242961894</item>
			</item>
			<item type="list">
				<item type="number">-2.143422619207356</item>
				<item type="number">0.19968416874446468</item>
				<item type="number">0.7727027486049307</item>
			</item>
			<item type="list">
				<item type="number">-2.141507210897113</item>
				<item type="number">0.2153548161747728</item>
				<item type="number">-0.7703777698669547</item>
			</item>
		</item>
		<item type="list">
			<item type="list">
				<item type="number">1.1583724979966545</item>
				<item type="number">-1.0679897847469286</item>
				<item type="number">-0.007672660913382905</item>
			</item>
			<item type="list">
				<item type="number">1.392806790158482</item>
				<item type="number">0.30760534767732634</item>
				<item type="number">0.0066225189067063124</item>
			</item>
			<item type="list">
				<item type="number">-1.5665134675363954</item>
				<item type="number">0.10746281619346953</item>
				<item type="number">0.0008600101556478007</item>
			</item>
			<item type="list">
				<item type="number">-2.143926729189763</item>
				<item type="number">0.1997597642774191</item>
				<item type="number">0.7738688365982008</item>
			</item>
			<item type="list">
				<item type="number">-2.1420083604398115</item>
				<item type="number">0.21545407823518545</item>
				<item type="number">-0.7715432421686967</item>
			</item>
		</item>
		<item type="list">
			<item type="list">
				<item type="number">1.1580162706489117</item>
				<item type="number">-1.0699084688558453</item>
				<item type="number">-0.007692637061677853</item>
			</item>
			<item type="list">
				<item type="number">1.3931058380330166</item>
				<item type="number">0.30953377042238167</item>
				<item type="number">0.0066425220099614185</item>
			</item>
			<item type="list">
				<item type="number">-1.566320188394035</item>
				<item type="number">0.10742940585463426</item>
				<item type="number">0.0008599000334141025</item>
			</item>
			<item type="list">
				<item type="number">-2.1444687078586386</item>
				<item type="number">0.19984126012677655</item>
				<item type="number">0.7751004532987403</item>
			</item>
			<item type="list">
				<item type="number">-2.142547212232437</item>
				<item type="number">0.21556057042948462</item>
				<item type="number">-0.7727741983957009</item>
			</item>
		</item>
		<item type="list">
			<item type="list">
				<item type="number">1.1576535965248647</item>
				<item type="number">-1.07186362460227</item>
				<item type="number">-0.007712992515717753</item>
			</item>
			<item type="list">
				<item type="number">1.3934108811625774</item>
				<item type="number">0.31149874180437004</item>
				<item type="number">0.006662904634159642</item>
			</item>
			<item type="list">
				<item type="number">-1.5661163668072522</item>
				<item type="number">0.10739416523478162</item>
				<item type="number">0.0008597837213508739</item>
			</item>
			<item type="list">
				<item type="number">-2.1450508426493573</item>
				<item type="number">0.19992901637634003</item>
				<item type="number">0.7764011959377949</item>
			</item>
			<item type="list">
				<item type="number">-2.1431260445953515</item>
				<item type="number">0.2156747258445215</item>
				<item type="number">-0.7740742331139022</item>
			</item>
		</item>
		<item type="list">
			<item type="list">
				<item type="number">1.1572844284145665</item>
				<item type="number">-1.0738555266817322</item>
				<item type="number">-0.007733730131391357</item>
			</item>
			<item type="list">
				<item type="number">1.3937219659466777</item>
				<item type="number">0.3135005366575363</item>
				<item type="number">0.00668366963611311</item>
			</item>
			<item type="list">
				<item type="number">-1.5659013982904866</item>
				<item type="number">0.1073569893222849</item>
				<item type="number">0.000859660866947935</item>
			</item>
			<item type="list">
				<item type="number">-2.145675535375623</item>
				<item type="number">0.20002341118312</item>
				<item type="number">0.7777748355851406</item>
			</item>
			<item type="list">
				<item type="number">-2.1437472497785004</item>
				<item type="number">0.21579699916757467</item>
				<item type="number">-0.7754471146009653</item>
			</item>
		</item>
		<item type="list">
			<item type="list">
				<item type="number">1.1569087215220533</item>
				<item type="number">-1.0758844356701498</item>
				<item type="number">-0.007754852605494242</item>
			</item>
			<item type="list">
				<item type="number">1.3940391364569342</item>
				<item type="number">0.3155394156805291</item>
				<item type="number">0.006704819714412688</item>
			</item>
			<item type="list">
				<item type="number">-1.5656746487770294</item>
				<item type="number">0.10731776796778578</item>
				<item type="number">0.0008595310990243781</item>
			</item>
			<item type="list">
				<item type="number">-2.146345305867024</item>
				<item type="number">0.20012484134791014</item>
				<item type="number">0.7792253222474887</item>
			</item>
			<item type="list">
				<item type="number">-2.1444133376171925</item>
				<item type="number">0.21592786737015485</item>
				<item type="number">-0.776896789930141</item>
			</item>
		</item>
		<item type="list">
			<item type="list">
				<item type="number">1.1565264336218242</item>
				<item type="number">-1.0779505972981964</item>
				<item type="number">-0.007776362496385913</item>
			</item>
			<item type="list">
				<item type="number">1.3943624342600656</item>
				<item type="number">0.3176156247164847</item>
				<item type="number">0.006726357423855577</item>
			</item>
			<item type="list">
				<item type="number">-1.5654354537848918</item>
				<item type="number">0.10727638573893895</item>
				<item type="number">0.0008593940370814663</item>
			</item>
			<item type="list">
				<item type="number">-2.1470627952420087</item>
				<item type="number">0.200233722834951</item>
				<item type="number">0.7807567897742066</item>
			</item>
			<item type="list">
				<item type="number">-2.14512693872039</item>
				<item type="number">0.21606783029651927</item>
				<item type="number">-0.7784273899007935</item>
			</item>
		</item>
		<item type="list">
			<item type="list">
				<item type="number">1.1561375252342185</item>
				<item type="number">-1.080054242069802</item>
				<item type="number">-0.007798262202794923</item>
			</item>
			<item type="list">
				<item type="number">1.3946918982926548</item>
				<item type="number">0.3197293943615228</item>
				<item type="number">0.0067482851638633575</item>
			</item>
			<item type="list">
				<item type="number">-1.5651831176607054</item>
				<item type="number">0.10723272178732378</item>
				<item type="number">0.0008592492763154739</item>
			</item>
			<item type="list">
				<item type="number">-2.1478307690706613</item>
				<item type="number">0.20035049127598592</item>
				<item type="number">0.7823735603625929</item>
			</item>
			<item type="list">
				<item type="number">-2.1458908077106527</item>
				<item type="number">0.21621741129598226</item>
				<item type="number">-0.7800432335009921</item>
			</item>
		</item>
		<item type="list">
			<item type="list">
				<item type="number">1.1557419594431595</item>
				<item type="number">-1.0821955850988125</item>
				<item type="number">-0.007820553972996408</item>
			</item>
			<item type="list">
				<item type="number">1.395027565065956</item>
				<item type="number">0.3218809397986309</item>
				<item type="number">0.006770605183361999</item>
			</item>
			<item type="list">
				<item type="number">-1.5649169128678397</item>
				<item type="number">0.10718664972524264</item>
				<item type="number">0.0008590963962200898</item>
			</item>
			<item type="list">
				<item type="number">-2.148652120313071</item>
				<item type="number">0.20047560243727183</item>
				<item type="number">0.7840801487652985</item>
			</item>
			<item type="list">
				<item type="number">-2.146707826118179</item>
				<item type="number">0.2163771577563407</item>
				<item type="number">-0.781748832149124</item>
			</item>
		</item>
		<item type="list">
			<item type="list">
				<item type="number">1.1553397022686183</item>
				<item type="number">-1.084374824745991</item>
				<item type="number">-0.007843239873848808</item>
			</item>
			<item type="list">
				<item type="number">1.3953694681854472</item>
				<item type="number">0.32407045945329566</item>
				<item type="number">0.006793319548724162</item>
			</item>
			<item type="list">
				<item type="number">-1.5646360793042162</item>
				<item type="number">0.10713803750823814</item>
				<item type="number">0.0008589349593335947</item>
			</item>
			<item type="list">
				<item type="number">-2.149529871608379</item>
				<item type="number">0.20060953256679734</item>
				<item type="number">0.785881266147488</item>
			</item>
			<item type="list">
				<item type="number">-2.1475810046518466</item>
				<item type="number">0.21654764154170486</item>
				<item type="number">-0.7835488935324132</item>
			</item>
		</item>
		<item type="list">
			<item type="list">
				<item type="number">1.1549307226048622</item>
				<item type="number">-1.086592142700343</item>
				<item type="number">-0.007866321776429987</item>
			</item>
			<item type="list">
				<item type="number">1.395717638476872</item>
				<item type="number">0.3262981350612693</item>
				<item type="number">0.006816430132357586</item>
			</item>
			<item type="list">
				<item type="number">-1.5643398237812636</item>
				<item type="number">0.10708674734247318</item>
				<item type="number">0.000858764506403393</item>
			</item>
			<item type="list">
				<item type="number">-2.1504671775931303</item>
				<item type="number">0.20075277879140557</item>
				<item type="number">0.7877818231784575</item>
			</item>
			<item type="list">
				<item type="number">-2.1485134855292607</item>
				<item type="number">0.21672945943852726</item>
				<item type="number">-0.7854483246835832</item>
			</item>
		</item>
		<item type="list">
			<item type="list">
				<item type="number">1.1545149923782079</item>
				<item type="number">-1.0888477033089412</item>
				<item type="number">-0.00788980139484852</item>
			</item>
			<item type="list">
				<item type="number">1.3960721038597146</item>
				<item type="number">0.3285641309963721</item>
				<item type="number">0.006839938649495666</item>
			</item>
			<item type="list">
				<item type="number">-1.564027319598839</item>
				<item type="number">0.10703263561564808</item>
				<item type="number">0.0008585845627463792</item>
			</item>
			<item type="list">
				<item type="number">-2.151467326710963</item>
				<item type="number">0.20090585936717886</item>
				<item type="number">0.7897869325149232</item>
			</item>
			<item type="list">
				<item type="number">-2.1495085442907826</item>
				<item type="number">0.21692323346996334</item>
				<item type="number">-0.7874522344986082</item>
			</item>
		</item>
		<item type="list">
			<item type="list">
				<item type="number">1.154092486591579</item>
				<item type="number">-1.091141653092697</item>
				<item type="number">-0.00791368025358652</item>
			</item>
			<item type="list">
				<item type="number">1.3964328892622138</item>
				<item type="number">0.33086859379058964</item>
				<item type="number">0.006863846624905837</item>
			</item>
			<item type="list">
				<item type="number">-1.563697706199666</item>
				<item type="number">0.10697555283053244</item>
				<item type="number">0.0008583946321555262</item>
			</item>
			<item type="list">
				<item type="number">-2.1525337424536577</item>
				<item type="number">0.20106931391284205</item>
				<item type="number">0.7919019106433095</item>
			</item>
			<item type="list">
				<item type="number">-2.150569590981693</item>
				<item type="number">0.21712961115594862</item>
				<item type="number">-0.7895659355255713</item>
			</item>
		</item>
		<item type="list">
			<item type="list">
				<item type="number">1.1536631834491762</item>
				<item type="number">-1.0934741203218117</item>
				<item type="number">-0.007937959687299068</item>
			</item>
			<item type="list">
				<item type="number">1.3968000165317636</item>
				<item type="number">0.33321165170599754</item>
				<item type="number">0.006888155392153563</item>
			</item>
			<item type="list">
				<item type="number">-1.5633500889858487</item>
				<item type="number">0.1069153435762033</item>
				<item type="number">0.0008581942040654945</item>
			</item>
			<item type="list">
				<item type="number">-2.153669984216828</item>
				<item type="number">0.20124370352699786</item>
				<item type="number">0.794132278845818</item>
			</item>
			<item type="list">
				<item type="number">-2.151700171032177</item>
				<item type="number">0.21734926565241952</item>
				<item type="number">-0.7917949449833915</item>
			</item>
		</item>
		<item type="list">
			<item type="list">
				<item type="number">1.1532270642937326</item>
				<item type="number">-1.0958452150088127</item>
				<item type="number">-0.007962640847798762</item>
			</item>
			<item type="list">
				<item type="number">1.397173504564788</item>
				<item type="number">0.3355934147124196</item>
				<item type="number">0.006912866104695999</item>
			</item>
			<item type="list">
				<item type="number">-1.5629835393114895</item>
				<item type="number">0.10685184653272291</item>
				<item type="number">0.0008579827466239669</item>
			</item>
			<item type="list">
				<item type="number">-2.154879747572673</item>
				<item type="number">0.201429610832542</item>
				<item type="number">0.7964837631164319</item>
			</item>
			<item type="list">
				<item type="number">-2.15290396557631</item>
				<item type="number">0.21758289579174142</item>
				<item type="number">-0.7941449846554305</item>
			</item>
		</item>
		<item type="list">
			<item type="list">
				<item type="number">1.1527841138534722</item>
				<item type="number">-1.098255027698434</item>
				<item type="number">-0.007987724664247409</item>
			</item>
			<item type="list">
				<item type="number">1.3975533689266593</item>
				<item type="number">0.3380139733025686</item>
				<item type="number">0.006937979691619355</item>
			</item>
			<item type="list">
				<item type="number">-1.5625970945562828</item>
				<item type="number">0.10678489447264432</item>
				<item type="number">0.0008577597112392081</item>
			</item>
			<item type="list">
				<item type="number">-2.1561668634713644</item>
				<item type="number">0.20162763987156596</item>
				<item type="number">0.7989622933052262</item>
			</item>
			<item type="list">
				<item type="number">-2.1541847906089715</item>
				<item type="number">0.21783122597542334</item>
				<item type="number">-0.7966219800345492</item>
			</item>
		</item>
		<item type="list">
			<item type="list">
				<item type="number">1.1523343203122314</item>
				<item type="number">-1.1007036293628885</item>
				<item type="number">-0.008013211868704276</item>
			</item>
			<item type="list">
				<item type="number">1.397939621863398</item>
				<item type="number">0.34047339837282325</item>
				<item type="number">0.006963496884525596</item>
			</item>
			<item type="list">
				<item type="number">-1.5621897584739728</item>
				<item type="number">0.1067143143296179</item>
				<item type="number">0.0008575245330736871</item>
			</item>
			<item type="list">
				<item type="number">-2.157535297191242</item>
				<item type="number">0.20183841592263327</item>
				<item type="number">0.8015740008385304</item>
			</item>
			<item type="list">
				<item type="number">-2.1555465959182487</item>
				<item type="number">0.21809500592704786</item>
				<item type="number">-0.7992320580578128</item>
			</item>
		</item>
		<item type="list">
			<item type="list">
				<item type="number">1.1518776752394118</item>
				<item type="number">-1.1031910711755721</item>
				<item type="number">-0.008039102996995996</item>
			</item>
			<item type="list">
				<item type="number">1.3983322723639418</item>
				<item type="number">0.34297174099933214</item>
				<item type="number">0.0069894182192662534</item>
			</item>
			<item type="list">
				<item type="number">-1.5617605016879592</item>
				<item type="number">0.10663992728310057</item>
				<item type="number">0.0008572766304692333</item>
			</item>
			<item type="list">
				<item type="number">-2.158989146292987</item>
				<item type="number">0.20206258518555056</item>
				<item type="number">0.8043252153925158</item>
			</item>
			<item type="list">
				<item type="number">-2.156993463133659</item>
				<item type="number">0.21837501031566187</item>
				<item type="number">-0.8019815437823797</item>
			</item>
		</item>
		<item type="list">
			<item type="list">
				<item type="number">1.1514141737209456</item>
				<item type="number">-1.1057173840654289</item>
				<item type="number">-0.008065398370439123</item>
			</item>
			<item type="list">
				<item type="number">1.3987313260354264</item>
				<item type="number">0.3455090319901367</item>
				<item type="number">0.007015744015943681</item>
			</item>
			<item type="list">
				<item type="number">-1.5613082624291896</item>
				<item type="number">0.10656154888333974</item>
				<item type="number">0.0008570154054788796</item>
			</item>
			<item type="list">
				<item type="number">-2.1605326377541583</item>
				<item type="number">0.20230081434100292</item>
				<item type="number">0.8072224600456933</item>
			</item>
			<item type="list">
				<item type="number">-2.158529602781192</item>
				<item type="number">0.218672038221466</item>
				<item type="number">-0.8048769555285518</item>
			</item>
		</item>
		<item type="list">
			<item type="list">
				<item type="number">1.1509438143640685</item>
				<item type="number">-1.1082825787755564</item>
				<item type="number">-0.008092098087390894</item>
			</item>
			<item type="list">
				<item type="number">1.3991367851780658</item>
				<item type="number">0.3480852819319524</item>
				<item type="number">0.0070424743732880775</item>
			</item>
			<item type="list">
				<item type="number">-1.5608319475440888</item>
				<item type="number">0.10647898922861024</item>
				<item type="number">0.0008567402419966195</item>
			</item>
			<item type="list">
				<item type="number">-2.1621701242255433</item>
				<item type="number">0.20255378995856996</item>
				<item type="number">0.8102724449638901</item>
			</item>
			<item type="list">
				<item type="number">-2.160159350655198</item>
				<item type="number">0.21898691241412452</item>
				<item type="number">-0.8079249985723389</item>
			</item>
		</item>
		<item type="list">
			<item type="list">
				<item type="number">1.1504665994536893</item>
				<item type="number">-1.1108866447634718</item>
				<item type="number">-0.008119202054175675</item>
			</item>
			<item type="list">
				<item type="number">1.39954864849193</item>
				<item type="number">0.35070048010933014</item>
				<item type="number">0.007069609196563272</item>
			</item>
			<item type="list">
				<item type="number">-1.560330433626271</item>
				<item type="number">0.10639205316511635</item>
				<item type="number">0.0008564505132509432</item>
			</item>
			<item type="list">
				<item type="number">-2.1639060790215643</item>
				<item type="number">0.2028222177040557</item>
				<item type="number">0.8134820599644482</item>
			</item>
			<item type="list">
				<item type="number">-2.1618871627536342</item>
				<item type="number">0.21932047840790767</item>
				<item type="number">-0.8111325577451883</item>
			</item>
		</item>
		<item type="list">
			<item type="list">
				<item type="number">1.1499825349980406</item>
				<item type="number">-1.1135295503036444</item>
				<item type="number">-0.008146709938113448</item>
			</item>
			<item type="list">
				<item type="number">1.3999669111188446</item>
				<item type="number">0.35335459459991614</item>
				<item type="number">0.007097148153157333</item>
			</item>
			<item type="list">
				<item type="number">-1.559802568529541</item>
				<item type="number">0.10630054054034048</item>
				<item type="number">0.0008561455750951032</item>
			</item>
			<item type="list">
				<item type="number">-2.165745090448213</item>
				<item type="number">0.20310682145972653</item>
				<item type="number">0.8168583649217989</item>
			</item>
			<item type="list">
				<item type="number">-2.1637176096299466</item>
				<item type="number">0.2196736033872379</item>
				<item type="number">-0.8145066878066111</item>
			</item>
		</item>
		<item type="list">
			<item type="list">
				<item type="number">1.1494916308134822</item>
				<item type="number">-1.116211242166983</item>
				<item type="number">-0.008174621175187307</item>
			</item>
			<item type="list">
				<item type="number">1.4003915645589748</item>
				<item type="number">0.35604757194828696</item>
				<item type="number">0.007125090676957375</item>
			</item>
			<item type="list">
				<item type="number">-1.5592471731417883</item>
				<item type="number">0.1062042465187885</item>
				<item type="number">0.0008558247762425647</item>
			</item>
			<item type="list">
				<item type="number">-2.167691854733129</item>
				<item type="number">0.20340834220572954</item>
				<item type="number">0.8204085785738162</item>
			</item>
			<item type="list">
				<item type="number">-2.165655369386845</item>
				<item type="number">0.2200471748626624</item>
				<item type="number">-0.8180546023056744</item>
			</item>
		</item>
		<item type="list">
			<item type="list">
				<item type="number">1.1489939004090641</item>
				<item type="number">-1.1189316455372442</item>
				<item type="number">-0.008202934982712367</item>
			</item>
			<item type="list">
				<item type="number">1.4008225967768062</item>
				<item type="number">0.35877933708405724</item>
				<item type="number">0.007153435986352569</item>
			</item>
			<item type="list">
				<item type="number">-1.5586630434027144</item>
				<item type="number">0.10610296193517994</item>
				<item type="number">0.0008554874521873514</item>
			</item>
			<item type="list">
				<item type="number">-2.1697511679325303</item>
				<item type="number">0.2037275367387319</item>
				<item type="number">0.8241400655830378</item>
			</item>
			<item type="list">
				<item type="number">-2.167705219670412</item>
				<item type="number">0.22044209913389737</item>
				<item type="number">-0.8217836606363018</item>
			</item>
		</item>
		<item type="list">
			<item type="list">
				<item type="number">1.14848936103912</item>
				<item type="number">-1.1216906640246815</item>
				<item type="number">-0.008231650383111706</item>
			</item>
			<item type="list">
				<item type="number">1.4012599922164846</item>
				<item type="number">0.36154979332811366</item>
				<item type="number">0.007182183101797151</item>
			</item>
			<item type="list">
				<item type="number">-1.5580489526544157</item>
				<item type="number">0.10599647369202808</item>
				<item type="number">0.0008551329289719459</item>
			</item>
			<item type="list">
				<item type="number">-2.1719279169310934</item>
				<item type="number">0.20406517628459592</item>
				<item type="number">0.8280603217590116</item>
			</item>
			<item type="list">
				<item type="number">-2.169872028542673</item>
				<item type="number">0.22085929957869463</item>
				<item type="number">-0.8257013532402057</item>
			</item>
		</item>
		<item type="list">
			<item type="list">
				<item type="number">1.1479780338972296</item>
				<item type="number">-1.1244881788162042</item>
				<item type="number">-0.008260766125784072</item>
			</item>
			<item type="list">
				<item type="number">1.4017037314821923</item>
				<item type="number">0.364358821555168</item>
				<item type="number">0.007211330772623634</item>
			</item>
			<item type="list">
				<item type="number">-1.557403654232018</item>
				<item type="number">0.10588456522413199</item>
				<item type="number">0.0008547605240915436</item>
			</item>
			<item type="list">
				<item type="number">-2.174227068543504</item>
				<item type="number">0.2044220447564768</item>
				<item type="number">0.8321769575822207</item>
			</item>
			<item type="list">
				<item type="number">-2.1721607438087087</item>
				<item type="number">0.22129971460751097</item>
				<item type="number">-0.8298152851772645</item>
			</item>
		</item>
		<item type="list">
			<item type="list">
				<item type="number">1.1474599440806341</item>
				<item type="number">-1.1273240488053462</item>
				<item type="number">-0.008290280745082751</item>
			</item>
			<item type="list">
				<item type="number">1.4021537914518354</item>
				<item type="number">0.36720628031748914</item>
				<item type="number">0.007240877532843761</item>
			</item>
			<item type="list">
				<item type="number">-1.5567258844227854</item>
				<item type="number">0.10576701699893132</item>
				<item type="number">0.0008543695505825258</item>
			</item>
			<item type="list">
				<item type="number">-2.17665365811276</item>
				<item type="number">0.20479893699227825</item>
				<item type="number">0.8364976795838034</item>
			</item>
			<item type="list">
				<item type="number">-2.1745763815390036</item>
				<item type="number">0.22176429550203308</item>
				<item type="number">-0.8341331575204214</item>
			</item>
		</item>
		<item type="list">
			<item type="list">
				<item type="number">1.1469351205397182</item>
				<item type="number">-1.1301981106567507</item>
				<item type="number">-0.008320192541591566</item>
			</item>
			<item type="list">
				<item type="number">1.4026101453240325</item>
				<item type="number">0.37009200591015945</item>
				<item type="number">0.007270821681938637</item>
			</item>
			<item type="list">
				<item type="number">-1.556014365660647</item>
				<item type="number">0.10564360707851997</item>
				<item type="number">0.000853959317591094</item>
			</item>
			<item type="list">
				<item type="number">-2.1792127767487584</item>
				<item type="number">0.2051966567182654</item>
				<item type="number">0.8410302701502363</item>
			</item>
			<item type="list">
				<item type="number">-2.1771240134335157</item>
				<item type="number">0.2222540039822729</item>
				<item type="number">-0.8386627471610149</item>
			</item>
		</item>
		<item type="list">
			<item type="list">
				<item type="number">1.1464035961278563</item>
				<item type="number">-1.133110178647158</item>
				<item type="number">-0.008350499581752163</item>
			</item>
			<item type="list">
				<item type="number">1.4030727625695745</item>
				<item type="number">0.3730158122095216</item>
				<item type="number">0.007301161283749623</item>
			</item>
			<item type="list">
				<item type="number">-1.5552678100477575</item>
				<item type="number">0.10551411173076235</item>
				<item type="number">0.0008535291360367673</item>
			</item>
			<item type="list">
				<item type="number">-2.1819095573475393</item>
				<item type="number">0.20561601436091173</item>
				<item type="number">0.8457825652982395</item>
			</item>
			<item type="list">
				<item type="number">-2.179808752846581</item>
				<item type="number">0.2227698095617009</item>
				<item type="number">-0.8434118846228178</item>
			</item>
		</item>
		<item type="list">
			<item type="list">
				<item type="number">1.1458654076087846</item>
				<item type="number">-1.1360600446022524</item>
				<item type="number">-0.008381199699928343</item>
			</item>
			<item type="list">
				<item type="number">1.4035416089236568</item>
				<item type="number">0.3759774906107467</item>
				<item type="number">0.007331894172461995</item>
			</item>
			<item type="list">
				<item type="number">-1.5544849231556588</item>
				<item type="number">0.10537830609228988</item>
				<item type="number">0.0008530783150130982</item>
			</item>
			<item type="list">
				<item type="number">-2.184749159438281</item>
				<item type="number">0.2060578246516763</item>
				<item type="number">0.8507624308162202</item>
			</item>
			<item type="list">
				<item type="number">-2.182635739749834</item>
				<item type="number">0.22331268667158533</item>
				<item type="number">-0.8483884302060227</item>
			</item>
		</item>
		<item type="list">
			<item type="list">
				<item type="number">1.1453205956366403</item>
				<item type="number">-1.139047478259198</item>
				<item type="number">-0.008412290505052206</item>
			</item>
			<item type="list">
				<item type="number">1.4040166464785602</item>
				<item type="number">0.37897681037658415</item>
				<item type="number">0.007363017952885371</item>
			</item>
			<item type="list">
				<item type="number">-1.5536644080826532</item>
				<item type="number">0.10523596486871863</item>
				<item type="number">0.0008526061728441866</item>
			</item>
			<item type="list">
				<item type="number">-2.187736753373169</item>
				<item type="number">0.20652290416815314</item>
				<item type="number">0.8559777367352162</item>
			</item>
			<item type="list">
				<item type="number">-2.1856101248984343</item>
				<item type="number">0.22388361166861198</item>
				<item type="number">-0.8536002484954376</item>
			</item>
		</item>
		<item type="list">
			<item type="list">
				<item type="number">1.1447692048358853</item>
				<item type="number">-1.1420722263301635</item>
				<item type="number">-0.00844376936179738</item>
			</item>
			<item type="list">
				<item type="number">1.404497833409271</item>
				<item type="number">0.3820135177367688</item>
				<item type="number">0.0073945299915047025</item>
			</item>
			<item type="list">
				<item type="number">-1.5528049696822854</item>
				<item type="number">0.10508686306960957</item>
				<item type="number">0.000852112024897248</item>
			</item>
			<item type="list">
				<item type="number">-2.1908775026590255</item>
				<item type="number">0.20701206853494725</item>
				<item type="number">0.8614363305575885</item>
			</item>
			<item type="list">
				<item type="number">-2.1887370523749308</item>
				<item type="number">0.2244835595123373</item>
				<item type="number">-0.8590551815708347</item>
			</item>
		</item>
		<item type="list">
			<item type="list">
				<item type="number">1.144211283639511</item>
				<item type="number">-1.1451340138192687</item>
				<item type="number">-0.0084756334164551</item>
			</item>
			<item type="list">
				<item type="number">1.4049851243748968</item>
				<item type="number">0.385087337163643</item>
				<item type="number">0.007426427434949445</item>
			</item>
			<item type="list">
				<item type="number">-1.5519053191292917</item>
				<item type="number">0.10493077680071584</item>
				<item type="number">0.000851595199601439</item>
			</item>
			<item type="list">
				<item type="number">-2.1941765467863448</item>
				<item type="number">0.2075261297314797</item>
				<item type="number">0.8671460087987363</item>
			</item>
			<item type="list">
				<item type="number">-2.192021642402764</item>
				<item type="number">0.22511350049397866</item>
				<item type="number">-0.8647610206170562</item>
			</item>
		</item>
		<item type="list">
			<item type="list">
				<item type="number">1.1436468844215872</item>
				<item type="number">-1.1482325431108453</item>
				<item type="number">-0.008507879570628634</item>
			</item>
			<item type="list">
				<item type="number">1.4054784701980583</item>
				<item type="number">0.3881979704886091</item>
				<item type="number">0.007458707183015863</item>
			</item>
			<item type="list">
				<item type="number">-1.5509641785492232</item>
				<item type="number">0.10476748407500022</item>
				<item type="number">0.0008510550387607849</item>
			</item>
			<item type="list">
				<item type="number">-2.197638982095756</item>
				<item type="number">0.2080658930663612</item>
				<item type="number">0.8731144878193001</item>
			</item>
			<item type="list">
				<item type="number">-2.1954689722203367</item>
				<item type="number">0.22577439659747314</item>
				<item type="number">-0.8707254767533685</item>
			</item>
		</item>
		<item type="list">
			<item type="list">
				<item type="number">1.143076063431193</item>
				<item type="number">-1.1513674944630687</item>
				<item type="number">-0.008540504495171446</item>
			</item>
			<item type="list">
				<item type="number">1.4059778180055815</item>
				<item type="number">0.39134509738767254</item>
				<item type="number">0.007491365905051415</item>
			</item>
			<item type="list">
				<item type="number">-1.5499802858590914</item>
				<item type="number">0.10459676564580792</item>
				<item type="number">0.0008504908961247101</item>
			</item>
			<item type="list">
				<item type="number">-2.201269842758753</item>
				<item type="number">0.20863215419457468</item>
				<item type="number">0.8793493736065958</item>
			</item>
			<item type="list">
				<item type="number">-2.1990840572510955</item>
				<item type="number">0.22646719792996786</item>
				<item type="number">-0.8769561508229676</item>
			</item>
		</item>
	</x0>
	<moltype type="str">nonlinear</moltype>
	<x1 type="list">
		<item type="list">
			<item type="list">
				<item type="number">1.143076063431193</item>
				<item type="number">-1.1513674944630687</item>
				<item type="number">-0.008540504495171446</item>
			</item>
			<item type="list">
				<item type="number">1.4059778180055815</item>
				<item type="number">0.39134509738767254</item>
				<item type="number">0.007491365905051415</item>
			</item>
			<item type="list">
				<item type="number">-1.5499802858590914</item>
				<item type="number">0.10459676564580792</item>
				<item type="number">0.0008504908961247101</item>
			</item>
			<item type="list">
				<item type="number">-2.201269842758753</item>
				<item type="number">0.20863215419457468</item>
				<item type="number">0.8793493736065958</item>
			</item>
			<item type="list">
				<item type="number">-2.1990840572510955</item>
				<item type="number">0.22646719792996786</item>
				<item type="number">-0.8769561508229676</item>
			</item>
		</item>
		<item type="list">
			<item type="list">
				<item type="number">1.1436499909441669</item>
				<item type="number">-1.1482148994768544</item>
				<item type="number">-0.008507696084878677</item>
			</item>
			<item type="list">
				<item type="number">1.4054755589263468</item>
				<item type="number">0.38818029361777023</item>
				<item type="number">0.007458523602124597</item>
			</item>
			<item type="list">
				<item type="number">-1.5509712026197124</item>
				<item type="number">0.10476870368115945</item>
				<item type="number">0.0008510590974258652</item>
			</item>
			<item type="list">
				<item type="number">-2.197611809039459</item>
				<item type="number">0.2080616447350506</item>
				<item type="number">0.8730689186251259</item>
			</item>
			<item type="list">
				<item type="number">-2.19544191445777</item>
				<item type="number">0.22576922342619285</item>
				<item type="number">-0.8706799390351523</item>
			</item>
		</item>
		<item type="list">
			<item type="list">
				<item type="number">1.144215101290083</item>
				<item type="number">-1.1451107332744725</item>
				<item type="number">-0.008475391655329805</item>
			</item>
			<item type="list">
				<item type="number">1.4049810152865398</item>
				<item type="number">0.3850641063560502</item>
				<item type="number">0.007426185800791203</item>
			</item>
			<item type="list">
				<item type="number">-1.5519183240582461</item>
				<item type="number">0.10493303661667006</item>
				<item type="number">0.0008516027834961243</item>
			</item>
			<item type="list">
				<item type="number">-2.194123640853759</item>
				<item type="number">0.2075178384800737</item>
				<item type="number">0.86705935191256</item>
			</item>
			<item type="list">
				<item type="number">-2.191968955727972</item>
				<item type="number">0.22510345053566438</item>
				<item type="number">-0.8646744249655401</item>
			</item>
		</item>
		<item type="list">
			<item type="list">
				<item type="number">1.1447713574744398</item>
				<item type="number">-1.1420552175563128</item>
				<item type="number">-0.00844359351017286</item>
			</item>
			<item type="list">
				<item type="number">1.4044942256152984</item>
				<item type="number">0.3819967570449368</item>
				<item type="number">0.007394354803920983</item>
			</item>
			<item type="list">
				<item type="number">-1.5528229406764906</item>
				<item type="number">0.10508998863249276</item>
				<item type="number">0.0008521226124698759</item>
			</item>
			<item type="list">
				<item type="number">-2.1908002104881366</item>
				<item type="number">0.2069999251033531</item>
				<item type="number">0.8613129114277432</item>
			</item>
			<item type="list">
				<item type="number">-2.1886600724903422</item>
				<item type="number">0.2244689113145729</item>
				<item type="number">-0.8589318517933549</item>
			</item>
		</item>
		<item type="list">
			<item type="list">
				<item type="number">1.1453187264408973</item>
				<item type="number">-1.1390485513037067</item>
				<item type="number">-0.008412303716299882</item>
			</item>
			<item type="list">
				<item type="number">1.4040152246240674</item>
				<item type="number">0.3789784443853489</item>
				<item type="number">0.007363032677670802</item>
			</item>
			<item type="list">
				<item type="number">-1.5536863593848684</item>
				<item type="number">0.10523978676488566</item>
				<item type="number">0.0008526192577262267</item>
			</item>
			<item type="list">
				<item type="number">-2.187636325395507</item>
				<item type="number">0.20650708418052807</item>
				<item type="number">0.85582172129482</item>
			</item>
			<item type="list">
				<item type="number">-2.1855100916553196</item>
				<item type="number">0.22386462541382476</item>
				<item type="number">-0.853444348984535</item>
			</item>
		</item>
		<item type="list">
			<item type="list">
				<item type="number">1.145857179022269</item>
				<item type="number">-1.1360909109891808</item>
				<item type="number">-0.008381524106641848</item>
			</item>
			<item type="list">
				<item type="number">1.4035440432435586</item>
				<item type="number">0.37600934455098867</item>
				<item type="number">0.007332221254226323</item>
			</item>
			<item type="list">
				<item type="number">-1.554509898493996</item>
				<item type="number">0.10538266002238987</item>
				<item type="number">0.0008530934062374349</item>
			</item>
			<item type="list">
				<item type="number">-2.1846267480650847</item>
				<item type="number">0.2060384883598064</item>
				<item type="number">0.8505778231285124</item>
			</item>
			<item type="list">
				<item type="number">-2.1825137954238367</item>
				<item type="number">0.22328960389513636</item>
				<item type="number">-0.8482039636034585</item>
			</item>
		</item>
		<item type="list">
			<item type="list">
				<item type="number">1.1463866898837884</item>
				<item type="number">-1.133182450954159</item>
				<item type="number">-0.008351256266011959</item>
			</item>
			<item type="list">
				<item type="number">1.4030807086784</item>
				<item type="number">0.37308961156544834</item>
				<item type="number">0.007301922118038191</item>
			</item>
			<item type="list">
				<item type="number">-1.5552948828411102</item>
				<item type="number">0.10551883855211713</item>
				<item type="number">0.0008535457511696149</item>
			</item>
			<item type="list">
				<item type="number">-2.181766215416261</item>
				<item type="number">0.20559330637532838</item>
				<item type="number">0.8455732066136132</item>
			</item>
			<item type="list">
				<item type="number">-2.179665940580134</item>
				<item type="number">0.22274285284334686</item>
				<item type="number">-0.8432026908368041</item>
			</item>
		</item>
		<item type="list">
			<item type="list">
				<item type="number">1.1469072374456302</item>
				<item type="number">-1.1303233037180105</item>
				<item type="number">-0.00832150158929327</item>
			</item>
			<item type="list">
				<item type="number">1.402625244455311</item>
				<item type="number">0.37021937761638496</item>
				<item type="number">0.007272136662722552</item>
			</item>
			<item type="list">
				<item type="number">-1.5560426391202848</item>
				<item type="number">0.10564855282356743</item>
				<item type="number">0.000853976995169686</item>
			</item>
			<item type="list">
				<item type="number">-2.1790494572522916</item>
				<item type="number">0.20517070595877165</item>
				<item type="number">0.8407998387734468</item>
			</item>
			<item type="list">
				<item type="number">-2.176961276890377</item>
				<item type="number">0.2222233768957825</item>
				<item type="number">-0.8384325032778932</item>
			</item>
		</item>
		<item type="list">
			<item type="list">
				<item type="number">1.1474188038313335</item>
				<item type="number">-1.127513580336179</item>
				<item type="number">-0.008292261229799756</item>
			</item>
			<item type="list">
				<item type="number">1.4021776704840143</item>
				<item type="number">0.3673987534122147</item>
				<item type="number">0.007242866040473231</item>
			</item>
			<item type="list">
				<item type="number">-1.5567544914029954</item>
				<item type="number">0.10577203285076432</item>
				<item type="number">0.0008543878440071206</item>
			</item>
			<item type="list">
				<item type="number">-2.17647121412753</item>
				<item type="number">0.2047698566547157</item>
				<item type="number">0.8362496921290994</item>
			</item>
			<item type="list">
				<item type="number">-2.1743945648827907</item>
				<item type="number">0.22173018261568592</item>
				<item type="number">-0.8338853790437701</item>
			</item>
		</item>
		<item type="list">
			<item type="list">
				<item type="number">1.1479213747870152</item>
				<item type="number">-1.124753370801851</item>
				<item type="number">-0.008263536121823184</item>
			</item>
			<item type="list">
				<item type="number">1.4017380031117934</item>
				<item type="number">0.3646278285884687</item>
				<item type="number">0.007214111184705904</item>
			</item>
			<item type="list">
				<item type="number">-1.5574317569273792</item>
				<item type="number">0.1058895074603126</item>
				<item type="number">0.0008547790044937651</item>
			</item>
			<item type="list">
				<item type="number">-2.174026253990715</item>
				<item type="number">0.20438993243584702</item>
				<item type="number">0.8319147711267495</item>
			</item>
			<item type="list">
				<item type="number">-2.1719605924355045</item>
				<item type="number">0.2212622816523696</item>
				<item type="number">-0.8295533281867893</item>
			</item>
		</item>
		<item type="list">
			<item type="list">
				<item type="number">1.1484149396057293</item>
				<item type="number">-1.1220427444813674</item>
				<item type="number">-0.008235326985552776</item>
			</item>
			<item type="list">
				<item type="number">1.4013062552092006</item>
				<item type="number">0.3619066721426212</item>
				<item type="number">0.007185872814467225</item>
			</item>
			<item type="list">
				<item type="number">-1.558075742177668</item>
				<item type="number">0.10600120361000472</item>
				<item type="number">0.0008551511827826062</item>
			</item>
			<item type="list">
				<item type="number">-2.1717093878298517</item>
				<item type="number">0.20403011415960626</item>
				<item type="number">0.8277871369112679</item>
			</item>
			<item type="list">
				<item type="number">-2.1696541903466176</item>
				<item type="number">0.22081869370060517</item>
				<item type="number">-0.8254284174506424</item>
			</item>
		</item>
		<item type="list">
			<item type="list">
				<item type="number">1.1488994910625172</item>
				<item type="number">-1.1193817505281134</item>
				<item type="number">-0.00820763433043603</item>
			</item>
			<item type="list">
				<item type="number">1.4008824362278975</item>
				<item type="number">0.3592353328488661</item>
				<item type="number">0.007158151438683526</item>
			</item>
			<item type="list">
				<item type="number">-1.5586877392232978</item>
				<item type="number">0.10610734575725136</item>
				<item type="number">0.000855505079540286</item>
			</item>
			<item type="list">
				<item type="number">-2.1695154842080377</item>
				<item type="number">0.20368959184411503</item>
				<item type="number">0.823858930402644</item>
			</item>
			<item type="list">
				<item type="number">-2.1674702468148563</item>
				<item type="number">0.22039844923316418</item>
				<item type="number">-0.8215027933155101</item>
			</item>
		</item>
		<item type="list">
			<item type="list">
				<item type="number">1.1493750253222221</item>
				<item type="number">-1.1167704183618685</item>
				<item type="number">-0.008180458460598828</item>
			</item>
			<item type="list">
				<item type="number">1.4004665522845894</item>
				<item type="number">0.356613839736812</item>
				<item type="number">0.007130947360519271</item>
			</item>
			<item type="list">
				<item type="number">-1.5592690223932197</item>
				<item type="number">0.10620815527304707</item>
				<item type="number">0.0008558413904729373</item>
			</item>
			<item type="list">
				<item type="number">-2.167439482460559</item>
				<item type="number">0.20336756678260764</item>
				<item type="number">0.8201223932533542</item>
			</item>
			<item type="list">
				<item type="number">-2.165403720587632</item>
				<item type="number">0.22000059204557276</item>
				<item type="number">-0.8177687029511663</item>
			</item>
		</item>
		<item type="list">
			<item type="list">
				<item type="number">1.1498415418514008</item>
				<item type="number">-1.1142087581424918</item>
				<item type="number">-0.008153799480915273</item>
			</item>
			<item type="list">
				<item type="number">1.4000586062414315</item>
				<item type="number">0.3540422025691739</item>
				<item type="number">0.007104260683621837</item>
			</item>
			<item type="list">
				<item type="number">-1.5598208452338644</item>
				<item type="number">0.10630384991935886</item>
				<item type="number">0.0008561608050840118</item>
			</item>
			<item type="list">
				<item type="number">-2.165476404770595</item>
				<item type="number">0.20306325340505485</item>
				<item type="number">0.8165698870086883</item>
			</item>
			<item type="list">
				<item type="number">-2.163449652982676</item>
				<item type="number">0.21962418151291455</item>
				<item type="number">-0.8142185133688326</item>
			</item>
		</item>
		<item type="list">
			<item type="list">
				<item type="number">1.1502990433226659</item>
				<item type="number">-1.1116967613646294</item>
				<item type="number">-0.008127657298688569</item>
			</item>
			<item type="list">
				<item type="number">1.3996585977924716</item>
				<item type="number">0.3515204124304752</item>
				<item type="number">0.007078091314464868</item>
			</item>
			<item type="list">
				<item type="number">-1.5603444377901636</item>
				<item type="number">0.10639464338291064</item>
				<item type="number">0.0008564640022263462</item>
			</item>
			<item type="list">
				<item type="number">-2.1636213669570656</item>
				<item type="number">0.20277588098406876</item>
				<item type="number">0.8131939103589504</item>
			</item>
			<item type="list">
				<item type="number">-2.1616031786195924</item>
				<item type="number">0.21926829463420763</item>
				<item type="number">-0.8108447286433191</item>
			</item>
		</item>
		<item type="list">
			<item type="list">
				<item type="number">1.1507475355285899</item>
				<item type="number">-1.1092344012768216</item>
				<item type="number">-0.008102031633093662</item>
			</item>
			<item type="list">
				<item type="number">1.399266523549528</item>
				<item type="number">0.34904844215986114</item>
				<item type="number">0.0070524389705181045</item>
			</item>
			<item type="list">
				<item type="number">-1.5608410041929939</item>
				<item type="number">0.10648074484034299</item>
				<item type="number">0.0008567516493878738</item>
			</item>
			<item type="list">
				<item type="number">-2.161869588065157</item>
				<item type="number">0.2025046951479781</item>
				<item type="number">0.8099871142982094</item>
			</item>
			<item type="list">
				<item type="number">-2.1598595349868823</item>
				<item type="number">0.21893202786358648</item>
				<item type="number">-0.8076400050559892</item>
			</item>
		</item>
		<item type="list">
			<item type="list">
				<item type="number">1.151187027300889</item>
				<item type="number">-1.1068216334480774</item>
				<item type="number">-0.008076922020764755</item>
			</item>
			<item type="list">
				<item type="number">1.398882377119669</item>
				<item type="number">0.34662624690926636</item>
				<item type="number">0.007027303187681454</item>
			</item>
			<item type="list">
				<item type="number">-1.5613117205638543</item>
				<item type="number">0.10656235860445207</item>
				<item type="number">0.0008570244018346091</item>
			</item>
			<item type="list">
				<item type="number">-2.1602163986974414</item>
				<item type="number">0.20224895918613472</item>
				<item type="number">0.8069423155130795</item>
			</item>
			<item type="list">
				<item type="number">-2.1582140707242483</item>
				<item type="number">0.2186144986811946</item>
				<item type="number">-0.8045971644914028</item>
			</item>
		</item>
		<item type="list">
			<item type="list">
				<item type="number">1.1516175303884666</item>
				<item type="number">-1.1044583963751144</item>
				<item type="number">-0.008052327819401683</item>
			</item>
			<item type="list">
				<item type="number">1.3985061492116277</item>
				<item type="number">0.34425376475473374</item>
				<item type="number">0.007002683322448134</item>
			</item>
			<item type="list">
				<item type="number">-1.561757733181958</item>
				<item type="number">0.10663968380399211</item>
				<item type="number">0.0008572829007268799</item>
			</item>
			<item type="list">
				<item type="number">-2.1586572482337902</item>
				<item type="number">0.20200795518391432</item>
				<item type="number">0.8040525079215085</item>
			</item>
			<item type="list">
				<item type="number">-2.1566622528351878</item>
				<item type="number">0.21831484696863668</item>
				<item type="number">-0.8017092059496844</item>
			</item>
		</item>
		<item type="list">
			<item type="list">
				<item type="number">1.1520390593593577</item>
				<item type="number">-1.1021446120650198</item>
				<item type="number">-0.008028248216353237</item>
			</item>
			<item type="list">
				<item type="number">1.3981378277325458</item>
				<item type="number">0.3419309172804111</item>
				<item type="number">0.0069785785609894945</item>
			</item>
			<item type="list">
				<item type="number">-1.5621801569772575</item>
				<item type="number">0.10671291412095761</item>
				<item type="number">0.0008575277724200701</item>
			</item>
			<item type="list">
				<item type="number">-2.1571877108357462</item>
				<item type="number">0.20178098496811317</item>
				<item type="number">0.801310872355681</item>
			</item>
			<item type="list">
				<item type="number">-2.155199672639802</item>
				<item type="number">0.21803223613932818</item>
				<item type="number">-0.7989693152278523</item>
			</item>
		</item>
		<item type="list">
			<item type="list">
				<item type="number">1.1524516315007791</item>
				<item type="number">-1.099880186687836</item>
				<item type="number">-0.008004682236854882</item>
			</item>
			<item type="list">
				<item type="number">1.3977773978924273</item>
				<item type="number">0.33965761022992796</item>
				<item type="number">0.006954987927389011</item>
			</item>
			<item type="list">
				<item type="number">-1.5625800742806915</item>
				<item type="number">0.1067822375749426</item>
				<item type="number">0.0008577596267925079</item>
			</item>
			<item type="list">
				<item type="number">-2.1558034904314667</item>
				<item type="number">0.2015673708835602</item>
				<item type="number">0.7987107845215063</item>
			</item>
			<item type="list">
				<item type="number">-2.153822050750541</item>
				<item type="number">0.2177658540839867</item>
				<item type="number">-0.796370872866</item>
			</item>
		</item>
		<item type="list">
			<item type="list">
				<item type="number">1.1528552666929623</item>
				<item type="number">-1.0976650111881558</item>
				<item type="number">-0.007981628746196921</item>
			</item>
			<item type="list">
				<item type="number">1.3974248423194588</item>
				<item type="number">0.3374337341189767</item>
				<item type="number">0.006931910285860561</item>
			</item>
			<item type="list">
				<item type="number">-1.5629585338421972</item>
				<item type="number">0.10684783635130095</item>
				<item type="number">0.0008579790566987198</item>
			</item>
			<item type="list">
				<item type="number">-2.1545004245835315</item>
				<item type="number">0.20136645640583584</item>
				<item type="number">0.796245821342995</item>
			</item>
			<item type="list">
				<item type="number">-2.1525252409165834</item>
				<item type="number">0.21751491391476843</item>
				<item type="number">-0.7939074604877279</item>
			</item>
		</item>
		<item type="list">
			<item type="list">
				<item type="number">1.1532499872961335</item>
				<item type="number">-1.0954989619364064</item>
				<item type="number">-0.007959086456113167</item>
			</item>
			<item type="list">
				<item type="number">1.3970801411694602</item>
				<item type="number">0.33525916488611746</item>
				<item type="number">0.00690934434685335</item>
			</item>
			<item type="list">
				<item type="number">-1.5633165500812787</item>
				<item type="number">0.10690988667303099</item>
				<item type="number">0.0008581866392832877</item>
			</item>
			<item type="list">
				<item type="number">-2.1532744874519234</item>
				<item type="number">0.2011776066055336</item>
				<item type="number">0.7939097658387658</item>
			</item>
			<item type="list">
				<item type="number">-2.151305232984147</item>
				<item type="number">0.21727865452217046</item>
				<item type="number">-0.7915728656848291</item>
			</item>
		</item>
		<item type="list">
			<item type="list">
				<item type="number">1.153635818033424</item>
				<item type="number">-1.0933819014271233</item>
				<item type="number">-0.007937053937354045</item>
			</item>
			<item type="list">
				<item type="number">1.3967432722315178</item>
				<item type="number">0.3331337645954123</item>
				<item type="number">0.006887288679910609</item>
			</item>
			<item type="list">
				<item type="number">-1.5636551025665075</item>
				<item type="number">0.10696855870843608</item>
				<item type="number">0.0008583829309347918</item>
			</item>
			<item type="list">
				<item type="number">-2.1521217918277142</item>
				<item type="number">0.20100020846350233</item>
				<item type="number">0.791696610541701</item>
			</item>
			<item type="list">
				<item type="number">-2.150158154905387</item>
				<item type="number">0.21705634095853774</item>
				<item type="number">-0.7893610853991458</item>
			</item>
		</item>
		<item type="list">
			<item type="list">
				<item type="number">1.1540127858871516</item>
				<item type="number">-1.0913136789350715</item>
				<item type="number">-0.007915529617394314</item>
			</item>
			<item type="list">
				<item type="number">1.3964142110333615</item>
				<item type="number">0.3310573820926783</item>
				<item type="number">0.006865741711246967</item>
			</item>
			<item type="list">
				<item type="number">-1.5639751357077156</item>
				<item type="number">0.10702401651738645</item>
				<item type="number">0.0008585684711544792</item>
			</item>
			<item type="list">
				<item type="number">-2.1510385903598364</item>
				<item type="number">0.2008336710591406</item>
				<item type="number">0.7896005596740058</item>
			</item>
			<item type="list">
				<item type="number">-2.149080273969129</item>
				<item type="number">0.21684726467545096</item>
				<item type="number">-0.7872663281273109</item>
			</item>
		</item>
		<item type="list">
			<item type="list">
				<item type="number">1.1543809199705148</item>
				<item type="number">-1.0892941312135678</item>
				<item type="number">-0.00789451179665397</item>
			</item>
			<item type="list">
				<item type="number">1.396092930965941</item>
				<item type="number">0.3290298537027453</item>
				<item type="number">0.00684470173995036</item>
			</item>
			<item type="list">
				<item type="number">-1.5642775586322675</item>
				<item type="number">0.10707641803008709</item>
				<item type="number">0.0008587437800293476</item>
			</item>
			<item type="list">
				<item type="number">-2.1500212760403654</item>
				<item type="number">0.20067742565087243</item>
				<item type="number">0.7876160301338025</item>
			</item>
			<item type="list">
				<item type="number">-2.1480679972686447</item>
				<item type="number">0.21665074362031983</item>
				<item type="number">-0.7852830148871226</item>
			</item>
		</item>
		<item type="list">
			<item type="list">
				<item type="number">1.1547402514042249</item>
				<item type="number">-1.087323083216525</item>
				<item type="number">-0.007873998653937843</item>
			</item>
			<item type="list">
				<item type="number">1.3957794034014934</item>
				<item type="number">0.3270510039526487</item>
				<item type="number">0.006824166943683852</item>
			</item>
			<item type="list">
				<item type="number">-1.5645632452190867</item>
				<item type="number">0.10712591505433391</item>
				<item type="number">0.0008589093588795453</item>
			</item>
			<item type="list">
				<item type="number">-2.149066382042293</item>
				<item type="number">0.20053092564287106</item>
				<item type="number">0.7857376514675026</item>
			</item>
			<item type="list">
				<item type="number">-2.147117871551535</item>
				<item type="number">0.21646612220289843</item>
				<item type="number">-0.7834057791971443</item>
			</item>
		</item>
		<item type="list">
			<item type="list">
				<item type="number">1.1550908131915019</item>
				<item type="number">-1.0854003488160997</item>
				<item type="number">-0.007853988254259004</item>
			</item>
			<item type="list">
				<item type="number">1.3954735978205846</item>
				<item type="number">0.32512064628958365</item>
				<item type="number">0.006804135386532945</item>
			</item>
			<item type="list">
				<item type="number">-1.5648330343177488</item>
				<item type="number">0.10717265331221412</item>
				<item type="number">0.0008590656889516647</item>
			</item>
			<item type="list">
				<item type="number">-2.1481705808590434</item>
				<item type="number">0.20039364644899912</item>
				<item type="number">0.7839602648073721</item>
			</item>
			<item type="list">
				<item type="number">-2.1462265823564928</item>
				<item type="number">0.216292771137474</item>
				<item type="number">-0.7816294660040798</item>
			</item>
		</item>
		<item type="list">
			<item type="list">
				<item type="number">1.1554326400928978</item>
				<item type="number">-1.0835257315246387</item>
				<item type="number">-0.0078344785655016</item>
			</item>
			<item type="list">
				<item type="number">1.3951754819281585</item>
				<item type="number">0.32323858380323917</item>
				<item type="number">0.0067846050346310706</item>
			</item>
			<item type="list">
				<item type="number">-1.5650877300827852</item>
				<item type="number">0.10721677249999226</item>
				<item type="number">0.0008592132342831368</item>
			</item>
			<item type="list">
				<item type="number">-2.1473306829255137</item>
				<item type="number">0.20026508527074416</item>
				<item type="number">0.7822789210127232</item>
			</item>
			<item type="list">
				<item type="number">-2.1453909526648562</item>
				<item type="number">0.2161300871863196</item>
				<item type="number">-0.7799491298384784</item>
			</item>
		</item>
		<item type="list">
			<item type="list">
				<item type="number">1.1557657684887361</item>
				<item type="number">-1.0816990252865006</item>
				<item type="number">-0.007815467454208067</item>
			</item>
			<item type="list">
				<item type="number">1.3948850217754347</item>
				<item type="number">0.3214046100224754</item>
				<item type="number">0.006765573751641158</item>
			</item>
			<item type="list">
				<item type="number">-1.5653281024248025</item>
				<item type="number">0.10725840636408357</item>
				<item type="number">0.0008593524425416241</item>
			</item>
			<item type="list">
				<item type="number">-2.1465436347861657</item>
				<item type="number">0.20014476080319965</item>
				<item type="number">0.7806888779978075</item>
			</item>
			<item type="list">
				<item type="number">-2.1446079410256447</item>
				<item type="number">0.21597749281171727</item>
				<item type="number">-0.7783600321468651</item>
			</item>
		</item>
		<item type="list">
			<item type="list">
				<item type="number">1.1560902362627046</item>
				<item type="number">-1.0799200151361852</item>
				<item type="number">-0.007796952685443969</item>
			</item>
			<item type="list">
				<item type="number">1.3946021818974277</item>
				<item type="number">0.3196185095667207</item>
				<item type="number">0.006747039301389009</item>
			</item>
			<item type="list">
				<item type="number">-1.5655548875952516</item>
				<item type="number">0.10729768280457425</item>
				<item type="number">0.0008594837391803504</item>
			</item>
			<item type="list">
				<item type="number">-2.1458065168470863</item>
				<item type="number">0.2000322128873359</item>
				<item type="number">0.7791855974868274</item>
			</item>
			<item type="list">
				<item type="number">-2.143874639327209</item>
				<item type="number">0.2158344357551127</item>
				<item type="number">-0.7768576380223224</item>
			</item>
		</item>
		<item type="list">
			<item type="list">
				<item type="number">1.156406082665984</item>
				<item type="number">-1.078188478001118</item>
				<item type="number">-0.007778931934478983</item>
			</item>
			<item type="list">
				<item type="number">1.3943269254337791</item>
				<item type="number">0.3178800589535513</item>
				<item type="number">0.00672899935969297</item>
			</item>
			<item type="list">
				<item type="number">-1.5657687888295198</item>
				<item type="number">0.10733472398539642</item>
				<item type="number">0.0008596075288506027</item>
			</item>
			<item type="list">
				<item type="number">-2.145116540743658</item>
				<item type="number">0.1999270020951379</item>
				<item type="number">0.7777647411707475</item>
			</item>
			<item type="list">
				<item type="number">-2.1431882702030367</item>
				<item type="number">0.21570038853890744</item>
				<item type="number">-0.7754376123736981</item>
			</item>
		</item>
		<item type="list">
			<item type="list">
				<item type="number">1.1567133481824725</item>
				<item type="number">-1.0765041834648161</item>
				<item type="number">-0.007761402813298271</item>
			</item>
			<item type="list">
				<item type="number">1.394059214262516</item>
				<item type="number">0.31618902736286714</item>
				<item type="number">0.006711451535593136</item>
			</item>
			<item type="list">
				<item type="number">-1.5659704770849938</item>
				<item type="number">0.10736964646247647</item>
				<item type="number">0.0008597242036752908</item>
			</item>
			<item type="list">
				<item type="number">-2.1444710464159304</item>
				<item type="number">0.19982870925043886</item>
				<item type="number">0.7764221664161972</item>
			</item>
			<item type="list">
				<item type="number">-2.1425461840870126</item>
				<item type="number">0.21557484791995882</item>
				<item type="number">-0.7740958156582636</item>
			</item>
		</item>
		<item type="list">
			<item type="list">
				<item type="number">1.157012074408072</item>
				<item type="number">-1.0748668945168516</item>
				<item type="number">-0.007744362884471027</item>
			</item>
			<item type="list">
				<item type="number">1.3937990091236878</item>
				<item type="number">0.3145451773842916</item>
				<item type="number">0.006694393391178714</item>
			</item>
			<item type="list">
				<item type="number">-1.5661605918381032</item>
				<item type="number">0.1074025613237988</item>
				<item type="number">0.0008598341365238625</item>
			</item>
			<item type="list">
				<item type="number">-2.1438674989411832</item>
				<item type="number">0.19973693492629271</item>
				<item type="number">0.7751539215643507</item>
			</item>
			<item type="list">
				<item type="number">-2.1419458560743907</item>
				<item type="number">0.21545733430020597</item>
				<item type="number">-0.7728282991745113</item>
			</item>
		</item>
		<item type="list">
			<item type="list">
				<item type="number">1.1573023039161536</item>
				<item type="number">-1.0732763683218727</item>
				<item type="number">-0.007727809615691923</item>
			</item>
			<item type="list">
				<item type="number">1.393546269737577</item>
				<item type="number">0.31294826578893764</item>
				<item type="number">0.006677822394929711</item>
			</item>
			<item type="list">
				<item type="number">-1.5663397419291456</item>
				<item type="number">0.10743357433548509</item>
				<item type="number">0.0008599376806352712</item>
			</item>
			<item type="list">
				<item type="number">-2.1433034851023414</item>
				<item type="number">0.19965129892440459</item>
				<item type="number">0.7739562409213516</item>
			</item>
			<item type="list">
				<item type="number">-2.1413848825145623</item>
				<item type="number">0.215347391065411</item>
				<item type="number">-0.7716313000400613</item>
			</item>
		</item>
		<item type="list">
			<item type="list">
				<item type="number">1.1575840801151167</item>
				<item type="number">-1.0717323569735393</item>
				<item type="number">-0.00771174042916794</item>
			</item>
			<item type="list">
				<item type="number">1.39330095495214</item>
				<item type="number">0.3113980442851864</item>
				<item type="number">0.006661735967958811</item>
			</item>
			<item type="list">
				<item type="number">-1.5665085064479611</item>
				<item type="number">0.10746278609377387</item>
				<item type="number">0.0008600351731501107</item>
			</item>
			<item type="list">
				<item type="number">-2.142776709902148</item>
				<item type="number">0.19957143971311425</item>
				<item type="number">0.7728255394933434</item>
			</item>
			<item type="list">
				<item type="number">-2.1408609775030536</item>
				<item type="number">0.2152445839255435</item>
				<item type="number">-0.7705012359297577</item>
			</item>
		</item>
		<item type="list">
			<item type="list">
				<item type="number">1.1578574471340695</item>
				<item type="number">-1.070234608266405</item>
				<item type="number">-0.007696152672431702</item>
			</item>
			<item type="list">
				<item type="number">1.3930630228562297</item>
				<item type="number">0.30989426028765854</item>
				<item type="number">0.006646131456156627</item>
			</item>
			<item type="list">
				<item type="number">-1.5666674356510815</item>
				<item type="number">0.10749029218762962</item>
				<item type="number">0.0008601269330937247</item>
			</item>
			<item type="list">
				<item type="number">-2.1422849928976393</item>
				<item type="number">0.19949701385364418</item>
				<item type="number">0.7717584075617776</item>
			</item>
			<item type="list">
				<item type="number">-2.14037196925486</item>
				<item type="number">0.2151485002203786</item>
				<item type="number">-0.7694346996455398</item>
			</item>
		</item>
		<item type="list">
			<item type="list">
				<item type="number">1.1581224496944198</item>
				<item type="number">-1.0687828664581445</item>
				<item type="number">-0.0076810436985516786</item>
			</item>
			<item type="list">
				<item type="number">1.392832430911772</item>
				<item type="number">0.308436657680189</item>
				<item type="number">0.0066310062117483455</item>
			</item>
			<item type="list">
				<item type="number">-1.566817051903066</item>
				<item type="number">0.10751618336319518</item>
				<item type="number">0.0008602132641459879</item>
			</item>
			<item type="list">
				<item type="number">-2.1418262644820008</item>
				<item type="number">0.1994276953807499</item>
				<item type="number">0.7707516051412168</item>
			</item>
			<item type="list">
				<item type="number">-2.139915796376856</item>
				<item type="number">0.21505874822678359</item>
				<item type="number">-0.7684284536069416</item>
			</item>
		</item>
		<item type="list">
			<item type="list">
				<item type="number">1.158379132947755</item>
				<item type="number">-1.0673768730684332</item>
				<item type="number">-0.00766641082195927</item>
			</item>
			<item type="list">
				<item type="number">1.3926091360986415</item>
				<item type="number">0.30702497761609776</item>
				<item type="number">0.0066163575480023724</item>
			</item>
			<item type="list">
				<item type="number">-1.5669578506322022</item>
				<item type="number">0.10754054568281762</item>
				<item type="number">0.0008602944572318292</item>
			</item>
			<item type="list">
				<item type="number">-2.141398562004161</item>
				<item type="number">0.1993631752242309</item>
				<item type="number">0.7698020562233361</item>
			</item>
			<item type="list">
				<item type="number">-2.139490504021682</item>
				<item type="number">0.2149749564633575</item>
				<item type="number">-0.7674794241067723</item>
			</item>
		</item>
		<item type="list">
			<item type="list">
				<item type="number">1.158627542369699</item>
				<item type="number">-1.0660163675695147</item>
				<item type="number">-0.007652251317507851</item>
			</item>
			<item type="list">
				<item type="number">1.3923930950328733</item>
				<item type="number">0.3056589592090591</item>
				<item type="number">0.006602182738416194</item>
			</item>
			<item type="list">
				<item type="number">-1.5670903012952353</item>
				<item type="number">0.10756346069912118</item>
				<item type="number">0.0008603707870888687</item>
			</item>
			<item type="list">
				<item type="number">-2.1410000259772555</item>
				<item type="number">0.1993031605938747</item>
				<item type="number">0.7689068430857667</item>
			</item>
			<item type="list">
				<item type="number">-2.139094240113699</item>
				<item type="number">0.21489677292071555</item>
				<item type="number">-0.7665846955937166</item>
			</item>
		</item>
		<item type="list">
			<item type="list">
				<item type="number">1.158867723640079</item>
				<item type="number">-1.0647010881489234</item>
				<item type="number">-0.007638562461817252</item>
			</item>
			<item type="list">
				<item type="number">1.3921842640824105</item>
				<item type="number">0.30433834029681295</item>
				<item type="number">0.006588479058699059</item>
			</item>
			<item type="list">
				<item type="number">-1.5672148483354693</item>
				<item type="number">0.10758500561812255</item>
				<item type="number">0.0008604425140931884</item>
			</item>
			<item type="list">
				<item type="number">-2.1406288962556084</item>
				<item type="number">0.1992473743705902</item>
				<item type="number">0.7680632005968074</item>
			</item>
			<item type="list">
				<item type="number">-2.1387252515308446</item>
				<item type="number">0.21482386436705506</item>
				<item type="number">-0.7657415049966083</item>
			</item>
		</item>
		<item type="list">
			<item type="list">
				<item type="number">1.159099722490488</item>
				<item type="number">-1.0634307724706844</item>
				<item type="number">-0.007625341525069247</item>
			</item>
			<item type="list">
				<item type="number">1.3919825995084163</item>
				<item type="number">0.3030628582018683</item>
				<item type="number">0.006575243778167636</item>
			</item>
			<item type="list">
				<item type="number">-1.567331912119472</item>
				<item type="number">0.10760525346399313</item>
				<item type="number">0.0008605098850278017</item>
			</item>
			<item type="list">
				<item type="number">-2.1402835082626024</item>
				<item type="number">0.19919555451576254</item>
				<item type="number">0.7672685105704274</item>
			</item>
			<item type="list">
				<item type="number">-2.1383818803496317</item>
				<item type="number">0.21475591563433988</item>
				<item type="number">-0.7649472360823664</item>
			</item>
		</item>
		<item type="list">
			<item type="list">
				<item type="number">1.159323584599475</item>
				<item type="number">-1.0622051584299992</item>
				<item type="number">-0.0076125857791203766</item>
			</item>
			<item type="list">
				<item type="number">1.3917880575653028</item>
				<item type="number">0.30183225048586787</item>
				<item type="number">0.006562474167731857</item>
			</item>
			<item type="list">
				<item type="number">-1.5674418898601288</item>
				<item type="number">0.10762427324014881</item>
				<item type="number">0.0008605731343377928</item>
			</item>
			<item type="list">
				<item type="number">-2.1399622893004024</item>
				<item type="number">0.19914745348938345</item>
				<item type="number">0.7665202962354966</item>
			</item>
			<item type="list">
				<item type="number">-2.138062560167002</item>
				<item type="number">0.21469262892342897</item>
				<item type="number">-0.7641994139341808</item>
			</item>
		</item>
		<item type="list">
			<item type="list">
				<item type="number">1.1595393554675224</item>
				<item type="number">-1.061023984797938</item>
				<item type="number">-0.007600292522381711</item>
			</item>
			<item type="list">
				<item type="number">1.3916005946439802</item>
				<item type="number">0.3006462555946914</item>
				<item type="number">0.006550167525012113</item>
			</item>
			<item type="list">
				<item type="number">-1.5675451566041418</item>
				<item type="number">0.10764213009883283</item>
				<item type="number">0.0008606324817996275</item>
			</item>
			<item type="list">
				<item type="number">-2.1396637546951234</item>
				<item type="number">0.1991028376344847</item>
				<item type="number">0.7658162165219203</item>
			</item>
			<item type="list">
				<item type="number">-2.137765812257815</item>
				<item type="number">0.21463372306960893</item>
				<item type="number">-0.7634956992210284</item>
			</item>
		</item>
		<item type="list">
			<item type="list">
				<item type="number">1.1597470802917698</item>
				<item type="number">-1.05988699195521</item>
				<item type="number">-0.0075884590570152646</item>
			</item>
			<item type="list">
				<item type="number">1.3914201673946223</item>
				<item type="number">0.2995046135924505</item>
				<item type="number">0.006538321151423448</item>
			</item>
			<item type="list">
				<item type="number">-1.5676420661430783</item>
				<item type="number">0.10765888549850748</item>
				<item type="number">0.0008606881354615014</item>
			</item>
			<item type="list">
				<item type="number">-2.139386504163761</item>
				<item type="number">0.19906148660481363</item>
				<item type="number">0.7651540606276385</item>
			</item>
			<item type="list">
				<item type="number">-2.1374902419528357</item>
				<item type="number">0.21457893286323448</item>
				<item type="number">-0.7628338827871252</item>
			</item>
		</item>
		<item type="list">
			<item type="list">
				<item type="number">1.1599468033253968</item>
				<item type="number">-1.0587939225053293</item>
				<item type="number">-0.007577082690419289</item>
			</item>
			<item type="list">
				<item type="number">1.391246733353173</item>
				<item type="number">0.29840706678770784</item>
				<item type="number">0.006526932353349128</item>
			</item>
			<item type="list">
				<item type="number">-1.5677329518269616</item>
				<item type="number">0.107674597324504</item>
				<item type="number">0.0008607402917359077</item>
			</item>
			<item type="list">
				<item type="number">-2.139129218516467</item>
				<item type="number">0.19902319288334158</item>
				<item type="number">0.7645317430337724</item>
			</item>
			<item type="list">
				<item type="number">-2.1372345353633055</item>
				<item type="number">0.2145280084694957</item>
				<item type="number">-0.7622118806653331</item>
			</item>
		</item>
		<item type="list">
			<item type="list">
				<item type="number">1.1601385693049981</item>
				<item type="number">-1.0577445222770108</item>
				<item type="number">-0.00756616078067886</item>
			</item>
			<item type="list">
				<item type="number">1.391080249498296</item>
				<item type="number">0.2973533607044566</item>
				<item type="number">0.006515998488244267</item>
			</item>
			<item type="list">
				<item type="number">-1.5678181274480603</item>
				<item type="number">0.10768932010932938</item>
				<item type="number">0.0008607891342190915</item>
			</item>
			<item type="list">
				<item type="number">-2.138890656078956</item>
				<item type="number">0.19898776108943406</item>
				<item type="number">0.7639472982627707</item>
			</item>
			<item type="list">
				<item type="number">-2.1369974558155196</item>
				<item type="number">0.21448071462105453</item>
				<item type="number">-0.7616277288311204</item>
			</item>
		</item>
		<item type="list">
			<item type="list">
				<item type="number">1.1603224218172825</item>
				<item type="number">-1.056738540628296</item>
				<item type="number">-0.007555690725198838</item>
			</item>
			<item type="list">
				<item type="number">1.390920673916394</item>
				<item type="number">0.29634324441344045</item>
				<item type="number">0.006505516952682624</item>
			</item>
			<item type="list">
				<item type="number">-1.5678978880931278</item>
				<item type="number">0.10770310511589565</item>
				<item type="number">0.0008608348373450899</item>
			</item>
			<item type="list">
				<item type="number">-2.1386696494325994</item>
				<item type="number">0.19895500758944856</item>
				<item type="number">0.7633988758975317</item>
			</item>
			<item type="list">
				<item type="number">-2.1367778405945366</item>
				<item type="number">0.21443683013057696</item>
				<item type="number">-0.7610795782460528</item>
			</item>
		</item>
		<item type="list">
			<item type="list">
				<item type="number">1.1604984036728627</item>
				<item type="number">-1.055775731223713</item>
				<item type="number">-0.007545669960011454</item>
			</item>
			<item type="list">
				<item type="number">1.3907679654112566</item>
				<item type="number">0.295376471303012</item>
				<item type="number">0.006495485181908816</item>
			</item>
			<item type="list">
				<item type="number">-1.5679725109330684</item>
				<item type="number">0.10771600049108307</item>
				<item type="number">0.0008608775623359651</item>
			</item>
			<item type="list">
				<item type="number">-2.1384651022116836</item>
				<item type="number">0.19892475995696804</item>
				<item type="number">0.7628847358346064</item>
			</item>
			<item type="list">
				<item type="number">-2.1365745977443127</item>
				<item type="number">0.214396147261038</item>
				<item type="number">-0.7605656900807649</item>
			</item>
		</item>
		<item type="list">
			<item type="list">
				<item type="number">1.160666556831047</item>
				<item type="number">-1.0548558526506593</item>
				<item type="number">-0.007536095975430527</item>
			</item>
			<item type="list">
				<item type="number">1.3906220835916667</item>
				<item type="number">0.294452799691528</item>
				<item type="number">0.006485900665485351</item>
			</item>
			<item type="list">
				<item type="number">-1.5680422560168283</item>
				<item type="number">0.10772805141348182</item>
				<item type="number">0.0008609174641455369</item>
			</item>
			<item type="list">
				<item type="number">-2.138275985973357</item>
				<item type="number">0.1988968564504525</item>
				<item type="number">0.7624032435722436</item>
			</item>
			<item type="list">
				<item type="number">-2.1363867029916026</item>
				<item type="number">0.21435847110643932</item>
				<item type="number">-0.7600844310580995</item>
			</item>
		</item>
		<item type="list">
			<item type="list">
				<item type="number">1.1608269222867995</item>
				<item type="number">-1.0539786691705004</item>
				<item type="number">-0.007526966359573934</item>
			</item>
			<item type="list">
				<item type="number">1.3904829889624872</item>
				<item type="number">0.2935719935816674</item>
				<item type="number">0.006476760991661964</item>
			</item>
			<item type="list">
				<item type="number">-1.5681073669897838</item>
				<item type="number">0.10773930020621147</item>
				<item type="number">0.0008609546865724048</item>
			</item>
			<item type="list">
				<item type="number">-2.138101337277541</item>
				<item type="number">0.1988711455880432</item>
				<item type="number">0.7619528659086847</item>
			</item>
			<item type="list">
				<item type="number">-2.136213196786564</item>
				<item type="number">0.21432361909548506</item>
				<item type="number">-0.7596342691193164</item>
			</item>
		</item>
		<item type="list">
			<item type="list">
				<item type="number">1.1609795399241067</item>
				<item type="number">-1.0531439509262384</item>
				<item type="number">-0.0075182786866801275</item>
			</item>
			<item type="list">
				<item type="number">1.3903506430739672</item>
				<item type="number">0.2927338228712579</item>
				<item type="number">0.00646806373324594</item>
			</item>
			<item type="list">
				<item type="number">-1.5681680718138076</item>
				<item type="number">0.10774978646899191</item>
				<item type="number">0.0008609893633260501</item>
			</item>
			<item type="list">
				<item type="number">-2.1379402548196436</item>
				<item type="number">0.19884748568684524</item>
				<item type="number">0.7615321666881295</item>
			</item>
			<item type="list">
				<item type="number">-2.136053181472981</item>
				<item type="number">0.21429142037836077</item>
				<item type="number">-0.7592137691591005</item>
			</item>
		</item>
		<item type="list">
			<item type="list">
				<item type="number">1.161124448437331</item>
				<item type="number">-1.05235147495222</item>
				<item type="number">-0.007510030638864455</item>
			</item>
			<item type="list">
				<item type="number">1.3902250086022168</item>
				<item type="number">0.2919380643578958</item>
				<item type="number">0.006459806571702629</item>
			</item>
			<item type="list">
				<item type="number">-1.568224583434003</item>
				<item type="number">0.1077595471960584</item>
				<item type="number">0.0008610216209229317</item>
			</item>
			<item type="list">
				<item type="number">-2.1377918967836766</item>
				<item type="number">0.19882574442111717</item>
				<item type="number">0.7611398027513278</item>
			</item>
			<item type="list">
				<item type="number">-2.135905818654742</item>
				<item type="number">0.2142617153726157</item>
				<item type="number">-0.7588215890177655</item>
			</item>
		</item>
		<item type="list">
			<item type="list">
				<item type="number">1.1612616852801037</item>
				<item type="number">-1.051601025485979</item>
				<item type="number">-0.007502220011551115</item>
			</item>
			<item type="list">
				<item type="number">1.3901060494095223</item>
				<item type="number">0.29118450205105934</item>
				<item type="number">0.006451987302326667</item>
			</item>
			<item type="list">
				<item type="number">-1.5682771004356668</item>
				<item type="number">0.10776861688618601</item>
				<item type="number">0.0008610515782597984</item>
			</item>
			<item type="list">
				<item type="number">-2.137655478270518</item>
				<item type="number">0.19880579841664708</item>
				<item type="number">0.7607745201025964</item>
			</item>
			<item type="list">
				<item type="number">-2.1357703266235157</item>
				<item type="number">0.21423435529278823</item>
				<item type="number">-0.7584564756428143</item>
			</item>
		</item>
		<item type="list">
			<item type="list">
				<item type="number">1.1613912865601406</item>
				<item type="number">-1.0508923946566728</item>
				<item type="number">-0.007494844607579408</item>
			</item>
			<item type="list">
				<item type="number">1.389993730634115</item>
				<item type="number">0.2904729278717233</item>
				<item type="number">0.006444603726907011</item>
			</item>
			<item type="list">
				<item type="number">-1.5683258076566047</item>
				<item type="number">0.10777702764366229</item>
				<item type="number">0.0008610793426932571</item>
			</item>
			<item type="list">
				<item type="number">-2.1375302687987383</item>
				<item type="number">0.19878753289721446</item>
				<item type="number">0.7604351502731715</item>
			</item>
			<item type="list">
				<item type="number">-2.135645977872772</item>
				<item type="number">0.21420920161337415</item>
				<item type="number">-0.7581172614097114</item>
			</item>
		</item>
		<item type="list">
			<item type="list">
				<item type="number">1.1615132868853166</item>
				<item type="number">-1.050225382719883</item>
				<item type="number">-0.007487902356379055</item>
			</item>
			<item type="list">
				<item type="number">1.3898880188520049</item>
				<item type="number">0.28980314187229017</item>
				<item type="number">0.0064376537736678</item>
			</item>
			<item type="list">
				<item type="number">-1.568370876741299</item>
				<item type="number">0.10778480928615136</item>
				<item type="number">0.0008611050142953234</item>
			</item>
			<item type="list">
				<item type="number">-2.137415590161967</item>
				<item type="number">0.1987708412876932</item>
				<item type="number">0.7601206069893954</item>
			</item>
			<item type="list">
				<item type="number">-2.1355320969023666</item>
				<item type="number">0.21418612572715917</item>
				<item type="number">-0.7578028608299437</item>
			</item>
		</item>
		<item type="list">
			<item type="list">
				<item type="number">1.1616277194053934</item>
				<item type="number">-1.0495997988569166</item>
				<item type="number">-0.007481391305919326</item>
			</item>
			<item type="list">
				<item type="number">1.3897888820358488</item>
				<item type="number">0.28917495304103374</item>
				<item type="number">0.006431135491653112</item>
			</item>
			<item type="list">
				<item type="number">-1.5684124667110775</item>
				<item type="number">0.10779198943943118</item>
				<item type="number">0.000861128690564058</item>
			</item>
			<item type="list">
				<item type="number">-2.137310814084953</item>
				<item type="number">0.19875562486894355</item>
				<item type="number">0.7598298827797292</item>
			</item>
			<item type="list">
				<item type="number">-2.1354280580392593</item>
				<item type="number">0.21416500849709766</item>
				<item type="number">-0.7575122672147854</item>
			</item>
		</item>
		<item type="list">
			<item type="list">
				<item type="number">1.1617346156251809</item>
				<item type="number">-1.049015461412177</item>
				<item type="number">-0.007475309532376999</item>
			</item>
			<item type="list">
				<item type="number">1.3896962897321676</item>
				<item type="number">0.2885881795410952</item>
				<item type="number">0.0064250469558732055</item>
			</item>
			<item type="list">
				<item type="number">-1.568450724448952</item>
				<item type="number">0.10779859361940991</item>
				<item type="number">0.000861150455600183</item>
			</item>
			<item type="list">
				<item type="number">-2.1372153603223687</item>
				<item type="number">0.19874179251461768</item>
				<item type="number">0.759562046099146</item>
			</item>
			<item type="list">
				<item type="number">-2.1353332834118457</item>
				<item type="number">0.2141457398553886</item>
				<item type="number">-0.7572445496778287</item>
			</item>
		</item>
		<item type="list">
			<item type="list">
				<item type="number">1.1618340053803708</item>
				<item type="number">-1.0484721983831249</item>
				<item type="number">-0.007469655283259476</item>
			</item>
			<item type="list">
				<item type="number">1.3896102130962993</item>
				<item type="number">0.2880426492017396</item>
				<item type="number">0.006419386412717768</item>
			</item>
			<item type="list">
				<item type="number">-1.5684857851811747</item>
				<item type="number">0.10780464531084141</item>
				<item type="number">0.00086117039218216</item>
			</item>
			<item type="list">
				<item type="number">-2.137128694771467</item>
				<item type="number">0.19872926033690513</item>
				<item type="number">0.7593162384485772</item>
			</item>
			<item type="list">
				<item type="number">-2.1352472410988583</item>
				<item type="number">0.2141282185222796</item>
				<item type="number">-0.7569988503685114</item>
			</item>
		</item>
		<item type="list">
			<item type="list">
				<item type="number">1.1619259167309715</item>
				<item type="number">-1.047969847860999</item>
				<item type="number">-0.007464426841232517</item>
			</item>
			<item type="list">
				<item type="number">1.3895306249871884</item>
				<item type="number">0.2875381999562909</item>
				<item type="number">0.0064141521447835855</item>
			</item>
			<item type="list">
				<item type="number">-1.5685177729325226</item>
				<item type="number">0.10781016606109986</item>
				<item type="number">0.0008611885698408338</item>
			</item>
			<item type="list">
				<item type="number">-2.13705032760322</item>
				<item type="number">0.19871795141545506</item>
				<item type="number">0.7590916717257008</item>
			</item>
			<item type="list">
				<item type="number">-2.135169443288945</item>
				<item type="number">0.21411235155450292</item>
				<item type="number">-0.7567743817361405</item>
			</item>
		</item>
		<item type="list">
			<item type="list">
				<item type="number">1.1620103759490412</item>
				<item type="number">-1.0475082583640607</item>
				<item type="number">-0.007459622628222922</item>
			</item>
			<item type="list">
				<item type="number">1.3894574999905775</item>
				<item type="number">0.28707468017608057</item>
				<item type="number">0.006409342573577268</item>
			</item>
			<item type="list">
				<item type="number">-1.5685468009179713</item>
				<item type="number">0.10781517553449402</item>
				<item type="number">0.0008612050569087961</item>
			</item>
			<item type="list">
				<item type="number">-2.1369798117608734</item>
				<item type="number">0.1987077955569782</item>
				<item type="number">0.7588876258150293</item>
			</item>
			<item type="list">
				<item type="number">-2.1350994447585747</item>
				<item type="number">0.21409805414882574</item>
				<item type="number">-0.7565704242045527</item>
			</item>
		</item>
		<item type="list">
			<item type="list">
				<item type="number">1.1620874074055996</item>
				<item type="number">-1.0470872891956093</item>
				<item type="number">-0.007455241180930953</item>
			</item>
			<item type="list">
				<item type="number">1.3893908145209246</item>
				<item type="number">0.286651949030583</item>
				<item type="number">0.006404956235375606</item>
			</item>
			<item type="list">
				<item type="number">-1.5685729719363295</item>
				<item type="number">0.10781969159046521</item>
				<item type="number">0.0008612199133763972</item>
			</item>
			<item type="list">
				<item type="number">-2.1369167413466905</item>
				<item type="number">0.19869872901615074</item>
				<item type="number">0.7587034463223026</item>
			</item>
			<item type="list">
				<item type="number">-2.1350368412703755</item>
				<item type="number">0.21408524928321054</item>
				<item type="number">-0.7563863238525359</item>
			</item>
		</item>
		<item type="list">
			<item type="list">
				<item type="number">1.162157033564508</item>
				<item type="number">-1.0467068107800148</item>
				<item type="number">-0.007451281152559071</item>
			</item>
			<item type="list">
				<item type="number">1.3893305468337258</item>
				<item type="number">0.2862698768208162</item>
				<item type="number">0.006400991783016924</item>
			</item>
			<item type="list">
				<item type="number">-1.5685963787054735</item>
				<item type="number">0.10782373033542181</item>
				<item type="number">0.0008612331941051185</item>
			</item>
			<item type="list">
				<item type="number">-2.136860750307755</item>
				<item type="number">0.19869069432195752</item>
				<item type="number">0.7585385425346319</item>
			</item>
			<item type="list">
				<item type="number">-2.134981268274418</item>
				<item type="number">0.21407386749980883</item>
				<item type="number">-0.7562214903999904</item>
			</item>
		</item>
		<item type="list">
			<item type="list">
				<item type="number">1.1622192748862157</item>
				<item type="number">-1.0463667049981162</item>
				<item type="number">-0.007447741314778037</item>
			</item>
			<item type="list">
				<item type="number">1.3892766771216578</item>
				<item type="number">0.2859283453153554</item>
				<item type="number">0.006397447987870062</item>
			</item>
			<item type="list">
				<item type="number">-1.5686171041791517</item>
				<item type="number">0.10782730618001278</item>
				<item type="number">0.000861244947933994</item>
			</item>
			<item type="list">
				<item type="number">-2.136811511178387</item>
				<item type="number">0.19868364006589062</item>
				<item type="number">0.7583923855586907</item>
			</item>
			<item type="list">
				<item type="number">-2.1349323996490663</item>
				<item type="number">0.21406384665704556</item>
				<item type="number">-0.7560753953390451</item>
			</item>
		</item>
		<item type="list">
			<item type="list">
				<item type="number">1.1622741498114364</item>
				<item type="number">-1.046066865403198</item>
				<item type="number">-0.007444620566233162</item>
			</item>
			<item type="list">
				<item type="number">1.3892291875295661</item>
				<item type="number">0.28562724796622996</item>
				<item type="number">0.0063943237483003535</item>
			</item>
			<item type="list">
				<item type="number">-1.5686352218287687</item>
				<item type="number">0.10783043188911061</item>
				<item type="number">0.0008612552180936545</item>
			</item>
			<item type="list">
				<item type="number">-2.136768733952628</item>
				<item type="number">0.19867752072028988</item>
				<item type="number">0.7582645066286888</item>
			</item>
			<item type="list">
				<item type="number">-2.134889946580012</item>
				<item type="number">0.21405513171490503</item>
				<item type="number">-0.7559475702450013</item>
			</item>
		</item>
		<item type="list">
			<item type="list">
				<item type="number">1.1623216747110579</item>
				<item type="number">-1.0458071975247867</item>
				<item type="number">-0.007441917922145072</item>
			</item>
			<item type="list">
				<item type="number">1.3891880622032518</item>
				<item type="number">0.28536649021536536</item>
				<item type="number">0.006391618079262715</item>
			</item>
			<item type="list">
				<item type="number">-1.5686507958937774</item>
				<item type="number">0.10783311861995389</item>
				<item type="number">0.0008612640425193932</item>
			</item>
			<item type="list">
				<item type="number">-2.1367321650841817</item>
				<item type="number">0.19867229649152843</item>
				<item type="number">0.7581544956289198</item>
			</item>
			<item type="list">
				<item type="number">-2.1348536565615968</item>
				<item type="number">0.21404767455790694</item>
				<item type="number">-0.7558376053013038</item>
			</item>
		</item>
		<item type="list">
			<item type="list">
				<item type="number">1.1623618638547661</item>
				<item type="number">-1.0455876190056668</item>
				<item type="number">-0.007439632561086986</item>
			</item>
			<item type="list">
				<item type="number">1.3891532873236037</item>
				<item type="number">0.28514598962801274</item>
				<item type="number">0.006389330159511743</item>
			</item>
			<item type="list">
				<item type="number">-1.5686638816059575</item>
				<item type="number">0.107835375968958</item>
				<item type="number">0.0008612714558932526</item>
			</item>
			<item type="list">
				<item type="number">-2.13670158660256</item>
				<item type="number">0.1986679331499442</item>
				<item type="number">0.7580619997466432</item>
			</item>
			<item type="list">
				<item type="number">-2.134823312521386</item>
				<item type="number">0.21404143382184015</item>
				<item type="number">-0.7557451479720785</item>
			</item>
		</item>
		<item type="list">
			<item type="list">
				<item type="number">1.1623947293671484</item>
				<item type="number">-1.0454080598626423</item>
				<item type="number">-0.007437763717556321</item>
			</item>
			<item type="list">
				<item type="number">1.389124851144692</item>
				<item type="number">0.28496567615565516</item>
				<item type="number">0.0063874592229276935</item>
			</item>
			<item type="list">
				<item type="number">-1.5686745253763756</item>
				<item type="number">0.10783721199839108</item>
				<item type="number">0.0008612774838383469</item>
			</item>
			<item type="list">
				<item type="number">-2.136676815344667</item>
				<item type="number">0.19866440196713048</item>
				<item type="number">0.7579867223784772</item>
			</item>
			<item type="list">
				<item type="number">-2.1347987320577997</item>
				<item type="number">0.21403637472765197</item>
				<item type="number">-0.7556699018525275</item>
			</item>
		</item>
		<item type="list">
			<item type="list">
				<item type="number">1.1624202805791555</item>
				<item type="number">-1.0452684625369473</item>
				<item type="number">-0.007436310798167001</item>
			</item>
			<item type="list">
				<item type="number">1.3891027446518003</item>
				<item type="number">0.28482549219481296</item>
				<item type="number">0.006386004675705945</item>
			</item>
			<item type="list">
				<item type="number">-1.5686827649659079</item>
				<item type="number">0.10783863324663201</item>
				<item type="number">0.0008612821498814749</item>
			</item>
			<item type="list">
				<item type="number">-2.1366577023197837</item>
				<item type="number">0.1986616796051347</item>
				<item type="number">0.7579284221734068</item>
			</item>
			<item type="list">
				<item type="number">-2.134779766796376</item>
				<item type="number">0.21403246904411904</item>
				<item type="number">-0.755611625775149</item>
			</item>
		</item>
		<item type="list">
			<item type="list">
				<item type="number">1.1624385258835028</item>
				<item type="number">-1.0451687822731894</item>
				<item type="number">-0.007435273332550502</item>
			</item>
			<item type="list">
				<item type="number">1.3890869596887698</item>
				<item type="number">0.2847253929396814</item>
				<item type="number">0.006384966047640536</item>
			</item>
			<item type="list">
				<item type="number">-1.5686886295967022</item>
				<item type="number">0.1078396448114142</item>
				<item type="number">0.000861285470466972</item>
			</item>
			<item type="list">
				<item type="number">-2.1366441321964627</item>
				<item type="number">0.19865974791998514</item>
				<item type="number">0.757886912172304</item>
			</item>
			<item type="list">
				<item type="number">-2.1347663018805387</item>
				<item type="number">0.21402969483209078</item>
				<item type="number">-0.7555701329126983</item>
			</item>
		</item>
		<item type="list">
			<item type="list">
				<item type="number">1.1624494708397157</item>
				<item type="number">-1.045108986972392</item>
				<item type="number">-0.007434650987038636</item>
			</item>
			<item type="list">
				<item type="number">1.3890774908687669</item>
				<item type="number">0.2846653462617019</item>
				<item type="number">0.00638434300492504</item>
			</item>
			<item type="list">
				<item type="number">-1.5686921400736635</item>
				<item type="number">0.10784025030675481</item>
				<item type="number">0.0008612874578467452</item>
			</item>
			<item type="list">
				<item type="number">-2.136636022881499</item>
				<item type="number">0.19865859402956582</item>
				<item type="number">0.7578620592854165</item>
			</item>
			<item type="list">
				<item type="number">-2.1347582555535127</item>
				<item type="number">0.21402803650802585</item>
				<item type="number">-0.7555452902716236</item>
			</item>
		</item>
		<item type="list">
			<item type="list">
				<item type="number">1.1624531187893652</item>
				<item type="number">-1.0450890573459697</item>
				<item type="number">-0.007434443561092803</item>
			</item>
			<item type="list">
				<item type="number">1.3890743349546155</item>
				<item type="number">0.2846453328542652</item>
				<item type="number">0.0063841353469712685</item>
			</item>
			<item type="list">
				<item type="number">-1.5686933088508705</item>
				<item type="number">0.10784045189623225</item>
				<item type="number">0.0008612881193974176</item>
			</item>
			<item type="list">
				<item type="number">-2.1366333252362093</item>
				<item type="number">0.19865821022288754</item>
				<item type="number">0.7578537838330875</item>
			</item>
			<item type="list">
				<item type="number">-2.1347555788794628</item>
				<item type="number">0.21402748474404623</item>
				<item type="number">-0.7555370182304554</item>
			</item>
		</item>
	</x1>
	<G1 type="list">
		<item type="list">
			<item type="list">
				<item type="number">-0.04333929096259204</item>
				<item type="number">-0.23793480325916472</item>
				<item type="number">-0.0024760652654354414</item>
			</item>
			<item type="list">
				<item type="number">0.037893294287203894</item>
				<item type="number">0.23886301900635853</item>
				<item type="number">0.00247864404712234</item>
			</item>
			<item type="list">
				<item type="number">0.22252662166026985</item>
				<item type="number">-0.03864251800282464</item>
				<item type="number">-0.000124219254432316</item>
			</item>
			<item type="list">
				<item type="number">-0.10875801030836557</item>
				<item type="number">0.01709959745251174</item>
				<item type="number">0.17317426772398842</item>
			</item>
			<item type="list">
				<item type="number">-0.10832261468974419</item>
				<item type="number">0.02061470480406393</item>
				<item type="number">-0.17305262725137904</item>
			</item>
		</item>
		<item type="list">
			<item type="list">
				<item type="number">-0.04354161222821202</item>
				<item type="number">-0.23914336176679632</item>
				<item type="number">-0.00248858837917953</item>
			</item>
			<item type="list">
				<item type="number">0.0381026132937041</item>
				<item type="number">0.24007039089826418</item>
				<item type="number">0.002491163668085631</item>
			</item>
			<item type="list">
				<item type="number">0.2162604749647202</item>
				<item type="number">-0.037553992511958</item>
				<item type="number">-0.00012105445345216871</item>
			</item>
			<item type="list">
				<item type="number">-0.105622609426496</item>
				<item type="number">0.01660401566835297</item>
				<item type="number">0.16843854941550898</item>
			</item>
			<item type="list">
				<item type="number">-0.10519886659615738</item>
				<item type="number">0.020022947708924623</item>
				<item type="number">-0.16832007025250684</item>
			</item>
		</item>
		<item type="list">
			<item type="list">
				<item type="number">-0.04372411894061885</item>
				<item type="number">-0.24023818669182753</item>
				<item type="number">-0.0025000088575715383</item>
			</item>
			<item type="list">
				<item type="number">0.038292714955248885</item>
				<item type="number">0.24116392359077626</item>
				<item type="number">0.0025025804000955955</item>
			</item>
			<item type="list">
				<item type="number">0.20988795246752043</item>
				<item type="number">-0.03644697352438992</item>
				<item type="number">-0.00011780470620242858</item>
			</item>
			<item type="list">
				<item type="number">-0.10243419421325625</item>
				<item type="number">0.01610015572555155</item>
				<item type="number">0.16361209565200266</item>
			</item>
			<item type="list">
				<item type="number">-0.10202235427834283</item>
				<item type="number">0.019421080892708657</item>
				<item type="number">-0.16349686248857373</item>
			</item>
		</item>
		<item type="list">
			<item type="list">
				<item type="number">-0.04388735426379279</item>
				<item type="number">-0.2412207852609187</item>
				<item type="number">-0.0025102337060549968</item>
			</item>
			<item type="list">
				<item type="number">0.03846410160261635</item>
				<item type="number">0.24214514411488497</item>
				<item type="number">0.002512801816647438</item>
			</item>
			<item type="list">
				<item type="number">0.2034343856828206</item>
				<item type="number">-0.03532586803073335</item>
				<item type="number">-0.0001144789498064346</item>
			</item>
			<item type="list">
				<item type="number">-0.09920543622907033</item>
				<item type="number">0.015590012972506301</item>
				<item type="number">0.1587148396199093</item>
			</item>
			<item type="list">
				<item type="number">-0.09880569678690468</item>
				<item type="number">0.01881149620161514</item>
				<item type="number">-0.15860292878209178</item>
			</item>
		</item>
		<item type="list">
			<item type="list">
				<item type="number">-0.04403138484837428</item>
				<item type="number">-0.24209254700858715</item>
				<item type="number">-0.002519296798537622</item>
			</item>
			<item type="list">
				<item type="number">0.03861682008211716</item>
				<item type="number">0.2430154280211343</item>
				<item type="number">0.0025218603473311967</item>
			</item>
			<item type="list">
				<item type="number">0.19692453975495386</item>
				<item type="number">-0.03419501680370804</item>
				<item type="number">-0.0001110867948254458</item>
			</item>
			<item type="list">
				<item type="number">-0.09594872975106836</item>
				<item type="number">0.015075563836544232</item>
				<item type="number">0.15376629192700225</item>
			</item>
			<item type="list">
				<item type="number">-0.09556124523573864</item>
				<item type="number">0.018196571957262285</item>
				<item type="number">-0.15365776868026743</item>
			</item>
		</item>
		<item type="list">
			<item type="list">
				<item type="number">-0.04415637959997413</item>
				<item type="number">-0.24285424874455128</item>
				<item type="number">-0.002527144471143822</item>
			</item>
			<item type="list">
				<item type="number">0.038750960972103954</item>
				<item type="number">0.2437755692968531</item>
				<item type="number">0.002529706659145613</item>
			</item>
			<item type="list">
				<item type="number">0.19038251356751307</item>
				<item type="number">-0.03305854720737269</item>
				<item type="number">-0.00010766369441319161</item>
			</item>
			<item type="list">
				<item type="number">-0.09267611390881139</item>
				<item type="number">0.01455867729894431</item>
				<item type="number">0.14878546783092517</item>
			</item>
			<item type="list">
				<item type="number">-0.09230098103272123</item>
				<item type="number">0.01757854936746496</item>
				<item type="number">-0.14868036632451379</item>
			</item>
		</item>
		<item type="list">
			<item type="list">
				<item type="number">-0.04426285297007384</item>
				<item type="number">-0.24350844428249155</item>
				<item type="number">-0.0025340122028350612</item>
			</item>
			<item type="list">
				<item type="number">0.038867022589576555</item>
				<item type="number">0.24442813109096886</item>
				<item type="number">0.002536566849695776</item>
			</item>
			<item type="list">
				<item type="number">0.1838313735389946</item>
				<item type="number">-0.03192050179865694</item>
				<item type="number">-0.00010419542994338146</item>
			</item>
			<item type="list">
				<item type="number">-0.08939913358155122</item>
				<item type="number">0.014041177456777496</item>
				<item type="number">0.14379060104961872</item>
			</item>
			<item type="list">
				<item type="number">-0.08903640957694607</item>
				<item type="number">0.016959637530567583</item>
				<item type="number">-0.14368896026669098</item>
			</item>
		</item>
		<item type="list">
			<item type="list">
				<item type="number">-0.04435118853339263</item>
				<item type="number">-0.24405705195898703</item>
				<item type="number">-0.0025397449032213064</item>
			</item>
			<item type="list">
				<item type="number">0.03896534935601859</item>
				<item type="number">0.24497503366758128</item>
				<item type="number">0.002542294577267722</item>
			</item>
			<item type="list">
				<item type="number">0.177293143010096</item>
				<item type="number">-0.03078469710623829</item>
				<item type="number">-0.00010070944630159842</item>
			</item>
			<item type="list">
				<item type="number">-0.0861288019684251</item>
				<item type="number">0.013524797886209774</item>
				<item type="number">0.13879912512862108</item>
			</item>
			<item type="list">
				<item type="number">-0.0857785018756352</item>
				<item type="number">0.016341917519371092</item>
				<item type="number">-0.138700965355387</item>
			</item>
		</item>
		<item type="list">
			<item type="list">
				<item type="number">-0.04442155137451509</item>
				<item type="number">-0.2445016854111761</item>
				<item type="number">-0.0025443776066910876</item>
			</item>
			<item type="list">
				<item type="number">0.03904607162851766</item>
				<item type="number">0.2454179004904047</item>
				<item type="number">0.002546922791126174</item>
			</item>
			<item type="list">
				<item type="number">0.17078860097654552</item>
				<item type="number">-0.029654747323928254</item>
				<item type="number">-9.721916334201762e-05</item>
			</item>
			<item type="list">
				<item type="number">-0.08287551487236838</item>
				<item type="number">0.013011172866425056</item>
				<item type="number">0.13382750002468088</item>
			</item>
			<item type="list">
				<item type="number">-0.08253760637329753</item>
				<item type="number">0.01572735937298333</item>
				<item type="number">-0.13373282604592704</item>
			</item>
		</item>
		<item type="list">
			<item type="list">
				<item type="number">-0.044474331170086104</item>
				<item type="number">-0.24484403734233848</item>
				<item type="number">-0.0025479206239680903</item>
			</item>
			<item type="list">
				<item type="number">0.0391095378158795</item>
				<item type="number">0.24575843167044523</item>
				<item type="number">0.0025504630038606347</item>
			</item>
			<item type="list">
				<item type="number">0.16433720446293232</item>
				<item type="number">-0.028534018596307668</item>
				<item type="number">-9.373995231615176e-05</item>
			</item>
			<item type="list">
				<item type="number">-0.07964900204344622</item>
				<item type="number">0.012501824373585132</item>
				<item type="number">0.12889114770956014</item>
			</item>
			<item type="list">
				<item type="number">-0.07932340905583088</item>
				<item type="number">0.015117799906521056</item>
				<item type="number">-0.12879995013712708</item>
			</item>
		</item>
		<item type="list">
			<item type="list">
				<item type="number">-0.04450997618203988</item>
				<item type="number">-0.24508661267893975</item>
				<item type="number">-0.0025504391774377544</item>
			</item>
			<item type="list">
				<item type="number">0.039156167444862874</item>
				<item type="number">0.24599913336249035</item>
				<item type="number">0.002552976463573527</item>
			</item>
			<item type="list">
				<item type="number">0.15795692727237604</item>
				<item type="number">-0.02742565692809184</item>
				<item type="number">-9.027284403936668e-05</item>
			</item>
			<item type="list">
				<item type="number">-0.07645824981346602</item>
				<item type="number">0.011998183336658086</item>
				<item type="number">0.12400433300201476</item>
			</item>
			<item type="list">
				<item type="number">-0.07614486872929191</item>
				<item type="number">0.014514952882938744</item>
				<item type="number">-0.12391659744374835</item>
			</item>
		</item>
		<item type="list">
			<item type="list">
				<item type="number">-0.04452870720975638</item>
				<item type="number">-0.24523087106433647</item>
				<item type="number">-0.0025519336898318134</item>
			</item>
			<item type="list">
				<item type="number">0.039186167557641545</item>
				<item type="number">0.24614146581460908</item>
				<item type="number">0.002554466271494397</item>
			</item>
			<item type="list">
				<item type="number">0.15166426825974788</item>
				<item type="number">-0.026332524795157387</item>
				<item type="number">-8.683485294240213e-05</item>
			</item>
			<item type="list">
				<item type="number">-0.07331151879515235</item>
				<item type="number">0.011501546178441744</item>
				<item type="number">0.11918017378554395</item>
			</item>
			<item type="list">
				<item type="number">-0.07301020981059098</item>
				<item type="number">0.013920383868143798</item>
				<item type="number">-0.1190958715138276</item>
			</item>
		</item>
		<item type="list">
			<item type="list">
				<item type="number">-0.04453156001401469</item>
				<item type="number">-0.245282157985717</item>
				<item type="number">-0.0025524408756942966</item>
			</item>
			<item type="list">
				<item type="number">0.03920050407638617</item>
				<item type="number">0.2461907888192165</item>
				<item type="number">0.002554967132065593</item>
			</item>
			<item type="list">
				<item type="number">0.14547426284577192</item>
				<item type="number">-0.02525721282115998</item>
				<item type="number">-8.343271637510633e-05</item>
			</item>
			<item type="list">
				<item type="number">-0.07021630978959784</item>
				<item type="number">0.011013078780209067</item>
				<item type="number">0.11443058643309961</item>
			</item>
			<item type="list">
				<item type="number">-0.06992689711854556</item>
				<item type="number">0.013335503216711115</item>
				<item type="number">-0.11434967997277455</item>
			</item>
		</item>
		<item type="list">
			<item type="list">
				<item type="number">-0.0445182859144156</item>
				<item type="number">-0.24524014893931112</item>
				<item type="number">-0.00255205171418876</item>
			</item>
			<item type="list">
				<item type="number">0.039198931338590176</item>
				<item type="number">0.24614674969672573</item>
				<item type="number">0.0025545733654864615</item>
			</item>
			<item type="list">
				<item type="number">0.1394003055925288</item>
				<item type="number">-0.024202025026332185</item>
				<item type="number">-8.008204369826325e-05</item>
			</item>
			<item type="list">
				<item type="number">-0.0671793386831414</item>
				<item type="number">0.010533842129638057</item>
				<item type="number">0.10976626598385936</item>
			</item>
			<item type="list">
				<item type="number">-0.06690161232600308</item>
				<item type="number">0.012761582138712549</item>
				<item type="number">-0.10968870558977505</item>
			</item>
		</item>
		<item type="list">
			<item type="list">
				<item type="number">-0.04448955248694856</item>
				<item type="number">-0.24510775801508497</item>
				<item type="number">-0.0025506724731986273</item>
			</item>
			<item type="list">
				<item type="number">0.03918207422566065</item>
				<item type="number">0.24601232775155177</item>
				<item type="number">0.0025531863983510646</item>
			</item>
			<item type="list">
				<item type="number">0.13345433032459128</item>
				<item type="number">-0.0231691068356415</item>
				<item type="number">-7.67835632368881e-05</item>
			</item>
			<item type="list">
				<item type="number">-0.06420655279727865</item>
				<item type="number">0.010064776267210373</item>
				<item type="number">0.10519668737343812</item>
			</item>
			<item type="list">
				<item type="number">-0.06394029926224525</item>
				<item type="number">0.01219976083083049</item>
				<item type="number">-0.10512241773520062</item>
			</item>
		</item>
		<item type="list">
			<item type="list">
				<item type="number">-0.044445854934344727</item>
				<item type="number">-0.24488819122789685</item>
				<item type="number">-0.0025484332843671584</item>
			</item>
			<item type="list">
				<item type="number">0.03915040066969103</item>
				<item type="number">0.24579070361953084</item>
				<item type="number">0.002550943882278807</item>
			</item>
			<item type="list">
				<item type="number">0.12764670994897287</item>
				<item type="number">-0.022160220679482118</item>
				<item type="number">-7.35482478425756e-05</item>
			</item>
			<item type="list">
				<item type="number">-0.06130314650535856</item>
				<item type="number">0.009606693589777827</item>
				<item type="number">0.10073013969084346</item>
			</item>
			<item type="list">
				<item type="number">-0.06104810916951198</item>
				<item type="number">0.011651014680873767</item>
				<item type="number">-0.10065910203985995</item>
			</item>
		</item>
		<item type="list">
			<item type="list">
				<item type="number">-0.044387803936719365</item>
				<item type="number">-0.24458440367476983</item>
				<item type="number">-0.0025451857569503524</item>
			</item>
			<item type="list">
				<item type="number">0.03910449713395629</item>
				<item type="number">0.24548483672515894</item>
				<item type="number">0.0025476903171870297</item>
			</item>
			<item type="list">
				<item type="number">0.12198639036868031</item>
				<item type="number">-0.0211769248845986</item>
				<item type="number">-7.038221840060707e-05</item>
			</item>
			<item type="list">
				<item type="number">-0.05847358225956613</item>
				<item type="number">0.009160296422369742</item>
				<item type="number">0.09637377833680624</item>
			</item>
			<item type="list">
				<item type="number">-0.05822950131013056</item>
				<item type="number">0.01111619541183973</item>
				<item type="number">-0.09630590067829083</item>
			</item>
		</item>
		<item type="list">
			<item type="list">
				<item type="number">-0.044315754384638834</item>
				<item type="number">-0.24419924776500956</item>
				<item type="number">-0.002541217072060576</item>
			</item>
			<item type="list">
				<item type="number">0.03904468805986573</item>
				<item type="number">0.2450975860161941</item>
				<item type="number">0.002543715815531267</item>
			</item>
			<item type="list">
				<item type="number">0.11648087356399534</item>
				<item type="number">-0.020220520914822186</item>
				<item type="number">-6.728929561217531e-05</item>
			</item>
			<item type="list">
				<item type="number">-0.05572160906110549</item>
				<item type="number">0.008726174669641314</item>
				<item type="number">0.0921336156110549</item>
			</item>
			<item type="list">
				<item type="number">-0.05548819818000648</item>
				<item type="number">0.010596007997397837</item>
				<item type="number">-0.09206882506016063</item>
			</item>
		</item>
		<item type="list">
			<item type="list">
				<item type="number">-0.04423030482617665</item>
				<item type="number">-0.24373589880542468</item>
				<item type="number">-0.0025364078313210177</item>
			</item>
			<item type="list">
				<item type="number">0.03897153720374517</item>
				<item type="number">0.24463213724963037</item>
				<item type="number">0.002538900884637372</item>
			</item>
			<item type="list">
				<item type="number">0.11113632043137056</item>
				<item type="number">-0.01929208086280644</item>
				<item type="number">-6.427877623817779e-05</item>
			</item>
			<item type="list">
				<item type="number">-0.05305029522805092</item>
				<item type="number">0.00830480367783749</item>
				<item type="number">0.08801461320307088</item>
			</item>
			<item type="list">
				<item type="number">-0.052827257596005955</item>
				<item type="number">0.010091038736227896</item>
				<item type="number">-0.08795282748112225</item>
			</item>
		</item>
		<item type="list">
			<item type="list">
				<item type="number">-0.04413219967547625</item>
				<item type="number">-0.243197089453376</item>
				<item type="number">-0.0025306817651962812</item>
			</item>
			<item type="list">
				<item type="number">0.03888579222250806</item>
				<item type="number">0.24409121284051308</item>
				<item type="number">0.0025331721056218097</item>
			</item>
			<item type="list">
				<item type="number">0.10595760069298601</item>
				<item type="number">-0.01839245026458539</item>
				<item type="number">-6.135331315551795e-05</item>
			</item>
			<item type="list">
				<item type="number">-0.050462082622927784</item>
				<item type="number">0.007896578926196184</item>
				<item type="number">0.08402073537465098</item>
			</item>
			<item type="list">
				<item type="number">-0.0502491106057517</item>
				<item type="number">0.009601747963913315</item>
				<item type="number">-0.08396187240139374</item>
			</item>
		</item>
		<item type="list">
			<item type="list">
				<item type="number">-0.044021708020089256</item>
				<item type="number">-0.24258648558857449</item>
				<item type="number">-0.0025243781961219883</item>
			</item>
			<item type="list">
				<item type="number">0.0387877118990295</item>
				<item type="number">0.2434784772134639</item>
				<item type="number">0.0025268621420922537</item>
			</item>
			<item type="list">
				<item type="number">0.10094840239692969</item>
				<item type="number">-0.017522260926656468</item>
				<item type="number">-5.850305166354945e-05</item>
			</item>
			<item type="list">
				<item type="number">-0.04795881233598022</item>
				<item type="number">0.007501779549753867</item>
				<item type="number">0.08015500881131321</item>
			</item>
			<item type="list">
				<item type="number">-0.04775559393422055</item>
				<item type="number">0.009128489762973565</item>
				<item type="number">-0.08009898970579946</item>
			</item>
		</item>
		<item type="list">
			<item type="list">
				<item type="number">-0.04389938270695258</item>
				<item type="number">-0.24190746728855161</item>
				<item type="number">-0.0025172750047444893</item>
			</item>
			<item type="list">
				<item type="number">0.03867778706321438</item>
				<item type="number">0.24279733130859088</item>
				<item type="number">0.0025197531849713737</item>
			</item>
			<item type="list">
				<item type="number">0.09611129042500798</item>
				<item type="number">-0.01668196738446669</item>
				<item type="number">-5.575493047904349e-05</item>
			</item>
			<item type="list">
				<item type="number">-0.04554174257709819</item>
				<item type="number">0.007120603758860279</item>
				<item type="number">0.07641956672661486</item>
			</item>
			<item type="list">
				<item type="number">-0.04534795221550995</item>
				<item type="number">0.00867149961898415</item>
				<item type="number">-0.07636628997653656</item>
			</item>
		</item>
		<item type="list">
			<item type="list">
				<item type="number">-0.04376601548595936</item>
				<item type="number">-0.24116322178428778</item>
				<item type="number">-0.0025094617854360367</item>
			</item>
			<item type="list">
				<item type="number">0.03855680513370359</item>
				<item type="number">0.24205096426549788</item>
				<item type="number">0.0025119318695092816</item>
			</item>
			<item type="list">
				<item type="number">0.091447818090522</item>
				<item type="number">-0.015871840572586008</item>
				<item type="number">-5.309100056563099e-05</item>
			</item>
			<item type="list">
				<item type="number">-0.0432116481887952</item>
				<item type="number">0.006753172008816054</item>
				<item type="number">0.0728157611836939</item>
			</item>
			<item type="list">
				<item type="number">-0.043026959553250484</item>
				<item type="number">0.008230926085583465</item>
				<item type="number">-0.07276514026794041</item>
			</item>
		</item>
		<item type="list">
			<item type="list">
				<item type="number">-0.04362210631628144</item>
				<item type="number">-0.24035715780156272</item>
				<item type="number">-0.0025010187291027094</item>
			</item>
			<item type="list">
				<item type="number">0.03842524923787833</item>
				<item type="number">0.241242785074526</item>
				<item type="number">0.0025034828629953024</item>
			</item>
			<item type="list">
				<item type="number">0.08695859195776354</item>
				<item type="number">-0.015091984748905513</item>
				<item type="number">-5.05212322147259e-05</item>
			</item>
			<item type="list">
				<item type="number">-0.04096882657616885</item>
				<item type="number">0.006399529715598136</item>
				<item type="number">0.06934420772871035</item>
			</item>
			<item type="list">
				<item type="number">-0.04079290829185322</item>
				<item type="number">0.007806827768280924</item>
				<item type="number">-0.06929615062895769</item>
			</item>
		</item>
		<item type="list">
			<item type="list">
				<item type="number">-0.04346827428731531</item>
				<item type="number">-0.23949276638262604</item>
				<item type="number">-0.002492007073453438</item>
			</item>
			<item type="list">
				<item type="number">0.03828371894048481</item>
				<item type="number">0.24037628697000743</item>
				<item type="number">0.0024944650105561206</item>
			</item>
			<item type="list">
				<item type="number">0.08264336989801382</item>
				<item type="number">-0.014342356333884108</item>
				<item type="number">-4.804552470203601e-05</item>
			</item>
			<item type="list">
				<item type="number">-0.038813146467504125</item>
				<item type="number">0.006059655157560604</item>
				<item type="number">0.06600486130303447</item>
			</item>
			<item type="list">
				<item type="number">-0.03864566807612029</item>
				<item type="number">0.007399180588564176</item>
				<item type="number">-0.06595927371439009</item>
			</item>
		</item>
		<item type="list">
			<item type="list">
				<item type="number">-0.04330518577885379</item>
				<item type="number">-0.23857361268478602</item>
				<item type="number">-0.0024824569598088965</item>
			</item>
			<item type="list">
				<item type="number">0.038132870074754306</item>
				<item type="number">0.23945503788714773</item>
				<item type="number">0.0024849096591576768</item>
			</item>
			<item type="list">
				<item type="number">0.07850114767868448</item>
				<item type="number">-0.013622781923606907</item>
				<item type="number">-4.566618177567333e-05</item>
			</item>
			<item type="list">
				<item type="number">-0.03674409900112942</item>
				<item type="number">0.005733466819099366</item>
				<item type="number">0.06279708203028236</item>
			</item>
			<item type="list">
				<item type="number">-0.03658473296589668</item>
				<item type="number">0.007007889902523795</item>
				<item type="number">-0.06275386854614337</item>
			</item>
		</item>
		<item type="list">
			<item type="list">
				<item type="number">-0.04313349784867069</item>
				<item type="number">-0.23760334321806068</item>
				<item type="number">-0.0024725715787030527</item>
			</item>
			<item type="list">
				<item type="number">0.03797332902253646</item>
				<item type="number">0.23848268794534175</item>
				<item type="number">0.0024750161352219595</item>
			</item>
			<item type="list">
				<item type="number">0.07453024890105289</item>
				<item type="number">-0.01293296674649861</item>
				<item type="number">-4.3377461122970694e-05</item>
			</item>
			<item type="list">
				<item type="number">-0.03476082282853838</item>
				<item type="number">0.0054208261437941494</item>
				<item type="number">0.059719693879084115</item>
			</item>
			<item type="list">
				<item type="number">-0.03460925724449055</item>
				<item type="number">0.00663279587164388</item>
				<item type="number">-0.059678760973125106</item>
			</item>
		</item>
		<item type="list">
			<item type="list">
				<item type="number">-0.0429537924133599</item>
				<item type="number">-0.2365859306969917</item>
				<item type="number">-0.0024619193011930995</item>
			</item>
			<item type="list">
				<item type="number">0.03780564757252153</item>
				<item type="number">0.23746322783042684</item>
				<item type="number">0.0024643506906672813</item>
			</item>
			<item type="list">
				<item type="number">0.07072840167967923</item>
				<item type="number">-0.012272527287366374</item>
				<item type="number">-4.117041383814663e-05</item>
			</item>
			<item type="list">
				<item type="number">-0.03286218039318499</item>
				<item type="number">0.005121549404156241</item>
				<item type="number">0.05677105569788879</item>
			</item>
			<item type="list">
				<item type="number">-0.03271807645888395</item>
				<item type="number">0.006273680758656697</item>
				<item type="number">-0.056732316673254596</item>
			</item>
		</item>
		<item type="list">
			<item type="list">
				<item type="number">-0.042766832576456235</item>
				<item type="number">-0.23552434535530864</item>
				<item type="number">-0.0024509054017233536</item>
			</item>
			<item type="list">
				<item type="number">0.03763061982542197</item>
				<item type="number">0.23639959661454857</item>
				<item type="number">0.0024533300282456776</item>
			</item>
			<item type="list">
				<item type="number">0.06709280440109622</item>
				<item type="number">-0.011640960128272638</item>
				<item type="number">-3.906568691766977e-05</item>
			</item>
			<item type="list">
				<item type="number">-0.031046776323187954</item>
				<item type="number">0.004835422196016845</item>
				<item type="number">0.05394915594504545</item>
			</item>
			<item type="list">
				<item type="number">-0.030909815321204823</item>
				<item type="number">0.005930286679818861</item>
				<item type="number">-0.05391251488490711</item>
			</item>
		</item>
		<item type="list">
			<item type="list">
				<item type="number">-0.042573036479549194</item>
				<item type="number">-0.23442263409820094</item>
				<item type="number">-0.0024393452818303315</item>
			</item>
			<item type="list">
				<item type="number">0.03744862444644852</item>
				<item type="number">0.23529586187650026</item>
				<item type="number">0.0024417728907184274</item>
			</item>
			<item type="list">
				<item type="number">0.0636202188249461</item>
				<item type="number">-0.011037704366944937</item>
				<item type="number">-3.7068352834325957e-05</item>
			</item>
			<item type="list">
				<item type="number">-0.02931296304759669</item>
				<item type="number">0.004562180862708239</item>
				<item type="number">0.05125159976685585</item>
			</item>
			<item type="list">
				<item type="number">-0.029182843738579548</item>
				<item type="number">0.0056022957420000415</item>
				<item type="number">-0.05121695902339528</item>
			</item>
		</item>
		<item type="list">
			<item type="list">
				<item type="number">-0.04237304258550753</item>
				<item type="number">-0.23328477379760781</item>
				<item type="number">-0.0024276586897486923</item>
			</item>
			<item type="list">
				<item type="number">0.03726028840893508</item>
				<item type="number">0.23415599924100186</item>
				<item type="number">0.002430071318966764</item>
			</item>
			<item type="list">
				<item type="number">0.06030702930988712</item>
				<item type="number">-0.010462149898500653</item>
				<item type="number">-3.513245048565349e-05</item>
			</item>
			<item type="list">
				<item type="number">-0.02765893742753682</item>
				<item type="number">0.0043015413993697255</item>
				<item type="number">0.048675711675843475</item>
			</item>
			<item type="list">
				<item type="number">-0.02753533769632922</item>
				<item type="number">0.005289383047611051</item>
				<item type="number">-0.04864299185410723</item>
			</item>
		</item>
		<item type="list">
			<item type="list">
				<item type="number">-0.04216769988780817</item>
				<item type="number">-0.23211431405839153</item>
				<item type="number">-0.0024155571997924413</item>
			</item>
			<item type="list">
				<item type="number">0.037066451444810855</item>
				<item type="number">0.2329835678182381</item>
				<item type="number">0.002417977239382541</item>
			</item>
			<item type="list">
				<item type="number">0.057149302364532986</item>
				<item type="number">-0.009913597664868995</item>
				<item type="number">-3.3305220152405096e-05</item>
			</item>
			<item type="list">
				<item type="number">-0.026082710195559224</item>
				<item type="number">0.004053177364505873</item>
				<item type="number">0.04621856783483468</item>
			</item>
			<item type="list">
				<item type="number">-0.02596534373920453</item>
				<item type="number">0.004991166542028366</item>
				<item type="number">-0.04618768265370735</item>
			</item>
		</item>
		<item type="list">
			<item type="list">
				<item type="number">-0.04195724476662297</item>
				<item type="number">-0.23091506515423613</item>
				<item type="number">-0.0024030120178266594</item>
			</item>
			<item type="list">
				<item type="number">0.03686732125576401</item>
				<item type="number">0.2317823791102149</item>
				<item type="number">0.0024054252351275013</item>
			</item>
			<item type="list">
				<item type="number">0.054142863770955445</item>
				<item type="number">-0.009391329131327876</item>
				<item type="number">-3.154617431061338e-05</item>
			</item>
			<item type="list">
				<item type="number">-0.024582180543130227</item>
				<item type="number">0.0038167694550616882</item>
				<item type="number">0.04387706194037035</item>
			</item>
			<item type="list">
				<item type="number">-0.024470759739642967</item>
				<item type="number">0.004707245729736066</item>
				<item type="number">-0.043847928983226404</item>
			</item>
		</item>
		<item type="list">
			<item type="list">
				<item type="number">-0.04174338629970843</item>
				<item type="number">-0.22969126099762846</item>
				<item type="number">-0.0023904413033932516</item>
			</item>
			<item type="list">
				<item type="number">0.03666458363434572</item>
				<item type="number">0.2305566933722014</item>
				<item type="number">0.0023928499908315976</item>
			</item>
			<item type="list">
				<item type="number">0.051283341494695434</item>
				<item type="number">-0.008894604148278825</item>
				<item type="number">-2.988495109034851e-05</item>
			</item>
			<item type="list">
				<item type="number">-0.02315515385949075</item>
				<item type="number">0.003591968452294801</item>
				<item type="number">0.04164792266487797</item>
			</item>
			<item type="list">
				<item type="number">-0.023049384975511157</item>
				<item type="number">0.004437203318954483</item>
				<item type="number">-0.041620446400392606</item>
			</item>
		</item>
		<item type="list">
			<item type="list">
				<item type="number">-0.041525478784655005</item>
				<item type="number">-0.22844573693364717</item>
				<item type="number">-0.002377354710924101</item>
			</item>
			<item type="list">
				<item type="number">0.036457627445016745</item>
				<item type="number">0.2293092916763418</item>
				<item type="number">0.0023797557659475995</item>
			</item>
			<item type="list">
				<item type="number">0.04856617075111883</item>
				<item type="number">-0.008422583280668623</item>
				<item type="number">-2.830655116087598e-05</item>
			</item>
			<item type="list">
				<item type="number">-0.021799351019660188</item>
				<item type="number">0.0033784174349391584</item>
				<item type="number">0.039527758373261015</item>
			</item>
			<item type="list">
				<item type="number">-0.021698968380482013</item>
				<item type="number">0.004180611084893452</item>
				<item type="number">-0.03950185287747702</item>
			</item>
		</item>
		<item type="list">
			<item type="list">
				<item type="number">-0.04130443344551068</item>
				<item type="number">-0.22718284381103163</item>
				<item type="number">-0.002364279053733121</item>
			</item>
			<item type="list">
				<item type="number">0.03624736276665102</item>
				<item type="number">0.22804455922659658</item>
				<item type="number">0.00236667608496278</item>
			</item>
			<item type="list">
				<item type="number">0.04598670074281716</item>
				<item type="number">-0.007974479559422255</item>
				<item type="number">-2.6808246619385735e-05</item>
			</item>
			<item type="list">
				<item type="number">-0.02051245325409357</item>
				<item type="number">0.003175729696054486</item>
				<item type="number">0.03751311214227501</item>
			</item>
			<item type="list">
				<item type="number">-0.020417176785297485</item>
				<item type="number">0.003937034453660971</item>
				<item type="number">-0.03748870092663773</item>
			</item>
		</item>
		<item type="list">
			<item type="list">
				<item type="number">-0.04108129358306178</item>
				<item type="number">-0.22590642589963897</item>
				<item type="number">-0.0023511116733934082</item>
			</item>
			<item type="list">
				<item type="number">0.036034735724648326</item>
				<item type="number">0.22676634246600785</item>
				<item type="number">0.0023535043561742804</item>
			</item>
			<item type="list">
				<item type="number">0.043540277131035206</item>
				<item type="number">-0.007549511069537231</item>
				<item type="number">-2.5371942266751812e-05</item>
			</item>
			<item type="list">
				<item type="number">-0.019292072086918317</item>
				<item type="number">0.002983548686650777</item>
				<item type="number">0.03560044076756009</item>
			</item>
			<item type="list">
				<item type="number">-0.019201647185703434</item>
				<item type="number">0.003706045817084506</item>
				<item type="number">-0.035577461508901904</item>
			</item>
		</item>
		<item type="list">
			<item type="list">
				<item type="number">-0.04085688603752585</item>
				<item type="number">-0.22461959673113072</item>
				<item type="number">-0.0023376068238724857</item>
			</item>
			<item type="list">
				<item type="number">0.035820648177573945</item>
				<item type="number">0.22547774891690803</item>
				<item type="number">0.002339994836384211</item>
			</item>
			<item type="list">
				<item type="number">0.04122210451085222</item>
				<item type="number">-0.00714681002950153</item>
				<item type="number">-2.4017694318143717e-05</item>
			</item>
			<item type="list">
				<item type="number">-0.018135841065508067</item>
				<item type="number">0.0028014916406226198</item>
				<item type="number">0.03378619798528974</item>
			</item>
			<item type="list">
				<item type="number">-0.018050025589927583</item>
				<item type="number">0.003487166199700094</item>
				<item type="number">-0.03376456830288995</item>
			</item>
		</item>
		<item type="list">
			<item type="list">
				<item type="number">-0.04063147755886333</item>
				<item type="number">-0.22332660221775455</item>
				<item type="number">-0.0023241447490583034</item>
			</item>
			<item type="list">
				<item type="number">0.03560532342680523</item>
				<item type="number">0.22418302097665424</item>
				<item type="number">0.002326526334233531</item>
			</item>
			<item type="list">
				<item type="number">0.03902747633038012</item>
				<item type="number">-0.006765561317100322</item>
				<item type="number">-2.2730099700950526e-05</item>
			</item>
			<item type="list">
				<item type="number">-0.017041385292995273</item>
				<item type="number">0.0026291795352230865</item>
				<item type="number">0.032066836841887464</item>
			</item>
			<item type="list">
				<item type="number">-0.016959936908161336</item>
				<item type="number">0.0032799630165524793</item>
				<item type="number">-0.03204648832766032</item>
			</item>
		</item>
		<item type="list">
			<item type="list">
				<item type="number">-0.04040547221776299</item>
				<item type="number">-0.22203132979071227</item>
				<item type="number">-0.0023105726785775907</item>
			</item>
			<item type="list">
				<item type="number">0.03538917137472578</item>
				<item type="number">0.22288606809175765</item>
				<item type="number">0.0023129513932588336</item>
			</item>
			<item type="list">
				<item type="number">0.03695169127416195</item>
				<item type="number">-0.006404972250994461</item>
				<item type="number">-2.151269901548952e-05</item>
			</item>
			<item type="list">
				<item type="number">-0.016006350919904024</item>
				<item type="number">0.002466243173714184</item>
				<item type="number">0.03043884528323881</item>
			</item>
			<item type="list">
				<item type="number">-0.01592903949251243</item>
				<item type="number">0.003083990760172242</item>
				<item type="number">-0.030419711297882224</item>
			</item>
		</item>
		<item type="list">
			<item type="list">
				<item type="number">-0.04017994866989725</item>
				<item type="number">-0.2207371079191149</item>
				<item type="number">-0.0022971819566093713</item>
			</item>
			<item type="list">
				<item type="number">0.03517320950279387</item>
				<item type="number">0.2215902024229928</item>
				<item type="number">0.0022995557394833717</item>
			</item>
			<item type="list">
				<item type="number">0.03499025029357657</item>
				<item type="number">-0.006064235961781048</item>
				<item type="number">-2.0356285364899384e-05</item>
			</item>
			<item type="list">
				<item type="number">-0.015028454536488703</item>
				<item type="number">0.0023123224684047598</item>
				<item type="number">0.028898798711754433</item>
			</item>
			<item type="list">
				<item type="number">-0.014955056586205048</item>
				<item type="number">0.002898818988742526</item>
				<item type="number">-0.028880816210225403</item>
			</item>
		</item>
		<item type="list">
			<item type="list">
				<item type="number">-0.03995520665039602</item>
				<item type="number">-0.21944702827049278</item>
				<item type="number">-0.0022836875946904995</item>
			</item>
			<item type="list">
				<item type="number">0.03495781467342153</item>
				<item type="number">0.2202985207590478</item>
				<item type="number">0.0022860569225351597</item>
			</item>
			<item type="list">
				<item type="number">0.03313827126606106</item>
				<item type="number">-0.005742517715100605</item>
				<item type="number">-1.926882235742898e-05</item>
			</item>
			<item type="list">
				<item type="number">-0.014105288871282753</item>
				<item type="number">0.0021670343791791165</item>
				<item type="number">0.027443127820287468</item>
			</item>
			<item type="list">
				<item type="number">-0.014035590427441414</item>
				<item type="number">0.0027239908466105828</item>
				<item type="number">-0.02742622832647012</item>
			</item>
		</item>
		<item type="list">
			<item type="list">
				<item type="number">-0.03973201174022507</item>
				<item type="number">-0.21816499702213074</item>
				<item type="number">-0.0022704771306738254</item>
			</item>
			<item type="list">
				<item type="number">0.03474373833620253</item>
				<item type="number">0.21901492708512524</item>
				<item type="number">0.002272842321341079</item>
			</item>
			<item type="list">
				<item type="number">0.03139126457083791</item>
				<item type="number">-0.005439038405595441</item>
				<item type="number">-1.824036087377791e-05</item>
			</item>
			<item type="list">
				<item type="number">-0.013234598860432443</item>
				<item type="number">0.002030023718405946</item>
				<item type="number">0.02606846073460747</item>
			</item>
			<item type="list">
				<item type="number">-0.01316839229504456</item>
				<item type="number">0.0025590846332656943</item>
				<item type="number">-0.026052585564946697</item>
			</item>
		</item>
		<item type="list">
			<item type="list">
				<item type="number">-0.03951800242592257</item>
				<item type="number">-0.21689306101198433</item>
				<item type="number">-0.002257053605705684</item>
			</item>
			<item type="list">
				<item type="number">0.03453856376176737</item>
				<item type="number">0.2177414425011108</item>
				<item type="number">0.0022594135130766363</item>
			</item>
			<item type="list">
				<item type="number">0.029745189141971405</item>
				<item type="number">-0.005153118648566536</item>
				<item type="number">-1.7270894528939557e-05</item>
			</item>
			<item type="list">
				<item type="number">-0.012414331056476144</item>
				<item type="number">0.0019009949331081988</item>
				<item type="number">0.024771682885593227</item>
			</item>
			<item type="list">
				<item type="number">-0.012351419429276912</item>
				<item type="number">0.0024037422314341405</item>
				<item type="number">-0.02475677189955509</item>
			</item>
		</item>
		<item type="list">
			<item type="list">
				<item type="number">-0.039292397132284086</item>
				<item type="number">-0.2156397993887933</item>
				<item type="number">-0.0022439617701913986</item>
			</item>
			<item type="list">
				<item type="number">0.03432147268020974</item>
				<item type="number">0.21648675205599627</item>
				<item type="number">0.0022463152037385903</item>
			</item>
			<item type="list">
				<item type="number">0.028195652490606904</item>
				<item type="number">-0.004883909187109136</item>
				<item type="number">-1.6361006410193148e-05</item>
			</item>
			<item type="list">
				<item type="number">-0.011642264541399435</item>
				<item type="number">0.0017795051695777516</item>
				<item type="number">0.023549557038221272</item>
			</item>
			<item type="list">
				<item type="number">-0.011582463490519083</item>
				<item type="number">0.0022574513441111868</item>
				<item type="number">-0.023535549464103304</item>
			</item>
		</item>
		<item type="list">
			<item type="list">
				<item type="number">-0.039077112215052376</item>
				<item type="number">-0.2144020444802425</item>
				<item type="number">-0.002231128966051171</item>
			</item>
			<item type="list">
				<item type="number">0.034114446143936016</item>
				<item type="number">0.21524757733951566</item>
				<item type="number">0.0022334783856310996</item>
			</item>
			<item type="list">
				<item type="number">0.02673850009732128</item>
				<item type="number">-0.004630769311281158</item>
				<item type="number">-1.5499542432326797e-05</item>
			</item>
			<item type="list">
				<item type="number">-0.01091635551025722</item>
				<item type="number">0.0016653207702845613</item>
				<item type="number">0.022398956336371133</item>
			</item>
			<item type="list">
				<item type="number">-0.010859478520860997</item>
				<item type="number">0.0021199156849170744</item>
				<item type="number">-0.022385806214144238</item>
			</item>
		</item>
		<item type="list">
			<item type="list">
				<item type="number">-0.03886567557578679</item>
				<item type="number">-0.21318566192063637</item>
				<item type="number">-0.002218473641776112</item>
			</item>
			<item type="list">
				<item type="number">0.033910982276201276</item>
				<item type="number">0.21402983166376346</item>
				<item type="number">0.002220819026412818</item>
			</item>
			<item type="list">
				<item type="number">0.025369817205473044</item>
				<item type="number">-0.004393019516763915</item>
				<item type="number">-1.4701285728745079e-05</item>
			</item>
			<item type="list">
				<item type="number">-0.010234627737167289</item>
				<item type="number">0.00155810538485977</item>
				<item type="number">0.02131694704448373</item>
			</item>
			<item type="list">
				<item type="number">-0.010180496177035038</item>
				<item type="number">0.0019907444082223444</item>
				<item type="number">-0.02130459114391174</item>
			</item>
		</item>
		<item type="list">
			<item type="list">
				<item type="number">-0.03865849715088601</item>
				<item type="number">-0.21199375344974547</item>
				<item type="number">-0.002206092326844382</item>
			</item>
			<item type="list">
				<item type="number">0.033711478269091204</item>
				<item type="number">0.21283658530457025</item>
				<item type="number">0.002208433439377235</item>
			</item>
			<item type="list">
				<item type="number">0.024085743514658448</item>
				<item type="number">-0.004169943838295942</item>
				<item type="number">-1.3944627876089183e-05</item>
			</item>
			<item type="list">
				<item type="number">-0.009595135384555316</item>
				<item type="number">0.001457548982643153</item>
				<item type="number">0.020300633756314967</item>
			</item>
			<item type="list">
				<item type="number">-0.009543589246040651</item>
				<item type="number">0.0018695629885069932</item>
				<item type="number">-0.0202890302407512</item>
			</item>
		</item>
		<item type="list">
			<item type="list">
				<item type="number">-0.038456300338849204</item>
				<item type="number">-0.21082963668965288</item>
				<item type="number">-0.0021941874294433322</item>
			</item>
			<item type="list">
				<item type="number">0.033516690391001185</item>
				<item type="number">0.21167122151420747</item>
				<item type="number">0.0021965292047031377</item>
			</item>
			<item type="list">
				<item type="number">0.02288260904635075</item>
				<item type="number">-0.003960951538230761</item>
				<item type="number">-1.3228075186452548e-05</item>
			</item>
			<item type="list">
				<item type="number">-0.008996060928384727</item>
				<item type="number">0.0013633406318396852</item>
				<item type="number">0.019347260610556784</item>
			</item>
			<item type="list">
				<item type="number">-0.008946938185424786</item>
				<item type="number">0.0017560260682682508</item>
				<item type="number">-0.019336374310308317</item>
			</item>
		</item>
		<item type="list">
			<item type="list">
				<item type="number">-0.03825944324655661</item>
				<item type="number">-0.20969495458714932</item>
				<item type="number">-0.0021822305539913665</item>
			</item>
			<item type="list">
				<item type="number">0.03332690607683383</item>
				<item type="number">0.2105353040977357</item>
				<item type="number">0.002184564752772217</item>
			</item>
			<item type="list">
				<item type="number">0.02175694343379385</item>
				<item type="number">-0.003765386042753412</item>
				<item type="number">-1.2565429230750815e-05</item>
			</item>
			<item type="list">
				<item type="number">-0.008435629106265042</item>
				<item type="number">0.0012752433586011517</item>
				<item type="number">0.018454261055640783</item>
			</item>
			<item type="list">
				<item type="number">-0.008388777153837594</item>
				<item type="number">0.0016497931842239361</item>
				<item type="number">-0.018444029824985282</item>
			</item>
		</item>
		<item type="list">
			<item type="list">
				<item type="number">-0.038068064143379106</item>
				<item type="number">-0.20859437317839477</item>
				<item type="number">-0.002171041852965289</item>
			</item>
			<item type="list">
				<item type="number">0.03314229596507881</item>
				<item type="number">0.20943355873107142</item>
				<item type="number">0.0021733747863855266</item>
			</item>
			<item type="list">
				<item type="number">0.020705396802948837</item>
				<item type="number">-0.0035827152233173093</item>
				<item type="number">-1.1935200051422124e-05</item>
			</item>
			<item type="list">
				<item type="number">-0.00791217965206559</item>
				<item type="number">0.0011929537972746804</item>
				<item type="number">0.017619056537781043</item>
			</item>
			<item type="list">
				<item type="number">-0.00786744897371678</item>
				<item type="number">0.0015505758642574842</item>
				<item type="number">-0.01760945427147489</item>
			</item>
		</item>
		<item type="list">
			<item type="list">
				<item type="number">-0.03788326181813123</item>
				<item type="number">-0.2075283882141409</item>
				<item type="number">-0.002159979365991241</item>
			</item>
			<item type="list">
				<item type="number">0.03296398107906826</item>
				<item type="number">0.20836647600601407</item>
				<item type="number">0.002162309564788802</item>
			</item>
			<item type="list">
				<item type="number">0.019724791603902198</item>
				<item type="number">-0.0034123806824819703</item>
				<item type="number">-1.1356060033823906e-05</item>
			</item>
			<item type="list">
				<item type="number">-0.007424127903062632</item>
				<item type="number">0.0011162463687393396</item>
				<item type="number">0.01683933937823521</item>
			</item>
			<item type="list">
				<item type="number">-0.0073813829648001535</item>
				<item type="number">0.0014580465185624848</item>
				<item type="number">-0.016830313516947734</item>
			</item>
		</item>
		<item type="list">
			<item type="list">
				<item type="number">-0.037705109981470246</item>
				<item type="number">-0.2065021546593882</item>
				<item type="number">-0.0021490771311941386</item>
			</item>
			<item type="list">
				<item type="number">0.032791978097524974</item>
				<item type="number">0.2073391984909606</item>
				<item type="number">0.0021514023530200036</item>
			</item>
			<item type="list">
				<item type="number">0.018812062815962764</item>
				<item type="number">-0.003253834613965954</item>
				<item type="number">-1.0826742405528164e-05</item>
			</item>
			<item type="list">
				<item type="number">-0.006969913410349168</item>
				<item type="number">0.0010448789215052007</item>
				<item type="number">0.016112784516371055</item>
			</item>
			<item type="list">
				<item type="number">-0.006929017530927982</item>
				<item type="number">0.001371911865291438</item>
				<item type="number">-0.016104282995501887</item>
			</item>
		</item>
		<item type="list">
			<item type="list">
				<item type="number">-0.0375340063451565</item>
				<item type="number">-0.20551594074186286</item>
				<item type="number">-0.0021388700587974246</item>
			</item>
			<item type="list">
				<item type="number">0.032626702610908186</item>
				<item type="number">0.2063519861555341</item>
				<item type="number">0.002141190314612004</item>
			</item>
			<item type="list">
				<item type="number">0.01796449170791726</item>
				<item type="number">-0.0031065983913377126</item>
				<item type="number">-1.0331351132785925e-05</item>
			</item>
			<item type="list">
				<item type="number">-0.006548199033765469</item>
				<item type="number">0.0009786095016343043</item>
				<item type="number">0.015437329928960826</item>
			</item>
			<item type="list">
				<item type="number">-0.00650898893820272</item>
				<item type="number">0.0012919434609521409</item>
				<item type="number">-0.015429318833595187</item>
			</item>
		</item>
		<item type="list">
			<item type="list">
				<item type="number">-0.037370406369091044</item>
				<item type="number">-0.20457345839390131</item>
				<item type="number">-0.002129246165898575</item>
			</item>
			<item type="list">
				<item type="number">0.0324686457080153</item>
				<item type="number">0.2054085452250982</item>
				<item type="number">0.0021315706875809103</item>
			</item>
			<item type="list">
				<item type="number">0.017179242037256116</item>
				<item type="number">-0.0029701778808841383</item>
				<item type="number">-9.849652930066154e-06</item>
			</item>
			<item type="list">
				<item type="number">-0.006157537374057454</item>
				<item type="number">0.0009172268703813945</item>
				<item type="number">0.014810883265507047</item>
			</item>
			<item type="list">
				<item type="number">-0.006119943997209626</item>
				<item type="number">0.0012178641794192743</item>
				<item type="number">-0.014803358134001555</item>
			</item>
		</item>
		<item type="list">
			<item type="list">
				<item type="number">-0.0372146710835604</item>
				<item type="number">-0.20367525973678569</item>
				<item type="number">-0.002119794204062072</item>
			</item>
			<item type="list">
				<item type="number">0.03231811964530155</item>
				<item type="number">0.2045094581321419</item>
				<item type="number">0.0021221158784940535</item>
			</item>
			<item type="list">
				<item type="number">0.016453917799437875</item>
				<item type="number">-0.0028441829717012895</item>
				<item type="number">-9.420696656585292e-06</item>
			</item>
			<item type="list">
				<item type="number">-0.0057967432046368405</item>
				<item type="number">0.0008605506858721883</item>
				<item type="number">0.014231644644456247</item>
			</item>
			<item type="list">
				<item type="number">-0.0057606231597547115</item>
				<item type="number">0.001149433875071603</item>
				<item type="number">-0.014224545622192525</item>
			</item>
		</item>
		<item type="list">
			<item type="list">
				<item type="number">-0.03706727541642416</item>
				<item type="number">-0.20282581595701504</item>
				<item type="number">-0.0021109619059098473</item>
			</item>
			<item type="list">
				<item type="number">0.03217560723645363</item>
				<item type="number">0.2036591756919168</item>
				<item type="number">0.0021132752634681782</item>
			</item>
			<item type="list">
				<item type="number">0.015786164713184208</item>
				<item type="number">-0.0027282068518636724</item>
				<item type="number">-9.02626819690969e-06</item>
			</item>
			<item type="list">
				<item type="number">-0.005464628586024517</item>
				<item type="number">0.0008084008608352038</item>
				<item type="number">0.013697834401678882</item>
			</item>
			<item type="list">
				<item type="number">-0.0054298679522914225</item>
				<item type="number">0.0010864462426340715</item>
				<item type="number">-0.013691121491091706</item>
			</item>
		</item>
		<item type="list">
			<item type="list">
				<item type="number">-0.036928681914056315</item>
				<item type="number">-0.20202600033482654</item>
				<item type="number">-0.0021025963884409543</item>
			</item>
			<item type="list">
				<item type="number">0.032041557452053074</item>
				<item type="number">0.2028585777042151</item>
				<item type="number">0.002104911499476157</item>
			</item>
			<item type="list">
				<item type="number">0.015173729575076754</item>
				<item type="number">-0.0026218067704453663</item>
				<item type="number">-8.681223047348505e-06</item>
			</item>
			<item type="list">
				<item type="number">-0.005160054659086251</item>
				<item type="number">0.0007605730065178281</item>
				<item type="number">0.013207797827972932</item>
			</item>
			<item type="list">
				<item type="number">-0.005126550458900547</item>
				<item type="number">0.0010286564044978434</item>
				<item type="number">-0.013201431716144844</item>
			</item>
		</item>
		<item type="list">
			<item type="list">
				<item type="number">-0.036798523077637806</item>
				<item type="number">-0.20127644664656813</item>
				<item type="number">-0.0020947965557634018</item>
			</item>
			<item type="list">
				<item type="number">0.03191565865925426</item>
				<item type="number">0.20210829537535724</item>
				<item type="number">0.002097109672759597</item>
			</item>
			<item type="list">
				<item type="number">0.01461465043120089</item>
				<item type="number">-0.0025246989601242498</item>
				<item type="number">-8.347436212166464e-06</item>
			</item>
			<item type="list">
				<item type="number">-0.004882076323598684</item>
				<item type="number">0.0007169262154915163</item>
				<item type="number">0.012760033535931711</item>
			</item>
			<item type="list">
				<item type="number">-0.004849709707360025</item>
				<item type="number">0.000975924023251362</item>
				<item type="number">-0.012753999216925499</item>
			</item>
		</item>
		<item type="list">
			<item type="list">
				<item type="number">-0.03667807948196727</item>
				<item type="number">-0.20058169718913305</item>
				<item type="number">-0.0020875289642601114</item>
			</item>
			<item type="list">
				<item type="number">0.031799099800035986</item>
				<item type="number">0.20141288594997006</item>
				<item type="number">0.002089838529138109</item>
			</item>
			<item type="list">
				<item type="number">0.014107021252385936</item>
				<item type="number">-0.0024365093087957033</item>
				<item type="number">-8.049888747488908e-06</item>
			</item>
			<item type="list">
				<item type="number">-0.004629687629968247</item>
				<item type="number">0.0006772889935419108</item>
				<item type="number">0.012353134236116102</item>
			</item>
			<item type="list">
				<item type="number">-0.0045983539368959275</item>
				<item type="number">0.000928031569553456</item>
				<item type="number">-0.012347393912007749</item>
			</item>
		</item>
		<item type="list">
			<item type="list">
				<item type="number">-0.03656716041966358</item>
				<item type="number">-0.1999418330884638</item>
				<item type="number">-0.002080862440780135</item>
			</item>
			<item type="list">
				<item type="number">0.031691738579910755</item>
				<item type="number">0.2007724112409952</item>
				<item type="number">0.002083170230071465</item>
			</item>
			<item type="list">
				<item type="number">0.013649184296986347</item>
				<item type="number">-0.0023569766394906265</item>
				<item type="number">-7.779241833161916e-06</item>
			</item>
			<item type="list">
				<item type="number">-0.0044020808372503524</item>
				<item type="number">0.0006415546892130112</item>
				<item type="number">0.011985833843958418</item>
			</item>
			<item type="list">
				<item type="number">-0.004371681613369127</item>
				<item type="number">0.000884843820479636</item>
				<item type="number">-0.011980362391406004</item>
			</item>
		</item>
		<item type="list">
			<item type="list">
				<item type="number">-0.03646614867176098</item>
				<item type="number">-0.19935854912653886</item>
				<item type="number">-0.002074790057776469</item>
			</item>
			<item type="list">
				<item type="number">0.03159395143043302</item>
				<item type="number">0.2001885713972332</item>
				<item type="number">0.0020770963736483385</item>
			</item>
			<item type="list">
				<item type="number">0.013239566316791102</item>
				<item type="number">-0.0022858170648892883</item>
				<item type="number">-7.537165594017359e-06</item>
			</item>
			<item type="list">
				<item type="number">-0.004198465864369004</item>
				<item type="number">0.0006095895326474377</item>
				<item type="number">0.011656970269921168</item>
			</item>
			<item type="list">
				<item type="number">-0.0041689031971101605</item>
				<item type="number">0.0008462052567854207</item>
				<item type="number">-0.011651739420133634</item>
			</item>
		</item>
		<item type="list">
			<item type="list">
				<item type="number">-0.036375103360231024</item>
				<item type="number">-0.19883285870678744</item>
				<item type="number">-0.00206938979045131</item>
			</item>
			<item type="list">
				<item type="number">0.031505792184230906</item>
				<item type="number">0.19966238048351742</item>
				<item type="number">0.002071694693185983</item>
			</item>
			<item type="list">
				<item type="number">0.012876775348417897</item>
				<item type="number">-0.0022227851469845683</item>
				<item type="number">-7.3233224448448446e-06</item>
			</item>
			<item type="list">
				<item type="number">-0.004018142772452057</item>
				<item type="number">0.0005812811281886868</item>
				<item type="number">0.011365499298968516</item>
			</item>
			<item type="list">
				<item type="number">-0.003989321416784285</item>
				<item type="number">0.0008119822439745125</item>
				<item type="number">-0.011360480879152897</item>
			</item>
		</item>
		<item type="list">
			<item type="list">
				<item type="number">-0.036294796201980215</item>
				<item type="number">-0.19836933740417986</item>
				<item type="number">-0.002064486808146545</item>
			</item>
			<item type="list">
				<item type="number">0.031428016714747084</item>
				<item type="number">0.1991984272840039</item>
				<item type="number">0.00206679011973182</item>
			</item>
			<item type="list">
				<item type="number">0.012559576199218941</item>
				<item type="number">-0.0021676900595315653</item>
				<item type="number">-7.135576872668351e-06</item>
			</item>
			<item type="list">
				<item type="number">-0.0038604851964684477</item>
				<item type="number">0.000556536807938347</item>
				<item type="number">0.01111048627142498</item>
			</item>
			<item type="list">
				<item type="number">-0.003832311518918873</item>
				<item type="number">0.0007820633739801787</item>
				<item type="number">-0.011105654006073338</item>
			</item>
		</item>
		<item type="list">
			<item type="list">
				<item type="number">-0.03622435620145033</item>
				<item type="number">-0.19796264570306235</item>
				<item type="number">-0.002060429571824365</item>
			</item>
			<item type="list">
				<item type="number">0.031359800101725725</item>
				<item type="number">0.19879134977640062</item>
				<item type="number">0.0020627341508489528</item>
			</item>
			<item type="list">
				<item type="number">0.012286848520683291</item>
				<item type="number">-0.0021203011516300906</item>
				<item type="number">-6.965244765233344e-06</item>
			</item>
			<item type="list">
				<item type="number">-0.0037249541630945916</item>
				<item type="number">0.0005352532888205451</item>
				<item type="number">0.010891111927898321</item>
			</item>
			<item type="list">
				<item type="number">-0.0036973382684465633</item>
				<item type="number">0.0007563437878272378</item>
				<item type="number">-0.010886451262151063</item>
			</item>
		</item>
		<item type="list">
			<item type="list">
				<item type="number">-0.036164499742477166</item>
				<item type="number">-0.1976170443122382</item>
				<item type="number">-0.0020566538489479582</item>
			</item>
			<item type="list">
				<item type="number">0.03130181302219683</item>
				<item type="number">0.19844542590381314</item>
				<item type="number">0.002058955001710108</item>
			</item>
			<item type="list">
				<item type="number">0.012057671646179472</item>
				<item type="number">-0.0020804900485152634</item>
				<item type="number">-6.838324946794897e-06</item>
			</item>
			<item type="list">
				<item type="number">-0.0036110639163402123</item>
				<item type="number">0.0005173901986318507</item>
				<item type="number">0.010706687568284582</item>
			</item>
			<item type="list">
				<item type="number">-0.0035839209963308377</item>
				<item type="number">0.0007347182703460317</item>
				<item type="number">-0.010702150396139622</item>
			</item>
		</item>
		<item type="list">
			<item type="list">
				<item type="number">-0.03612440847707075</item>
				<item type="number">-0.1973303544530738</item>
				<item type="number">-0.0020538542529522723</item>
			</item>
			<item type="list">
				<item type="number">0.03126326436668279</item>
				<item type="number">0.19815843659864688</item>
				<item type="number">0.0020561581289987416</item>
			</item>
			<item type="list">
				<item type="number">0.011871216373899181</item>
				<item type="number">-0.0020481303643589497</item>
				<item type="number">-6.727062198488987e-06</item>
			</item>
			<item type="list">
				<item type="number">-0.003518416846490159</item>
				<item type="number">0.0005028818011702908</item>
				<item type="number">0.01055660829257381</item>
			</item>
			<item type="list">
				<item type="number">-0.0034916554151313336</item>
				<item type="number">0.0007171664308625432</item>
				<item type="number">-0.010552185106630037</item>
			</item>
		</item>
		<item type="list">
			<item type="list">
				<item type="number">-0.03607700584805684</item>
				<item type="number">-0.1971117720620189</item>
				<item type="number">-0.0020513884326680844</item>
			</item>
			<item type="list">
				<item type="number">0.0312170481908784</item>
				<item type="number">0.19793968392437084</item>
				<item type="number">0.0020536883552185266</item>
			</item>
			<item type="list">
				<item type="number">0.011726909461469382</item>
				<item type="number">-0.002023030589402309</item>
				<item type="number">-6.641286300954529e-06</item>
			</item>
			<item type="list">
				<item type="number">-0.0034467085129964406</item>
				<item type="number">0.0004915967394374943</item>
				<item type="number">0.010440362999390992</item>
			</item>
			<item type="list">
				<item type="number">-0.0034202432929952464</item>
				<item type="number">0.0007035219915624111</item>
				<item type="number">-0.010436021635753863</item>
			</item>
		</item>
		<item type="list">
			<item type="list">
				<item type="number">-0.03604955965667304</item>
				<item type="number">-0.19695324467590228</item>
				<item type="number">-0.002049736427286195</item>
			</item>
			<item type="list">
				<item type="number">0.031190455437607366</item>
				<item type="number">0.19778100963094522</item>
				<item type="number">0.0020520359643325073</item>
			</item>
			<item type="list">
				<item type="number">0.011624173012121599</item>
				<item type="number">-0.0020051834204207835</item>
				<item type="number">-6.580511551869472e-06</item>
			</item>
			<item type="list">
				<item type="number">-0.0033956617410354968</item>
				<item type="number">0.00048358626337290155</item>
				<item type="number">0.01035760751518457</item>
			</item>
			<item type="list">
				<item type="number">-0.0033694070607131724</item>
				<item type="number">0.0006938322022695052</item>
				<item type="number">-0.01035332654076934</item>
			</item>
		</item>
		<item type="list">
			<item type="list">
				<item type="number">-0.03603306630279457</item>
				<item type="number">-0.19685798395986318</item>
				<item type="number">-0.002048743701429133</item>
			</item>
			<item type="list">
				<item type="number">0.031174474314782194</item>
				<item type="number">0.19768566070249058</item>
				<item type="number">0.002051043006983995</item>
			</item>
			<item type="list">
				<item type="number">0.011562675936390019</item>
				<item type="number">-0.0019945002037477857</item>
				<item type="number">-6.544142578467097e-06</item>
			</item>
			<item type="list">
				<item type="number">-0.0033651062791335605</item>
				<item type="number">0.00047879146615027073</item>
				<item type="number">0.010308061653663428</item>
			</item>
			<item type="list">
				<item type="number">-0.0033389776537483254</item>
				<item type="number">0.0006880319941764283</item>
				<item type="number">-0.01030381681666987</item>
			</item>
		</item>
		<item type="list">
			<item type="list">
				<item type="number">-0.03602756447100496</item>
				<item type="number">-0.19682620634423476</item>
				<item type="number">-0.0020484125422324286</item>
			</item>
			<item type="list">
				<item type="number">0.031169143219748018</item>
				<item type="number">0.19765385368272362</item>
				<item type="number">0.0020507117712533825</item>
			</item>
			<item type="list">
				<item type="number">0.01154220081429192</item>
				<item type="number">-0.0019909432829997875</item>
				<item type="number">-6.532034177593433e-06</item>
			</item>
			<item type="list">
				<item type="number">-0.003354933115604496</item>
				<item type="number">0.0004771950964031109</item>
				<item type="number">0.010291564265219683</item>
			</item>
			<item type="list">
				<item type="number">-0.0033288464629262337</item>
				<item type="number">0.0006861008529832803</item>
				<item type="number">-0.010287331459923393</item>
			</item>
		</item>
	</G1>
	<G0 type="list">
		<item type="list">
			<item type="list">
				<item type="number">-0.00242518206117593</item>
				<item type="number">-0.009160894506515502</item>
				<item type="number">-9.653650664268127e-05</item>
			</item>
			<item type="list">
				<item type="number">0.0007322480484361634</item>
				<item type="number">0.009448815392993385</item>
				<item type="number">9.731656952459819e-05</item>
			</item>
			<item type="list">
				<item type="number">0.0011854290124394483</item>
				<item type="number">-0.00020062253388724528</item>
				<item type="number">-5.286425553659227e-07</item>
			</item>
			<item type="list">
				<item type="number">0.00025363987903043156</item>
				<item type="number">-4.451575391006435e-05</item>
				<item type="number">8.587252597379507e-05</item>
			</item>
			<item type="list">
				<item type="number">0.0002538651189644209</item>
				<item type="number">-4.2782594477822774e-05</item>
				<item type="number">-8.612394629068957e-05</item>
			</item>
		</item>
		<item type="list">
			<item type="list">
				<item type="number">-0.002425864309187977</item>
				<item type="number">-0.009164853244642845</item>
				<item type="number">-9.657765387948769e-05</item>
			</item>
			<item type="list">
				<item type="number">0.0007329166676111125</item>
				<item type="number">0.009452776461342013</item>
				<item type="number">9.735770956721725e-05</item>
			</item>
			<item type="list">
				<item type="number">0.0011853936605391345</item>
				<item type="number">-0.0002006163703376172</item>
				<item type="number">-5.28619477558047e-07</item>
			</item>
			<item type="list">
				<item type="number">0.00025366432658739197</item>
				<item type="number">-4.452043149434064e-05</item>
				<item type="number">8.59145233889367e-05</item>
			</item>
			<item type="list">
				<item type="number">0.0002538896586833245</item>
				<item type="number">-4.278641660575878e-05</item>
				<item type="number">-8.616595964567106e-05</item>
			</item>
		</item>
		<item type="list">
			<item type="list">
				<item type="number">-0.0024279116195750367</item>
				<item type="number">-0.009176732332353447</item>
				<item type="number">-9.67011382618126e-05</item>
			</item>
			<item type="list">
				<item type="number">0.0007349230724951317</item>
				<item type="number">0.009464662559369622</item>
				<item type="number">9.748122390359096e-05</item>
			</item>
			<item type="list">
				<item type="number">0.0011852876310864886</item>
				<item type="number">-0.0002005978795564522</item>
				<item type="number">-5.285841376952885e-07</item>
			</item>
			<item type="list">
				<item type="number">0.0002537376305377848</item>
				<item type="number">-4.453445752541368e-05</item>
				<item type="number">8.60405786642868e-05</item>
			</item>
			<item type="list">
				<item type="number">0.0002539632960380977</item>
				<item type="number">-4.279788606982038e-05</item>
				<item type="number">-8.629208014491838e-05</item>
			</item>
		</item>
		<item type="list">
			<item type="list">
				<item type="number">-0.0024309351146684366</item>
				<item type="number">-0.009196774218107693</item>
				<item type="number">-9.68547647773934e-05</item>
			</item>
			<item type="list">
				<item type="number">0.0007378785280560767</item>
				<item type="number">0.009484722748066257</item>
				<item type="number">9.76346727792468e-05</item>
			</item>
			<item type="list">
				<item type="number">0.0011851129353737178</item>
				<item type="number">-0.00020057625179212445</item>
				<item type="number">-5.276584787475425e-07</item>
			</item>
			<item type="list">
				<item type="number">0.0002538591745285371</item>
				<item type="number">-4.4556272743014193e-05</item>
				<item type="number">8.625073821718815e-05</item>
			</item>
			<item type="list">
				<item type="number">0.00025408449016495514</item>
				<item type="number">-4.2816001674209055e-05</item>
				<item type="number">-8.650298782905446e-05</item>
			</item>
		</item>
		<item type="list">
			<item type="list">
				<item type="number">-0.002435713995257036</item>
				<item type="number">-0.009224527269644827</item>
				<item type="number">-9.714338509761962e-05</item>
			</item>
			<item type="list">
				<item type="number">0.0007425618731057665</item>
				<item type="number">0.009512492149135883</item>
				<item type="number">9.79233745939122e-05</item>
			</item>
			<item type="list">
				<item type="number">0.0011848656968922375</item>
				<item type="number">-0.0002005333035329369</item>
				<item type="number">-5.275987236799348e-07</item>
			</item>
			<item type="list">
				<item type="number">0.0002540301388069978</item>
				<item type="number">-4.458891687743965e-05</item>
				<item type="number">8.654563831653752e-05</item>
			</item>
			<item type="list">
				<item type="number">0.00025425628151984906</item>
				<item type="number">-4.284266041482666e-05</item>
				<item type="number">-8.679802914196799e-05</item>
			</item>
		</item>
		<item type="list">
			<item type="list">
				<item type="number">-0.0024418646390005167</item>
				<item type="number">-0.009260246236786417</item>
				<item type="number">-9.751480737551996e-05</item>
			</item>
			<item type="list">
				<item type="number">0.00074858959262143</item>
				<item type="number">0.009548232163102195</item>
				<item type="number">9.82948623961762e-05</item>
			</item>
			<item type="list">
				<item type="number">0.0011845483561099552</item>
				<item type="number">-0.00020047795438068802</item>
				<item type="number">-5.274920120172604e-07</item>
			</item>
			<item type="list">
				<item type="number">0.00025424979365542335</item>
				<item type="number">-4.463097286086309e-05</item>
				<item type="number">8.692573694502028e-05</item>
			</item>
			<item type="list">
				<item type="number">0.0002544769046828386</item>
				<item type="number">-4.287699783456738e-05</item>
				<item type="number">-8.717830007378915e-05</item>
			</item>
		</item>
		<item type="list">
			<item type="list">
				<item type="number">-0.0024493914901567806</item>
				<item type="number">-0.00930395767471987</item>
				<item type="number">-9.796785833872463e-05</item>
			</item>
			<item type="list">
				<item type="number">0.0007559660653441646</item>
				<item type="number">0.009591969320208216</item>
				<item type="number">9.875061684692937e-05</item>
			</item>
			<item type="list">
				<item type="number">0.001184161013711479</item>
				<item type="number">-0.00020041037129268105</item>
				<item type="number">-5.298996512623194e-07</item>
			</item>
			<item type="list">
				<item type="number">0.00025451789618731506</item>
				<item type="number">-4.4682324505363414e-05</item>
				<item type="number">8.739157476839875e-05</item>
			</item>
			<item type="list">
				<item type="number">0.00025474653216702174</item>
				<item type="number">-4.291894749821956e-05</item>
				<item type="number">-8.764443370544667e-05</item>
			</item>
		</item>
		<item type="list">
			<item type="list">
				<item type="number">-0.0024583003235398946</item>
				<item type="number">-0.009355694490757991</item>
				<item type="number">-9.85060270868448e-05</item>
			</item>
			<item type="list">
				<item type="number">0.0007646969623231754</item>
				<item type="number">0.009643736602788878</item>
				<item type="number">9.928846571165967e-05</item>
			</item>
			<item type="list">
				<item type="number">0.001183703985337763</item>
				<item type="number">-0.00020033066680210672</item>
				<item type="number">-5.293443621945458e-07</item>
			</item>
			<item type="list">
				<item type="number">0.00025483468817423326</item>
				<item type="number">-4.474302320960151e-05</item>
				<item type="number">8.79440389034847e-05</item>
			</item>
			<item type="list">
				<item type="number">0.0002550646830937913</item>
				<item type="number">-4.2968419587100435e-05</item>
				<item type="number">-8.819713321159072e-05</item>
			</item>
		</item>
		<item type="list">
			<item type="list">
				<item type="number">-0.002468597657004238</item>
				<item type="number">-0.009415495938291857</item>
				<item type="number">-9.91281059677233e-05</item>
			</item>
			<item type="list">
				<item type="number">0.0007747887424911808</item>
				<item type="number">0.009703573242314434</item>
				<item type="number">9.991018938638754e-05</item>
			</item>
			<item type="list">
				<item type="number">0.0011831775993098247</item>
				<item type="number">-0.00020023885304100674</item>
				<item type="number">-5.285422490244368e-07</item>
			</item>
			<item type="list">
				<item type="number">0.0002551994235145092</item>
				<item type="number">-4.481250807829691e-05</item>
				<item type="number">8.858394865615765e-05</item>
			</item>
			<item type="list">
				<item type="number">0.0002554319051624703</item>
				<item type="number">-4.3025946433280104e-05</item>
				<item type="number">-8.883748990149988e-05</item>
			</item>
		</item>
		<item type="list">
			<item type="list">
				<item type="number">-0.002480280021012644</item>
				<item type="number">-0.009483410765830438</item>
				<item type="number">-9.98235728577922e-05</item>
			</item>
			<item type="list">
				<item type="number">0.0007862377691080474</item>
				<item type="number">0.009771527931168986</item>
				<item type="number">0.00010060565081703768</item>
			</item>
			<item type="list">
				<item type="number">0.0011825825882933803</item>
				<item type="number">-0.00020013485043301403</item>
				<item type="number">-5.282347288653696e-07</item>
			</item>
			<item type="list">
				<item type="number">0.0002556127192226201</item>
				<item type="number">-4.4891827183794396e-05</item>
				<item type="number">8.931240718994812e-05</item>
			</item>
			<item type="list">
				<item type="number">0.000255846944218521</item>
				<item type="number">-4.309048772362924e-05</item>
				<item type="number">-8.956625034360533e-05</item>
			</item>
		</item>
		<item type="list">
			<item type="list">
				<item type="number">-0.002493379018588945</item>
				<item type="number">-0.009559482479215509</item>
				<item type="number">-0.00010061481966615317</item>
			</item>
			<item type="list">
				<item type="number">0.0007990755511459372</item>
				<item type="number">0.009847644374749394</item>
				<item type="number">0.00010139648006206534</item>
			</item>
			<item type="list">
				<item type="number">0.001181919165921968</item>
				<item type="number">-0.0002000191469999004</item>
				<item type="number">-5.274664211759941e-07</item>
			</item>
			<item type="list">
				<item type="number">0.0002560740109696531</item>
				<item type="number">-4.498035536122797e-05</item>
				<item type="number">9.013088964774637e-05</item>
			</item>
			<item type="list">
				<item type="number">0.0002563102807815025</item>
				<item type="number">-4.316239158727413e-05</item>
				<item type="number">-9.038508364417658e-05</item>
			</item>
		</item>
		<item type="list">
			<item type="list">
				<item type="number">-0.0025078906480490975</item>
				<item type="number">-0.009643765220045432</item>
				<item type="number">-0.00010149223653074591</item>
			</item>
			<item type="list">
				<item type="number">0.0008132978510073977</item>
				<item type="number">0.009931976698213394</item>
				<item type="number">0.00010227397353237573</item>
			</item>
			<item type="list">
				<item type="number">0.0011811881134272655</item>
				<item type="number">-0.0001998915185445584</item>
				<item type="number">-5.271408437767296e-07</item>
			</item>
			<item type="list">
				<item type="number">0.00025658320268193195</item>
				<item type="number">-4.507815451424606e-05</item>
				<item type="number">9.10405846313805e-05</item>
			</item>
			<item type="list">
				<item type="number">0.0002568214985447495</item>
				<item type="number">-4.324180354068535e-05</item>
				<item type="number">-9.129518092593637e-05</item>
			</item>
		</item>
		<item type="list">
			<item type="list">
				<item type="number">-0.002523830524389048</item>
				<item type="number">-0.009736336108799272</item>
				<item type="number">-0.00010245498288438227</item>
			</item>
			<item type="list">
				<item type="number">0.0008289202596699571</item>
				<item type="number">0.010024601945317178</item>
				<item type="number">0.00010323623784900283</item>
			</item>
			<item type="list">
				<item type="number">0.0011803899630695334</item>
				<item type="number">-0.0001997523414626377</item>
				<item type="number">-5.26656766808117e-07</item>
			</item>
			<item type="list">
				<item type="number">0.0002571390237076099</item>
				<item type="number">-4.518519440912038e-05</item>
				<item type="number">9.204338571445835e-05</item>
			</item>
			<item type="list">
				<item type="number">0.0002573812708365777</item>
				<item type="number">-4.3328301984074556e-05</item>
				<item type="number">-9.229798385527667e-05</item>
			</item>
		</item>
		<item type="list">
			<item type="list">
				<item type="number">-0.0025412081489627845</item>
				<item type="number">-0.009837257722245894</item>
				<item type="number">-0.0001035045715492017</item>
			</item>
			<item type="list">
				<item type="number">0.0008459520537424733</item>
				<item type="number">0.010125582775032695</item>
				<item type="number">0.0001042853008808313</item>
			</item>
			<item type="list">
				<item type="number">0.00117952563945397</item>
				<item type="number">-0.00019960159443802752</item>
				<item type="number">-5.256917308245125e-07</item>
			</item>
			<item type="list">
				<item type="number">0.0002577427140093814</item>
				<item type="number">-4.530132032263467e-05</item>
				<item type="number">9.314064789675233e-05</item>
			</item>
			<item type="list">
				<item type="number">0.0002579877369759522</item>
				<item type="number">-4.3422143483668095e-05</item>
				<item type="number">-9.339568541023316e-05</item>
			</item>
		</item>
		<item type="list">
			<item type="list">
				<item type="number">-0.0025585604005617787</item>
				<item type="number">-0.009945001970581553</item>
				<item type="number">-0.00010443958624564629</item>
			</item>
			<item type="list">
				<item type="number">0.0008629458575546484</item>
				<item type="number">0.010233377171408492</item>
				<item type="number">0.00010522380319912125</item>
			</item>
			<item type="list">
				<item type="number">0.0011785684579847253</item>
				<item type="number">-0.00019941922331913938</item>
				<item type="number">-5.297798470479246e-07</item>
			</item>
			<item type="list">
				<item type="number">0.00025840092542320816</item>
				<item type="number">-4.5431164228635464e-05</item>
				<item type="number">9.432510581247853e-05</item>
			</item>
			<item type="list">
				<item type="number">0.00025864514635221675</item>
				<item type="number">-4.352480806918797e-05</item>
				<item type="number">-9.457954299209466e-05</item>
			</item>
		</item>
		<item type="list">
			<item type="list">
				<item type="number">-0.0025799158511974774</item>
				<item type="number">-0.01006431669356454</item>
				<item type="number">-0.00010572603460599439</item>
			</item>
			<item type="list">
				<item type="number">0.0008838826623463218</item>
				<item type="number">0.010352775394208001</item>
				<item type="number">0.00010651416009702216</item>
			</item>
			<item type="list">
				<item type="number">0.0011775900275278572</item>
				<item type="number">-0.00019925680528928662</item>
				<item type="number">-5.319840980936625e-07</item>
			</item>
			<item type="list">
				<item type="number">0.0002590977279169005</item>
				<item type="number">-4.556704597779273e-05</item>
				<item type="number">9.562352958271244e-05</item>
			</item>
			<item type="list">
				<item type="number">0.00025934543236704876</item>
				<item type="number">-4.363484911371117e-05</item>
				<item type="number">-9.587967104584988e-05</item>
			</item>
		</item>
		<item type="list">
			<item type="list">
				<item type="number">-0.0026017707513458746</item>
				<item type="number">-0.010190472548831767</item>
				<item type="number">-0.00010710665783441154</item>
			</item>
			<item type="list">
				<item type="number">0.0009053097893868907</item>
				<item type="number">0.010478990418311998</item>
				<item type="number">0.00010789395724111219</item>
			</item>
			<item type="list">
				<item type="number">0.0011765274238316624</item>
				<item type="number">-0.0001990681300629412</item>
				<item type="number">-5.208409091748993e-07</item>
			</item>
			<item type="list">
				<item type="number">0.0002598427535756979</item>
				<item type="number">-4.5703676939108046e-05</item>
				<item type="number">9.700669800010003e-05</item>
			</item>
			<item type="list">
				<item type="number">0.00026009077410143794</item>
				<item type="number">-4.374604877388833e-05</item>
				<item type="number">-9.727315646081391e-05</item>
			</item>
		</item>
		<item type="list">
			<item type="list">
				<item type="number">-0.0026250400304299254</item>
				<item type="number">-0.010325608664972253</item>
				<item type="number">-0.00010851147201387851</item>
			</item>
			<item type="list">
				<item type="number">0.0009281176255080244</item>
				<item type="number">0.01061420540273925</item>
				<item type="number">0.00010929902264454974</item>
			</item>
			<item type="list">
				<item type="number">0.0011754077066404218</item>
				<item type="number">-0.00019887273459254844</item>
				<item type="number">-5.204030708377065e-07</item>
			</item>
			<item type="list">
				<item type="number">0.0002606314123115335</item>
				<item type="number">-4.585600643360374e-05</item>
				<item type="number">9.850326789394957e-05</item>
			</item>
			<item type="list">
				<item type="number">0.00026088328254954176</item>
				<item type="number">-4.386799577330332e-05</item>
				<item type="number">-9.877041556423758e-05</item>
			</item>
		</item>
		<item type="list">
			<item type="list">
				<item type="number">-0.002649824286508139</item>
				<item type="number">-0.01046953645468861</item>
				<item type="number">-0.00011000770765297099</item>
			</item>
			<item type="list">
				<item type="number">0.0009524109098195758</item>
				<item type="number">0.010758217303787506</item>
				<item type="number">0.00011079548342750252</item>
			</item>
			<item type="list">
				<item type="number">0.0011742270921555142</item>
				<item type="number">-0.00019866683307637762</item>
				<item type="number">-5.198836422333417e-07</item>
			</item>
			<item type="list">
				<item type="number">0.0002614651760131891</item>
				<item type="number">-4.6017283437373313e-05</item>
				<item type="number">0.00010010586545843324</item>
			</item>
			<item type="list">
				<item type="number">0.0002617211109576069</item>
				<item type="number">-4.3996729202533477e-05</item>
				<item type="number">-0.00010037375766191743</item>
			</item>
		</item>
		<item type="list">
			<item type="list">
				<item type="number">-0.0026753690231812945</item>
				<item type="number">-0.010621492849972885</item>
				<item type="number">-0.00011139381058637455</item>
			</item>
			<item type="list">
				<item type="number">0.000977447061344744</item>
				<item type="number">0.010910260007777216</item>
				<item type="number">0.00011218262627341348</item>
			</item>
			<item type="list">
				<item type="number">0.0011729672791730996</item>
				<item type="number">-0.00019843233824648333</item>
				<item type="number">-5.177459567714758e-07</item>
			</item>
			<item type="list">
				<item type="number">0.00026234821128110695</item>
				<item type="number">-4.619473686149395e-05</item>
				<item type="number">0.00010181680567608484</item>
			</item>
			<item type="list">
				<item type="number">0.0002626064460789112</item>
				<item type="number">-4.414008062710438e-05</item>
				<item type="number">-0.0001020878753897983</item>
			</item>
		</item>
		<item type="list">
			<item type="list">
				<item type="number">-0.002703236364787576</item>
				<item type="number">-0.0107833249539888</item>
				<item type="number">-0.00011307612613407709</item>
			</item>
			<item type="list">
				<item type="number">0.0010047635803454354</item>
				<item type="number">0.011072186503802072</item>
				<item type="number">0.0001138651729308417</item>
			</item>
			<item type="list">
				<item type="number">0.0011716687575887518</item>
				<item type="number">-0.00019820589041845177</item>
				<item type="number">-5.171078174427386e-07</item>
			</item>
			<item type="list">
				<item type="number">0.0002632706088450194</item>
				<item type="number">-4.637367401353063e-05</item>
				<item type="number">0.00010363992305443625</item>
			</item>
			<item type="list">
				<item type="number">0.0002635334236775476</item>
				<item type="number">-4.4281985919860514e-05</item>
				<item type="number">-0.0001039118620421674</item>
			</item>
		</item>
		<item type="list">
			<item type="list">
				<item type="number">-0.0027323754665649876</item>
				<item type="number">-0.010954085671907077</item>
				<item type="number">-0.00011475073053338221</item>
			</item>
			<item type="list">
				<item type="number">0.0010333245241186267</item>
				<item type="number">0.01124304358641439</item>
				<item type="number">0.00011554040082071547</item>
			</item>
			<item type="list">
				<item type="number">0.001170311856846388</item>
				<item type="number">-0.00019796638229632475</item>
				<item type="number">-5.163999018287505e-07</item>
			</item>
			<item type="list">
				<item type="number">0.00026423572124914844</item>
				<item type="number">-4.6561312662735265e-05</item>
				<item type="number">0.0001055781303493071</item>
			</item>
			<item type="list">
				<item type="number">0.0002645033657303245</item>
				<item type="number">-4.4430219599275165e-05</item>
				<item type="number">-0.00010585140081727927</item>
			</item>
		</item>
		<item type="list">
			<item type="list">
				<item type="number">-0.0027637071279927494</item>
				<item type="number">-0.011134496455053095</item>
				<item type="number">-0.00011672665819035016</item>
			</item>
			<item type="list">
				<item type="number">0.001064041117940609</item>
				<item type="number">0.011423562484571497</item>
				<item type="number">0.00011751628590215382</item>
			</item>
			<item type="list">
				<item type="number">0.0011689066052690223</item>
				<item type="number">-0.00019772411679921898</item>
				<item type="number">-5.157339610193308e-07</item>
			</item>
			<item type="list">
				<item type="number">0.00026524320838058587</item>
				<item type="number">-4.675740553088546e-05</item>
				<item type="number">0.00010763674793531523</item>
			</item>
			<item type="list">
				<item type="number">0.0002655161778643192</item>
				<item type="number">-4.458450848087048e-05</item>
				<item type="number">-0.00010791064162740469</item>
			</item>
		</item>
		<item type="list">
			<item type="list">
				<item type="number">-0.002796360365795871</item>
				<item type="number">-0.011324095669223653</item>
				<item type="number">-0.00011870014432683317</item>
			</item>
			<item type="list">
				<item type="number">0.0010960510017346472</item>
				<item type="number">0.0116132718833812</item>
				<item type="number">0.00011949014389516433</item>
			</item>
			<item type="list">
				<item type="number">0.001167446018504484</item>
				<item type="number">-0.00019746962796771868</item>
				<item type="number">-5.117358880537144e-07</item>
			</item>
			<item type="list">
				<item type="number">0.0002662932495932384</item>
				<item type="number">-4.696166967117817e-05</item>
				<item type="number">0.00010981497223855118</item>
			</item>
			<item type="list">
				<item type="number">0.00026657008719517235</item>
				<item type="number">-4.474491123875291e-05</item>
				<item type="number">-0.00011009323594687218</item>
			</item>
		</item>
		<item type="list">
			<item type="list">
				<item type="number">-0.002832002692259854</item>
				<item type="number">-0.011524136543935496</item>
				<item type="number">-0.00012112089900252696</item>
			</item>
			<item type="list">
				<item type="number">0.0011310064795160503</item>
				<item type="number">0.011813446692054239</item>
				<item type="number">0.00012191326713846598</item>
			</item>
			<item type="list">
				<item type="number">0.001165963087410368</item>
				<item type="number">-0.00019723184269000298</item>
				<item type="number">-5.27416954608893e-07</item>
			</item>
			<item type="list">
				<item type="number">0.00026737482802945893</item>
				<item type="number">-4.717291328058922e-05</item>
				<item type="number">0.00011213404281123556</item>
			</item>
			<item type="list">
				<item type="number">0.00026765829541425067</item>
				<item type="number">-4.490538769217478e-05</item>
				<item type="number">-0.00011239899403961987</item>
			</item>
		</item>
		<item type="list">
			<item type="list">
				<item type="number">-0.002867604986765595</item>
				<item type="number">-0.011732917875731922</item>
				<item type="number">-0.00012337004679839118</item>
			</item>
			<item type="list">
				<item type="number">0.0011659009426706914</item>
				<item type="number">0.012022358270956188</item>
				<item type="number">0.00012416276026477207</item>
			</item>
			<item type="list">
				<item type="number">0.0011644049914580575</item>
				<item type="number">-0.00019696679378545468</item>
				<item type="number">-5.267777240011127e-07</item>
			</item>
			<item type="list">
				<item type="number">0.0002685048036178689</item>
				<item type="number">-4.739539303335661e-05</item>
				<item type="number">0.00011457305521195074</item>
			</item>
			<item type="list">
				<item type="number">0.0002687942419702992</item>
				<item type="number">-4.507821205640658e-05</item>
				<item type="number">-0.00011483899094418272</item>
			</item>
		</item>
		<item type="list">
			<item type="list">
				<item type="number">-0.002905696425122282</item>
				<item type="number">-0.01195141658725732</item>
				<item type="number">-0.0001255656241561707</item>
			</item>
			<item type="list">
				<item type="number">0.0012032539140410447</item>
				<item type="number">0.012240974233373631</item>
				<item type="number">0.0001263547358536894</item>
			</item>
			<item type="list">
				<item type="number">0.0011627921361937134</item>
				<item type="number">-0.00019667900117660973</item>
				<item type="number">-5.111917544172046e-07</item>
			</item>
			<item type="list">
				<item type="number">0.0002696784215807696</item>
				<item type="number">-4.762157861842452e-05</item>
				<item type="number">0.00011713720059017296</item>
			</item>
			<item type="list">
				<item type="number">0.0002699719307623221</item>
				<item type="number">-4.525706334684702e-05</item>
				<item type="number">-0.00011741512060077545</item>
			</item>
		</item>
		<item type="list">
			<item type="list">
				<item type="number">-0.0029454795746523717</item>
				<item type="number">-0.01218025261450551</item>
				<item type="number">-0.00012797676696858423</item>
			</item>
			<item type="list">
				<item type="number">0.0012422618782802163</item>
				<item type="number">0.012469954881551172</item>
				<item type="number">0.00012876811051013584</item>
			</item>
			<item type="list">
				<item type="number">0.0011611568849157826</item>
				<item type="number">-0.0001964042517220444</item>
				<item type="number">-5.121865569509975e-07</item>
			</item>
			<item type="list">
				<item type="number">0.0002708791807729417</item>
				<item type="number">-4.78580135488736e-05</item>
				<item type="number">0.00011985679367918349</item>
			</item>
			<item type="list">
				<item type="number">0.0002711816225198139</item>
				<item type="number">-4.543999824473771e-05</item>
				<item type="number">-0.00012013595072340495</item>
			</item>
		</item>
		<item type="list">
			<item type="list">
				<item type="number">-0.0029860836484234153</item>
				<item type="number">-0.012418926833752569</item>
				<item type="number">-0.0001302988171215835</item>
			</item>
			<item type="list">
				<item type="number">0.0012820674898509229</item>
				<item type="number">0.01270875529368533</item>
				<item type="number">0.00013106461602000342</item>
			</item>
			<item type="list">
				<item type="number">0.0011594705291506312</item>
				<item type="number">-0.0001961042778252112</item>
				<item type="number">-4.848401599440707e-07</item>
			</item>
			<item type="list">
				<item type="number">0.00027210299505848144</item>
				<item type="number">-4.8099487946152e-05</item>
				<item type="number">0.00012271555730599315</item>
			</item>
			<item type="list">
				<item type="number">0.0002724426296390645</item>
				<item type="number">-4.562469418218418e-05</item>
				<item type="number">-0.0001229965160623458</item>
			</item>
		</item>
		<item type="list">
			<item type="list">
				<item type="number">-0.003028492560310581</item>
				<item type="number">-0.01266792628184515</item>
				<item type="number">-0.0001329389132062791</item>
			</item>
			<item type="list">
				<item type="number">0.0013236378310644986</item>
				<item type="number">0.012957903864223868</item>
				<item type="number">0.00013373089090779308</item>
			</item>
			<item type="list">
				<item type="number">0.0011577492313289684</item>
				<item type="number">-0.0001958026350734421</item>
				<item type="number">-5.205547133090412e-07</item>
			</item>
			<item type="list">
				<item type="number">0.00027339383437700605</item>
				<item type="number">-4.835694791656059e-05</item>
				<item type="number">0.00012573510442703584</item>
			</item>
			<item type="list">
				<item type="number">0.0002737116504632034</item>
				<item type="number">-4.581799957390822e-05</item>
				<item type="number">-0.00012600652740804092</item>
			</item>
		</item>
		<item type="list">
			<item type="list">
				<item type="number">-0.0030734648565851476</item>
				<item type="number">-0.012927424415043546</item>
				<item type="number">-0.00013562407869403874</item>
			</item>
			<item type="list">
				<item type="number">0.0013677531749593022</item>
				<item type="number">0.013217529210005578</item>
				<item type="number">0.00013641908352326663</item>
			</item>
			<item type="list">
				<item type="number">0.0011559900995084173</item>
				<item type="number">-0.0001954836345824983</item>
				<item type="number">-5.190356718352366e-07</item>
			</item>
			<item type="list">
				<item type="number">0.0002746979432956918</item>
				<item type="number">-4.861287617323764e-05</item>
				<item type="number">0.00012889670854426857</item>
			</item>
			<item type="list">
				<item type="number">0.0002750236422421407</item>
				<item type="number">-4.600828194996238e-05</item>
				<item type="number">-0.0001291726777301205</item>
			</item>
		</item>
		<item type="list">
			<item type="list">
				<item type="number">-0.003120112476328156</item>
				<item type="number">-0.013197524830779576</item>
				<item type="number">-0.00013834394648119778</item>
			</item>
			<item type="list">
				<item type="number">0.0014134872179075203</item>
				<item type="number">0.013487804811101315</item>
				<item type="number">0.00013913553138612903</item>
			</item>
			<item type="list">
				<item type="number">0.0011542266703939651</item>
				<item type="number">-0.00019519551480536926</item>
				<item type="number">-5.199934750621713e-07</item>
			</item>
			<item type="list">
				<item type="number">0.0002760348149442352</item>
				<item type="number">-4.8878317853581646e-05</item>
				<item type="number">0.0001322422391119181</item>
			</item>
			<item type="list">
				<item type="number">0.0002763637675077433</item>
				<item type="number">-4.6206142811860486e-05</item>
				<item type="number">-0.00013251383049397712</item>
			</item>
		</item>
		<item type="list">
			<item type="list">
				<item type="number">-0.003166266227486633</item>
				<item type="number">-0.013477894037178606</item>
				<item type="number">-0.00014119331589771314</item>
			</item>
			<item type="list">
				<item type="number">0.0014587109792628136</item>
				<item type="number">0.013768285862263889</item>
				<item type="number">0.00014199334235475572</item>
			</item>
			<item type="list">
				<item type="number">0.0011523952167514834</item>
				<item type="number">-0.00019482789925791646</item>
				<item type="number">-5.30889611372916e-07</item>
			</item>
			<item type="list">
				<item type="number">0.000277409550506031</item>
				<item type="number">-4.915302634833324e-05</item>
				<item type="number">0.00013571795448271283</item>
			</item>
			<item type="list">
				<item type="number">0.0002777504926826066</item>
				<item type="number">-4.641090037287263e-05</item>
				<item type="number">-0.00013598709139588352</item>
			</item>
		</item>
		<item type="list">
			<item type="list">
				<item type="number">-0.003218454089025557</item>
				<item type="number">-0.013770880186192278</item>
				<item type="number">-0.00014454823856105347</item>
			</item>
			<item type="list">
				<item type="number">0.0015099092524947565</item>
				<item type="number">0.014061481475891237</item>
				<item type="number">0.00014534597849483766</item>
			</item>
			<item type="list">
				<item type="number">0.0011506072464819359</item>
				<item type="number">-0.00019455207439800763</item>
				<item type="number">-5.187493563686121e-07</item>
			</item>
			<item type="list">
				<item type="number">0.00027879535030090794</item>
				<item type="number">-4.943617821878187e-05</item>
				<item type="number">0.00013941719653533545</item>
			</item>
			<item type="list">
				<item type="number">0.0002791422295245381</item>
				<item type="number">-4.661303427025753e-05</item>
				<item type="number">-0.00013969618716649487</item>
			</item>
		</item>
		<item type="list">
			<item type="list">
				<item type="number">-0.003271302945015767</item>
				<item type="number">-0.014074130691437623</item>
				<item type="number">-0.00014759670202749321</item>
			</item>
			<item type="list">
				<item type="number">0.0015617482638823933</item>
				<item type="number">0.014364909375019212</item>
				<item type="number">0.0001483951232528991</item>
			</item>
			<item type="list">
				<item type="number">0.001148766900827657</item>
				<item type="number">-0.0001942420248216242</item>
				<item type="number">-5.246360292585047e-07</item>
			</item>
			<item type="list">
				<item type="number">0.00028021407254529457</item>
				<item type="number">-4.971715454013884e-05</item>
				<item type="number">0.00014328347705676908</item>
			</item>
			<item type="list">
				<item type="number">0.00028057369353078456</item>
				<item type="number">-4.6819498853004146e-05</item>
				<item type="number">-0.00014355726239574193</item>
			</item>
		</item>
		<item type="list">
			<item type="list">
				<item type="number">-0.003325245456190537</item>
				<item type="number">-0.014389475463916996</item>
				<item type="number">-0.00015085014871848014</item>
			</item>
			<item type="list">
				<item type="number">0.0016146348137860938</item>
				<item type="number">0.014680436516274212</item>
				<item type="number">0.00015165032779925326</item>
			</item>
			<item type="list">
				<item type="number">0.0011469316164646542</item>
				<item type="number">-0.00019391946127096812</item>
				<item type="number">-5.122953008251474e-07</item>
			</item>
			<item type="list">
				<item type="number">0.0002816542001521413</item>
				<item type="number">-5.0009070905555294e-05</item>
				<item type="number">0.00014733479662755258</item>
			</item>
			<item type="list">
				<item type="number">0.0002820248211767158</item>
				<item type="number">-4.703251679808398e-05</item>
				<item type="number">-0.0001476226803835577</item>
			</item>
		</item>
		<item type="list">
			<item type="list">
				<item type="number">-0.0033812302423881324</item>
				<item type="number">-0.014715989098888606</item>
				<item type="number">-0.00015427741932921512</item>
			</item>
			<item type="list">
				<item type="number">0.0016695357783480717</item>
				<item type="number">0.015007132540808439</item>
				<item type="number">0.00015507867180655283</item>
			</item>
			<item type="list">
				<item type="number">0.0011450861453439999</item>
				<item type="number">-0.00019359147112607837</item>
				<item type="number">-5.263234521142044e-07</item>
			</item>
			<item type="list">
				<item type="number">0.00028311280162710413</item>
				<item type="number">-5.0309570527976034e-05</item>
				<item type="number">0.00015159923798197677</item>
			</item>
			<item type="list">
				<item type="number">0.00028349551572725136</item>
				<item type="number">-4.7242399390834674e-05</item>
				<item type="number">-0.00015187416707579737</item>
			</item>
		</item>
		<item type="list">
			<item type="list">
				<item type="number">-0.003439534284735187</item>
				<item type="number">-0.015054210108393893</item>
				<item type="number">-0.00015780993307566542</item>
			</item>
			<item type="list">
				<item type="number">0.001726718560580299</item>
				<item type="number">0.015345537699211367</item>
				<item type="number">0.0001586087611024143</item>
			</item>
			<item type="list">
				<item type="number">0.0011432545016328642</item>
				<item type="number">-0.00019326773373424494</item>
				<item type="number">-5.093526334944275e-07</item>
			</item>
			<item type="list">
				<item type="number">0.000284580404699082</item>
				<item type="number">-5.060796517879646e-05</item>
				<item type="number">0.00015606124997416074</item>
			</item>
			<item type="list">
				<item type="number">0.0002849808290101209</item>
				<item type="number">-4.745188077961112e-05</item>
				<item type="number">-0.00015635072535199505</item>
			</item>
		</item>
		<item type="list">
			<item type="list">
				<item type="number">-0.0034997381167552084</item>
				<item type="number">-0.015404819270615927</item>
				<item type="number">-0.00016139046873705763</item>
			</item>
			<item type="list">
				<item type="number">0.0017857584841447381</item>
				<item type="number">0.015696351404633328</item>
				<item type="number">0.0001621846043546288</item>
			</item>
			<item type="list">
				<item type="number">0.001141432246459065</item>
				<item type="number">-0.00019294600508348834</item>
				<item type="number">-5.103332088471398e-07</item>
			</item>
			<item type="list">
				<item type="number">0.00028607037230180953</item>
				<item type="number">-5.0920760083154545e-05</item>
				<item type="number">0.0001607525275933478</item>
			</item>
			<item type="list">
				<item type="number">0.0002864770244887538</item>
				<item type="number">-4.766536289811915e-05</item>
				<item type="number">-0.00016103632994532335</item>
			</item>
		</item>
		<item type="list">
			<item type="list">
				<item type="number">-0.003559942781010615</item>
				<item type="number">-0.015766579657004485</item>
				<item type="number">-0.00016499284640858738</item>
			</item>
			<item type="list">
				<item type="number">0.0018447800787452606</item>
				<item type="number">0.01605828413990268</item>
				<item type="number">0.00016579105288740608</item>
			</item>
			<item type="list">
				<item type="number">0.0011395862273367314</item>
				<item type="number">-0.0001926036912681019</item>
				<item type="number">-5.118474438403388e-07</item>
			</item>
			<item type="list">
				<item type="number">0.00028757926895098506</item>
				<item type="number">-5.122727202042153e-05</item>
				<item type="number">0.00016565560380049388</item>
			</item>
			<item type="list">
				<item type="number">0.0002879972063177888</item>
				<item type="number">-4.787352299983731e-05</item>
				<item type="number">-0.00016594196289900482</item>
			</item>
		</item>
		<item type="list">
			<item type="list">
				<item type="number">-0.0036254969037138184</item>
				<item type="number">-0.016141818692617133</item>
				<item type="number">-0.0001689950026698492</item>
			</item>
			<item type="list">
				<item type="number">0.0019090919737849413</item>
				<item type="number">0.016433745989343322</item>
				<item type="number">0.0001697923426619962</item>
			</item>
			<item type="list">
				<item type="number">0.0011377994572133489</item>
				<item type="number">-0.00019229554587424879</item>
				<item type="number">-5.092334155108713e-07</item>
			</item>
			<item type="list">
				<item type="number">0.00028908598886243114</item>
				<item type="number">-5.154397109895481e-05</item>
				<item type="number">0.00017081287010556516</item>
			</item>
			<item type="list">
				<item type="number">0.0002895194867065835</item>
				<item type="number">-4.808777614172233e-05</item>
				<item type="number">-0.00017110097672075173</item>
			</item>
		</item>
		<item type="list">
			<item type="list">
				<item type="number">-0.003693522256231216</item>
				<item type="number">-0.016531558199990994</item>
				<item type="number">-0.00017311510967377616</item>
			</item>
			<item type="list">
				<item type="number">0.001975819377361699</item>
				<item type="number">0.01682372985947014</item>
				<item type="number">0.0001739134277957246</item>
			</item>
			<item type="list">
				<item type="number">0.001136092015619528</item>
				<item type="number">-0.0001920186641850043</item>
				<item type="number">-5.111100362911629e-07</item>
			</item>
			<item type="list">
				<item type="number">0.00029058200228484907</item>
				<item type="number">-5.1859291372835716e-05</item>
				<item type="number">0.000176229795670766</item>
			</item>
			<item type="list">
				<item type="number">0.00029102886653983206</item>
				<item type="number">-4.82937013134848e-05</item>
				<item type="number">-0.0001765170037060621</item>
			</item>
		</item>
		<item type="list">
			<item type="list">
				<item type="number">-0.00376517121075062</item>
				<item type="number">-0.016933381232828667</item>
				<item type="number">-0.0001771638512008108</item>
			</item>
			<item type="list">
				<item type="number">0.002046158662292115</item>
				<item type="number">0.017225799680902196</item>
				<item type="number">0.00017796328707119606</item>
			</item>
			<item type="list">
				<item type="number">0.0011343835625309015</item>
				<item type="number">-0.0001917344938598884</item>
				<item type="number">-5.111904706695559e-07</item>
			</item>
			<item type="list">
				<item type="number">0.000292084104026898</item>
				<item type="number">-5.2181957112321765e-05</item>
				<item type="number">0.00018189726722760572</item>
			</item>
			<item type="list">
				<item type="number">0.00029254485754213593</item>
				<item type="number">-4.85019911108864e-05</item>
				<item type="number">-0.00018218551263561727</item>
			</item>
		</item>
		<item type="list">
			<item type="list">
				<item type="number">-0.003834661546423696</item>
				<item type="number">-0.017347815753208578</item>
				<item type="number">-0.00018148070612944182</item>
			</item>
			<item type="list">
				<item type="number">0.0021142700105763043</item>
				<item type="number">0.017640453875708093</item>
				<item type="number">0.00018228130258646536</item>
			</item>
			<item type="list">
				<item type="number">0.0011327608610564505</item>
				<item type="number">-0.00019143651719569996</item>
				<item type="number">-5.118726223244673e-07</item>
			</item>
			<item type="list">
				<item type="number">0.0002935772275289468</item>
				<item type="number">-5.250191045609035e-05</item>
				<item type="number">0.0001878434971739332</item>
			</item>
			<item type="list">
				<item type="number">0.0002940534626443648</item>
				<item type="number">-4.869969822844639e-05</item>
				<item type="number">-0.00018813222103414358</item>
			</item>
		</item>
		<item type="list">
			<item type="list">
				<item type="number">-0.00390849375577098</item>
				<item type="number">-0.01777670783874008</item>
				<item type="number">-0.00018599083678298643</item>
			</item>
			<item type="list">
				<item type="number">0.0021866970074824518</item>
				<item type="number">0.018069582799481065</item>
				<item type="number">0.00018678986031324139</item>
			</item>
			<item type="list">
				<item type="number">0.0011311971294306077</item>
				<item type="number">-0.0001911709637720707</item>
				<item type="number">-5.079639797406697e-07</item>
			</item>
			<item type="list">
				<item type="number">0.00029505225348294</item>
				<item type="number">-5.28160393256793e-05</item>
				<item type="number">0.0001940854817046311</item>
			</item>
			<item type="list">
				<item type="number">0.00029554736014044005</item>
				<item type="number">-4.888795821204218e-05</item>
				<item type="number">-0.0001943765412720017</item>
			</item>
		</item>
		<item type="list">
			<item type="list">
				<item type="number">-0.003984340105898537</item>
				<item type="number">-0.018219453307509154</item>
				<item type="number">-0.00019056729675172502</item>
			</item>
			<item type="list">
				<item type="number">0.002261088803474871</item>
				<item type="number">0.018512591266159336</item>
				<item type="number">0.00019136957572640437</item>
			</item>
			<item type="list">
				<item type="number">0.0011296906843042374</item>
				<item type="number">-0.0001909109272715839</item>
				<item type="number">-5.026715216311187e-07</item>
			</item>
			<item type="list">
				<item type="number">0.0002965268592185347</item>
				<item type="number">-5.3142757397648234e-05</item>
				<item type="number">0.0002006171036836347</item>
			</item>
			<item type="list">
				<item type="number">0.0002970337581261056</item>
				<item type="number">-4.9084275207380024e-05</item>
				<item type="number">-0.00020091671112477765</item>
			</item>
		</item>
		<item type="list">
			<item type="list">
				<item type="number">-0.004063468752135935</item>
				<item type="number">-0.018676031687923707</item>
				<item type="number">-0.00019514785164170416</item>
			</item>
			<item type="list">
				<item type="number">0.002338731498911395</item>
				<item type="number">0.018969411580083907</item>
				<item type="number">0.00019596108692720548</item>
			</item>
			<item type="list">
				<item type="number">0.0011282871801377228</item>
				<item type="number">-0.00019065152433957516</item>
				<item type="number">-5.140241033350697e-07</item>
			</item>
			<item type="list">
				<item type="number">0.00029796554802570405</item>
				<item type="number">-5.346358796362261e-05</item>
				<item type="number">0.00020746945695374042</item>
			</item>
			<item type="list">
				<item type="number">0.0002984845198076754</item>
				<item type="number">-4.926477940913706e-05</item>
				<item type="number">-0.0002077686681571094</item>
			</item>
		</item>
		<item type="list">
			<item type="list">
				<item type="number">-0.004143033898652149</item>
				<item type="number">-0.01914551216438914</item>
				<item type="number">-0.00020019737530999824</item>
			</item>
			<item type="list">
				<item type="number">0.0024167798677134215</item>
				<item type="number">0.01943914714878929</item>
				<item type="number">0.00020100489271888093</item>
			</item>
			<item type="list">
				<item type="number">0.0011269480898940163</item>
				<item type="number">-0.00019039943780351458</item>
				<item type="number">-5.031071110808386e-07</item>
			</item>
			<item type="list">
				<item type="number">0.0002993868683033625</item>
				<item type="number">-5.378977815193675e-05</item>
				<item type="number">0.00021465403269385277</item>
			</item>
			<item type="list">
				<item type="number">0.00029991906797923937</item>
				<item type="number">-4.944576486366701e-05</item>
				<item type="number">-0.00021495844315740247</item>
			</item>
		</item>
		<item type="list">
			<item type="list">
				<item type="number">-0.0042279108362722195</item>
				<item type="number">-0.01963359868964404</item>
				<item type="number">-0.00020547608859106199</item>
			</item>
			<item type="list">
				<item type="number">0.002500050304934648</item>
				<item type="number">0.01992751143921819</item>
				<item type="number">0.0002062807775523664</item>
			</item>
			<item type="list">
				<item type="number">0.0011258195462266808</item>
				<item type="number">-0.00019021926634473372</item>
				<item type="number">-5.028935460638249e-07</item>
			</item>
			<item type="list">
				<item type="number">0.00030073968449719217</item>
				<item type="number">-5.409573030130277e-05</item>
				<item type="number">0.00022220170360534773</item>
			</item>
			<item type="list">
				<item type="number">0.00030130128190540963</item>
				<item type="number">-4.959775395234709e-05</item>
				<item type="number">-0.00022250349910367956</item>
			</item>
		</item>
		<item type="list">
			<item type="list">
				<item type="number">-0.004313695250802324</item>
				<item type="number">-0.020134317126979082</item>
				<item type="number">-0.00021057675002465352</item>
			</item>
			<item type="list">
				<item type="number">0.002584196387952135</item>
				<item type="number">0.020428509412400618</item>
				<item type="number">0.00021137689693472906</item>
			</item>
			<item type="list">
				<item type="number">0.0011247943644367977</item>
				<item type="number">-0.0001900397312134311</item>
				<item type="number">-5.087441043032473e-07</item>
			</item>
			<item type="list">
				<item type="number">0.00030205466650316137</item>
				<item type="number">-5.440676948001495e-05</item>
				<item type="number">0.00023011136671177766</item>
			</item>
			<item type="list">
				<item type="number">0.0003026498414344499</item>
				<item type="number">-4.974578181035106e-05</item>
				<item type="number">-0.0002304027695290017</item>
			</item>
		</item>
		<item type="list">
			<item type="list">
				<item type="number">-0.004403582248089633</item>
				<item type="number">-0.0206504369040462</item>
				<item type="number">-0.00021585094990273648</item>
			</item>
			<item type="list">
				<item type="number">0.0026724183891242777</item>
				<item type="number">0.02094491451921542</item>
				<item type="number">0.0002166523414620273</item>
			</item>
			<item type="list">
				<item type="number">0.001123881423931691</item>
				<item type="number">-0.0001898619667177135</item>
				<item type="number">-5.049063158477909e-07</item>
			</item>
			<item type="list">
				<item type="number">0.00030333892609767327</item>
				<item type="number">-5.4724385393193066e-05</item>
				<item type="number">0.00023840414089312201</item>
			</item>
			<item type="list">
				<item type="number">0.0003039435168539436</item>
				<item type="number">-4.989126348538867e-05</item>
				<item type="number">-0.00023870062605317144</item>
			</item>
		</item>
		<item type="list">
			<item type="list">
				<item type="number">-0.0044944470567595315</item>
				<item type="number">-0.021183546222270276</item>
				<item type="number">-0.0002213393986141289</item>
			</item>
			<item type="list">
				<item type="number">0.002761544817377462</item>
				<item type="number">0.021478315484541613</item>
				<item type="number">0.00022214573386703928</item>
			</item>
			<item type="list">
				<item type="number">0.0011231820943450456</item>
				<item type="number">-0.0001897441656508061</item>
				<item type="number">-5.096459707109026e-07</item>
			</item>
			<item type="list">
				<item type="number">0.000304546503780754</item>
				<item type="number">-5.5017041480562974e-05</item>
				<item type="number">0.0002471047846229806</item>
			</item>
			<item type="list">
				<item type="number">0.0003051736218109878</item>
				<item type="number">-5.000805445588748e-05</item>
				<item type="number">-0.0002474014739679379</item>
			</item>
		</item>
		<item type="list">
			<item type="list">
				<item type="number">-0.00458909822217269</item>
				<item type="number">-0.021732349867144365</item>
				<item type="number">-0.00022714331017356922</item>
			</item>
			<item type="list">
				<item type="number">0.0028544846836610657</item>
				<item type="number">0.02202740746760738</item>
				<item type="number">0.00022796100604420612</item>
			</item>
			<item type="list">
				<item type="number">0.0011226267039879518</item>
				<item type="number">-0.00018964503573942239</item>
				<item type="number">-5.180568582741912e-07</item>
			</item>
			<item type="list">
				<item type="number">0.00030567292218649996</item>
				<item type="number">-5.530346970525559e-05</item>
				<item type="number">0.00025622534486760876</item>
			</item>
			<item type="list">
				<item type="number">0.0003063138997138023</item>
				<item type="number">-5.0109090526455036e-05</item>
				<item type="number">-0.000256524983867178</item>
			</item>
		</item>
		<item type="list">
			<item type="list">
				<item type="number">-0.004683849364302405</item>
				<item type="number">-0.02229592726425563</item>
				<item type="number">-0.0002328793730062011</item>
			</item>
			<item type="list">
				<item type="number">0.0029474239042252518</item>
				<item type="number">0.022591271813961616</item>
				<item type="number">0.00023369191931645432</item>
			</item>
			<item type="list">
				<item type="number">0.0011222783227344078</item>
				<item type="number">-0.0001895498080368987</item>
				<item type="number">-5.089341188729841e-07</item>
			</item>
			<item type="list">
				<item type="number">0.0003067401857583475</item>
				<item type="number">-5.5591669480160684e-05</item>
				<item type="number">0.0002657869418297941</item>
			</item>
			<item type="list">
				<item type="number">0.0003074069471435426</item>
				<item type="number">-5.0203067339887796e-05</item>
				<item type="number">-0.0002660905540730285</item>
			</item>
		</item>
		<item type="list">
			<item type="list">
				<item type="number">-0.004786274773989597</item>
				<item type="number">-0.022878866999338762</item>
				<item type="number">-0.0002390220324300346</item>
			</item>
			<item type="list">
				<item type="number">0.003047948535156823</item>
				<item type="number">0.02317457598839722</item>
				<item type="number">0.00023983940391028482</item>
			</item>
			<item type="list">
				<item type="number">0.001122236344868483</item>
				<item type="number">-0.00018958469963772297</item>
				<item type="number">-5.213129041039397e-07</item>
			</item>
			<item type="list">
				<item type="number">0.000307696153456502</item>
				<item type="number">-5.58568837470833e-05</item>
				<item type="number">0.00027586035508818217</item>
			</item>
			<item type="list">
				<item type="number">0.00030839372264987794</item>
				<item type="number">-5.0267405926874354e-05</item>
				<item type="number">-0.0002761564137370451</item>
			</item>
		</item>
		<item type="list">
			<item type="list">
				<item type="number">-0.004889334146540713</item>
				<item type="number">-0.02347673053280316</item>
				<item type="number">-0.0002452242166394501</item>
			</item>
			<item type="list">
				<item type="number">0.00314908929182742</item>
				<item type="number">0.02377276541269086</item>
				<item type="number">0.00024602610436523243</item>
			</item>
			<item type="list">
				<item type="number">0.0011223985571827497</item>
				<item type="number">-0.00018960380754674873</item>
				<item type="number">-4.960711717491241e-07</item>
			</item>
			<item type="list">
				<item type="number">0.0003085628757581281</item>
				<item type="number">-5.611593457965116e-05</item>
				<item type="number">0.00028639734363865326</item>
			</item>
			<item type="list">
				<item type="number">0.0003092833979429691</item>
				<item type="number">-5.031513630431828e-05</item>
				<item type="number">-0.00028670316017182385</item>
			</item>
		</item>
		<item type="list">
			<item type="list">
				<item type="number">-0.004994282065272295</item>
				<item type="number">-0.024092106505981786</item>
				<item type="number">-0.0002516002918973548</item>
			</item>
			<item type="list">
				<item type="number">0.0032520529769623384</item>
				<item type="number">0.0243884751738642</item>
				<item type="number">0.00025241222880872705</item>
			</item>
			<item type="list">
				<item type="number">0.0011228614272668373</item>
				<item type="number">-0.00018967065609821077</item>
				<item type="number">-4.956401725386494e-07</item>
			</item>
			<item type="list">
				<item type="number">0.00030930951662253676</item>
				<item type="number">-5.636135758801459e-05</item>
				<item type="number">0.0002974708499080951</item>
			</item>
			<item type="list">
				<item type="number">0.00031005814665045956</item>
				<item type="number">-5.033664949833052e-05</item>
				<item type="number">-0.0002977871465600013</item>
			</item>
		</item>
		<item type="list">
			<item type="list">
				<item type="number">-0.005104431688545375</item>
				<item type="number">-0.02472623788812338</item>
				<item type="number">-0.00025839877676680904</item>
			</item>
			<item type="list">
				<item type="number">0.0033601655372662194</item>
				<item type="number">0.025022949095322194</item>
				<item type="number">0.00025921777772010263</item>
			</item>
			<item type="list">
				<item type="number">0.0011236573854288803</item>
				<item type="number">-0.00018980288036748988</item>
				<item type="number">-5.067455497761902e-07</item>
			</item>
			<item type="list">
				<item type="number">0.0003099207242359381</item>
				<item type="number">-5.658784405905565e-05</item>
				<item type="number">0.0003091065572965597</item>
			</item>
			<item type="list">
				<item type="number">0.00031068804552607053</item>
				<item type="number">-5.0320486389210286e-05</item>
				<item type="number">-0.00030941881269355763</item>
			</item>
		</item>
		<item type="list">
			<item type="list">
				<item type="number">-0.005216505317575829</item>
				<item type="number">-0.025377957038242006</item>
				<item type="number">-0.0002649816616487741</item>
			</item>
			<item type="list">
				<item type="number">0.0034701476975454045</item>
				<item type="number">0.0256750362582654</item>
				<item type="number">0.00026579139806855965</item>
			</item>
			<item type="list">
				<item type="number">0.0011247739388406419</item>
				<item type="number">-0.00019000469436825681</item>
				<item type="number">-5.09831071973816e-07</item>
			</item>
			<item type="list">
				<item type="number">0.000310384564618802</item>
				<item type="number">-5.67939234079035e-05</item>
				<item type="number">0.0003213252273368161</item>
			</item>
			<item type="list">
				<item type="number">0.0003111991168922346</item>
				<item type="number">-5.0280596343731435e-05</item>
				<item type="number">-0.00032162513274997456</item>
			</item>
		</item>
		<item type="list">
			<item type="list">
				<item type="number">-0.005332179917626157</item>
				<item type="number">-0.02604764492323484</item>
				<item type="number">-0.0002717159203775051</item>
			</item>
			<item type="list">
				<item type="number">0.00358367276134008</item>
				<item type="number">0.026345108345366533</item>
				<item type="number">0.0002725176939827268</item>
			</item>
			<item type="list">
				<item type="number">0.0011262622405364062</item>
				<item type="number">-0.00019027546296356083</item>
				<item type="number">-4.947469126807626e-07</item>
			</item>
			<item type="list">
				<item type="number">0.0003106973170893599</item>
				<item type="number">-5.698065859038593e-05</item>
				<item type="number">0.0003341478210033288</item>
			</item>
			<item type="list">
				<item type="number">0.0003115475870195981</item>
				<item type="number">-5.020730400948504e-05</item>
				<item type="number">-0.0003344548477171102</item>
			</item>
		</item>
		<item type="list">
			<item type="list">
				<item type="number">-0.005449346803973167</item>
				<item type="number">-0.026736260543205752</item>
				<item type="number">-0.00027962211765063195</item>
			</item>
			<item type="list">
				<item type="number">0.0036986471435946876</item>
				<item type="number">0.027034079615573706</item>
				<item type="number">0.0002804427362661808</item>
			</item>
			<item type="list">
				<item type="number">0.0011281419890402022</item>
				<item type="number">-0.00019057928048774413</item>
				<item type="number">-5.166091664905068e-07</item>
			</item>
			<item type="list">
				<item type="number">0.0003108409468951555</item>
				<item type="number">-5.714174944668352e-05</item>
				<item type="number">0.00034761110643275915</item>
			</item>
			<item type="list">
				<item type="number">0.000311716714578751</item>
				<item type="number">-5.009804458403322e-05</item>
				<item type="number">-0.0003479151159342196</item>
			</item>
		</item>
		<item type="list">
			<item type="list">
				<item type="number">-0.005571833793195423</item>
				<item type="number">-0.027444573851946753</item>
				<item type="number">-0.00028645858826398203</item>
			</item>
			<item type="list">
				<item type="number">0.003818855305846159</item>
				<item type="number">0.027742784832726138</item>
				<item type="number">0.00028727512654508623</item>
			</item>
			<item type="list">
				<item type="number">0.0011305086528623544</item>
				<item type="number">-0.00019099192885127349</item>
				<item type="number">-5.143367422330875e-07</item>
			</item>
			<item type="list">
				<item type="number">0.00031077970079584037</item>
				<item type="number">-5.7273417794441315e-05</item>
				<item type="number">0.00036178901167645023</item>
			</item>
			<item type="list">
				<item type="number">0.00031169013690360476</item>
				<item type="number">-4.994563213056062e-05</item>
				<item type="number">-0.00036209121322023464</item>
			</item>
		</item>
		<item type="list">
			<item type="list">
				<item type="number">-0.005697353267316204</item>
				<item type="number">-0.02817184351745772</item>
				<item type="number">-0.00029401548311766795</item>
			</item>
			<item type="list">
				<item type="number">0.003942058312675296</item>
				<item type="number">0.02847045601590589</item>
				<item type="number">0.00029482565396659244</item>
			</item>
			<item type="list">
				<item type="number">0.0011333408866203091</item>
				<item type="number">-0.0001914808926516465</item>
				<item type="number">-5.039468535547017e-07</item>
			</item>
			<item type="list">
				<item type="number">0.0003104993694304511</item>
				<item type="number">-5.7384399945251706e-05</item>
				<item type="number">0.00037666634029389425</item>
			</item>
			<item type="list">
				<item type="number">0.0003114547179409433</item>
				<item type="number">-4.9747197765129336e-05</item>
				<item type="number">-0.00037697256430870935</item>
			</item>
		</item>
		<item type="list">
			<item type="list">
				<item type="number">-0.005825583162201674</item>
				<item type="number">-0.028919782585920026</item>
				<item type="number">-0.00030192589912878074</item>
			</item>
			<item type="list">
				<item type="number">0.004067904247755689</item>
				<item type="number">0.02921879830090076</item>
				<item type="number">0.00030274487041337427</item>
			</item>
			<item type="list">
				<item type="number">0.0011366946817653288</item>
				<item type="number">-0.0001920578016980763</item>
				<item type="number">-5.181034126032577e-07</item>
			</item>
			<item type="list">
				<item type="number">0.00030999698054325135</item>
				<item type="number">-5.745699013474865e-05</item>
				<item type="number">0.00039230788160199437</item>
			</item>
			<item type="list">
				<item type="number">0.00031098723815343174</item>
				<item type="number">-4.95009210635401e-05</item>
				<item type="number">-0.0003926087494337712</item>
			</item>
		</item>
		<item type="list">
			<item type="list">
				<item type="number">-0.005957801256989644</item>
				<item type="number">-0.02968696545550352</item>
				<item type="number">-0.00030983210414978473</item>
			</item>
			<item type="list">
				<item type="number">0.004197680500994278</item>
				<item type="number">0.029986396069303728</item>
				<item type="number">0.0003106485049533133</item>
			</item>
			<item type="list">
				<item type="number">0.001140623236506694</item>
				<item type="number">-0.00019273594312738246</item>
				<item type="number">-5.201801265430143e-07</item>
			</item>
			<item type="list">
				<item type="number">0.00030923308007314566</item>
				<item type="number">-5.749084266777312e-05</item>
				<item type="number">0.0004087604878073462</item>
			</item>
			<item type="list">
				<item type="number">0.0003102644226914512</item>
				<item type="number">-4.920382540667886e-05</item>
				<item type="number">-0.000409056708405738</item>
			</item>
		</item>
		<item type="list">
			<item type="list">
				<item type="number">-0.006093610566897393</item>
				<item type="number">-0.030475559986004264</item>
				<item type="number">-0.00031795577322192244</item>
			</item>
			<item type="list">
				<item type="number">0.004330990816475706</item>
				<item type="number">0.030775413291854483</item>
				<item type="number">0.00031877697980685793</item>
			</item>
			<item type="list">
				<item type="number">0.0011451504992491062</item>
				<item type="number">-0.00019351467734286056</item>
				<item type="number">-5.285476798327598e-07</item>
			</item>
			<item type="list">
				<item type="number">0.00030820319496280627</item>
				<item type="number">-5.749058120148694e-05</item>
				<item type="number">0.0004260504638409243</item>
			</item>
			<item type="list">
				<item type="number">0.00030926605821288437</item>
				<item type="number">-4.884804456199429e-05</item>
				<item type="number">-0.0004263431228346929</item>
			</item>
		</item>
		<item type="list">
			<item type="list">
				<item type="number">-0.006234351828233464</item>
				<item type="number">-0.031284583597315785</item>
				<item type="number">-0.0003263871366480817</item>
			</item>
			<item type="list">
				<item type="number">0.004469157220708096</item>
				<item type="number">0.031584925282096145</item>
				<item type="number">0.00032721271972534015</item>
			</item>
			<item type="list">
				<item type="number">0.0011503640069254987</item>
				<item type="number">-0.00019444926532213847</item>
				<item type="number">-5.389814374071068e-07</item>
			</item>
			<item type="list">
				<item type="number">0.00030686000452363353</item>
				<item type="number">-5.745009576188747e-05</item>
				<item type="number">0.00044423693607735157</item>
			</item>
			<item type="list">
				<item type="number">0.00030797060902086035</item>
				<item type="number">-4.8442326156758795e-05</item>
				<item type="number">-0.0004445235376863059</item>
			</item>
		</item>
		<item type="list">
			<item type="list">
				<item type="number">-0.00637545922514018</item>
				<item type="number">-0.03211513017630306</item>
				<item type="number">-0.0003351314767985981</item>
			</item>
			<item type="list">
				<item type="number">0.004607616585024318</item>
				<item type="number">0.032415905322682625</item>
				<item type="number">0.0003359555537074429</item>
			</item>
			<item type="list">
				<item type="number">0.0011563118821864438</item>
				<item type="number">-0.00019546708931217398</item>
				<item type="number">-5.311170688060273e-07</item>
			</item>
			<item type="list">
				<item type="number">0.0003051824734204403</item>
				<item type="number">-5.735344827977983e-05</item>
				<item type="number">0.000463368031097831</item>
			</item>
			<item type="list">
				<item type="number">0.0003063482818444631</item>
				<item type="number">-4.795460992144845e-05</item>
				<item type="number">-0.0004636609909359988</item>
			</item>
		</item>
		<item type="list">
			<item type="list">
				<item type="number">-0.006522644890035661</item>
				<item type="number">-0.03296692278549214</item>
				<item type="number">-0.0003439960955414588</item>
			</item>
			<item type="list">
				<item type="number">0.004752113276223827</item>
				<item type="number">0.033268145063749706</item>
				<item type="number">0.0003448243506347669</item>
			</item>
			<item type="list">
				<item type="number">0.0011630074418185641</item>
				<item type="number">-0.00019661130908919986</item>
				<item type="number">-5.411376992169367e-07</item>
			</item>
			<item type="list">
				<item type="number">0.0003031533671997841</item>
				<item type="number">-5.720755771903127e-05</item>
				<item type="number">0.00048350235781328044</item>
			</item>
			<item type="list">
				<item type="number">0.0003043708070422601</item>
				<item type="number">-4.7403405440003205e-05</item>
				<item type="number">-0.00048378947522298064</item>
			</item>
		</item>
		<item type="list">
			<item type="list">
				<item type="number">-0.0066727073503964505</item>
				<item type="number">-0.03384167521183703</item>
				<item type="number">-0.0003529622852872203</item>
			</item>
			<item type="list">
				<item type="number">0.004899398999849979</item>
				<item type="number">0.034143379451514806</item>
				<item type="number">0.00035379128206023807</item>
			</item>
			<item type="list">
				<item type="number">0.0011705703198853139</item>
				<item type="number">-0.00019792436330995939</item>
				<item type="number">-5.485893272169546e-07</item>
			</item>
			<item type="list">
				<item type="number">0.0003007344378804747</item>
				<item type="number">-5.700839327491896e-05</item>
				<item type="number">0.0005046902663889428</item>
			</item>
			<item type="list">
				<item type="number">0.0003020035993191347</item>
				<item type="number">-4.677148134679327e-05</item>
				<item type="number">-0.0005049706738158086</item>
			</item>
		</item>
		<item type="list">
			<item type="list">
				<item type="number">-0.00682754564831986</item>
				<item type="number">-0.034738612966203</item>
				<item type="number">-0.000362298584074057</item>
			</item>
			<item type="list">
				<item type="number">0.005051401517301852</item>
				<item type="number">0.03504080417129578</item>
				<item type="number">0.0003631198143183636</item>
			</item>
			<item type="list">
				<item type="number">0.0011790254589763094</item>
				<item type="number">-0.00019939167130120282</item>
				<item type="number">-5.497706279370075e-07</item>
			</item>
			<item type="list">
				<item type="number">0.00029789152223772577</item>
				<item type="number">-5.674424831141415e-05</item>
				<item type="number">0.0005269851175694433</item>
			</item>
			<item type="list">
				<item type="number">0.00029922714725284143</item>
				<item type="number">-4.6055277605668174e-05</item>
				<item type="number">-0.0005272565771997968</item>
			</item>
		</item>
		<item type="list">
			<item type="list">
				<item type="number">-0.0069853141160781266</item>
				<item type="number">-0.03565773772855659</item>
				<item type="number">-0.0003718688929004479</item>
			</item>
			<item type="list">
				<item type="number">0.005206261159303903</item>
				<item type="number">0.03596042658357587</item>
				<item type="number">0.00037270395051647884</item>
			</item>
			<item type="list">
				<item type="number">0.0011884774347211968</item>
				<item type="number">-0.0002010252307829226</item>
				<item type="number">-5.599939011069733e-07</item>
			</item>
			<item type="list">
				<item type="number">0.00029459810278416803</item>
				<item type="number">-5.641426462262508e-05</item>
				<item type="number">0.000550472981255529</item>
			</item>
			<item type="list">
				<item type="number">0.00029597741110524224</item>
				<item type="number">-4.524936334405431e-05</item>
				<item type="number">-0.0005507480450093435</item>
			</item>
		</item>
		<item type="list">
			<item type="list">
				<item type="number">-0.007147659025624079</item>
				<item type="number">-0.036601409464472316</item>
				<item type="number">-0.0003816830492270677</item>
			</item>
			<item type="list">
				<item type="number">0.005365623898665311</item>
				<item type="number">0.03690459667995514</item>
				<item type="number">0.00038251415109829753</item>
			</item>
			<item type="list">
				<item type="number">0.0011989968813597852</item>
				<item type="number">-0.00020284431567658463</item>
				<item type="number">-5.600820932079539e-07</item>
			</item>
			<item type="list">
				<item type="number">0.000290797725293509</item>
				<item type="number">-5.600737105151422e-05</item>
				<item type="number">0.0005752035427123055</item>
			</item>
			<item type="list">
				<item type="number">0.00029224051414496644</item>
				<item type="number">-4.433552893234989e-05</item>
				<item type="number">-0.0005754745625089033</item>
			</item>
		</item>
		<item type="list">
			<item type="list">
				<item type="number">-0.007313906825087351</item>
				<item type="number">-0.037567835681792776</item>
				<item type="number">-0.0003917083505118359</item>
			</item>
			<item type="list">
				<item type="number">0.0055288182266876006</item>
				<item type="number">0.03787155693009919</item>
				<item type="number">0.0003925429290822941</item>
			</item>
			<item type="list">
				<item type="number">0.0012106437833157414</item>
				<item type="number">-0.00020486646179025637</item>
				<item type="number">-5.70012865497536e-07</item>
			</item>
			<item type="list">
				<item type="number">0.00028646771133259243</item>
				<item type="number">-5.552510470131202e-05</item>
				<item type="number">0.0006012543476450158</item>
			</item>
			<item type="list">
				<item type="number">0.0002879770978743687</item>
				<item type="number">-4.332968515777373e-05</item>
				<item type="number">-0.0006015189134221829</item>
			</item>
		</item>
		<item type="list">
			<item type="list">
				<item type="number">-0.007484683408957205</item>
				<item type="number">-0.03855866329573357</item>
				<item type="number">-0.0004020923870485619</item>
			</item>
			<item type="list">
				<item type="number">0.005696475538663809</item>
				<item type="number">0.03886290988034396</item>
				<item type="number">0.00040292037502908214</item>
			</item>
			<item type="list">
				<item type="number">0.0012235074118748426</item>
				<item type="number">-0.00020709150622954584</item>
				<item type="number">-5.733057778997798e-07</item>
			</item>
			<item type="list">
				<item type="number">0.0002815580468239668</item>
				<item type="number">-5.495429654875088e-05</item>
				<item type="number">0.0006286958018444782</item>
			</item>
			<item type="list">
				<item type="number">0.0002831424054151814</item>
				<item type="number">-4.220077337934769e-05</item>
				<item type="number">-0.0006289504840894474</item>
			</item>
		</item>
		<item type="list">
			<item type="list">
				<item type="number">-0.0076593620917050215</item>
				<item type="number">-0.039573664998697966</item>
				<item type="number">-0.00041244777650885605</item>
			</item>
			<item type="list">
				<item type="number">0.0058679530909285975</item>
				<item type="number">0.039878468283396834</item>
				<item type="number">0.0004132841554591885</item>
			</item>
			<item type="list">
				<item type="number">0.0012376894509133303</item>
				<item type="number">-0.0002095594653624542</item>
				<item type="number">-5.86350370128648e-07</item>
			</item>
			<item type="list">
				<item type="number">0.0002760317588980423</item>
				<item type="number">-5.429002512339048e-05</item>
				<item type="number">0.0006576051185564181</item>
			</item>
			<item type="list">
				<item type="number">0.0002776877845966745</item>
				<item type="number">-4.0953794556951835e-05</item>
				<item type="number">-0.0006578551472185226</item>
			</item>
		</item>
		<item type="list">
			<item type="list">
				<item type="number">-0.007839546124156601</item>
				<item type="number">-0.040613923805956555</item>
				<item type="number">-0.00042328162927954</item>
			</item>
			<item type="list">
				<item type="number">0.0060448560839382074</item>
				<item type="number">0.04091931099335147</item>
				<item type="number">0.00042412230537259546</item>
			</item>
			<item type="list">
				<item type="number">0.0012533076197296627</item>
				<item type="number">-0.00021228205704053473</item>
				<item type="number">-6.055326522173794e-07</item>
			</item>
			<item type="list">
				<item type="number">0.00026982270846323634</item>
				<item type="number">-5.353193883034683e-05</item>
				<item type="number">0.0006880883198446524</item>
			</item>
			<item type="list">
				<item type="number">0.0002715597149923652</item>
				<item type="number">-3.9573188483468445e-05</item>
				<item type="number">-0.0006883234633608339</item>
			</item>
		</item>
		<item type="list">
			<item type="list">
				<item type="number">-0.00802112952166977</item>
				<item type="number">-0.04167841556909728</item>
				<item type="number">-0.00043447274116151615</item>
			</item>
			<item type="list">
				<item type="number">0.006223084279329666</item>
				<item type="number">0.041984350544632267</item>
				<item type="number">0.00043531188211665627</item>
			</item>
			<item type="list">
				<item type="number">0.0012704329483289917</item>
				<item type="number">-0.00021523695656846455</item>
				<item type="number">-6.105304234869537e-07</item>
			</item>
			<item type="list">
				<item type="number">0.0002628965700806717</item>
				<item type="number">-5.265579357758173e-05</item>
				<item type="number">0.0007202155623585066</item>
			</item>
			<item type="list">
				<item type="number">0.00026471573171611164</item>
				<item type="number">-3.804221969141814e-05</item>
				<item type="number">-0.0007204441728836024</item>
			</item>
		</item>
		<item type="list">
			<item type="list">
				<item type="number">-0.008208778175462467</item>
				<item type="number">-0.04276884903895402</item>
				<item type="number">-0.0004457436676862024</item>
			</item>
			<item type="list">
				<item type="number">0.006407298598530178</item>
				<item type="number">0.04307537571986424</item>
				<item type="number">0.000446589496854532</item>
			</item>
			<item type="list">
				<item type="number">0.001289188962684624</item>
				<item type="number">-0.00021848859999774487</item>
				<item type="number">-6.254896659871689e-07</item>
			</item>
			<item type="list">
				<item type="number">0.000255197304073276</item>
				<item type="number">-5.166993140800819e-05</item>
				<item type="number">0.000754084673194379</item>
			</item>
			<item type="list">
				<item type="number">0.0002570933176954984</item>
				<item type="number">-3.636814713852348e-05</item>
				<item type="number">-0.0007543050127661689</item>
			</item>
		</item>
		<item type="list">
			<item type="list">
				<item type="number">-0.008400892880234585</item>
				<item type="number">-0.043884615952371246</item>
				<item type="number">-0.00045735212611210915</item>
			</item>
			<item type="list">
				<item type="number">0.006595894853031843</item>
				<item type="number">0.04419174115867827</item>
				<item type="number">0.0004581976205154556</item>
			</item>
			<item type="list">
				<item type="number">0.0013097161945097564</item>
				<item type="number">-0.00022204399558558186</item>
				<item type="number">-6.35975111747342e-07</item>
			</item>
			<item type="list">
				<item type="number">0.0002466476445475535</item>
				<item type="number">-5.055129598481883e-05</item>
				<item type="number">0.0007898111653765787</item>
			</item>
			<item type="list">
				<item type="number">0.0002486341968759673</item>
				<item type="number">-3.452991702319334e-05</item>
				<item type="number">-0.0007900206846789304</item>
			</item>
		</item>
		<item type="list">
			<item type="list">
				<item type="number">-0.008597820542459604</item>
				<item type="number">-0.045026356159276665</item>
				<item type="number">-0.0004690315722888913</item>
			</item>
			<item type="list">
				<item type="number">0.006789233158871702</item>
				<item type="number">0.045334112972526056</item>
				<item type="number">0.0004698682993645706</item>
			</item>
			<item type="list">
				<item type="number">0.0013320956004274937</item>
				<item type="number">-0.00022594075109285165</item>
				<item type="number">-6.399139632662141e-07</item>
			</item>
			<item type="list">
				<item type="number">0.00023719739877134496</item>
				<item type="number">-4.930236029621801e-05</item>
				<item type="number">0.00082748232480682</item>
			</item>
			<item type="list">
				<item type="number">0.00023929438888661278</item>
				<item type="number">-3.2513697018841427e-05</item>
				<item type="number">-0.0008276791378552658</item>
			</item>
		</item>
		<item type="list">
			<item type="list">
				<item type="number">-0.008795886511073967</item>
				<item type="number">-0.04619435979688123</item>
				<item type="number">-0.00048130226286110747</item>
			</item>
			<item type="list">
				<item type="number">0.006983737174775339</item>
				<item type="number">0.04650270473825429</item>
				<item type="number">0.0004821458811821512</item>
			</item>
			<item type="list">
				<item type="number">0.0013564245602360606</item>
				<item type="number">-0.00023014320049006656</item>
				<item type="number">-6.585485716944848e-07</item>
			</item>
			<item type="list">
				<item type="number">0.00022677099723940008</item>
				<item type="number">-4.789704677929909e-05</item>
				<item type="number">0.0008672059370035455</item>
			</item>
			<item type="list">
				<item type="number">0.0002289537769712361</item>
				<item type="number">-3.0304685246546917e-05</item>
				<item type="number">-0.0008673910067080327</item>
			</item>
		</item>
		<item type="list">
			<item type="list">
				<item type="number">-0.009004144262688907</item>
				<item type="number">-0.04739096528221246</item>
				<item type="number">-0.0004939093468123481</item>
			</item>
			<item type="list">
				<item type="number">0.0071882062078673075</item>
				<item type="number">0.047699968487004606</item>
				<item type="number">0.0004947574689743583</item>
			</item>
			<item type="list">
				<item type="number">0.0013830343947604374</item>
				<item type="number">-0.00023476811804254636</item>
[truncated: 3,551,289 more chars]
