# Supplementary material for: Heavy-atom tunnelling in singlet oxygen deactivation predicted by instanton theory with branch-point singularities
Source: Nat Commun. 2024 May 21;15:4335. doi: 10.1038/s41467-024-48463-2 (PMC11522392; doi:10.1038/s41467-024-48463-2)
Supplement: Supplementary file 4 — Supplementary Dataset 1 [file 41467_2024_48463_MOESM4_ESM.tar › SI_data/instantons/branch-point/O2-D2O.xyz]

5
-225.707478432899989684  
O 1.1736182623960622617431681646849 -0.99093076233262167296089728552033 -0.0068691748312786418684261491307552
O 1.3816957438474579689113852509763 0.22984238191605393941685520076135 0.0058170906363870216598810358732408
O -1.5714151722613425299357459152816 0.10830192250955028576697714015609 0.00086255727624385029276427028221974
D -2.140852380738442306551405636128 0.19945372611508047078210381641838 0.75114326382632679024453636884573
D -2.1389917141649439358275230915751 0.21468671775351455544011969323037 -0.74882247371475008090868641374982
5
-225.707478414799993516  
O 1.173618020357805935560691068531 -0.99093167632694079127730901745963 -0.0068691844420187327807658661527057
O 1.381695816964597423037730550277 0.22984332467435902858099439072248 0.0058171003264581543079625447489889
O -1.5714150539764606406833991059102 0.10830190247780781265252159073498 0.00086255722292796939421055668617555
D -2.1408521797677755316158254572656 0.19945369074537575015959589563863 0.7511433317278678467587837985775
D -2.1389915130097501005934645945672 0.21468668377694941074018686322233 -0.74882254182286966948112194586429
5
-225.707478360200013867  
O 1.173617294100196772888011764735 -0.99093441911296686885890494522755 -0.006869213281791132844067426788115
O 1.3816960364513140024911308501032 0.22984615372477570915954458996566 0.0058171294030703616859123705751244
O -1.5714146991277351261828698625322 0.10830184239039382376734721447065 0.0008625570632546916477120801935996
D -2.140851576799133848538758684299 0.19945358472524357673627548592776 0.75114353550263979197865182868554
D -2.1389909094939634215393198246602 0.21468658191465769813355279893585 -0.74882274621041711171187671425287
5
-225.707478269000006321  
O 1.1736160832150477340007910243003 -0.9909389930609822094709215889452 -0.0068692613752330180382221769264106
O 1.3816964027076332754973009286914 0.22985087143898480510628701267706 0.0058171778908640203384350364501643
O -1.5714141077363228404806250182446 0.10830174225099678531059055330843 0.00086255679723343248177513942209771
D -2.1408505717163679449299706902821 0.19945340803245928396059127862827 0.75114387535034987664062100520823
D -2.1389899035009150018993295816472 0.21468641214846687081951870368357 -0.74882308707719991147655491658952
5
-225.707478140900008157  
O 1.1736143870218376239478175193653 -0.99094540212261750244948643739917 -0.0068693287634189453133570779641559
O 1.3816969164004648806809427696862 0.22985748177094725286373488870595 0.0058172458309260028849752011126384
O -1.5714132798374613741998473415151 0.10830160206576219805718608313327 0.00086255642486992147120045126840182
D -2.1408491643259290881928791350219 0.19945316062998189043931063224591 0.75114435160423342896507392651984
D -2.1389884948362340999494790594326 0.21468617444810894623330455033283 -0.74882356475659650474341333392658
5
-225.707477975500012235  
O 1.1736122045670351887736160279019 -0.99095365183489458882348799306783 -0.0068694155039057411618608206538283
O 1.3816975784642744340402487068786 0.22986599026095816400427906955883 0.0058173332807698761512393836881074
O -1.5714122154804393005633755819872 0.10830142184327941345944879003582 0.00086255594620860017145841380781235
D -2.1408473543573651731719564850209 0.19945284246596806099205423379317 0.75114496473171032953075609839289
D -2.1389866832275141739216905989451 0.21468586877122622369462590086187 -0.74882417971603620898690678586718
5
-225.707477772200007848  
O 1.1736095346234407532648447158863 -0.99096374932396691370684038702166 -0.0068695216707656695312445016554648
O 1.3816983901017310110148628155002 0.229876404039369874876541643971 0.0058174403144839138476984707892825
O -1.5714109147285666434612494413159 0.10830120159458821171849507436491 0.00086255536126791942670016810623679
D -2.140845141462658585140843570116 0.19945245347378573463892337258585 0.75114571533499319144766559475102
D -2.1389844683252126067429799149977 0.21468549506341808030818185670796 -0.74882493255800552933720837245346
5
-225.707477530299996715  
O 1.1736063756892725074010286334669 -0.99097570331048046021749087231001 -0.0068696473546375489208082321113125
O 1.3816993527846197498121227908996 0.2298887318319694228474503461257 0.0058175670227191417227530223499343
O -1.5714093776590545292748402061989 0.10830094133315047721932700142133 0.00086255467017276349784432598610806
D -2.1408425252167910812772788631264 0.19945199357203327594767472419335 0.75114660415217227029671676064027
D -2.1389818497029438049139571376145 0.2146850532583632620298175197604 -0.74882582402168307300627247968805
5
-225.707477249100008976  
O 1.1736027259870800421026615367737 -0.99098952411600360612453641806496 -0.0068697926628111007085752959255842
O 1.3817004682548861271840223707841 0.22990298396640537759161304620648 0.0058177135127851454729497326923138
O -1.5714076043630722523403164814226 0.1083006410748652975639672035868 0.00086255387295316250824417370068886
D -2.1408395051178961132620770513313 0.19945146266455174299814245841844 0.75114763205851076133257038236479
D -2.1389788268565919082675463869236 0.21468454327767030886953136814554 -0.74882685498272816282394614972873
5
-225.707476927500010788  
O 1.1735985834622701950991086050635 -0.99100522367146570701379459933378 -0.0068699577193061887175895563473205
O 1.3817017385259326989199735180591 0.22991917238062709039070341532351 0.005817879908722895301864674877379
O -1.5714055949454464045089707724401 0.10830030083804892404586439624836 0.00086255296964981307064612714441409
D -2.1408360805874866450437821185915 0.19945086064045322582494179641799 0.75114880006788287136743065275368
D -2.1389753992050519748602255276637 0.2146839650310334024485570125762 -0.74882802645550594622392281962675
5
-225.707476564600000302  
O 1.1735939457816937370182586164447 -0.99102281552529858377198479502113 -0.0068701426649565716653356162169075
O 1.3817031658843399455349754134659 0.22993731063104042022793294108851 0.0058180663513868989544786103351726
O -1.5714033495248884708672676424612 0.10829992064340258905996705607322 0.00086255196030782168171296975245355
D -2.1408322509707793379618578910595 0.19945018737415098897258758370299 0.75115010933461390241205890561105
D -2.1389715660905070926389726082562 0.21468331841630036715962148718972 -0.74882933959486497332846965946374
5
-225.707476159099996948  
O 1.1735888103318177222433860151796 -0.99104231485398897039118537577451 -0.0068703476575158288486289137608765
O 1.3817047528915031850971217863844 0.22995741390307181117869106401486 0.0058182729986087288950868945391903
O -1.5714008682336819688885043433402 0.10829950051399581112399062021723 0.00086255084488601316185935052871514
D -2.1408280155371732789149064046796 0.19944944272554240849437690030754 0.75115156115582282225773269601632
D -2.1389673267790128008414285432082 0.21468260331937524809653439206159 -0.74883079569821620058434064048924
5
-225.707475709699991739  
O 1.1735831742170217406595611464581 -0.99106373847404105603686730319168 -0.0068705728699426987446385872715382
O 1.3817065023854910865708234268823 0.2299794990231042446371390042259 0.0058185000233650814582819776887845
O -1.5713981512176260491031598576228 0.10829904047528685073764620483416 0.00086254962361315471158079715152667
D -2.1408233734817767590641324204626 0.19944862654020623082828933547717 0.75115315697253637328145714491257
D -2.1389626804605597065744859719416 0.21468181961405718993773916736245 -0.74883239620854602502930674745585
5
-225.707475214800012964  
O 1.1735770342581826053418581068399 -0.99108710487865037119803446330479 -0.0068708184891569674263012146298024
O 1.3817084174818912156723627049359 0.23000358449553856554636865894281 0.0058187476124554231640684243132
O -1.5713951986351049061596540923347 0.10829854055447205030127122427075 0.00086254829611403995449220305502536
D -2.1408183239307487788494199776324 0.19944773865112980226754757495655 0.75115489837184590271590423071757
D -2.1389576262466483136392980668461 0.21468096716239540300286137153307 -0.74883414270901005327374377884553
5
-225.707474672899991219  
O 1.1735703869779365859926656412426 -0.99111243413097183108106946747284 -0.0068710847228868705480198109114554
O 1.3817105015901833819924604540574 0.2300296903935331871426939187586 0.0058190159746003711910278255459161
O -1.5713920106624643668880025870749 0.10829800078356149883873627004505 0.00086254686264362271774092105758314
D -2.1408128659054601605760126403766 0.19944677886994657822761212173646 0.7511567870792905665666694403626
D -2.1389521631763717124385948409326 0.21468004581910110628584220648918 -0.74883603693505340626046518082148
5
-225.707474082099992074  
O 1.1735632286063490958838428923627 -0.99113974808054094989273608007352 -0.0068713717959269469959249221346909
O 1.3817127584044832655507661911543 0.23005783858087200388631288205943 0.0058193053340437920703531737842695
O -1.5713885874833455336130327850697 0.10829742119500111730001634668952 0.00086254532253313620157597618742784
D -2.1408069983816386816499743872555 0.19944574699219161373342501519801 0.75115882499510344683102402996155
D -2.1389462902134832589240431843791 0.21467905541781515110777434074407 -0.74883808077722557872135666912072
5
-225.707473440400008258  
O 1.1735555551075129709914790510084 -0.99116907020555133911443590477575 -0.0068716799545699407819610016190381
O 1.3817151918813006528097275804612 0.23008805254803996187540349183109 0.0058196159376417769260037005096819
O -1.5713849292978949723220694068004 0.10829680182327107440531932525118 0.00086254367782877250630385601581906
D -2.1408007202490817455498017807258 0.19944464281387108695042797990027 0.75116101415274083574757923997822
D -2.1389400062482213371595207718201 0.21467799579110358187961082876427 -0.74884027628970595280577526864363
5
-225.707472745800004077  
O 1.17354736213758692464637078956 -0.99120042573267264085501437875791 -0.0068720094610185637057364615998267
O 1.3817178062783241898614505771548 0.23012035753646334357291891592467 0.0058199480476385581639853228352877
O -1.5713810363172284745303386443993 0.10829614270518109209184842711693 0.00086254192861234834678596516965854
D -2.140794030330245512061537738191 0.19944346610782143214279926723975 0.75116335675923151526944820943754
D -2.1389333100973582091341995692346 0.21467686675661259987357709633216 -0.74884262568050230512994858145248
5
-225.707471995800005971  
O 1.1735386450538414226940631124307 -0.99123384162315830714362618891755 -0.0068723605955263739747396201096308
O 1.3817206061462083965807323693298 0.23015478052317550616834296306479 0.0058203019443331610940917109076054
O -1.5713769087647251332384712441126 0.10829544387968063900995474568845 0.00086254007497625455325174215204243
D -2.1407869273755708583450996229658 0.19944221663266639699152449338726 0.75116585518564693568777101972955
D -2.1389262005052880333266784873558 0.21467566812109850626910656501423 -0.7488451313217812099765069433488
5
-225.707471188099987103  
O 1.1735293989116841739672736366629 -0.99126934659104171121413173750625 -0.0068727336565542187715727173724645
O 1.381723596331482228904974363104 0.23019135023901599046425303640717 0.0058206779262356556775559468519532
O -1.5713725468759183190314843159285 0.10829470538784526090214654914234 0.00086253811701922930912922460322534
D -2.1407794100636730050268852210138 0.19944089413279508793408467681729 0.75116851197091871750188829537365
D -2.1389186761441649764492467511445 0.21467439968049853438181173714838 -0.74884779575364934789405424453435
5
-225.707470319900011191  
O 1.1735196185473011354361005942337 -0.99130697101377651669906754250405 -0.0068731289583085445477061981023326
O 1.3817267818957970071380714216502 0.23023009708156941255374761112762 0.0058210763077373795307267734244761
O -1.5713679509015303636942917364649 0.10829392727378932270720923725094 0.00086253605559450253602998825996906
D -2.1407714769931236453714973322349 0.19943949832662924426252004650451 0.75117132982440926181055829147226
D -2.1389107356129839487834942701738 0.21467306120618720455262007362762 -0.74885062169371297002840037748683
5
-225.707469388399999843  
O 1.1735092984000308202752194119967 -0.99134674717807247379397495024023 -0.0068735468367492795829787333161676
O 1.3817301682893425862630465417169 0.23027105335661829377258413842355 0.0058214974248755784261288859227079
O -1.5713631210998080245389019182767 0.10829310958239669882008371359916 0.00086253389059220747416695251885699
D -2.1407631267038711442296516906936 0.19943802893101267303954671206156 0.75117431163632930601892212507664
D -2.1389023774436206615234823402716 0.2146716524734187947487384917622 -0.74885361203192413181994879778358
5
-225.707468390400009639  
O 1.1734984325968993434941012310446 -0.99138870919048149854546636561281 -0.006873987646365444480200945776005
O 1.3817337612690780979107785242377 0.23031425319060147560712437098118 0.0058219416322006058497895431003144
O -1.5713580577409280714107353560394 0.10829225236078417193841261223497 0.00086253162211744971790694513913422
D -2.1407543576665464257757776067592 0.19943648564814281387569394610182 0.75117746047816491561377461039228
D -2.1388936000985179219924248172902 0.21467017324787932008867130662111 -0.74885676984109106335552041855408
5
-225.707467322700011891  
O 1.1734870149471154920917115305201 -0.99143289300433090627251431214972 -0.0068744517608636465655358449566847
O 1.3817375669038172159019950413494 0.23035973255774436219134315706469 0.0058224093034647027636308003195609
O -1.5713527611059614486066493554972 0.10829135565797537443799569700786 0.00086252925029892601668790597102543
D -2.1407451682852061125572618038859 0.19943486816722863497197693050111 0.75118077961008722365221501604537
D -2.1388844019728256995449555688538 0.21466862328508590218589802134375 -0.74886009838276890171471222856781
5
-225.707466181799986771  
O 1.1734750388387433783776714335545 -0.99147933656301623361883912366466 -0.0068749395799692220032639511373418
O 1.381741591674705116332688703551 0.23040752942318107332475562998297 0.0058229008390196868374943939272725
O -1.5713472314812417796048293894273 0.10829041952331328046987835023174 0.0008625267722955425823277986197013
D -2.1407355569089134839089183515171 0.19943317616849548512547585232824 0.75118427250169228504006468938314
D -2.1388747814049242634837355581112 0.21466700234030564042875255381659 -0.74886360110896732500407324550906
5
-225.707464963700005001  
O 1.173462497430213691274047960178 -0.99152807958579181057956475342507 -0.0068754515154011482808149580137069
O 1.3817458422886621516312288804329 0.23045768352919429600156320248061 0.0058234166506638740043455548800466
O -1.5713414691677713985740183488815 0.10828944400932809244419985361674 0.00086252418840228057671931649608155
D -2.14072552181168695994983863784 0.19943140931423211648088056335837 0.75118794280865863743912314021145
D -2.1388647366610649136475785780931 0.21466531015120626779690837793169 -0.74886728167833704894462698575808
5
-225.707463664599998765  
O 1.1734493835657151539209053225932 -0.9915791637786469658877308575029 -0.0068759880029398510320470805368132
O 1.3817503257601131405607475244324 0.23051023660549951888043551662122 0.0058239571739402305403099369129905
O -1.5713354744748406766063908435171 0.10828842916993094980249168202135 0.00086252149953699628563003054537717
D -2.1407150612125867006341195519781 0.19942956726189145499894550539466 0.75119179439300221012842939671827
D -2.1388542659431752923637759522535 0.21466354644379812000032359264878 -0.74887114395829712520935572683811
5
-225.707462280100003227  
O 1.173435689837352136066783714341 -0.9916326325601405589083015001961 -0.0068765494887265644560758737213746
O 1.381755049352671349538468348328 0.23056523209685655939615855913871 0.0058245228548346001870572585801256
O -1.571329247727416777991038543405 0.10828737506093287501496291724834 0.00086251870566679241306151659784973
D -2.140704173249910802212525595678 0.19942764964429779417365296012576 0.75119583132287759408285410245298
D -2.1388433673863960216010582371382 0.21466171093395358671074291123659 -0.74887519201550645231435510140727
5
-225.707460805700009132  
O 1.173421408276442035045761258516 -0.99168853173233550979404071767931 -0.0068771364553513085818292616124836
O 1.3817600208778499926154381682863 0.23062271583089194448845660190273 0.0058251141711249667873295798870004
O -1.5713227892503145444180745471385 0.10828628173877860585427868045372 0.00086251581441454307913607735258665
D -2.1406928560369240521765732410131 0.19942565609378079538593908637267 0.7512000579025027713342410606856
D -2.1388320390497925771455811627675 0.21465980333807019309055874600745 -0.74887943017650537846918723516865
5
-225.707459236500000088  
O 1.1734065306936440897800366656156 -0.99174690885833582942865405129851 -0.0068777493914777580383268507091543
O 1.3817652483648825700868201238336 0.23068273539825345785914123553084 0.0058257316114872677303981873819794
O -1.5713160993808428234075336149544 0.10828514926263144158014029017068 0.00086251282371143441363853243686322
D -2.1406811076045921815591555059655 0.19942358622064013107255675549823 0.75120447867166850741682537773158
D -2.1388202789522168245639477390796 0.21465782335726127372232951984188 -0.74888386296475351056045610675937
5
-225.707457567200009407  
O 1.1733910486980503318221735753468 -0.99180781322939959299134216053062 -0.0068783887982384007628300359726836
O 1.3817707400433421049967819271842 0.23074534011751340889517791765684 0.0058263756831460787252718880324664
O -1.5713091784735984113297035946744 0.10828397769668213213023477692332 0.00086250972749600074256093318325611
D -2.1406689258909201711844616511371 0.19942143961156019726921329038305 0.75120909838886351650444339611568
D -2.138808085058415908719098297297 0.21465577067816651868348287734989 -0.74888849513898270160439096798655
5
-225.707455792600001132  
O 1.1733749532096566792205294404994 -0.99187129702250165230736911325948 -0.0068790552280865906523144026607497
O 1.3817765048152821361071573846857 0.23081058219604552728121404925332 0.0058270469379660605122039918057908
O -1.5713020268644388721668292419054 0.10828276709792081233807437001815 0.00086250652758773410557630034745102
D -2.1406563088609202871737124951323 0.19941921586685248946047011031624 0.75121392208416992719577365278383
D -2.1387954553229668874791968846694 0.21465364500647077239392501724069 -0.74889333173904892859695792139973
5
-225.707453906599994298  
O 1.1733582350483622303016773003037 -0.99193741403066282291689503836096 -0.0068797492405419128844168419334437
O 1.3817825516833197596611171320546 0.2308785154563223751544853712403 0.0058277459360638987628799867479756
O -1.5712946449149669536637929923018 0.10828151752944617514096137256274 0.00086250322354347239411226366812002
D -2.1406432543770748111455759499222 0.19941691456527288472955206088955 0.7512189550254732006706603897328
D -2.138782387602248480362732152571 0.21465144602842914367535342989868 -0.74889837803405967520120611879975
5
-225.707451903100007939  
O 1.1733408845650206142607885340112 -0.99200622032421847951155768896569 -0.0068804714133275067522443890766226
O 1.381788890108926803890199153102 0.23094919599953908639911048794602 0.0058284732555844978238446252305494
O -1.5712870329856396534040641199681 0.10828022905627013305895900430187 0.00086249981320446695090553568263658
D -2.14062976027118789801306775189 0.19941453526900376758135280397255 0.75122420276257195759228579845512
D -2.1387688797115051997366208524909 0.21464917342050124360319784955209 -0.74890363956001959611086249424261
5
-225.707449775599997110  
O 1.1733228916052791390711718122475 -0.99207777431080323982115487524425 -0.0068812223643716441748297008018653
O 1.3817955300489637160410438809777 0.23102268226957556329637100134278 0.0058292295124074558834714743227323
O -1.5712791914340094034940875644679 0.10827890173953901020720280712339 0.00086249629951858563722821848784861
D -2.1406158243542123820191136474023 0.19941207753284037607066636610398 0.75122967113969985053500977301155
D -2.138754929431916362858601132757 0.21464682685445932164292059951549 -0.74890912216830307635007102362579
5
-225.707447516999991421  
O 1.1733042459091815867822106156382 -0.99215213631260357196595123241423 -0.0068820027193274456098204261422779
O 1.3818024815636558155773627731833 0.23109903462231476400923213532224 0.005830015334598304815871827599949
O -1.5712711206299891930626699831919 0.1082775356433451074966711757952 0.00086249268284413547862310434055644
D -2.140601444359941485373610703391 0.19940954090557669320382672140113 0.75123536626056508502813358063577
D -2.1387405345058789762902051734272 0.21464440600491735411381455378432 -0.74891483198462172055087648914196
5
-225.707445119999988492  
O 1.1732849365169266686592663972988 -0.99222936935827843463187036832096 -0.006882813134491569569128888161913
O 1.3818097554010095873167074387311 0.23117831612323064272018768861017 0.0058308313776812741371924353472878
O -1.5712628209383940891541442397283 0.10827613083078348188426076603719 0.00086248896176460481885484021802313
D -2.1405866180110351137955149170011 0.19940692492569359051124422421708 0.75124129455478538819335199150373
D -2.138725692631612940175500625628 0.21464191053995873570414687492303 -0.74892077542120971678230034740409
5
-225.707442576799991230  
O 1.1732649522105944583927339408547 -0.99230953864783144613426202340634 -0.006883654286766752172788130792469
O 1.3818173625630161271971019232296 0.23126059200965778939185213403107 0.0058316783182939110549702910191172
O -1.5712542927224832922661335032899 0.10827468736373863089639257850649 0.00086248513868760769661425680254752
D -2.1405713430171955380387771583628 0.19940422913215083422500129017862 0.75124746278167442437023737511481
D -2.1387104014998157275329049298307 0.21463934013271951384282942854043 -0.74892695925439445314708564183093
5
-225.707439878999991834  
O 1.1732442814945678311033816498821 -0.99239271144694274351394369659829 -0.0068845268655446838559908151466971
O 1.38182531432463684417655258585 0.23134592958476676849421949100361 0.0058325568463669834676221803704266
O -1.5712455363573127886667180064251 0.10827320530977103951730811104426 0.00086248121176475494014529443731476
D -2.1405556170189261600000918406295 0.19940145303584039249145121175388 0.75125387801864618175784471532097
D -2.1386946587391637564223856315948 0.21463669443802851910518825206964 -0.74893339055119290126327769030468
5
-225.707437017899991361  
O 1.1732229122972488433163107401924 -0.99247895774743100094639203234692 -0.0068854316015823525259920145913384
O 1.381833622524813787180164581514 0.23143439887897410134343090248876 0.0058334676922728746079060968554586
O -1.5712365522061590983327050707885 0.10827168473200940446155016161356 0.00086247718214638884916267702607229
D -2.1405394376679951484732100652764 0.19939859615538205184215314602625 0.75126054767250594057514945234288
D -2.1386784619652630112796032335609 0.21463397312942170125360519250535 -0.7489400767244908108111189903866
5
-225.707433984200008581  
O 1.1732008320767068898504703611252 -0.99256835009961097426867127069272 -0.0068863692541608232874916772914275
O 1.3818422994628418720708395994734 0.2315260724858929364255999416855 0.0058344116158153521214946302109183
O -1.5712273406218342230999951425474 0.10827012569177828227307003317037 0.00086247304878788561780661447997431
D -2.1405228026061799972978860751027 0.1993956579960697861331198055268 0.75126747956523387550475945317885
D -2.1386618088076745358705466060201 0.21463117587073896053162513908319 -0.74894702559212344983308184964699
5
-225.707430767900007140  
O 1.173178027924729249775737116579 -0.99266096342201715074793355597649 -0.0068873406069225101208686190545905
O 1.3818513577991293761471069956315 0.2316210253690442200102950209839 0.0058353894012962929244148213570043
O -1.5712179019598981888350408553379 0.10826852824788466000960340807069 0.000862468810537526443284195298844
D -2.1405057094439374765215688967146 0.19939263806137072498891882332828 0.75127468185789259003115603263723
D -2.1386446968643166854917581076734 0.2146283023342564211244365424136 -0.74895424531124388245473255665274
5
-225.707427358899991532  
O 1.1731544865913101638454918429488 -0.99275687507834520229010877301334 -0.006888346465984796808401657841614
O 1.3818608105310652423014516898547 0.23171933493219598609869080974022 0.0058364018555332516230427231107569
O -1.571208236573108152356326172594 0.10826689246651174935998085402389 0.00086246446701430338338534298259219
D -2.1404881557893356003319240699057 0.19938953584423968479200084402692 0.75128216311390039194861856231
D -2.1386271237195555450227857363643 0.21462535218319395147190675743332 -0.7489617444478053887024771029246
5
-225.707423745800014103  
O 1.1731301941834832991418124947813 -0.99285616533386411575179408828262 -0.006889387658785515143600175491656
O 1.3818706712854498253051360734389 0.23182108148672309066995467219385 0.0058374498048181858167460234199098
O -1.5711983447966710869536655081902 0.10826521840466486745757634935217 0.00086246002058569591446068880458142
D -2.1404701392693707973080563533586 0.19938635084423006471610051448806 0.75128993232088103759735986386659
D -2.1386090869706309014475209551165 0.21462232509913115041655373715912 -0.7489695319991328537057029279822
5
-225.707419917300001089  
O 1.1731051364718336760262218376738 -0.99295891691699178505103873249027 -0.0068904650482719646820140013687706
O 1.3818809540188725648590661876369 0.23192634780902166014016074768733 0.0058385341122060684798666940764633
O -1.571188226956215627794222200464 0.10826350611980702087766559316151 0.00086245547121689930362975484712251
D -2.1404516575184335813730740483152 0.19938308254632700067254802434036 0.75129799889798765111237344171968
D -2.1385905842305206192577315960079 0.21461922075972436618762628768309 -0.74897761738495838290674555537407
5
-225.707415860800011842  
O 1.1730792987415887829172334022587 -0.99306521544038339754933986114338 -0.0068915795216764712260992808978699
O 1.3818916731658008600902576290537 0.23203521955821443389922364985978 0.0058396556648122191837679828552155
O -1.5711778833638661012628290336579 0.10826175566743875822162124222814 0.00086245082069440681324379305294769
D -2.1404327081976988189637722825864 0.19937973044433593416968619749241 0.75130637273050526747653066195198
D -2.1385716131332968004130634653848 0.21461603886140737107446341269679 -0.74898601050382440647013027046341
5
-225.707411563300013313  
O 1.1730526658425475261537940241396 -0.993175149092436870823519257101 -0.0068927320036263313787761042306101
O 1.3819028435884950223311307127005 0.23214778497214955121918933400593 0.0058408153868603441757900718300789
O -1.5711673143211868364232941530645 0.10825996710180241233700826342101 0.00086244607001425893297308356011399
D -2.1404132889725402399960785260191 0.19937629402362458397313105251669 0.75131506415736248882808467897121
D -2.1385521713320909675815073569538 0.21461277909533249541595978371333 -0.74899472169936454069016917856061
5
-225.707407011199990166  
O 1.1730252220248438277394598117098 -0.99328880908203021071756211313186 -0.0068939234256154722710330240431631
O 1.3819144807370435934501529118279 0.23226413531150910674050180659833 0.0058420142108110773362938950015177
O -1.5711565201065982311234847657033 0.10825814046897871967267690251902 0.0008624412169052482436334972071279
D -2.140393397566711097823599629919 0.19937277278775367150842612318229 0.75132408404665318446546962150023
D -2.1385322565113700221672843326814 0.21460944118059696594791319057549 -0.74900376182931294177791414767853
5
-225.707402189699990913  
O 1.1729969510891782302763886036701 -0.99340628941787600947321834610193 -0.0068951547713462244329485351101994
O 1.3819266005029551269700505145011 0.2323843646385456707115224617155 0.005843253120885664834982531345986
O -1.5711455009774559776758451334899 0.10825627581417486544612671650611 0.00086243626225527994597769287921096
D -2.1403730317448501629939983104123 0.19936916622825420764009152208018 0.75133344379484834352211919394904
D -2.1385118664184323833410417137202 0.21460602484147950352877387558692 -0.7490131423013131062305092200404
5
-225.707397083600000087  
O 1.1729678363885702729874083161121 -0.99352768701396487749377683940111 -0.0068964270431749637169094313549067
O 1.381939219216645531318476969318 0.23250856992059470984557378869795 0.0058445331154072157481271787560217
O -1.5711342571672946011318572345772 0.10825437317970543205092326388694 0.00086243121033823108220750519592457
D -2.1403521893592074576417871867307 0.19936547384453182085728428774019 0.75134315533253881458364276113571
D -2.1384909988324070084786399092991 0.21460252981890373669138227796793 -0.74902287504786613236973380480777
5
-225.707391676500009225  
O 1.1729378607237634923876612447202 -0.99365310186799626901432702652528 -0.0068977412753877791889989268270256
O 1.3819523537547198088759614620358 0.2326368512108934749615940518197 0.0058458552328158356822807029118394
O -1.5711227888852448142387174812029 0.10825243260259774513709629673031 0.00086242605778450917835414868406474
D -2.1403308682944777174839146027807 0.19936169513663024033256476741371 0.75135323117331898057358330333955
D -2.1384696516454861914269258704735 0.21459895587772434555340339557006 -0.74903297258879630859951248567086
5
-225.707385951399999158  
O 1.1729070063288422609559802367585 -0.99378263714666803529951266682474 -0.0068990985545937712902775373891018
O 1.3819660215462652441686941529042 0.23276931173382875428501392889302 0.0058472205591256452839044044367256
O -1.5711110963058623202215358105605 0.10825045411271705386724306663382 0.00086242080461253428722706582121305
D -2.1403090665426249827874016773421 0.19935782962368348014692287506477 0.75136368446809398413677172356984
D -2.1384478228045757930431136628613 0.21459530280350419539914241795486 -0.74904344807042932963270231994102
5
-225.707379889700007425  
O 1.1728752549128873550188245644676 -0.99391639899456551976442142404267 -0.0069004999873711952637633793017358
O 1.3819802405370842368625972085283 0.2329060576941029692132900663637 0.0058486302006299610567463531651811
O -1.5710991795727757835976490241592 0.10824843773423643844555641635452 0.00086241545163892683462103505576124
D -2.1402867821810143134086956706597 0.19935387683094313304721367785532 0.75137452899650747362159108888591
D -2.1384255103509541839912344585173 0.21459157040160031781894645064312 -0.74905431527663135504724323254777
5
-225.707373472900002298  
O 1.1728425877621804218620127358008 -0.99405449670825052344014238769887 -0.0069019466952281198143803742084401
O 1.3819950291024918342941418814007 0.23304719844343674273190458734462 0.005850085280891597835917217196311
O -1.5710870388055828694717774851597 0.10824638349256070213311176075877 0.00086240999615858722135430802779865
D -2.1402640133994621507440569985192 0.19934983629011385208862350282288 0.7513857792009953628920015944459
D -2.1384027124575952782947751984466 0.21458775850051015066100035255658 -0.74906558864467354119653919042321
5
-225.707366680500001621  
O 1.172808985551583971229661074176 -0.99419704296566735468587694413145 -0.0069034398521900120632155406497077
O 1.3820104062028681912721594926552 0.2331928467224855250350401547621 0.0058515869739722940756632141301452
O -1.5710746740665053611252233167761 0.10824429139917103592782865462141 0.00086240443831302378025621679924484
D -2.1402407585231739695075248164358 0.1993457075539158129817707276743 0.75139745023858128813998291661846
D -2.1383794274084588771245307725621 0.2145838669583278734975806401053 -0.74907728333299139489298568150843
5
-225.707359491099992965  
O 1.1727744281320042762928324009408 -0.99434415398677788999748372589238 -0.0069049806695207572096451009713292
O 1.3820263916098713963265254278667 0.23334311881880193118021793452499 0.0058531364912794148214203460156568
O -1.5710620853667986995816363560152 0.108242161452123009102166406592 0.00086239877646996363543679953167498
D -2.1402170160332687487425573635846 0.1993414902016025780362440400495 0.75140955806002918127006751092267
D -2.1383556536356245203478465555236 0.21457989567446131284889077051048 -0.74908941528052497282885724416701
5
-225.707351882300002899  
O 1.1727388949514652161099093063967 -0.99449594907707816737740813550772 -0.0069065703896565638561511057957887
O 1.3820430054923138474265442710021 0.23349813410469166807814644926111 0.0058547350751516321135103915196396
O -1.5710492726738549684739609801909 0.10823999364541599110811631589968 0.00086239301392719775515155467005002
D -2.1401927845564112651288724009646 0.19933718382446757866333086894883 0.75142211936036240604863678527181
D -2.1383313897285267657366603089031 0.21457584457472883565642973735521 -0.74910200120771264220564944480429
5
-225.707343830300004583  
O 1.1727023648733303495816926442785 -0.99465255115574569000358451376087 -0.0069082102984587469979294027666583
O 1.3820602685896401506937536396435 0.23365801556625970247793588896457 0.0058563840050801698605686951282223
O -1.5710362358924021553008287810371 0.1082377879642545531746478104651 0.00086238715697695253643850765712386
D -2.1401680629416501844275444454979 0.19933278803838139214832381185261 0.75143515168679941851337389380205
D -2.1383066344404375591636835451936 0.2145717136292477900116892897131 -0.74911505866115402074711937530083
5
-225.707335309999990614  
O 1.1726648161257711144855875318171 -0.99481408657526149141858695656992 -0.0069099016993359307220456955178634
O 1.3820782022678426148587504940224 0.23382288962314787261753679104004 0.0058580845924800194202131109477705
O -1.571022974867207544491520820884 0.10823554438523141918437886488391 0.0008623811977553808190422035551137
D -2.1401428501833250628294535999885 0.19932830247760868758177821291611 0.75144867345897536914378633809974
D -2.1382813867868342150302396476036 0.21456750285630016295002064907749 -0.74912860606161646437328727188287
5
-225.707326295000001437  
O 1.1726262263446376454822939194855 -0.99498068534337735790984424966155 -0.0069116459404378865344353854993642
O 1.3820968284722263685893040019437 0.23399288635678941461470969898073 0.0058598381834269706869289251471855
O -1.5710094893757760026176129031228 0.10823326286811849050728540078126 0.0008623751358344730871124950155604
D -2.1401171455391931885969825088978 0.19932372681465138075651566396118 0.75146270402670112265042234866996
D -2.1382556459506849577678622154053 0.21456321231770802970828526667901 -0.74914266273904117632298493845155
5
-225.707316757400008100  
O 1.1725865725413318063630185861257 -0.99515248114927601363888243213296 -0.0069134444094631737967593387850229
O 1.3821161697628496778378348608385 0.23416813953098883360759430161124 0.0058616461659145805557225017423661
O -1.5709957791194713028204432703205 0.10823094336094588041596864513849 0.00086236897118351822991155763986626
D -2.1400909485168737589333431969862 0.19931906075389924093421711859264 0.75147726372061474098273947674897
D -2.1382294113927304834987808135338 0.21455884212920622866604958289827 -0.74915724902616498415142132216715
5
-225.707306667900013508  
O 1.1725458310463390265709904269897 -0.99532961136128961232572009976138 -0.0069152985342081762371035935643704
O 1.382136249370868208430351842253 0.23434878658795474382081636122166 0.0058635099682319419267528814998514
O -1.5709818437235767429882571377675 0.10822858580033763165051396981653 0.00086236270543755264624680156870795
D -2.1400642588909493113646931305993 0.1993143040376716412787061472045 0.75149237387262735055060147715267
D -2.1382026828330014112111712165643 0.21455439246507629347249235252093 -0.74917238627179638665865013535949
5
-225.707295995599992011  
O 1.172503977575647615694265368802 -0.9955122172354740062161226887838 -0.0069172097885266594502473580519109
O 1.3821570911275637971726837349706 0.23453496886173541557951693903306 0.0058654310648143101122875542330348
O -1.5709676827188496783804794176831 0.10822619010412279361155185597454 0.00086235633509123654598382824332248
D -2.1400370767556045059620828396874 0.19930945645959396994584267304162 0.75150805693476396829311170222354
D -2.1381754603084353050235222326592 0.21454986356488575660605988559837 -0.74918809690474041929064696887508
5
-225.707284707799999524  
O 1.1724609871493680834930728451582 -0.99570044393543333249851912114536 -0.0069191796847464055383869485638115
O 1.38217871955087479030055419571 0.23472683159589521895149744068476 0.005867410966802998756319809103843
O -1.5709532955393321618231539105182 0.10822375617523691260224438792648 0.00086234986487371159506742923639422
D -2.1400094025580820300547202350572 0.19930451784196620557132462181471 0.75152433646198069094879201657022
D -2.1381477441977714271104105137056 0.21454525574216787298098552128067 -0.74920440450808734045295977921342
5
-225.707272770099990566  
O 1.1724168342004381848653338238364 -0.99589444046803932142353232848109 -0.0069212097621405071698474920083299
O 1.3822011597347774181088198020007 0.23492452387412024461532666919084 0.0058694512151667901228568879901104
O -1.5709386815215282684476960639586 0.10822128390346366644259035183495 0.00086234329070379340132640466620728
D -2.1399812370768525049413710803492 0.19929948806263561578155929510103 0.7515412372404790541935426517739
D -2.1381195352346291649325848993612 0.21454056938433727075299373154849 -0.74922133384909439524079743932816
5
-225.707260146399988798  
O 1.1723714922952550576695784911863 -0.99609436001360007750804470560979 -0.0069233016241509008625865106978381
O 1.3822244376221173300933742211782 0.23512819896350978243759755059727 0.0058715534134852432820994572182371
O -1.5709238398769751476891087804688 0.10821877314755651289246429769264 0.00086233661149182191853895806943342
D -2.1399525815281812413104489678517 0.19929436707647807391907690544031 0.75155878532947861803137357128435
D -2.138090834566984010933765603113 0.21453580496897062257488641989767 -0.74923891097942030281586767159752
5
-225.707246798600010607  
O 1.1723249343641064523779959927197 -0.99630035984276843485929475718876 -0.0069254568974994046293147675896762
O 1.3822485797824983766446393929073 0.23533801422052186280708951926499 0.0058737191897497891338031372754358
O -1.570908769699293161536957086355 0.10821622375079954780918711776394 0.00086232982490974457393667629290235
D -2.1399234375531532847958260390442 0.19928915488584955650885888189805 0.75157700813650729632087177378708
D -2.1380616437801172047272757481551 0.21453096305685570577281851001317 -0.74925716329818714545041302699246
5
-225.707232686600008265  
O 1.172277132637625784994384048332 -0.99651260142807673858555972401518 -0.0069276772664360183537346493665154
O 1.3822736134717663603055370913353 0.23555413120597770704200968339137 0.005875950228210417153329458983535
O -1.5708934699479926155873954485287 0.1082136355330010069053514598636 0.00086232293138077730030449652431912
D -2.1398938072845834490465222188504 0.1992838515616821570830552445841 0.75159593447960859613488082686672
D -2.1380319649261676495655137841823 0.21452604430690713765983446137398 -0.74927611962679918633511988446116
5
-225.707217767999992475  
O 1.1722280586109214972623249195749 -0.99673125045009525191375132635585 -0.0069299644542262610336091910312462
O 1.3822995666671742398534661333542 0.23577671569405428408927605232748 0.0058782482516863817853525198131592
O -1.5708779394380203431325071505853 0.10821100828695366657949961108898 0.00086231593089825648267010560488188
D -2.1398636933728329978521287557669 0.19927845724891618539587057057361 0.75161559466244776128718285690411
D -2.1380018005755934140665885934141 0.21452104947633501841330883053161 -0.74929581026532443566168240067782
5
-225.707201998599998660  
O 1.1721776830837271621277295707841 -0.99695647684899468821129175921669 -0.0069323202278200272280495042309667
O 1.382326468031050747953258905909 0.23600593771377970098157561551488 0.0058806150279916372808353131063086
O -1.5708621768315229605406102564302 0.10820834178430761840505880400087 0.000862308821725882540358554262383
D -2.1398330990356519976103299995884 0.19927297217690284614199924817513 0.75163602058069933775641402462497
D -2.137971153863137629969060071744 0.21451597944356981528812866599765 -0.7493162671025106469357979221968
5
-225.707185331599987421  
O 1.1721259759505027187032055735472 -0.99718845508680309386306817032164 -0.006934746415587629726762219917191
O 1.3823543471275123728503331221873 0.23624197182031114738975929867593 0.0058830523839281528841738122537208
O -1.570846180631091382196018457762 0.10820563576642612535483323199514 0.00086230160367694490882589652969159
D -2.1398020281176912682497004425386 0.19926739666275258833216810216982 0.75165724580007586830276977707399
D -2.1379400285360916633692340838024 0.21451083520586680664088419234758 -0.74933752369013273408882014336996
5
-225.707167717799990214  
O 1.1720729064272383812550515358453 -0.99742736415219412915433849775582 -0.0069372448582110017925583811404522
O 1.382383234172687602736573353468 0.23648499710006465335254688397981 0.0058855621603765614219261337325406
O -1.5708299491463433295024287872366 0.10820288993957986878324817325847 0.00086229427508835378331231158455239
D -2.1397704851201253539727531460812 0.19926173112657505348543907075509 0.75167930565066043424593544841628
D -2.1379084290075605068182085233275 0.21450561789955399638607502765808 -0.74935961534664430327978834611713
5
-225.707149105599995664  
O 1.1720184429568250017439368093619 -0.99767338747958012046268549966044 -0.0069398174523484217751656544237449
O 1.382413160143517449895966819895 0.23673519708700463404227321007056 0.0058881462562419975906302660462188
O -1.5708134804910252046994401098345 0.10820010397750398634109103568335 0.00086228683466329266848332535388977
D -2.1397384752624066805992697481997 0.19925597609160139445094728216645 0.75170223734810581728282841140754
D -2.1378763604302983836191742739175 0.21450032880181912897654683547444 -0.74938257929524287881406507949578
5
-225.707129440599999270  
O 1.171962553161391973333138594171 -0.99792671328714688261385390433134 -0.0069424661608344841873252661912375
O 1.3824441568202747721016976356623 0.2369927601014009677093952177529 0.0058908066343118228522235391153572
O -1.5707967725637703715335646847961 0.10819727751483561306589109562992 0.00086227928114849194084212680166956
D -2.1397060045676696837801955553005 0.19925013220244028322447604750778 0.75172608007855357126203443840495
D -2.1378438287233287873334575124318 0.21449496935888429094418938802846 -0.74940645471174172076445074708317
5
-225.707108665699990979  
O 1.1719052038683648309103091378347 -0.99818753438842311442869004167733 -0.0069451929925854298530918384813049
O 1.3824762567667707724439196681487 0.23725787906081713396488908074389 0.0058935453047344234928095474401744
O -1.570779823044886613914172812656 0.108194410149736700010869583366 0.00086227161398211987775042075554666
D -2.1396730798797980455105971486773 0.19924420022683467235147247720306 0.75175087508676918801597821584437
D -2.1378108406300411203915246005636 0.21448954116800850178137238799536 -0.74943128284622928525493534834823
5
-225.707086721100012028  
O 1.1718463610543639052963271751651 -0.99845604848114810625503423580085 -0.0069480000027484882518802322692864
O 1.3825094933836699073737008802709 0.23753075176954963065867332261405 0.0058963643216786848499921802613244
O -1.570762629365715756790677914978 0.10819150143781861017622247800318 0.00086226382991927961498002108697847
D -2.1396397089893879339683735452127 0.19923818106417381934569732493401 0.75177666586431235451470911357319
D -2.1377774038134469414274008158827 0.21448404601267428981614671101852 -0.74945710715672642088236443669302
5
-225.707063543700002128  
O 1.1717859899033495896247814016533 -0.99873245802732424358794105501147 -0.0069508892885170019820817444156091
O 1.3825439008490905123949232802261 0.23781158079996150833679280367505 0.0058992657830155411854966551743473
O -1.5707451886942793706225529604126 0.10818855088697659772023484947567 0.00086225592771717741568532344942355
D -2.1396059006626124698868807172403 0.19923207576465523649389410820731 0.75180349822159109329788861941779
D -2.1377435269314268850848748115823 0.21447848587431014855120281481504 -0.74948397344915262952014245456667
5
-225.707039067399989563  
O 1.1717240547130551853172164555872 -0.99901697047087700820355848918553 -0.0069538630066766967535718535486922
O 1.3825795142104986279463219034369 0.23810057370842926949272566616855 0.0059022518458767166127376668782745
O -1.5707274979180918528243182663573 0.1081855579571660980198188894974 0.00086224790407635188132368098123948
D -2.1395716647201417082158059201902 0.19922588553671807809486438145541 0.75183142045207351777946769288974
D -2.1377092196809268642709866981022 0.21447286294019177188552305324265 -0.74951192999352034274096467925119
5
-225.707013222900002347  
O 1.1716605189657620655907521722838 -0.99930979822611654128650116035715 -0.0069569233670094066460110049376908
O 1.3826163693172484059346061258111 0.23839794302141395498928488905221 0.0059053247201094902565920996551085
O -1.5707095536245074818282319029095 0.10818252205978523550200520730868 0.00086223975668046177415343445105123
D -2.1395370121319920997393637662753 0.19921961175465799365191799097374 0.75186048343627887025064637782634
D -2.1376744928855391236766081419773 0.21446717961974320898477230912249 -0.74954102765247332396114643415785
5
-225.706985937300004252  
O 1.171595345279987432363100197108 -0.99961115873129768871763189963531 -0.0069600726420449366207976460430018
O 1.3826545028621963773218794813147 0.23870390629598006726475034611212 0.0059084866788003103516002667561224
O -1.570691352066294843581317763892 0.10817944254333439202397926237609 0.00086223148389346748309697288092934
D -2.1395019551020499903870586422272 0.19921325599075212497979237014079 0.75189074083847529106350293659489
D -2.1376393586311759342777349957032 0.21446143857103289187548966765462 -0.74957132008170745951503022297402
5
-225.706957134199996062  
O 1.1715284952936801943224054411985 -0.99992127465088986859598207956878 -0.0069633131382140405277181294252387
O 1.3826939525068158154397224279819 0.23901868631817452248711219908728 0.0059117400289461835213855600557054
O -1.5706728891524210922625570674427 0.10817631869588474613497197651668 0.00086222308037995005255277325417751
D -2.1394665071672007705672058364144 0.19920682001242481784508697728597 0.75192224924699824217810828486108
D -2.1376038303061468681676160485949 0.21445564271489622742983272019046 -0.74960286383168373003371698359842
5
-225.706926733300008436  
O 1.1714599297993546489493610351929 -1.0002403738898768548182260929025 -0.0069666472260940630334413725677223
O 1.3827347567402907824174462803057 0.23934251111667903533231083201827 0.0059150871400344730288711758703357
O -1.5706541604134596212816177285276 0.10817314974121648718519139720229 0.00086221455041452519166278456452801
D -2.1394306832968550402540586219402 0.19920030580692546506860196586786 0.75195506835539405177115668266197
D -2.1375679227304260621167486533523 0.21444979524606450071999574902293 -0.74963571862123856703874480444938
5
-225.706894651499993643  
O 1.1713896087127599887622864116565 -1.0005686896222349968610387804802 -0.0069700773351465119750947074805936
O 1.3827769549338200238963736410369 0.23967561398544812156785610568477 0.0059185304433518439240491382236087
O -1.5706351609928226320533894977416 0.10816993483964608413483432514113 0.00086220588676872366665909774852139
D -2.1393945000232199582512748747831 0.19919371559203510879676457534515 0.75198926110185349003245391941164
D -2.1375316522775462679817337630084 0.2144438996622662352287136400264 -0.74966994734565295388506456220057
5
-225.706860800199990535  
O 1.1713174910361363600941331242211 -1.0009064602323309856046762433834 -0.00697360593307756043701672865609
O 1.3828205873347234611259182202048 0.2400182334380897009040722878126 0.0059220724057058825307020555328563
O -1.5706158855885108405203709480702 0.10816667306993181518759428172416 0.00086219708796207478358752940295062
D -2.1393579755002098963245771301445 0.1991870518384487864782528276919 0.75202489394024674140837305458263
D -2.1374950369396605864835692045745 0.21443795978245289157726460871345 -0.74970561643991195932557047854061
5
-225.706825087499993288  
O 1.1712435347425804721410713682417 -1.0012539296206195427174634460243 -0.0069772355605207383652532904250165
O 1.3828656952006574964997298593516 0.24037061350752753074999645832577 0.0059257155695165751943531695644651
O -1.5705963284335280327752570883604 0.1081633634319397463396938974256 0.000862188148392376029795214353868
D -2.139321129660459064325550571084 0.19918031727594398549996412839391 0.75206203701498008928894023483736
D -2.1374580964735852006697314209305 0.21443197976738512244843093412783 -0.74974279601811155693269483890617
5
-225.706787416800011670  
O 1.1711676969311024532061082936707 -1.0016113471371410614807473393739 -0.0069809688004490002069535314888071
O 1.3829123206466089612831638078205 0.2407330036788109806078495012116 0.0059294625153370325229551518475546
O -1.5705764832678734688187205392751 0.10816000483875841398084816091796 0.00086217906871438577086352861300611
D -2.1392839843452091663777991925599 0.19917351493555382480060700345348 0.7521007643466577352597823846736
D -2.1374208525095754751532695081551 0.21442596414551826078387364304945 -0.74978156008683871647235719137825
5
-225.706747687399996494  
O 1.1710899338219582510589589219308 -1.0019789675182038113376847832114 -0.0069848083043824301871516091466674
O 1.3829605066531933665885389928007 0.24110565882931048187209910338424 0.0059333158972567712555190588830101
O -1.5705563433039630982790413327166 0.10815659610920756728003055968657 0.00086216984452407326427331168972046
D -2.1392465634201869306707521900535 0.19916664816084417299890674257767 0.75214115407462323048548569204286
D -2.1373833287390326951538099820027 0.21441991783335784260700052072934 -0.7498219867708669772454754820501
5
-225.706705793499992296  
O 1.1710102005516058731870998599334 -1.0023570512351382966187429701677 -0.00698875678372163407908734811258
O 1.3830102972624283008684642481967 0.24148883956621666757591526675242 0.0059372784267646382116989656196893
O -1.5705359011839088445583456632448 0.10815313596929868045215528127301 0.00086216046775211226983748336039071
D -2.1392088929474195602153940853896 0.199159720628822201060614816015 0.7521832887377667420381044394162
D -2.1373455510081842412262176367221 0.21441384619231071417821965496842 -0.74986415854570509509358089417219
5
-225.706661624699989943  
O 1.1709284513703270835804914895562 -1.0027458642878854799818100218545 -0.0069928170051236759191537473157041
O 1.3830617373842217787682784546632 0.24188281203439521149789470655378 0.0059413528713866915406671687094331
O -1.5705151489412541021550850928179 0.10814962303523931175242012159288 0.00086215093400791626039592063790451
D -2.1391710013321518779605412419187 0.19915273637133015793843071605806 0.75222725549082902762876301494543
D -2.1373075475077909501919748436194 0.21440775502894698911759974180313 -0.7499081625381269766705827350961
5
-225.706615066099999467  
O 1.1708446395348217627940812235465 -1.0031456783035732627240577130578 -0.0069969917931537546282316775148047
O 1.3831148729043021283757752826205 0.24228784800934649590331559920742 0.0059455420551871550338685068481936
O -1.5704940779596054944988736679079 0.10814605580925039374218243892756 0.00086214123773838417970349912167194
D -2.1391329195049908484804745967267 0.19914569981484389615822294672398 0.75227314640077524998673652589787
D -2.1372693489236738173531193751842 0.21440165063307514703438982905936 -0.74995409076701924355745632055914
5
-225.706565995900007238  
O 1.1707587173486384557463679811917 -1.0035567704134211730604420154123 -0.0070012840167385350167994495507173
O 1.3831697506261808605643182090716 0.24270422477383074566503751157143 0.0059498488479490857158693550843509
O -1.5704726789195044833746806034469 0.10814243267580145313466744028119 0.00086213137576670088001173919423081
D -2.1390946810433666414041908865329 0.19913861578507896510359387320932 0.7523210587325687148663178049901
D -2.1372309885972735621351148438407 0.21439553980519118758785168665781 -0.75000204047891771974576613501995
5
-225.706514289099999360  
O 1.170670636138638531775768569787 -1.0039794236618189149368163270992 -0.007005696621420761695253620615631
O 1.3832264183322273698450999290799 0.2431322255260831011192124151421 0.0059542761974504679681197139018423
O -1.5704509417696228545935355214169 0.10813875188815355588012323551084 0.00086212133755132389599518116796162
D -2.1390563224477330273032293916913 0.19913148956208739925877182486147 0.75237109527591428115300686840783
D -2.1371925027764184790157742099836 0.2143894299151469229336441912892 -0.75005211439756269697909374372102
5
-225.706459813500003975  
O 1.1705803462448707286114313319558 -1.004413926713406679525064646441 -0.0070102326279913116519049154362619
O 1.383284924775194602020178535895 0.24357213908821256920234077369969 0.0059588271223535308265817356243588
O -1.5704288556727885595165616905433 0.10813501156260248159401982093186 0.00086211112036018605099541023406573
D -2.1390178832979955814153072424233 0.19912432690804071633294825005578 0.7524233646095314087531846780621
D -2.1371539307396623108559197135037 0.21438332890961167565002654100681 -0.75010442106307206877602311578812
5
-225.706402432599986696  
O 1.1704877969092086775759753436432 -1.0048605744050347343687690226943 -0.007014895079192466978423858847691
O 1.383345319797133488037843562779 0.24402426045071434757005590654444 0.0059635046661342698201546674852125
O -1.5704064089366129852720632698038 0.10813120967285738682761575546465 0.00086210071494593391947663940655389
D -2.1389794065246694465542987018125 0.19911713408866746344294540449482 0.7524779815130758775509889346722
D -2.1371153151362043409733360022074 0.21437724539441460613886647479376 -0.75015907518749103122246424391051
5
-225.706342002799999591  
O 1.1703929364642871036039650789462 -1.0053196670724484640402351942612 -0.0070196871069885770008656145080295
O 1.3834076541127267034880787832662 0.24448889011204841259505826656095 0.0059683119623700981240532748017813
O -1.5703835889573500850247000926174 0.10812734403216946177384016891665 0.00086209011443287141690516861558535
D -2.1389409385345956593482696916908 0.19910991790519000366188606676587 0.75253506730667385493660503925639
D -2.1370767020856562545816359488526 0.21437118864212534319335645704996 -0.75021619804915240514731067378307
5
-225.706278374800007214  
O 1.1702957122233439424263679029536 -1.0057915108861277264651334917289 -0.0070246118846925085371646346743546
O 1.3834719794392553726680716863484 0.24496633441149864851560380429873 0.0059732521847615958551780401819542
O -1.5703603821666589634986621604185 0.10812341228279935545497636439904 0.00086207930901160663775262271713018
D -2.138902529521759632302746467758 0.19910268574643280592439964493678 0.75259475025822275551234952217783
D -2.1370381414474270975745184841799 0.21436516864728363818137779617246 -0.75027591784113190076510591097758
5
-225.706211393100005580  
O 1.1701960705641392124221056292299 -1.006276417794974342712066572858 -0.0070296726464107919113422084933518
O 1.3835383484119292418768054631073 0.24545690546528781128543528211594 0.0059783285678938497681444985687449
O -1.5703367739654003898408518580254 0.10811941189104926075437163035531 0.00086206829061537422736333224904115
D -2.1388642337104935009506334608886 0.19909544563187245302948724656744 0.75265716598774168311081211868441
D -2.1369996870972647329267601890024 0.21435919618289692167856230753387 -0.75033837012318671533250835636863
5
-225.706140895700002602  
O 1.1700939567175214772731806078809 -1.0067747057488911632816552810255 -0.0070348727133776401201914474370369
O 1.3836068147896805058394420484547 0.24596092139636205331498786108568 0.0059835444330100951565443168078673
O -1.5703127486467336471065436853678 0.10811534012911080959717935456865 0.00086205705024823412515461162897168
D -2.1388261096371321556830480403733 0.19908820625168729967491287879966 0.75272245793898506782682034099707
D -2.1369613972114955835479577217484 0.21435328284737309445517894346267 -0.75040369826770192407394688416389
5
-225.706066713799998524  
O 1.1699893150013143117149638783303 -1.007286698403245805977235249884 -0.0070402154517217856860566982390992
O 1.3836774332254349051396502545686 0.24647870603890956187065341964626 0.0059889031462004218425709822781755
O -1.5702882893258127694480208447203 0.10811119406466182524262364950118 0.0008620455792265134097734913254385
D -2.138788220454034050277414280572 0.19908097700101259897031980017346 0.75279077781465042473740822970285
D -2.1369233345544023094930707884487 0.21434744111239426023196585902042 -0.75047205390810678427016000568983
5
-225.705988672100005488  
O 1.1698820887210128471878078926238 -1.0078127252911768252374713483732 -0.0070457042812478573243217816468587
O 1.3837502593656751948003602592507 0.24701058910450937600167264918127 0.0059944081293487527437036099797751
O -1.5702633778595562752400383033091 0.10810697054601087208069998268911 0.00086203386468217113852013921970752
D -2.1387506342426152450286735984264 0.19907376805357801519136273782351 0.75286228610985594933424636110431
D -2.1368855668043540418921111267991 0.21434168441621540002195445140387 -0.7505435974538410270895383291645
5
-225.705906587800001262  
O 1.1697722202611997577292868299992 -1.0083531216353642800953593905433 -0.0070513426701065244628363615220223
O 1.3838253497621415544216461057658 0.24755690599964638720642540192785 0.0060000628506389312721847062448433
O -1.5702379947722615582961225300096 0.10810266619062484927393796851902 0.00086202189481617821822240221862899
D -2.1387134243238334896375363314291 0.19906659039135027322586779519042 0.75293715260043292403224768349901
D -2.1368481668587904209744010586292 0.21433602717945174354063908594981 -0.75061849858729756679309730316163
5
-225.705820271400000365  
O 1.169659650848990040117314492818 -1.0089082286552590872474866046105 -0.0070571342155573042742577882791011
O 1.3839027620949317931575706097647 0.2481179981278363311236745403221 0.0060058709073764872735101683076664
O -1.5702121191438809244544927423703 0.10809827736762933625414007110521 0.00086200965828859556997626478747065
D -2.1386766696530199460823951085331 0.1990594558753909504300594335291 0.75301555690935917386497067127493
D -2.1368112132198366914792586612748 0.21433048491374628863326279315515 -0.75069693684176430625853981837281
5
-225.705729525700007798  
O 1.1695443207929347995133184667793 -1.0094783932742033005780513121863 -0.0070630824962830164592819670588142
O 1.3839825549474276122907667740947 0.24869421260379226401582286598568 0.0060118358783877463152878206642526
O -1.5701857285332252445186895783991 0.10809380017981722044151382533528 0.00086199714144132835638018041990449
D -2.1386404551899693693428616825258 0.19905237729263944301827393701387 0.75309768913240993093438646610593
D -2.1367747903438871759362882585265 0.21432507426193814215054089800105 -0.7507791022056901075742985085526
5
-225.705634145900006615  
O 1.1694261694252938710292255564127 -1.0100639679734153553170017403318 -0.0070691911713087482796447069688384
O 1.3840647878580230045741927824565 0.24928590210236650781538969567919 0.0060179614243011242402658922401315
O -1.5701587988768805903561087689013 0.10808923044680497638214689004599 0.0008619843273816521619576369594995
D -2.1386048722527815080240998213412 0.19904536843281828151219770006719 0.75318375042215990333716035820544
D -2.1367389890428842846858970005997 0.21431981309493228216034310662508 -0.75086519571022936059279118126142
5
-225.705533919599986348  
O 1.1693051350842997848644699843135 -1.0106653109937562273756839203998 -0.0070754639610914925665352548378451
O 1.3841495213413457232576320166118 0.24989342506433787072239738336066 0.0060242512638837711694272947227091
O -1.5701313043752276321640692913206 0.10808456368728351637553686259707 0.00086197120407733565563418443034038
D -2.1385700190028913425521750468761 0.19903844413727803108749014882051 0.75327395366210714300336803717073
D -2.1367039069321349664676290558418 0.214314720571890715561380602594 -0.75095543012990695341812852348085
5
-225.705428627099990990  
O 1.169181155152773765593110510963 -1.0112827860771353982727305265144 -0.0070819046517303953225397350479398
O 1.3842368168483834001136756342021 0.25051714542831593490745945018716 0.0060307091854554734436377749773328
O -1.5701032173853639584137908968842 0.10807979510179833992911113682567 0.00086195775475227803807953819159593
D -2.1385360008536582476779130956857 0.19903162039375238423488667649508 0.75336852417824573535654053557664
D -2.1366696488621492733273043995723 0.21430981725768516454877499199938 -0.75105003067512499104196876942297
5
-225.705318038999990904  
O 1.1690541661041520260511106243939 -1.0119167624790830206649161482346 -0.007088517071563064410322230202155
O 1.3843267366970437581841224528034 0.25115743265769863157288455113303 0.0060373390181578945323792595445411
O -1.5700745082814515640734498447273 0.10807491954496550867759196989937 0.00086194396329938903836276331560384
D -2.1385029309395280350258872203995 0.19902491438855293703902304969233 0.75346770053634015695820380642544
D -2.1366363273724471305570205004187 0.21430512517710981201801700990472 -0.75114923579011949605899189919
5
-225.705201919300009195  
O 1.1689241034398123453286189032951 -1.0125676150274909304016546229832 -0.0070953051179469357398477136200654
O 1.3844193441760843654719792539254 0.25181466178811895417766208993271 0.006044144660676646629848818292885
O -1.570045145348043957866934761114 0.10806993150774334144781363420407 0.00086192980604170624757409679972397
D -2.1384709307078062501261683792109 0.19901834460921724589965720042528 0.75357173528255072536552461315296
D -2.1366040632746310379275200830307 0.214300667942723566117280142862 -0.75125329784356853490834282638389
5
-225.705080022499998904  
O 1.168790901855650377072493029118 -1.0132357236836952996128502491047 -0.0071022727365981433433894665085973
O 1.3845147033668843139508908279822 0.25248921299116927619010652961151 0.0060511300552816404269007577454431
O -1.5700150946503046434088446403621 0.10806482509614979969914116963992 0.00086191526930222102983319976132748
D -2.1384401304077393923819272458786 0.19901193091180841010512381217268 0.75368089574904684191380965785356
D -2.1365729861015041457505958533147 0.21429647083556807585225101320248 -0.75136248403165806220016520455829
5
-225.704952095799995959  
O 1.1686544949128769843582631438039 -1.0139214740770299272298871073872 -0.0071094239417352558807472462376609
O 1.3846128794759466895669675068348 0.25318147210826336124256386028719 0.0060582992199110881001433703829662
O -1.5699843198721665782358059004764 0.10805959400316303420375163568679 0.00086190032871641386862798794865625
D -2.138410669689849719077301415382 0.19900569462470504844553431667009 0.75379546498657923336850217310712
D -2.1365432348191086830979656951968 0.21429256093001661231944865448895 -0.75147707724118761873910443682689
5
-225.704817876600003501  
O 1.1685148154009401544328738964396 -1.014625256769021932612417913333 -0.0071167627882384228849010909812023
O 1.3847139384469653311526826655609 0.25389182991904440944708198912849 0.0060656562102886614831764866551111
O -1.5699527821590100185034089008695 0.10805423147966312924506127046698 0.0008618849596821791464798523385582
D -2.1383826981858740090558512747521 0.19899965864130739201520725600858 0.75391574274031258884321005098172
D -2.1365149582974898301301891478943 0.21428896719838846918193553392484 -0.75159737702864382047351909932331
5
-225.704677093700013302  
O 1.1683717953486152385522700569709 -1.0153474671061535339333659067051 -0.0071242933817426030984609752749748
O 1.3848179469695907073401031084359 0.2546206819883828353923149734328 0.006073205133813694422961759755708
O -1.5699204399693671430071617578506 0.10804873031046118014852908117973 0.0008618691348127796711051096245626
D -2.1383563761562012217609662911855 0.19899384752007373555748870330717 0.7540420464104904407776075458969
D -2.1364883159987293481663073180243 0.21428572064705184163635465210973 -0.75172370059079129944734631862957
5
-225.704529467100002194  
O 1.1682253657547134739758121213526 -1.0160885056108222013193653765484 -0.0071320198901816201156322883036864
O 1.3849249727353696304277264061966 0.25536842906246792761493225043523 0.0060809501578673406246844379552385
O -1.5698872488804398450668031728128 0.10804308278219695860222770988912 0.00086185283081269519877415374864427
D -2.1383318752187125966202074778266 0.19898828758926154214314863111213 0.75417471211685860321694008234772
D -2.1364634786864700188857568718959 0.21428285442588587694778823333763 -0.75185638385798636562640240299515
5
-225.704374707800013766  
O 1.1680754569794766783985551228398 -1.0168487772865464346949693208444 -0.0071399465268650024601937431611987
O 1.3850350840603862234701182387653 0.25613547637302980231055471449508 0.0060888954953081603563291857028617
O -1.5698531614220461172237719438272 0.10803728064791202900796207586609 0.00086183601943635751874844830311417
D -2.1383093790720395510618345724652 0.1989830070794600946904040483787 0.75431409583643871386016144242603
D -2.1364406291328741360757703660056 0.21428040398488684692424044442305 -0.75199578257935784098009435183485
5
-225.704212516799998411  
O 1.1679219984211455241052135534119 -1.0176286918377133172697313057142 -0.0071480775694152441993023394672946
O 1.3851483501796120201277062733425 0.25692223385865886609025210418622 0.0060970454253442881581426249226752
O -1.5698181268652422470921692365664 0.10803131509477494065496472330778 0.00086181866831397846602513812541702
D -2.1382890841922015390252909128321 0.1989780362257293766514720800842 0.75446057459365001296447417189484
D -2.1364199628696667332405922934413 0.21427840721585889038891536984011 -0.75214227353485374472086277819471
5
-225.704042586500008838  
O 1.1677649188808876257184010682977 -1.0184286633335639660202787126764 -0.0071564172988756707266544410117604
O 1.3852648409391079553643066901714 0.25772911582032126398544846779259 0.0061054042306077048463119893995099
O -1.569782091050685446376178333594 0.10802517671682983213532480704089 0.00086180074430116586185757210358815
D -2.1382712007652298069615426356904 0.19897340740672306291791926469159 0.75461454767997726555961435224162
D -2.1364016890722092867349601874594 0.21427690459695880598189887678018 -0.75229625576536018893847312938306
5
-225.703864598100011563  
O 1.1676041464459367968942160587176 -1.0192491099739990900729935674462 -0.0071649700612300701654810985985478
O 1.3853846268767135985200411596452 0.25855654069277334006216051420779 0.0061139762566018154496538805631189
O -1.5697449961455376410413009580225 0.10801885546988256037170827994487 0.00086178221388514674589087505296447
D -2.1382559535165546193979935196694 0.19896915528128322758760759825236 0.75477643797143800785676148734638
D -2.1363860313735130169732201466104 0.21427593936984740130569093707891 -0.75245815187693931846979467081837
5
-225.703678227000011702  
O 1.1674396082660940532349513887311 -1.0200904545221736174909210603801 -0.0071737402457157026236522767703718
O 1.3855077795119727923633945465554 0.25940493146948617741998077690369 0.0061227658944422100328885960607295
O -1.5697067804510032029696731115109 0.1080123406349027814776775358041 0.00086176304219872735049023937392576
D -2.138243582709677514941404297133 0.19896531695350022639345866082294 0.7549466932931734319822680845391
D -2.1363732289214083515105357946595 0.21427555772617118412526338033786 -0.75262840943275199911965955834603
5
-225.703483134799995469  
O 1.1672712310535062751881696385681 -1.0209531229641237715100032801274 -0.0071827322850348870181269589352269
O 1.3856343707251230767951710731722 0.26027471437473553850239227358543 0.0061317775771416119928725052545815
O -1.5696673780913832363381743562059 0.10800562077284320272596573886403 0.0008617431878117758894605748842821
D -2.1382343449302090299113388027763 0.19896193208384596595728055490326 0.7551257880604905770027812650369
D -2.1363635371011895358606125228107 0.21427580895625353285538494674256 -0.75280750252155459456560038233874
5
-225.703278974600010542  
O 1.1670989408013545673981070649461 -1.021837544922358897991898629698 -0.0071919506495275679208711849810243
O 1.3857644730966334201127665437525 0.26116631928066358359075138650951 0.0061410157745298054113303187762085
O -1.5696267187832704248506843214273 0.10799868366957177112652743744547 0.00086172261136240838486771709270329
D -2.1382285142404464650667250680272 0.19895904308259715342899198731175 0.75531422476419307621142706921091
D -2.1363572286763199414849623281043 0.21427674566545401591000086227723 -0.75299593331750847013950078689959
5
-225.703065389100004268  
O 1.1669226630666453825568851243588 -1.0227441532595098472313566162484 -0.0072013998484424046955809650683022
O 1.3858981596283850290518557812902 0.26208017929325733152978727957816 0.0061504849977243479172694939904886
O -1.5695847275671253040485453311703 0.10799151630990065642290431924266 0.00086170126651003526793703990449558
D -2.1382263832321970475902617181418 0.19895669526219425526925022040814 0.75551253563546505453984991618199
D -2.1363545948988660327927391335834 0.21427842396835289351386677481059 -0.75319423369862792405626805702923
5
-225.702842011299992464  
O 1.1667423227359412507553315663245 -1.0236733840624381297601530604879 -0.0072110844040776432908868009974412
O 1.3860355039832217283191084788996 0.26301673075019171843536014421261 0.0061601897709536385452921969374529
O -1.5695413245128866375210918704397 0.10798410480611503325931721519737 0.00086167910360711525222243700739
D -2.1382282642384318194217485142872 0.19895493705042513465919284953998 0.75572128440199592969150899079978
D -2.1363559466776211870353563426761 0.21428090373410177416069188893744 -0.75340296701365572218378474644851
5
-225.702608462999990024  
O 1.1665578443431416921782783902017 -1.0246256759567837768543085985584 -0.0072210088725301775636200574126633
O 1.386176580161943672209190481226 0.26397641252566433900383913169208 0.0061701346482730444822917270641938
O -1.5694964244276645715103768452536 0.10797643436433808361574193668275 0.00086165607632417054017465174453605
D -2.1382344904891090742182768735802 0.19895382014642623569322665844084 0.75594106807070338138743181843893
D -2.1363616157021598773724235797999 0.21428424877469384735029223065794 -0.75362272988537337692349638018641
5
-225.702364355399993201  
O 1.1663691519159367082636435952736 -1.0256014702078175560018280521035 -0.0072311778361668693423935927455659
O 1.3863214626574178467421916138846 0.26495966613964644364997980119369 0.006180324215211090328747634004003
O -1.5694499365178575800428006914444 0.10796848921163129664257951390027 0.00086163212713194514170977900135995
D -2.1382454174258214152359869331121 0.19895339975062656390214499424474 0.75617251897072046418202262429986
D -2.1363719558159481870518447976792 0.21428852712721085937985776581627 -0.75385415421115575806965125593706
5
-225.702109288799988462  
O 1.1661761690485801246097707917215 -1.0266012103110404574124459031736 -0.0072415959011940915501792659370039
O 1.3864702263805179782707455160562 0.26596693534556298255111528305861 0.0061907630797171679312707048836728
O -1.5694017640508695077272705020732 0.10796025254228304446346697886838 0.00086160719681693082819956552853569
D -2.1382614240517927584050994482823 0.19895373477576322462923030798265 0.75641630677625348866399690450635
D -2.1363873443426526499422379856696 0.21429381129255442584025104224565 -0.75409790920880936937464866787195
5
-225.701842852299989772  
O 1.1659788190924198492126606652164 -1.0276253414767564375864594694576 -0.0072522677052705413619504426492313
O 1.3866229464761561374075427011121 0.26699866561347734839060308331682 0.006201455879095887913088347431767
O -1.5693518039975624667192732886178 0.10795170645912313678316252207878 0.00086158122519334188246092898211259
D -2.1382829144031942902870468969923 0.1989548880604509184522044051846 0.75667314067566282531629440200049
D -2.1364081835062807002145746082533 0.21430017849894969494961571854219 -0.75435470358591938389025699507329
5
-225.701564623100011886  
O 1.1657770251685946050201891921461 -1.0286743104222531020042197269504 -0.0072631978942714918098810805702215
O 1.3867796983148041878308731611469 0.26805530391625137509592491369403 0.0062124072585425463982611304913917
O -1.5692999466584895973397806301364 0.10794283190964716612203488921296 0.0008615541502180527845197732794702
D -2.1383103190394239234706219576765 0.19895692661893207842105368854391 0.75694377164417003811536233115476
D -2.1364349019427191223030604305677 0.21430771100728149280989498493 -0.75462528781959448131999579345575
5
-225.701274166899992224  
O 1.1655707102008885378552349720849 -1.02974856509570455997959470551 -0.0072743911238241322145259282194729
O 1.3869405574548321347094770317199 0.2691372984630916453951954281365 0.0062236218739344243214284269072323
O -1.5692460752528931688942748223781 0.10793360860758376140733361125967 0.00086152590276469928794178532172054
D -2.1383440966486007006608360825339 0.1989599219015052433690016187029 0.75722899490482564743842885945924
D -2.1364679563199615586199797689915 0.2143164963969541314536826348558 -0.75491045658590716360691885711276
5
-225.700971035300000267  
O 1.165359796915457657462411589222 -1.0308485542605532181426042370731 -0.0072858520575366089375157763186053
O 1.3871055996432728463219063996803 0.27024509827958881347242936499242 0.0062351043887520904082655270883606
O -1.5691900655018049537403612703201 0.10792401496458733922700901075586 0.00086149641281327087819624788167516
D -2.1383847357236329678187303215964 0.19896395004966360708920092292828 0.75752965240703240556996433952008
D -2.1365078329768318887715849996312 0.21432662788766768113823957264685 -0.75521105127718546334847360412823
5
-225.700654770600010579  
O 1.1651442079531395545899385979283 -1.0319747271405479427386353563634 -0.0072975853797831048003219578390599
O 1.3872749007071127902435137002612 0.27137915285362429473892120768141 0.0062468594895133400246578503356432
O -1.5691317851919814874150915784412 0.10791402801126578903101460582548 0.00086146559702534155136821603093722
D -2.1384327562907432529470952431438 0.19896909217131983349524659843155 0.75784663553191267126862840086687
D -2.1365550496859539997274168854346 0.2143382046844790889128518074358 -0.75552796262974641905429962207563
5
-225.700324897900003407  
O 1.1649238659475371626683681824943 -1.0331275330637057496829811498174 -0.0073095957446284876707354172253872
O 1.3874485365479269916022531106137 0.27253991176400038654037416563369 0.00625889183150280057482683915282
O -1.569071093746239542454645743419 0.10790362332869911365929027624588 0.00086143337531132421844987101522406
D -2.1384887119200239880001390702091 0.19897543466003903001038111142407 0.75818088775426817349512020882685
D -2.1366101576328717648323163302848 0.21435133232415307102947110706737 -0.75586213349205011446940716268728
5
-225.699980928999991647  
O 1.1646986936837027126756538564223 -1.0343074208946574366052573168417 -0.0073218878134083892686434502650172
O 1.3876265828415779157722909076256 0.27372782414094626313172398113238 0.0062712060778885034620366845103945
O -1.5690078416438864028492616853327 0.10789277494164697945855380112334 0.00086139965483657840537162764249501
D -2.1385531914754642990317279327428 0.19898306946534652372982066026452 0.75853340784748313208041281541227
D -2.136673743144057890930298526655 0.21436612302934610063687159708934 -0.75621456191478997332922062923899
5
-225.699622361299987006  
O 1.1644686139292772519837626532535 -1.0355148388838979478521196142538 -0.0073344662636278552120261409186242
O 1.3878091152952838349676767393248 0.2749433384952535974754539438436 0.0062838069054716259170811909484655
O -1.5689418699673531865101949733798 0.10788145524454204049469296933239 0.00086136434286128741796839669575547
D -2.138626821265597666155144906952 0.198992094445178874240198751977 0.75890525276103226737234308529878
D -2.1367464298371197095605111826444 0.21438269610356464056621916824952 -0.75658630410536154009548681642627
5
-225.699248675000006870  
O 1.1642335498110736313748247994226 -1.0367502337606646634071694279555 -0.0073473357204310594040230775192413
O 1.3879962092451703092876869050087 0.27618690181998117871842168824514 0.0062966989400715066282909759820541
O -1.5688730098419525482711378572276 0.10786963490290681078054291219814 0.0008613273383409613152481010267536
D -2.1387102671701039291463075642241 0.19900261368249769211580257888272 0.75929754098871038436868730059359
D -2.1368288807379487437287934881169 0.21440117832738342373843920540821 -0.75697847776048043932917153142625
5
-225.698859333600012178  
O 1.1639934245970355863875056456891 -1.0380140507373372127375432683039 -0.0073605008208874412103939199880642
O 1.3881879398841372452721998342895 0.27745895959047045531420394581801 0.0063098868183498026465660935002688
O -1.5688010818798723278177931206301 0.10785728275348314963988372028325 0.00086128853501160856746821092855271
D -2.1388042368824056183029824751429 0.19901473786505274876645898984862 0.75971145585940336175667653151322
D -2.1369218005316201747234572394518 0.21442170440659005792305435988965 -0.7573922653619031830629637624952
5
-225.698453781799997842  
O 1.1637481620646945579267139692092 -1.039306732711426706217139326327 -0.0073739661588287158319743319623285
O 1.3883843819040346811988229092094 0.27875995496631850167901234271994 0.0063233751361878630728452499454306
O -1.5687258955877825261637781295576 0.10784436570712790937065506113868 0.00086124782095565761020489192745231
D -2.1389094823164302994200625107624 0.19902858464029477003620627328928 0.76014824916285661515757965389639
D -2.1370259379445739611469434748869 0.21444441738858119328448026408296 -0.75782891782686356840770258713746
5
-225.698031444399987322  
O 1.1634976864195358814413339132443 -1.0406287200324702002518506560591 -0.0073877363197488114116007196230385
O 1.3885856095701254453445017134072 0.28009032855897458835769953111594 0.006337168479837381428187992327139
O -1.5686472487533200670384303521132 0.10783084863581288148637327140023 0.00086120507600070256293278703196847
D -2.1390268020120624115065766090993 0.19904427901624158203652825704921 0.76060924476830082952005795959849
D -2.13714208815442718858435000584 0.2144694691533071961853096354389 -0.758289758076265307806806958979
5
-225.697591722400005665  
O 1.1632419222679299952716291954857 -1.0419804499542424380820193619002 -0.007401815849931256408034130345186
O 1.3887916967340896423621643407387 0.28145051788812630588765273387253 0.0063512713958677122216833765833144
O -1.5685649267821082375462538038846 0.10781669426097435782185840480452 0.00086116017428648414504949171188741
D -2.1391570437240794433364499127492 0.19906195375824783933005335256894 0.76109584259727802724171397130704
D -2.1372710953543587741876308427891 0.21449702086999344885498430812731 -0.75877618503440613650923296518158
5
-225.697133996399998068  
O 1.1629807949616923767877096906886 -1.043362356335908902593700986472 -0.0074162092592803810151003141015735
O 1.389002716603074949475171706581 0.28284095706287770699560724096955 0.0063656883945493866402975946527931
O -1.5684787020926593825720374297816 0.10780186304620539838872161908512 0.00086111298595085603805460161552787
D -2.1393011072718759457700343773467 0.19908174985244403432105286810838 0.76160952244084223483611140181893
D -2.1374138556109416597905692469794 0.214527243544522017160147697723 -0.75928967746395370497225485451054
5
-225.696657617600010326  
O 1.1627142305710698177989570467616 -1.044774868671424439270367656718 -0.0074309209992394114133174021219475
O 1.3892187416108734421271719838842 0.28426207583124957212206140866328 0.006380423928787437234944057706798
O -1.5683883333258603620663507172139 0.10778631306545950752084905843731 0.00086106336286324446256668085908359
D -2.1394599470747075464771569386357 0.19910381689118872294841366965557 0.76215184844479788583981871852302
D -2.1375713193692833513637197029311 0.2145603185210174235209024118376 -0.75983179834594816171033926366363
5
-225.696161909000011292  
O 1.1624421558711124369267508882331 -1.0462184118449464609312826723908 -0.0074459554845010171922337072203391
O 1.389439843502787264029052494152 0.28571429933301883963281397882383 0.0063954824145130862583785713582074
O -1.5682935646561557696543331985595 0.10776999987542926207062521370972 0.00086101115326052402292739129663346
D -2.1396345751687881886482500704005 0.19912831356275870198224708929047 0.76272447331889292598816609825008
D -2.1377444944717711727832920587389 0.21459643802608080465077478038438 -0.76040419919475121801610839611385
5
-225.695646161500008020  
O 1.1621644986674022348438484186772 -1.0476934055003936929750807394157 -0.0074613170865748552201823784457702
O 1.3896660930157427316089524538256 0.28719804745875110452146827810793 0.006410868224001313279980518444745
O -1.568194125039293673751217284007 0.10775287639459807387254386412678 0.00086095620024948015316934579743702
D -2.1398260642361712768888537539169 0.19915540812491977495923833885172 0.76332914286145869819932840982801
D -2.1379344491496121705154109804425 0.21463580573930299277840560989716 -0.7610086245688131301179168985982
5
-225.695109630500013509  
O 1.1618811876520145354163560114102 -1.049200263627010132339023584791 -0.0074770101068265641675036903279761
O 1.3898975600189040768839277006919 0.2887137344466596533543167879543 0.006426585659114998974605903470092
O -1.5680897274279257391782493868959 0.10773489275696689071448730601332 0.00086089833161849722582142918625436
D -2.1400355506931356686095568875317 0.19918527888550263682532204256859 0.76396770068760710969968386052642
D -2.1381423151365406276624980819179 0.21467863738462628075964744311932 -0.76164691671958373309081480329041
5
-225.694551531400009026  
O 1.1615921525513979162269606604241 -1.0507393939997438092603943005088 -0.0074930387824825063491918086810983
O 1.3901343133610459812388171485509 0.29026176831474981288039316495997 0.006442638955473748395286204271315
O -1.5679800679515039085742955649039 0.1077159961742987503985347075286 0.00086083737356305780469289956613466
D -2.1402642379520884219346044119447 0.19921811474173409250987276664091 0.76464209300984542494461493333802
D -2.1383692908820646216838667896809 0.21472516135040517482046595887368 -0.76232102046654726112961952821934
5
-225.693971038099988391  
O 1.1612973243233144504671372487792 -1.0523111978119337184267578777508 -0.0075094072877672510615831846791934
O 1.3903764207637789862559429820976 0.29184255048319795999844927791855 0.0064590322909262214493009146565328
O -1.5678648251393809687215252779424 0.10769613080321033260489116401004 0.00086077313135338650793015879969516
D -2.1405133998376926207640735810855 0.19925411568974260578812618405209 0.76535437357959923421191206216463
D -2.1386166450210528644504393014358 0.21477561931723118671122563227982 -0.76303298804347363670785853173584
5
-225.693367272699987325  
O 1.1609966352423470858923337800661 -1.0539160685174526754792623250978 -0.0075261197128402212638831336732892
O 1.3906239485924938303895714852843 0.29345647463836549428961575358699 0.00647576975594353447529538669869
O -1.5677436589762827612304363356088 0.10767523757806156392557994649906 0.00086070540479473193421627863486378
D -2.1407843838162223804033601481933 0.19929349335818402622066969342995 0.76610670899405053368980134109734
D -2.1388857195053243565041611873312 0.21483026687772419083266584038938 -0.76378498446018050493933060351992
5
-225.692739304399992761  
O 1.1606900188794415651472036188352 -1.0555543917461813752112220754498 -0.007543180063201235935332888971061
O 1.3908769619492560298823491393705 0.29510392664042228716425597667694 0.006492855356517487908085684011894
O -1.5676162100637081042719955803477 0.10765325406032397181910198469268 0.00086063397916350513078970196900741
D -2.1410786145973617067284067161381 0.19933647157658127002655135129316 0.76690138388901085697568760224385
D -2.1391779332368439092704193171812 0.21488937422674994626170530409581 -0.76457929265116919559375219250796
5
-225.692086141499999030  
O 1.1603774103670720929670778787113 -1.0572265445195867528127564582974 -0.0075605922526120195037435678386828
O 1.3911355244110605866580954170786 0.29678528373070017787327401492803 0.0065102930076668926243077528681624
O -1.5674820987215976053619215235813 0.10763011429581094413610031779172 0.00086055863438867677243926390673323
D -2.1413975977193033806145194830606 0.1993832869233410631792935419071 0.76774080628593810438076161517529
D -2.1394947856438566446968252421357 0.21495322681256240349156882984971 -0.76541831890019296213978350351681
5
-225.691406725099994901  
O 1.1600587463281761824163140772725 -1.0589328948698772947523139009718 -0.0075783601073783866952648935466641
O 1.391399698099415660479394318827 0.29850091415681961892758522481017 0.0065280865366185557990830190533416
O -1.5673409240609017523127022286644 0.10760574864242587744822543527334 0.00086047913221362246852935706797894
D -2.1417429232393514482168939139228 0.19943418933240200652257101410214 0.76862751309917332065424488973804
D -2.1398378603436514211466601409484 0.21502212605063533712446144363639 -0.76630459823680474595875011800672
5
-225.690699921000003769  
O 1.1597339650708913261212273937417 -1.0606738011340193228448924855911 -0.0075964873483589830105433549078953
O 1.3916695434885979487660279119154 0.30025117646604299048718189624196 0.0065462396641381521630864703809038
O -1.5671922630491630368254618588253 0.10758008360976475947801134225301 0.00086039522952488175795010549862241
D -2.1421162694581568075591349042952 0.19948944268048374173218917349004 0.76956417574796465164155279126135
D -2.1402088288627356682525260112016 0.21509639001546873582348951003951 -0.7672408001488376649845690735674
5
-225.689964513999996143  
O 1.1594030066673721712788847071351 -1.0624496116858399563653847508249 -0.0076149776060602898317131170813354
O 1.391945119417040688247766411223 0.30203641921873125575359608774306 0.006564756020809840546259561477882
O -1.567035669624279758949114693678 0.10755304170774851457714760272211 0.00086030666313487559691136619122176
D -2.1425194068211133036072624236112 0.19954932538750733139742976618436 0.77055360569358444244869588146685
D -2.1406094544898466303095574403415 0.21517635419035724408942655827559 -0.76822973400809013710954786802176
5
-225.689199193500002139  
O 1.1590658130699129646501432944206 -1.0642606638421481246581379309646 -0.0076338343785670760566208770114827
O 1.3922264828197647990037921772455 0.30385697992270288558813717827434 0.0065836391058473097206982238560613
O -1.566870673641443056922639698314 0.10752454126424211555690391151074 0.00086021315790775661203060309389912
D -2.1429542014774516367481282941299 0.1996141309846620193191313319403 0.77159876033682128770863073441433
D -2.1410415958770161459767678024946 0.21526237212340032511903586964763 -0.76927435503933505600571152172051
5
-225.688402547700007972  
O 1.1587223281860239421092728662188 -1.0661072835504783462567957030842 -0.007653061060674899197808773720908
O 1.3925136887254583317741207793006 0.30571318470591446470052687800489 0.0066028923136122134179837317446982
O -1.5666967799650295400937238810002 0.10749449626668705626286737242481 0.00086011442429618936798135786503394
D -2.1434226192073562167195177607937 0.19968416874446467956794037945656 0.77270274860493071145128851640038
D -2.1415072108971129338783612183761 0.21535481617477281179873216387932 -0.77037776986695472025701292295707
5
-225.687573051599997598  
O 1.1583724979966545376441899861675 -1.0679897847469286276123057177756 -0.0076726609133829053177588974676837
O 1.3928067901584819665572467783932 0.30760534767732633509851325470663 0.0066225189067063124429002307635983
O -1.56651346753639542086489200301 0.10746281619346953473126404787763 0.00086001015564780066563477234353741
D -2.1439267291897627920604918472236 0.19975976427741909402513442728377 0.77386883659820082659308582151425
D -2.1420083604398114651701234834036 0.21545407823518544776497662951442 -0.77154324216869674124552602734184
5
-225.686709053899988930  
O 1.1580162706489116608565836941125 -1.0699084688558453404283454801771 -0.0076926370616778533620405688964183
O 1.3931058380330165746840975771192 0.30953377042238167105026036551862 0.0066425220099614185054193171708903
O -1.5663201883940349734558594718692 0.1074294058546342578441823434332 0.00085990003341410246179288279222419
D -2.144468707858638634178305437672 0.19984126012677655426230671764642 0.77510045329874033281924994298606
D -2.1425472122324369372847741033183 0.21556057042948462143527876833105 -0.77277419839570093973435405132477
5
-225.685808768199990482  
O 1.1576535965248646586900349575444 -1.0718636246022699154423207801301 -0.0077129925157177533362462540367233
O 1.3934108811625773860498611611547 0.311498741804370038455118674392 0.0066629046341596422087238948961385
O -1.5661163668072521915064498898573 0.10739416523478162446281203301623 0.00085978372135087392184177312870474
D -2.145050842649357303315582612413 0.19992901637634002964816204439558 0.77640119593779488571527735985001
D -2.1431260445953514981454191001831 0.21567472584452149209077731484285 -0.77407423311390222142591710507986
5
-225.684870251400013785  
O 1.1572844284145664683904897174216 -1.0738555266817322308980919842725 -0.0077337301313913572875513580129336
O 1.3937219659466777432754724941333 0.31350053665753629950074810039951 0.0066836696361131098242935877351556
O -1.5659013982904865791567772248527 0.10735698932228489310691799119013 0.00085966086694793503696077063835901
D -2.1456755353756231663453490909887 0.20002341118312000345369483511604 0.77777483558514060035804504877888
D -2.1437472497785003966441763623152 0.21579699916757466571226586893317 -0.77544711460096527044782988014049
5
-225.683891401900012852  
O 1.1569087215220532627313332341146 -1.0758844356701497968487046819064 -0.0077548526054942419974413958527748
O 1.3940391364569342247392569333897 0.31553941568052912280961663782364 0.0067048197144126877450309720529731
O -1.5656746487770294429253681300906 0.1073177679677857765394577427287 0.00085953109902437807403330349842463
D -2.1463453058670238782212891237577 0.20012484134791014289689314864518 0.77922532224748874973840884194942
D -2.1444133376171925497999382059788 0.21592786737015484677115750855592 -0.77689678993014099628311441847472
5
-225.682869929199995340  
O 1.1565264336218241680853680009022 -1.077950597298196422357818846649 -0.0077763624963859126135168331472869
O 1.3943624342600655641177809229703 0.31761562471648469019314120487252 0.006726357423855577020999074733254
O -1.5654354537848917949816041073063 0.10727638573893895357347361141365 0.00085939403708146634795067564382975
D -2.1470627952420087147800131788244 0.20023372283495100010242140342598 0.78075678977420659432340244165971
D -2.1451269387203901750638124212855 0.21606783029651926986147714160325 -0.77842738990079352046080884974799
5
-225.681803347499993606  
O 1.156137525234218532688146297005 -1.0800542420698020507074943452608 -0.0077982622027949225970711033539828
O 1.3946918982926548302714309102157 0.31972939436152281178493694824283 0.0067482851638633574789527536097467
O -1.5651831176607053919269674224779 0.10723272178732377868382030783323 0.00085924927631547394577676834970248
D -2.1478307690706612831377242400777 0.20035049127598592022536649892572 0.78237356036259286806711088502198
D -2.1458908077106526590682733512949 0.2162174112959822647184182642377 -0.78004323350099213918440455017844
5
-225.680688957499995695  
O 1.1557419594431594944694552395958 -1.0821955850988125291678443318233 -0.0078205539729964083234259319965531
O 1.3950275650659560433552996983053 0.32188093979863091620430282091547 0.0067706051833619990479307126918229
O -1.5649169128678397377996134309797 0.10718664972524263867548199868907 0.00085909639622008978059736206134289
D -2.1486521203130708457251785148401 0.20047560243727183260098456685228 0.78408014876529852354991589891142
D -2.1467078261181788967348893493181 0.21637715775634069892419120151317 -0.7817488321491240510496822935238
5
-225.679523824499995044  
O 1.1553397022686182626927120509208 -1.0843748247459910061252230661921 -0.0078432398738488076639363555386808
O 1.3953694681854471593140942786704 0.32407045945329565617143430245051 0.0067933195487241623822249891873071
O -1.5646360793042162207200362900039 0.10713803750823813754067259651492 0.00085893495933359465931838938601572
D -2.1495298716083790502295869373484 0.20060953256679733835987633483455 0.78588126614748798903775650614989
D -2.1475810046518466478460140933748 0.21654764154170486056827371612599 -0.78354889353241319316367707870086
5
-225.678304765000007137  
O 1.1549307226048621810576833013329 -1.0865921427003430999036481807707 -0.0078663217764299870476962794896281
O 1.3957176384768719135109904527781 0.32629813506126931210715724773763 0.0068164301323575858873593524833723
O -1.5643398237812635720445086917607 0.10708674734247318471869192535451 0.00085876450640339299386766258592729
D -2.1504671775931303301376829040237 0.20075277879140557280024381725525 0.78778182317845746318596411583712
D -2.1485134855292606914645148208365 0.21672945943852725547706938868942 -0.7854483246835831655729975864233
5
-225.677028325599991376  
O 1.1545149923782078715817078773398 -1.088847703308941206046256411355 -0.0078898013948485203050697833759841
O 1.3960721038597145859938564171898 0.32856413099637210573078505149169 0.0068399386494956658510968594555379
O -1.56402731959883900536567580275 0.10703263561564807515580355357088 0.00085858456274637924478948525219835
D -2.1514673267109629684057381382445 0.20090585936717886283986445050687 0.78978693251492315674511246470502
D -2.1495085442907826411840233049588 0.21692323346996333910396970168222 -0.78745223449860823894397299227421
5
-225.675690765399991733  
O 1.1540924865915789254700030141976 -1.0911416530926969503667578464956 -0.0079136802535865191643438265600707
O 1.3964328892622137612278265805799 0.33086859379058963792630265743355 0.0068638466249058369822444447549969
O -1.5636977061996659710274570898036 0.10697555283053243602164883441219 0.00085839463215552623022441824929274
D -2.1525337424536576946820787270553 0.20106931391284205146163799327041 0.79190191064330950343475024055806
D -2.1505695909816928690361237386242 0.21712961115594861527533510070498 -0.78956593552557130522018269402906
5
-225.674288036700005478  
O 1.1536631834491761772198969993042 -1.0934741203218116822881711414084 -0.0079379596872990679928827617573006
O 1.3968000165317635552497677053907 0.3332116517059975357994972000597 0.0068881553921535630669037431061952
O -1.5633500889858487070682713238057 0.10691534357620330331073432716948 0.00085819420406549448612082420240199
D -2.1536699842168278706822093226947 0.20124370352699785802208509721822 0.79413227884581805149366573459702
D -2.1517001710321768115363738615997 0.2173492656524195210110406151216 -0.7917949449833915354091118388169
5
-225.672815770699997984  
O 1.1532270642937325622057187501923 -1.0958452150088127119431646860903 -0.0079626408477987617451354651620932
O 1.3971735045647879491781395699945 0.33559341471241960208615751071193 0.0069128661046959994154748052608284
O -1.5629835393114894781518842137302 0.10685184653272290777881181611519 0.00085798274662396694246330186572891
D -2.1548797475726728656297837005695 0.20142961083254198872971585387859 0.79648376311643187541733368561836
D -2.1529039655763098082275064371061 0.21758289579174142081008369586925 -0.79414498465543048588699548417935
5
-225.671269255800012843  
O 1.1527841138534722364994422605378 -1.0982550276984339721053629546077 -0.0079877246642474086790741694130702
O 1.3975533689266592674016465025488 0.33801397330256860440655941602017 0.0069379796916193550368467946043438
O -1.5625970945562828173791558583616 0.1067848944726443177755115243599 0.00085775971123920808410895366691307
D -2.1561668634713644365774598554708 0.20162763987156595568706052290509 0.79896229330522616773890831609606
D -2.154184790608971500347479377524 0.21783122597542334264453245395998 -0.79662198003454920414156958941021
5
-225.669643425299994988  
O 1.1523343203122313749275917871273 -1.1007036293628884582318505636067 -0.0080132118687042761667749246612402
O 1.3979396218633979298573422056506 0.34047339837282325492040513381653 0.006963496884525595571890921320346
O -1.5621897584739727893321514784475 0.10671431432961789309565858729911 0.00085752453307368710529179356427676
D -2.1575352971912420407818444800796 0.20183841592263326858436300881294 0.80157400083853036498737765214173
D -2.155546595918248709011777464184 0.21809500592704786359199431444722 -0.79923205805781283306288287349162
5
-225.667932843300008017  
O 1.1518776752394117579569865483791 -1.1031910711755721354876413897728 -0.0080391029969959955370217841164049
O 1.3983322723639417528573858362506 0.34297174099933214197477582274587 0.0069894182192662534375271476960734
O -1.5617605016879592128020703967195 0.1066399272831005662354186824814 0.00085727663046923326724962910461159
D -2.1589891462929871046583230054239 0.20206258518555056391541313587368 0.80432521539251577991080921492539
D -2.1569934631336589170302886486752 0.21837501031566186604493395861937 -0.80198154378237973549659045602311
5
-225.666131692699991618  
O 1.1514141737209455662593882152578 -1.1057173840654288543561278856941 -0.0080653983704391234849095937420316
O 1.3987313260354263810825159453088 0.34550903199013671684980408826959 0.0070157440159436812443516373605235
O -1.5613082624291896305379623299814 0.10656154888333974062319953191036 0.00085701540547887956455336277983292
D -2.1605326377541582694163935229881 0.20230081434100291581934527584963 0.80722246004569331301325973981875
D -2.158529602781192213711847216473 0.21867203822146599745401829295588 -0.8048769555285517629528158067842
5
-225.664233770099997400  
O 1.1509438143640684515389693842735 -1.1082825787755563595737839932553 -0.008092098087390893826342797012785
O 1.3991367851780658337901286358829 0.34808528193195237276924558500468 0.007042474373288077488242109325256
O -1.5608319475440888268735761812422 0.10647898922861023796038182354096 0.00085674024199661950700057655438968
D -2.1621701242255433328409708337858 0.20255378995856995749669238193746 0.81027244496389005945502503891475
D -2.1601593506551979295693399762968 0.21898691241412451824466245398071 -0.80792499857233890381280616566073
5
-225.662232473899990737  
O 1.1504665994536893425248536004801 -1.110886644763471764463247382082 -0.0081192020541756750734441183681156
O 1.3995486484919299474682929940172 0.35070048010933013715728634451807 0.0070696091965632718717715832212889
O -1.5603304336262711071725561851053 0.10639205316511635146525804884732 0.00085645051325094318471486953825433
D -2.1639060790215642882117208500858 0.20282221770405570171469378237816 0.81348205996444822307722688492504
D -2.1618871627536342394648727349704 0.21932047840790766524143862170604 -0.81113255774518833174369092375855
5
-225.660120811599995250  
O 1.1499825349980405952976525441045 -1.1135295503036444220157363815815 -0.0081467099381134482766197990599721
O 1.3999669111188446368743143466418 0.35335459459991613861973291932372 0.0070971481531573333417783899790265
O -1.5598025685295409115127540644608 0.1063005405403404796116362263092 0.00085614557509510315434081428875857
D -2.1657450904482131726069837895921 0.20310682145972652756782395044866 0.81685836492179886292319679341745
D -2.1637176096299466365735497674905 0.21967360338723790347259523514367 -0.81450668780661106271878679763176
5
-225.657891400700009399  
O 1.1494916308134821569808536878554 -1.116211242166982975376754438912 -0.0081746211751873073397822722085948
O 1.4003915645589748439903132748441 0.35604757194828695610056001896737 0.0071250906769573752949642475584824
O -1.559247173141788289640885523113 0.10620424651878850041963886496887 0.00085582477624256473019287438930292
D -2.1676918547331291975410749728326 0.20340834220572953650041370110557 0.82040857857381621620618261658819
D -2.1656553693868452192816675960785 0.22004717486266239800940525128681 -0.81805460230567439428028819747851
5
-225.655536477400005424  
O 1.1489939004090641283539753203513 -1.1189316455372442238314079077099 -0.0082029349827123666100137100443135
O 1.4008225967768062059093381321873 0.35877933708405723711720725077612 0.0071534359863525687206475822677021
O -1.5586630434027144431752276432235 0.10610296193517994300936635454491 0.00085548745218735140934118721389723
D -2.1697511679325303113330392079661 0.20372753673873189583787279843818 0.82414006558303776195373302471125
D -2.1677052196704118536274563666666 0.22044209913389736787969752640493 -0.82178366063630181592714052385418
5
-225.653047916899993197  
O 1.1484893610391200269305045367219 -1.1216906640246815385353329475038 -0.0082316503831117056322330682860411
O 1.4012599922164845622774009825662 0.36154979332811365555500060509075 0.0071821831017971514074527128457248
O -1.5580489526544156753118386404822 0.10599647369202808144805771917163 0.00085513292897194590185677709470724
D -2.1719279169310934385350719821872 0.20406517628459591717771104413259 0.82806032175901156389130619572825
D -2.1698720285426729148525737400632 0.22085929957869462891828504780278 -0.82570135324020565992242381980759
5
-225.650417251199996826  
O 1.1479780338972296327426647621905 -1.1244881788162042202117163469666 -0.0082607661257840716423350713171203
O 1.4017037314821922944219068085658 0.36435882155516802205497128852585 0.0072113307726236336447911412506073
O -1.5574036542320179865583895661985 0.10588456522413199067944589160106 0.00085476052409154358244225413443473
D -2.1742270685435038934940621402347 0.20442204475647679506877807398268 0.83217695758222065549603030376602
D -2.1721607438087087160738519742154 0.22129971460751096667962656283635 -0.82981528517726454996505935923778
5
-225.647635703300011301  
O 1.147459944080634119956130234641 -1.1273240488053462016182493243832 -0.0082902807450827512708579902778183
O 1.402153791451835385117874466232 0.36720628031748914210652401379775 0.0072408775328437610316334449578335
O -1.5567258844227853664676786138443 0.10576701699893131802809875807725 0.00085436955058252575696819963724238
D -2.1766536581127597926865746558178 0.20479893699227824654940377513412 0.83649767958380338850332691436051
D -2.174576381539003566700785086141 0.22176429550203308194156193167146 -0.83413315752042138662147863215068
5
-225.644694224000005534  
O 1.1469351205397182447143222816521 -1.1301981106567506873972206449253 -0.0083201925415915655576126752634991
O 1.4026101453240324978821718104882 0.37009200591015944947770321959979 0.0072708216819386368642841311782377
O -1.5560143656606471029846261444618 0.10564360707851996878936517987313 0.00085395931759109399480228708156915
D -2.1792127767487583511751836340409 0.20519665671826539665723032612732 0.84103027015023634760382265085354
D -2.1771240134335156923839349474292 0.22225400398227290743591311183991 -0.83866274716101485431352102750679
5
-225.641583538199995473  
O 1.1464035961278562503196098987246 -1.1331101786471580172843687250861 -0.008350499581752162878145462343582
O 1.4030727625695744720246693759691 0.37301581220952162443182942297426 0.0073011612837496232125689132885782
O -1.5552678100477574929527690983377 0.1055141117307623471743838194925 0.00085352913603676725234209454740153
D -2.1819095573475393301521307876101 0.20561601436091173078501981308364 0.84578256529823947484914015149116
D -2.1798087528465810436273386585526 0.22276980956170089331891404071939 -0.84341188462281779791851477057207
5
-225.638294198900013043  
O 1.1458654076087846362952404888347 -1.1360600446022524057099190031295 -0.0083811996999283433495975259575062
O 1.4035416089236567582787529318011 0.37597749061074670073878678522306 0.0073318941724619945965457645797869
O -1.5544849231556587820790582554764 0.10537830609228987510661568194337 0.0008530783150130982414593994178631
D -2.1847491594382808521856986772036 0.2060578246516762968010283429976 0.85076243081622016095622029752121
D -2.1826357397498341583741421345621 0.22331268667158532537087012315169 -0.8483884302060227255992685968522
5
-225.634816653799987307  
O 1.1453205956366403484025795478374 -1.1390474782591979430179662813316 -0.0084122905050522060049766892575462
O 1.4040166464785601707632167745032 0.37897681037658415004187872909824 0.0073630179528853707815461149266412
O -1.5536644080826531588712668963126 0.10523596486871862609735472915418 0.0008526061728441865564254165121838
D -2.1877367533731688631348788476316 0.20652290416815313744969273557217 0.85597773673521615478421153966337
D -2.1856101248984343143888509075623 0.2238836116686119814822575335711 -0.85360024849543758573844343118253
5
-225.631141310499998553  
O 1.1447692048358852900946658337489 -1.1420722263301634757937108588521 -0.0084437693617973805237930662315193
O 1.4044978334092710348102173156803 0.38201351773676878176289051225467 0.0073945299915047025055003793170272
O -1.5528049696822854297550975388731 0.10508686306960957068667994462885 0.00085211202489724803023352084352382
D -2.1908775026590254775271660037106 0.20701206853494724668962589930743 0.86143633055758850325389630597783
D -2.1887370523749307693606169777922 0.22448355951233731064853316183871 -0.85905518157083471386670225911075
5
-225.627258622699997659  
O 1.1442112836395110786469331287662 -1.145134013819268714584609369922 -0.0084756334164550993504061437988639
O 1.4049851243748967544178185562487 0.38508733716364301757906218881544 0.0074264274349494447183261947031951
O -1.5519053191292917492916103583411 0.10493077680071584423249220208163 0.00085159519960143902246596514515886
D -2.1941765467863447724994330201298 0.20752612973147971375809106575616 0.8671460087987362674866176348587
D -2.1920216424027638701943487831159 0.22511350049397865769051918505284 -0.86476102061705617529696610290557
5
-225.623159170999997514  
O 1.1436468844215872397995781284408 -1.1482325431108453273054692544974 -0.0085078795706286340638779819300908
O 1.4054784701980582717339984810678 0.38819797048860910093637244244746 0.0074587071830158630653118123632339
O -1.550964178549223193570583134715 0.10476748407500022230998126815393 0.00085105503876078492184881207904823
D -2.1976389820957558107750173803652 0.20806589306636119607318846647104 0.87311448781930012241758731761365
D -2.1954689722203366564201587607386 0.22577439659747314260052064582851 -0.87072547675336853245653401245363
5
-225.628000755000016397  
O 1.1430760634311929457851420011139 -1.1513674944630687413393843598897 -0.0085405044951714463585812353585425
O 1.4059778180055815255400375463068 0.39134509738767253583802130378899 0.0074913659050514147183519320094547
O -1.5499802858590914222958190293866 0.1045967656458079153569684649483 0.00085049089612471010565103446410262
D -2.2012698427587529259596976771718 0.20863215419457467603159273039637 0.87934937360659581884192448342219
D -2.1990840572510954586959996959195 0.22646719792996786169148037970444 -0.87695615082296762832214653826668
5
-225.641895038499995962  
O 1.1436499909441668609844100501505 -1.1482148994768544003619581417297 -0.0085076960848786773589091936287332
O 1.4054755589263467907557014768827 0.38818029361777023344970416474098 0.0074585236021245965992720883264155
O -1.5509712026197124412618677524733 0.10476870368115945297837754424108 0.00085105909742586515701751048723622
D -2.1976118090394591852998473768821 0.20806164473505059375746384375816 0.87306891862512592261680310912197
D -2.1954419144577701494824850669829 0.22576922342619284989062578006269 -0.87067993903515228382161694753449
5
-225.646379802700010941  
O 1.1442151012900829698537563672289 -1.1451107332744725475492941768607 -0.0084753916553298048325304492323085
O 1.4049810152865398471533353585983 0.38506410635605020642557860810484 0.0074261858007912033910469240538532
O -1.5519183240582461458245688845636 0.10493303661667005566293653373577 0.00085160278349612433899246122237514
D -2.1941236408537592161849261174211 0.20751783848007371302557544368028 0.8670593519125600057151359578711
D -2.1919689557279720126814481773181 0.22510345053566438444647701544454 -0.86467442496554014486065398159553
5
-225.650631451799995375  
O 1.1447713574744398101756814867258 -1.1420552175563127850210776159656 -0.0084435935101728597923509411771192
O 1.4044942256152983528494360143668 0.38199675704493679662121508044947 0.0073943548039209832864471216851143
O -1.5528229406764906261884107152582 0.10508998863249276178866153941271 0.00085212261246987589316526090499337
D -2.1908002104881365568189721670933 0.20699992510335310513802653531457 0.861312911427743244097143815452
D -2.1886600724903422232614502718206 0.22446891131457288870443278483435 -0.858931851793354850244099907286
5
-225.654659650700011753  
O 1.1453187264408972723117585701402 -1.1390485513037067466513008184847 -0.0084123037162998817034553766802674
O 1.4040152246240673594712689009611 0.37897844438534888933389765952597 0.007363032677670801676161893567496
O -1.5536863593848684317322295100894 0.10523978676488565664470797855756 0.00085261925772622674298689693372921
D -2.1876363253955068977063547208672 0.20650708418052807213705079902866 0.85582172129482003697376057971269
D -2.185510091655319619974306988297 0.22386462541382476376661259109824 -0.85344434898453502835735662301886
5
-225.658474224799988406  
O 1.1458571790222689124050248210551 -1.1360909109891808022041459480533 -0.0083815241066418477017263555239879
O 1.4035440432435586366466395702446 0.37600934455098866671107771253446 0.0073322212542263230303229981643653
O -1.5545098984939960118367707764264 0.1053826600223898707353598069858 0.00085309340623743493917802149795193
D -2.1846267480650847225831512332661 0.20603848835980639875309350372845 0.85057782312851237804807169595733
D -2.1825137954238367221648786653532 0.22328960389513635709235472859291 -0.84820396360345851061168787055067
5
-225.662085068000010324  
O 1.1463866898837884455986113607651 -1.1331824509541590373373765032738 -0.0083512562660119585983276024876432
O 1.4030807086784000681234374496853 0.37308961156544834247839048657625 0.0073019221180381909536150075723526
O -1.5552948828411101711566288940958 0.10551883855211713347799218354339 0.00085354575116961494112705066683588
D -2.1817662154162609233765124372439 0.20559330637532838292891312903521 0.84557320661361323743676621234044
D -2.1796659405801341868880172114586 0.22274285284334685575124979095563 -0.84320269083680410293624163386994
5
-225.665502058399994212  
O 1.1469072374456301677270175787271 -1.1303233037180104858521190180909 -0.0083215015892932706759177463595734
O 1.402625244455310893343380485021 0.37021937761638495922866809451079 0.0072721366627225524081890029037822
O -1.5560426391202848428463312302483 0.10564855282356742927074577664825 0.00085397699516968602131972154722916
D -2.1790494572522915994738923473051 0.20517070595877165417597609575751 0.84079983877344677267728911829181
D -2.1769612768903772170858701429097 0.22222337689578250397026693008229 -0.83843250327789320408555795438588
5
-225.668734983500002045  
O 1.1474188038313335447071494854754 -1.1275135803361790998167180077871 -0.008292261229799756036551450222305
O 1.4021776704840143157326792788808 0.36739875341221467364150043977133 0.0072428660404732312511066893989664
O -1.556754491402995377313800418051 0.10577203285076432204281360327514 0.00085438784400712055808191358607928
D -2.1764712141275301959808530227747 0.20476985665471569841855625782046 0.83624969212909938676148158265278
D -2.1743945648827907035638418165036 0.22173018261568591680266138155275 -0.83388537904377013632029047585092
5
-225.671793472800004565  
O 1.1479213747870151696162110965815 -1.1247533708018508935566615036805 -0.0082635361218231836305525561670038
O 1.4017380031117934180429074331187 0.36462782858846870537306017467927 0.0072141111847059038314489143317587
O -1.5574317569273792294382019463228 0.10588950746031260130575191169555 0.00085477900449376512451160614602941
D -2.1740262539907151406737284560222 0.2043899324358470215301508687844 0.83191477112674949712101124532637
D -2.1719605924355045445395262504462 0.22126228165236960787609632461681 -0.82955332818678928497035940381465
5
-225.674686938500002498  
O 1.1484149396057292680239925175556 -1.1220427444813674267010128460242 -0.0082353269855527759524260744683488
O 1.4013062552092006018966685587657 0.36190667214262117745704472326906 0.0071858728144672248325242058797357
O -1.5580757421776680882175014630775 0.10600120361000471558288182905017 0.00085515118278260617446645541761541
D -2.1717093878298516784752791863866 0.20403011415960625729582034182386 0.82778713691126792895147445960902
D -2.1696541903466175504888724390185 0.22081869370060516755138735334185 -0.82542841745064243763607692017104
5
-225.677424527299990586  
O 1.1488994910625172085616441108868 -1.1193817505281133950489902417758 -0.0082076343304360293434696060899114
O 1.4008824362278975428353078314103 0.3592353328488661068362830519618 0.0071581514386835258870189768742875
O -1.5586877392232978412067723184009 0.10610734575725136452639674189413 0.00085550507954028603540413966399569
D -2.1695154842080377477486763382331 0.20368959184411503104961127519346 0.82385893040264401854244624701096
D -2.167470246814856338346544362139 0.22039844923316417868441874361451 -0.82150279331551012695911140326643
5
-225.680015079199989714  
O 1.1493750253222221324733709479915 -1.1167704183618685220835686777718 -0.0081804584605988280021637848449245
O 1.4004665522845893832482033758424 0.35661383973681198833460825881048 0.007130947360519271013834519123975
O -1.5592690223932197390865894703893 0.10620815527304706959998981119497 0.00085584139047293727575044242072977
D -2.1674394824605589526811399991857 0.20336756678260764497068180389761 0.82012239325335423156815295442357
D -2.1654037205876321969810760492692 0.2200005920455727626006137143122 -0.81776870295116632636478470885777
5
-225.682467094600013979  
O 1.1498415418514007502182039388572 -1.1142087581424917619443704097648 -0.0081537994809152726516376930021579
O 1.4000586062414315247082186033367 0.35404220256917390274864487764717 0.0071042606836218373522751079462978
O -1.5598208452338644391943489608821 0.1063038499193588587443670689936 0.00085616080508401184220174107153412
D -2.165476404770595220128370783641 0.20306325340505484988717910255218 0.81656988700868826658307852994767
D -2.1634496529826758859371693688445 0.21962418151291454582185735944222 -0.81421851336883255267906633889652
5
-225.684788709900004733  
O 1.1502990433226658595344815694261 -1.1116967613646293600027092907112 -0.0081276572986885686072922041489619
O 1.3996585977924715926690168998903 0.35152041243047521534847987823014 0.0070780913144648681042947480079874
O -1.5603444377901636297423237920157 0.10639464338291064471331281993116 0.00085646400222634620075234934688524
D -2.1636213669570656392693308589514 0.20277588098406876260249021015625 0.81319391035895038921665900488733
D -2.1616031786195923913851402176078 0.21926829463420763333125762528653 -0.81084472864331913477542457258096
5
-225.686987678500003085  
O 1.1507475355285898821477985620731 -1.1092344012768216021669331894373 -0.0081020316330936616860958210395438
O 1.3992665235495280739996815100312 0.34904844215986113864502726755745 0.0070524389705181045329140943067614
O -1.5608410041929938749660777830286 0.1064807448403429918082352401143 0.00085675164938787376663065220583348
D -2.1618695880651568330677037010901 0.20250469514797808656680899730418 0.80998711429820935414625182602322
D -2.1598595349868823234373849118128 0.21893202786358648137543525535875 -0.8076400050559892074275580853282
5
-225.689071360700012292  
O 1.1511870273008890652732816306525 -1.1068216334480773799242570021306 -0.0080769220207647547671303556171551
O 1.3988823771196690071150214862428 0.34662624690926635562249202848761 0.0070273031876814540802600461688598
O -1.5613117205638542550616421067389 0.10656235860445206764524073150824 0.00085702440183460905712142796630815
D -2.1602163986974414200403771246783 0.2022489591861347246748437100905 0.80694231551307948890894294891041
D -2.1582140707242483124161935847951 0.21861449868119459116755365357676 -0.80459716449140283867080825075391
5
-225.691046719300004497  
O 1.1516175303884665925835406596889 -1.1044583963751144484177757476573 -0.0080523278194016834063972964941058
O 1.3985061492116277470643126434879 0.34425376475473373760749495886557 0.0070026833224481341635958564495468
O -1.5617577331819580965799332261668 0.10663968380399210800213438687933 0.00085728290072687991871941415311653
D -2.1586572482337902378901617339579 0.20200795518391431726534790414007 0.8040525079215085080264202588296
D -2.1566622528351877541297199059045 0.21831484696863667771538075612625 -0.80170920594968442252081786136841
5
-225.692920316099986167  
O 1.1520390593593576866737748787273 -1.1021446120650197908474865471362 -0.0080282482163532373903302996609455
O 1.3981378277325458014956893748604 0.34193091728041108412483595202502 0.0069785785609894944794828752776539
O -1.562180156977257539097081462387 0.10671291412095761097500457026399 0.00085752777242007014336239167917597
D -2.157187710835746230486620333977 0.20178098496811316953092330095387 0.80131087235568099202964731375687
D -2.1551996726398021664294901711401 0.21803223613932817825933341282507 -0.79896931522785230583849624963477
5
-225.694698317899991480  
O 1.1524516315007791167346340444055 -1.0998801866878360478096965380246 -0.0080046822368548820048061998022604
O 1.3977773978924272757495828045649 0.33965761022992796425157280282292 0.0069549879273890112194034252013353
O -1.562580074280691455612668505637 0.1067822375749425956037441665103 0.00085775962679250790897389489231273
D -2.1558034904314666846403270028532 0.20156737088356019294010934572725 0.79871078452150634507944459983264
D -2.1538220507505410061810380284442 0.2177658540839866874172514599195 -0.7963708728659999458443508046912
5
-225.696386505100008435  
O 1.1528552666929623438107910260442 -1.097665011188155848032010908355 -0.0079816287461969212535528583885025
O 1.3974248423194588486495604229276 0.33743373411897670255399361849413 0.0069319102858605612452191913064325
O -1.5629585338421971840716651058756 0.10684783635130094825438362704517 0.00085797905669871975427309696016209
D -2.1545004245835315259682829491794 0.20136645640583583638516529390472 0.79624582134299504154739679506747
D -2.1525252409165833711313098319806 0.21751491391476843184626943639159 -0.79390746048772786735980844241567
5
-225.697990279599991936  
O 1.1532499872961334830279156449251 -1.0954989619364063901940653522615 -0.0079590864561131669657756404490101
O 1.3970801411694602212065774438088 0.33525916488611745558401366906764 0.0069093443468533502840878135486946
O -1.5633165500812786774531559785828 0.10690988667303098769156832759109 0.00085818663928328769649467311353419
D -2.1532744874519234024035085894866 0.2011776066055336043003620716263 0.79390976583876582406418265236425
D -2.1513052329841468868210085929604 0.21727865452217046127181276915508 -0.79157286568482909672184177907184
5
-225.699514681199985944  
O 1.1536358180334240763897923898185 -1.0933819014271233260870985759539 -0.0079370539373540445471366666652102
O 1.3967432722315178406091717988602 0.33313376459541227392335827062197 0.0068872886799106088073774145641437
O -1.5636551025665075265180803398835 0.10696855870843607894116189527267 0.00085838293093479180097954417405504
D -2.1521217918277142366889620461734 0.20100020846350233338917234959808 0.79169661054170104019789278027019
D -2.150158154905386975741521382588 0.21705634095853773568585154407629 -0.78936108539914584536489883248578
5
-225.700964400599985993  
O 1.154012785887151615327184117632 -1.0913136789350714739299519351334 -0.0079155296173943137660877766847989
O 1.3964142110333614965611559455283 0.33105738209267832061755143513437 0.0068657417112469674297381416749886
O -1.5639751357077156246333515809965 0.10702401651738645271816352533278 0.00085856847115447923815545472336908
D -2.1510385903598363555033756711055 0.20083367105914060046778502055531 0.78960055967400577525694416181068
D -2.1490802739691288181234085641336 0.21684726467545095696110024618974 -0.78726632812731089927638095105067
5
-225.702343796900009920  
O 1.1543809199705148405001864375663 -1.0892941312135677733863303728867 -0.0078945117966539701120920469179509
O 1.396092930965940892562571207236 0.32902985370274528964529281438445 0.0068447017399503595758147866945365
O -1.5642775586322674730155313227442 0.10707641803008709213695937023658 0.00085874378002934756513170322378414
D -2.1500212760403654144170104700606 0.20067742565087243189481114313821 0.78761603013380254711961470093229
D -2.1480679972686447243290785991121 0.21665074362031983001841695113399 -0.78528301488712259903479662170867
5
-225.703656914600003347  
O 1.1547402514042248711234606162179 -1.08732308321652504368159952719 -0.0078739986539378432200964041953739
O 1.3957794034014934236864746708306 0.3270510039526486889549516945408 0.0068241669436838519810506475948841
O -1.5645632452190867400787510632654 0.10712591505433391447787982997397 0.00085890935887954526165716240271308
D -2.1490663820422928331765888287919 0.20053092564287106069897959059745 0.78573765146750262911012896438478
D -2.1471178715515351065334925806383 0.21646612220289843109277683197433 -0.78340577919714426968766929348931
5
-225.704907502100013517  
O 1.1550908131915018639546133272233 -1.0854003488160997026312770685763 -0.0078539882542590037234342403849041
O 1.39547359782058455479614167416 0.32512064628958364798094748948643 0.0068041353865329447583865096760292
O -1.5648330343177487833372651948594 0.1071726533122141222786893877128 0.00085906568895166470888752341394934
D -2.1481705808590434436666782858083 0.20039364644899912426545540711231 0.7839602648073721313792816545174
D -2.1462265823564927735844776179874 0.21629277113747399918786129546788 -0.78162946600407978703373146345257
5
-225.706099029600011363  
O 1.1554326400928978113569201013888 -1.0835257315246387133100824939902 -0.0078344785655015992953398296094747
O 1.3951754819281585451307137191179 0.32323858380323916561494002053223 0.0067846050346310705567165477702929
O -1.5650877300827852334208500906243 0.10721677249999225778331890523987 0.0008592132342831367832966527053884
D -2.1473306829255136563006090000272 0.20026508527074415866309209377505 0.78227892101272322733507280645426
D -2.145390952664856243359281506855 0.21613008718631959714784329662507 -0.77994912983847841658757715777028
5
-225.707234707100013793  
O 1.1557657684887361337899847057997 -1.0816990252865006372218203978264 -0.0078154674542080665444743203806865
O 1.3948850217754347191601027589059 0.32140461002247538990772568467946 0.0067655737516411577209263228382952
O -1.5653281024248024699829784367466 0.10725840636408356942865793826059 0.00085935244254162408174269049965233
D -2.1465436347861657218061282037525 0.20014476080319965056730779906502 0.78068887799780750658129591101897
D -2.1446079410256446706739552610088 0.21597749281171726987160752742057 -0.77836003214686511064712703955593
5
-225.708317503100005297  
O 1.1560902362627045736331865555258 -1.0799200151361851851561368675902 -0.0077969526854439691679332646856437
O 1.3946021818974276840208403882571 0.31961850956672072099351566976111 0.0067470393013890090500028762221518
O -1.5655548875952516318932339345338 0.10729768280457424589613424359413 0.00085948373918035036230639311938262
D -2.14580651684708634263643034501 0.20003221288733588623109937998379 0.77918559748682736376679258682998
D -2.1438746393272087864545483171241 0.21583443575511271350642061861436 -0.77685763802232243868672867392888
5
-225.709350160399992546  
O 1.1564060826659841030306097309222 -1.0781884780011179447711811008048 -0.0077789319344789831234265875536948
O 1.3943269254337791185349715306074 0.31788005895355131436019746615784 0.0067289993596929701183406713482782
O -1.5657687888295197531363101006718 0.10733472398539642411741112937307 0.00085960752885060271247241736602973
D -2.1451165407436580956357374816434 0.19992700209513789011417372876167 0.77776474117074745340261188175646
D -2.1431882702030367049417236557929 0.21570038853890743935082241478085 -0.77543761237369812633346555230673
5
-225.710335214999986420  
O 1.1567133481824725116382523992797 -1.0765041834648161334087035356788 -0.0077614028132982713220622272842775
O 1.3940592142625161109492637478979 0.31618902736286713661684188991785 0.0067114515355931360363062054830152
O -1.5659704770849938171295434585772 0.10736964646247647292565119414576 0.00085972420367529079569118843906494
D -2.1444710464159304486031487613218 0.19982870925043885734773141393816 0.77642216641619721251288410712732
D -2.1425461840870125840297077957075 0.21557484791995881745485519331851 -0.77409581565826357518744771368802
5
-225.711275010700006760  
O 1.1570120744080720776025827944977 -1.0748668945168515787003116201959 -0.0077443628844710270947571117972075
O 1.3937990091236878154035139232292 0.31454517738429160766955305916781 0.0066943933911787142920779558608047
O -1.5661605918381031887776089206454 0.10740256132379880082972078980674 0.0008598341365238624947955892174889
D -2.1438674989411832250141287659062 0.19973693492629271406535451660602 0.77515392156435070081244020911981
D -2.1419458560743906971879368938971 0.21545733430020597154452843824401 -0.77282829917451134615902219593409
5
-225.712171716699998569  
O 1.1573023039161536296148824476404 -1.0732763683218726757928607185022 -0.0077278096156919232062598723587143
O 1.3935462697375768925667216535658 0.3129482657889376406856740686635 0.0066778223949297112541079179948156
O -1.5663397419291456014178720579366 0.10743357433548508805820631550887 0.00085993768063527119705630186174972
D -2.1433034851023413658310801110929 0.19965129892440458547753223683685 0.77395624092135162364058942330303
D -2.1413848825145622711829673789907 0.21534739106541100905900520956493 -0.77163130004006130757687742516282
5
-225.713027333899987070  
O 1.1575840801151167092086780030513 -1.0717323569735393018476088400348 -0.0077117404291679398156689195786839
O 1.3933009549521400138871740637114 0.31139804428518641499223917890049 0.0066617359679588114204640270088476
O -1.5665085064479611354215649043908 0.10746278609377386825673994508179 0.00086003517315011066522723037763853
D -2.1427767099021481911336195480544 0.19957143971311425145742646236613 0.77282553949334342746624315623194
D -2.1408609775030535971040990261827 0.21524458392554349228653620684781 -0.77050123592975772179869409228559
5
-225.713843719900012275  
O 1.1578574471340694618248789993231 -1.0702346082664049298216468741884 -0.0076961526724317018410825852470225
O 1.3930630228562297379113488204894 0.30989426028765854059798812158988 0.0066461314561566267947179120767487
O -1.5666674356510814636322947990266 0.10749029218762962134547933601425 0.00086012693309372469357282353641381
D -2.142284992897639295250655777636 0.19949701385364418393386642947007 0.77175840756177760404455057141604
D -2.1403719692548599518033825006569 0.21514850022037859678114557482331 -0.76943469964553978801546918475651
5
-225.714622594699989122  
O 1.1581224496944197976944224137696 -1.0687828664581444648717933887383 -0.0076810436985516785529659600229024
O 1.392832430911771890436057219631 0.30843665768018901918168239717488 0.0066310062117483454732780323581665
O -1.5668170519030659715298270384665 0.10751618336319518354216029365489 0.00086021326414598793183574620968557
D -2.1418262644820007523094318457879 0.19942769538074989199571973585989 0.77075160514121676680332484465907
D -2.1399157963768558055051016708603 0.21505874822678358593286418454227 -0.7684284536069415638692703396373
5
-225.715365552000008620  
O 1.1583791329477550746673841786105 -1.0673768730684332073366249460378 -0.0076664108219592699833278004462045
O 1.3926091360986414535716448881431 0.30702497761609776061320076223637 0.0066163575480023724406652974039389
O -1.5669578506322021649310727298143 0.10754054568281762316317440308922 0.00086029445723182916723470459174905
D -2.1413985620041611213082433096133 0.19936317522423088743899199926091 0.76980205622333608417307004856411
D -2.1394905040216820601983727101469 0.21497495646335751384725654133945 -0.7674794241067722788685045998136
5
-225.716074072299988984  
O 1.1586275423696990038990861648927 -1.0660163675695146778821253974456 -0.0076522513175078512789872853261386
O 1.3923930950328733402443504019175 0.30565895920905911120613041020988 0.0066021827384161943519380599809665
O -1.5670903012952352995057481166441 0.10756346069912117724420852482581 0.00086037078708886874887917795007297
D -2.1410000259772554720427706342889 0.19930316059387470639663320071122 0.76890684308576673355872799220379
D -2.1390942401136991968257916596485 0.21489677292071554526309284938179 -0.76658469559371655854818072839407
5
-225.716749530700013793  
O 1.1588677236400790615533651362057 -1.0647010881489233913299585765344 -0.007638562461817251757201230333294
O 1.3921842640824104719854403811041 0.30433834029681294808256097894628 0.0065884790586990590183225080522789
O -1.5672148483354693127012069453485 0.1075850056181225505858023439032 0.000860442514093188374861564948759
D -2.1406288962556083710353505011881 0.19924737437059020228602435054199 0.768063200596807438280677615694
D -2.1387252515308445843800200236728 0.21482386436705505627919876587839 -0.76574150499660831314940878655761
5
-225.717393207100002428  
O 1.1590997224904879825402304049931 -1.0634307724706844044959552775254 -0.0076253415250692466523241286324719
O 1.3919825995084162961745732900454 0.30306285820186829038647147172014 0.0065752437781676359440652390730975
O -1.5673319121194719816259066647035 0.10760525346399313351142268402327 0.00086050988502780166589101185081745
D -2.1402835082626023854857066908153 0.19919555451576254068157822985086 0.76726851057042744219671703831409
D -2.1383818803496317251244818180567 0.21475591563433987785103340684145 -0.76494723608236636636092953267507
5
-225.718006293400009099  
O 1.1593235845994749322329653296038 -1.0622051584299991855431244403007 -0.0076125857791203765598253561108777
O 1.3917880575653027719340570911299 0.30183225048586787009341492193926 0.0065624741677318566140941769049277
O -1.5674418898601287786220837006113 0.10762427324014881002689492106583 0.00086057313433779284491537131529526
D -2.1399622893004024426488740573404 0.1991474534893834524851286005287 0.76652029623549655656944423753885
D -2.1380625601670018021138730546227 0.21469262892342896864583678961935 -0.76419941393418078234844870166853
5
-225.718589901299992562  
O 1.15953935546752240348666873615 -1.0610239847979379135267663514242 -0.0076002925223817106165080659252453
O 1.3916005946439802265501839428907 0.30064625559469138060819659585832 0.0065501675250121127458413639033097
O -1.5675451566041418427488451925456 0.10764213009883283334033876599278 0.00086063248179962749308952174587262
D -2.1396637546951233765923916507745 0.19910283763448469174228705469432 0.76581621652192033433692586186226
D -2.1377658122578151456139039510163 0.21463372306960892821336983615765 -0.76349569922102844543587707448751
5
-225.719145069200010312  
O 1.1597470802917697607625768796424 -1.059886991955210078231175430119 -0.0075884590570152645611079478271677
O 1.3914201673946222648226012097439 0.29950461359245050818600475395215 0.0065383211514234481492868766849824
O -1.5676420661430783276557576755295 0.10765888549850748112657328192654 0.00086068813546150136056106516591058
D -2.1393865041637609714086920575937 0.19906148660481362555607631747989 0.76515406062763846595231598257669
D -2.1374902419528356567468563298462 0.21457893286323448389651957768365 -0.76283388278712516150648070833995
5
-225.719672764400002052  
O 1.1599468033253967913509541176609 -1.0587939225053293323952630089479 -0.0075770826904192891890210681538065
O 1.3912467333531730595552744489396 0.29840706678770784199272725345509 0.0065269323533491277813944897445708
O -1.5677329518269615959980001207441 0.10767459732450400389236477849408 0.00086074029173590770481344636166909
D -2.1391292185164672012831488245865 0.19902319288334158198239265402663 0.76453174303377235965228919667425
D -2.13723453536330554314304208674 0.21452800846949571234034692679415 -0.7622118806653330747025165692321
5
-225.720173896900007549  
O 1.1601385693049981462365849438356 -1.057744522277010768007698970905 -0.0075661607806788598248881605456972
O 1.3910802494982958954494733916363 0.29735336070445661516004065560992 0.006515998488244267340674387156696
O -1.5678181274480602613863311489695 0.10768932010932938392322455456451 0.00086078913421909150367056229313789
D -2.1388906560789560096225159213645 0.19898776108943405649398528112215 0.76394729826277074646867504270631
D -2.1369974558155195865083442186005 0.21448071462105453011126598994451 -0.76162772883112039856712272012373
5
-225.720649315400009982  
O 1.1603224218172825121797586689354 -1.0567385406282960857993202807847 -0.0075556907251988379356499869743402
O 1.3909206739163939570147476842976 0.2963432444134404541991045789473 0.0065055169526826240114503185907324
O -1.5678978880931278006016782455845 0.1077031051158956476143657710054 0.0008608348373450898502121098054829
D -2.1386696494325994066798557469156 0.19895500758944856256604793998122 0.76339887589753174790274670158396
D -2.1367778405945365705065341899171 0.21443683013057696085112979744736 -0.76107957824605276808682674527518
5
-225.721099815200005878  
O 1.1604984036728627216916720499285 -1.0557757312237130431498144389479 -0.0075456699600114536530259812252552
O 1.3907679654112565792445366241736 0.29537647130301197817559000213805 0.006495485181908815762452658049142
O -1.5679725109330684418296186777297 0.10771600049108306929035450139054 0.00086087756233596513747580170061724
D -2.1384651022116836216468982456718 0.19892475995696803914292161152844 0.76288473583460636451292202764307
D -2.1365745977443126868422496045241 0.2143961472610380059045098732895 -0.76056569008076491122949391865404
5
-225.721526141999987658  
O 1.1606665568310470249002719356213 -1.0548558526506592869509404408745 -0.0075360959754305267485618990974672
O 1.3906220835916667244447353368741 0.29445279969152798882348065490078 0.006485900665485351025696392213149
O -1.5680422560168283396819788322318 0.10772805141348182345062411968684 0.00086091746414553688929865993273438
D -2.1382759859733568852391272230307 0.19889685645045249162699008138588 0.76240324357224364959506601735484
D -2.1363867029916026041291843284853 0.21435847110643932444951076377038 -0.76008443105809952999862844080781
5
-225.721928995100000748  
O 1.1608269222867995118519957031822 -1.0539786691705004262331613062997 -0.0075269663595739343814328137227676
O 1.3904829889624872318876214194461 0.29357199358166741198772342613665 0.0064767609916619641591273293101949
O -1.568107366989783812982750532683 0.1077393002062114746308907342609 0.00086095468657240476102743276243245
D -2.1381013372775408143411368655507 0.19887114558804319663920523453271 0.76195286590868471776616388524417
D -2.1362131967865640724824061180698 0.21432361909548505729539158437547 -0.75963426911931641871689180334215
5
-225.722309029799987456  
O 1.160979539924106740400588932971 -1.0531439509262383591448042352567 -0.007518278686680127456676281383352
O 1.3903506430739671628771247924305 0.29273382287125787604153970278276 0.0064680637332459401181439240247073
O -1.5681680718138075736334258181159 0.10774978646899191492281033788458 0.00086098936332605006515467094274641
D -2.1379402548196435596139508561464 0.19884748568684523784000361956714 0.76153216668812950818079343662248
D -2.1360531814729810662356612738222 0.21429142037836076961632159054716 -0.75921376915910054883340762899024
5
-225.722666860000003908  
O 1.1611244484373310914548937944346 -1.0523514749522200339981736760819 -0.0075100306388644552657574138265772
O 1.3902250086022167607779920217581 0.29193806435789582121032026407192 0.0064598065717026290424862544625739
O -1.5682245834340029499998081519152 0.10775954719605840281815289927181 0.00086102162092293167781203999666673
D -2.1377918967836766483969768160023 0.19882574442111716761516504448082 0.76113980275132775421553787964513
D -2.1359058186547419389000879164087 0.21426171537261570754218098500132 -0.75882158901776552983875490099308
5
-225.723003060800010644  
O 1.1612616852801036504416742900503 -1.0516010254859788908277096197708 -0.0075022200115511146478741721921324
O 1.390106049409522315229992273089 0.29118450205105933514815319540503 0.0064519873023266673464637399604271
O -1.5682771004356668154144927029847 0.10776861688618601109457273423686 0.00086105157825979838220886719568625
D -2.1376554782705179391655292420182 0.1988057984166470837372742153093 0.76077452010259638548461680329638
D -2.1357703266235157357755269913469 0.21423435529278822553322925159591 -0.75845647564281426511456629668828
5
-225.723318169799995303  
O 1.1613912865601405677296042995295 -1.0508923946566728346851959940977 -0.0074948446075794082979482091388945
O 1.3899937306341150211608237441396 0.29047292787172329653344604594167 0.0064446037269070112832314300987946
O -1.5683258076566046756994410316111 0.10777702764366228760373189743405 0.00086107934269325707259123969805614
D -2.1375302687987383087886428256752 0.19878753289721445840498859070067 0.76043515027317154508779140087427
D -2.1356459778727718834545612480724 0.2142092016133741450012450968643 -0.75811726140971136267410201980965
5
-225.723612689499987027  
O 1.1615132868853166314693226013333 -1.0502253827198830826716857700376 -0.0074879023563790550119256828054404
O 1.3898880188520048584166488581104 0.28980314187229017086622206988977 0.0064376537736677997419976193782531
O -1.5683708767412989359968378266785 0.10778480928615136180681588484731 0.0008611050142953234187020994383488
D -2.1374155901619671382718479435425 0.19877084128769320625629291043879 0.7601206069893954309080186249048
D -2.1355320969023665611530304886401 0.21418612572715917119481332520081 -0.75780286082994374741161891506636
5
-225.723887088299989045  
O 1.161627719405393444063179231307 -1.0495997988569165659811233126675 -0.0074813913059193258917045632472309
O 1.3897888820358488271011765391449 0.28917495304103374431647921483091 0.0064311354916531116021616298894514
O -1.5684124667110774797862404739135 0.10779198943943117672272791196519 0.00086112869056405804378540036481127
D -2.1373108140849530478533324640011 0.19875562486894354785604832613899 0.75982988277972918211844444158487
D -2.135428058039259280320720790769 0.21416500849709765863515542605455 -0.75751226721478537307064016204095
5
-225.724141801799987661  
O 1.1617346156251808775294875886175 -1.0490154614121769416357210502611 -0.0074753095323769986821349498029576
O 1.3896962897321676333461937247193 0.28858817954109522441186186370032 0.0064250469558732054703442670984259
O -1.5684507244489520605412735676509 0.10779859361940991036021841864567 0.00086115045560018299401761066036443
D -2.1372153603223686957335303304717 0.19874179251461768225262005671539 0.75956204609914601544318202286377
D -2.1353332834118456950989184406353 0.21414573985538859490773688776244 -0.75724454967782872660819748489303
5
-225.724377234000002090  
O 1.1618340053803708489255086533376 -1.0484721983831248870444596832385 -0.0074696552832594761625606416544088
O 1.3896102130962992848850490190671 0.28804264920173960895510845148237 0.0064193864127177679632096918282969
O -1.5684857851811746520809265348362 0.10780464531084141266426001948275 0.00086117039218215998049726911389712
D -2.1371286947714671633491434477037 0.19872926033690513358820339817612 0.75931623844857720762036024098052
D -2.1352472410988583284563446795801 0.21412821852227958974168586792075 -0.75699885036851144448633021966089
5
-225.724593758100013474  
O 1.1619259167309714531057807107572 -1.0479698478609988931964380753925 -0.0074644268412325173733812277987454
O 1.3895306249871883785829140833812 0.28753819995629087413746560741856 0.0064141521447835855157526552261515
O -1.5685177729325225914891461798106 0.1078101660610998602241039634464 0.00086118856984083384364242474973139
D -2.1370503276032200012934936239617 0.19871795141545506302449553004408 0.75909167172570080062143915711204
D -2.13516944328894497928672535636 0.21411235155450292211298801703379 -0.75677438173614053340543250669725
5
-225.724791717199991581  
O 1.1620103759490412187460606219247 -1.0475082583640606959107799411868 -0.0074596226282229224219255669936501
O 1.3894574999905775491981785307871 0.28707468017608056554124118520122 0.0064093425735772683107804859048429
O -1.5685468009179712733924816348008 0.10781517553449401769505300308083 0.00086120505690879612173405099895263
D -2.1369798117608733711847435188247 0.19870779555697820617510274132655 0.75888762581502933191046622596332
D -2.1350994447585747160189839632949 0.21409805414882573937340737302293 -0.75657042420455267173196034491411
5
-225.724971425299997918  
O 1.162087407405599570608956128126 -1.0470872891956093386767179254093 -0.0074552411809309529835965157928968
O 1.3893908145209246107754097465659 0.28665194903058299757958593545482 0.0064049562353756060023579621542922
O -1.5685729719363294965006616621395 0.10781969159046521367084636722211 0.00086121991337639717568885888709929
D -2.1369167413466905180996491253609 0.19869872901615073801373512196733 0.75870344632230257708727094723145
D -2.1350368412703755183201792533509 0.21408524928321054359159347768582 -0.75638632385253590229012843337841
5
-225.725133167699993919  
O 1.1621570335645079463660067631281 -1.0467068107800148180075439086067 -0.0074512811525590709818556156562863
O 1.3893305468337258101740872007213 0.2862698768208162269921501774661 0.006400991783016923841742595868709
O -1.5685963787054735263382099219598 0.10782373033542180795762988054776 0.00086123319410511846565964289013095
D -2.1368607503077550191505906695966 0.19869069432195751723213561490411 0.75853854253463193213491422284278
D -2.1349812682744180314386994723463 0.2140738674998088342249502602499 -0.75622149039999042585691313433927
5
-225.725277200899995478  
O 1.1622192748862156808087320314371 -1.0463667049981162371352638729149 -0.0074477413147780368793404726091012
O 1.3892766771216578103320671289111 0.28592834531535538111768346425379 0.0063974479878700623441956096826289
O -1.5686171041791516778118875663495 0.10782730618001278022344280316247 0.00086124494793399404557465715015496
D -2.1368115111783869686234993423568 0.19868364006589062098484532725706 0.75839238555869070701476175599964
D -2.1349323996490663368774676200701 0.21406384665704555891885263463337 -0.75607539533904510875572668737732
5
-225.725403753800009099  
O 1.1622741498114363967175677316845 -1.0460668654031979318830281044939 -0.0074446205662331618041482883540993
O 1.3892291875295661451872319958056 0.28562724796622995793171639888897 0.0063943237483003534729619765641928
O -1.5686352218287686888231746706879 0.10783043188911060894508153751303 0.00086125521809365447080397704127108
D -2.1367687339526280076995590206934 0.19867752072028987964102952901158 0.75826450662868882801603831467219
D -2.1348899465800119656933020451106 0.21405513171490503365745894370775 -0.75594757024500125464072652903269
5
-225.725513027900007046  
O 1.1623216747110578506152478439617 -1.0458071975247866802760654536542 -0.0074419179221450722575004199654813
O 1.3891880622032517500485937489429 0.28536649021536536485754709246976 0.0063916180792627152670859480565468
O -1.5686507958937774276364507386461 0.10783311861995388547530438927424 0.00086126404251939321123077153430359
D -2.136732165084181733760715360404 0.19867229649152842729797896481614 0.75815449562891978896317368707969
D -2.1348536565615967575126887822989 0.21404767455790693619910314282606 -0.75583760530130383870073274010792
5
-225.725605197300012605  
O 1.162361863854766141912477905862 -1.0455876190056667685013280788553 -0.0074396325610869857430929030783773
O 1.3891532873236036582653696314082 0.28514598962801274151246389010339 0.0063893301595117427127412668141915
O -1.5686638816059574885741767502623 0.10783537596895799437479723792421 0.00086127145589325255266993641711792
D -2.1367015866025598214150704734493 0.19866793314994418695462741197844 0.75806199974664323359974105187575
D -2.1348233125213860184032910183305 0.21404143382184015464986259758007 -0.75574514797207847927040802460397
5
-225.725680409900007817  
O 1.1623947293671483826926760229981 -1.0454080598626422915486955389497 -0.007437763717556320798574009955928
O 1.3891248511446920854695008529234 0.28496567615565515652065187168773 0.0063874592229276935112514124170957
O -1.5686745253763756391407468981924 0.10783721199839108040308133240615 0.00086127748383834691094096402963487
D -2.1366768153446669131767521321308 0.19866440196713047727783418849867 0.7579867223784771956829331429617
D -2.1347987320577996861459268984618 0.21403637472765196791968378420279 -0.75566990185252747025401731661987
5
-225.725738782399986349  
O 1.1624202805791554737879778258502 -1.0452684625369472737332898759632 -0.0074363107981670010376840096455453
O 1.3891027446518002808062419717317 0.2848254921948129569919672121614 0.0063860046757059450023286117925636
O -1.5686827649659078609545304061612 0.1078386332466320096656886562414 0.000861282149881474850920681785027
D -2.1366577023197836915358038822887 0.19866167960513470003292013643659 0.75792842217340683497184272710001
D -2.1347797667963761547582635103026 0.21403246904411904472098626683874 -0.75561162577514895399843908307957
5
-225.725780411399995273  
O 1.1624385258835028267299094295595 -1.0451687822731894339511882208171 -0.0074352733325505019484902291537765
O 1.3890869596887698289577883770107 0.28472539293968140983182024683629 0.0063849660476405362130591925051704
O -1.5686886295967021887065584451193 0.10783964481141419811116577420762 0.00086128547046697195768011345862192
D -2.1366441321964626531837438960792 0.19865974791998514126234454124642 0.75788691217230397256798823946156
D -2.1347663018805387302734288823558 0.21402969483209077772301043296466 -0.75557013291269825572271656710654
5
-225.725805362199992032  
O 1.1624494708397157261003940220689 -1.0451089869723919623112351473537 -0.0074346509870386358331817433509059
O 1.3890774908687668620643762551481 0.28466534626170192368022071605083 0.0063843430049250401991933756562503
O -1.5686921400736635323625023374916 0.10784025030675481460207265627105 0.00086128745784674518547185950723133
D -2.1366360228814991195633865572745 0.19865859402956581591936924269248 0.75786205928541650056473599761375
D -2.1347582555535127291079788847128 0.21402803650802584845003195823665 -0.75554529027162364851477605043328
5
-225.725813674699992362  
O 1.1624531187893651917875104118139 -1.045089057345969685286490857834 -0.0074344435610928030766508811666426
O 1.3890743349546155194218499673298 0.28464533285426518727234679317917 0.0063841353469712685403392171679116
O -1.5686933088508705491648242968949 0.1078404518962322450326141165533 0.00086128811939741760968919370711205
D -2.1366333252362093020337852067314 0.1986582102228875434946075984044 0.75785378383308754646208171834587
D -2.1347555788794627673610193596687 0.21402748474404623135747272044682 -0.75553701823045538166212509167963
