# Supplementary material for: Heavy-atom tunnelling in singlet oxygen deactivation predicted by instanton theory with branch-point singularities
Source: Nat Commun. 2024 May 21;15:4335. doi: 10.1038/s41467-024-48463-2 (PMC11522392; doi:10.1038/s41467-024-48463-2)
Supplement: Supplementary file 4 — Supplementary Dataset 1 [file 41467_2024_48463_MOESM4_ESM.tar › SI_data/instantons/branch-point/18O18O-H2O.xml]

<?xml version="1.0" ?>
<root>
	<tau1 type="float">-468.2226392827497</tau1>
	<tau0 type="float">1520.8064038071682</tau0>
	<N type="int">512</N>
	<N0 type="int">392</N0>
	<beta type="float">1052.5837645244185</beta>
	<T type="float">300.0</T>
	<UNITS type="str">hartAng</UNITS>
	<N1 type="int">120</N1>
	<x0 type="list">
		<item type="list">
			<item type="list">
				<item type="number">1.1868532839968848</item>
				<item type="number">-1.0054438681420552</item>
				<item type="number">-0.0033802520182984862</item>
			</item>
			<item type="list">
				<item type="number">1.4044894462347535</item>
				<item type="number">0.2121569673814481</item>
				<item type="number">0.003908389477074326</item>
			</item>
			<item type="list">
				<item type="number">-1.5850454090951271</item>
				<item type="number">0.11768667472392351</item>
				<item type="number">0.0004960057002688057</item>
			</item>
			<item type="list">
				<item type="number">-2.1541682224486216</item>
				<item type="number">0.21452771470148171</item>
				<item type="number">0.7503413700863428</item>
			</item>
			<item type="list">
				<item type="number">-2.1527737801504725</item>
				<item type="number">0.2232400121698968</item>
				<item type="number">-0.7492306088340249</item>
			</item>
		</item>
		<item type="list">
			<item type="list">
				<item type="number">1.1868531820810153</item>
				<item type="number">-1.0054442402275083</item>
				<item type="number">-0.0033802542779922846</item>
			</item>
			<item type="list">
				<item type="number">1.4044894795924154</item>
				<item type="number">0.21215735171904596</item>
				<item type="number">0.0039083917424178344</item>
			</item>
			<item type="list">
				<item type="number">-1.5850453452795534</item>
				<item type="number">0.11768666331323825</item>
				<item type="number">0.0004960056953096627</item>
			</item>
			<item type="list">
				<item type="number">-2.154168116677898</item>
				<item type="number">0.21452769566416088</item>
				<item type="number">0.7503414000929345</item>
			</item>
			<item type="list">
				<item type="number">-2.1527736743115824</item>
				<item type="number">0.2232399934867691</item>
				<item type="number">-0.7492306388627958</item>
			</item>
		</item>
		<item type="list">
			<item type="list">
				<item type="number">1.1868528762978998</item>
				<item type="number">-1.0054453566891952</item>
				<item type="number">-0.0033802610584353627</item>
			</item>
			<item type="list">
				<item type="number">1.40448957970194</item>
				<item type="number">0.21215850494704613</item>
				<item type="number">0.0039083985391454475</item>
			</item>
			<item type="list">
				<item type="number">-1.5850451538371233</item>
				<item type="number">0.1176866290792733</item>
				<item type="number">0.0004960056806073988</item>
			</item>
			<item type="list">
				<item type="number">-2.1541677993376327</item>
				<item type="number">0.21452763848348155</item>
				<item type="number">0.7503414901490766</item>
			</item>
			<item type="list">
				<item type="number">-2.1527733567732827</item>
				<item type="number">0.22323993736019182</item>
				<item type="number">-0.7492307289764029</item>
			</item>
		</item>
		<item type="list">
			<item type="list">
				<item type="number">1.186852366533839</item>
				<item type="number">-1.005447218157016</item>
				<item type="number">-0.0033802723633982335</item>
			</item>
			<item type="list">
				<item type="number">1.4044897466749067</item>
				<item type="number">0.2121604276957282</item>
				<item type="number">0.003908409871028673</item>
			</item>
			<item type="list">
				<item type="number">-1.5850448347793342</item>
				<item type="number">0.11768657202407377</item>
				<item type="number">0.0004960056561573125</item>
			</item>
			<item type="list">
				<item type="number">-2.15416727031777</item>
				<item type="number">0.21452754313927697</item>
				<item type="number">0.750341640350248</item>
			</item>
			<item type="list">
				<item type="number">-2.1527728274253004</item>
				<item type="number">0.22323984377110198</item>
				<item type="number">-0.7492308792702677</item>
			</item>
		</item>
		<item type="list">
			<item type="list">
				<item type="number">1.1868516525992725</item>
				<item type="number">-1.0054498256811373</item>
				<item type="number">-0.0033802881991678965</item>
			</item>
			<item type="list">
				<item type="number">1.4044899806973359</item>
				<item type="number">0.21216312101589235</item>
				<item type="number">0.003908425744354745</item>
			</item>
			<item type="list">
				<item type="number">-1.5850443881253524</item>
				<item type="number">0.11768649215105048</item>
				<item type="number">0.0004960056219533539</item>
			</item>
			<item type="list">
				<item type="number">-2.1541665294347974</item>
				<item type="number">0.21452740959791758</item>
				<item type="number">0.7503418508557138</item>
			</item>
			<item type="list">
				<item type="number">-2.1527720860837376</item>
				<item type="number">0.22323971268770518</item>
				<item type="number">-0.7492310899035638</item>
			</item>
		</item>
		<item type="list">
			<item type="list">
				<item type="number">1.186850734228671</item>
				<item type="number">-1.005453180732596</item>
				<item type="number">-0.0033803085745506725</item>
			</item>
			<item type="list">
				<item type="number">1.4044902820298013</item>
				<item type="number">0.21216658637945982</item>
				<item type="number">0.003908446167930893</item>
			</item>
			<item type="list">
				<item type="number">-1.5850438139020366</item>
				<item type="number">0.11768638946498236</item>
				<item type="number">0.000496005577985939</item>
			</item>
			<item type="list">
				<item type="number">-2.1541655764315895</item>
				<item type="number">0.21452723781228736</item>
				<item type="number">0.7503421218887426</item>
			</item>
			<item type="list">
				<item type="number">-2.152771132490933</item>
				<item type="number">0.22323954406545923</item>
				<item type="number">-0.7492313610994236</item>
			</item>
		</item>
		<item type="list">
			<item type="list">
				<item type="number">1.1868496110804074</item>
				<item type="number">-1.0054572852040307</item>
				<item type="number">-0.003380333500877326</item>
			</item>
			<item type="list">
				<item type="number">1.404490651007554</item>
				<item type="number">0.21217082568020804</item>
				<item type="number">0.003908471153088501</item>
			</item>
			<item type="list">
				<item type="number">-1.5850431121439605</item>
				<item type="number">0.1176862639720218</item>
				<item type="number">0.0004960055242431578</item>
			</item>
			<item type="list">
				<item type="number">-2.1541644109772102</item>
				<item type="number">0.21452702772173893</item>
				<item type="number">0.7503424537368878</item>
			</item>
			<item type="list">
				<item type="number">-2.152769966315248</item>
				<item type="number">0.22323933784702846</item>
				<item type="number">-0.7492316931452225</item>
			</item>
		</item>
		<item type="list">
			<item type="list">
				<item type="number">1.1868482827365772</item>
				<item type="number">-1.0054621414106593</item>
				<item type="number">-0.003380362992009405</item>
			</item>
			<item type="list">
				<item type="number">1.404491088040701</item>
				<item type="number">0.2121758412347474</item>
				<item type="number">0.0039085007136883355</item>
			</item>
			<item type="list">
				<item type="number">-1.5850422828934445</item>
				<item type="number">0.11768611567969935</item>
				<item type="number">0.0004960054607128714</item>
			</item>
			<item type="list">
				<item type="number">-2.154163032666657</item>
				<item type="number">0.21452677925204827</item>
				<item type="number">0.7503428467523601</item>
			</item>
			<item type="list">
				<item type="number">-2.1527685871507938</item>
				<item type="number">0.22323909396224234</item>
				<item type="number">-0.7492320863929649</item>
			</item>
		</item>
		<item type="list">
			<item type="list">
				<item type="number">1.186846748701685</item>
				<item type="number">-1.005467752090595</item>
				<item type="number">-0.0033803970643236404</item>
			</item>
			<item type="list">
				<item type="number">1.4044915936154474</item>
				<item type="number">0.2121816357832109</item>
				<item type="number">0.003908534866115945</item>
			</item>
			<item type="list">
				<item type="number">-1.5850413262005083</item>
				<item type="number">0.1176859445966157</item>
				<item type="number">0.0004960053873540086</item>
			</item>
			<item type="list">
				<item type="number">-2.1541614410207335</item>
				<item type="number">0.21452649231491483</item>
				<item type="number">0.7503433013523999</item>
			</item>
			<item type="list">
				<item type="number">-2.152766994516977</item>
				<item type="number">0.2232388123268386</item>
				<item type="number">-0.7492325412593966</item>
			</item>
		</item>
		<item type="list">
			<item type="list">
				<item type="number">1.1868450084052384</item>
				<item type="number">-1.0054741204083595</item>
				<item type="number">-0.0033804357367694516</item>
			</item>
			<item type="list">
				<item type="number">1.4044921682916778</item>
				<item type="number">0.21218821249188605</item>
				<item type="number">0.00390857362931771</item>
			</item>
			<item type="list">
				<item type="number">-1.5850402421231422</item>
				<item type="number">0.11768575073318172</item>
				<item type="number">0.0004960053041550086</item>
			</item>
			<item type="list">
				<item type="number">-2.1541596354849433</item>
				<item type="number">0.21452616680887912</item>
				<item type="number">0.7503438180203046</item>
			</item>
			<item type="list">
				<item type="number">-2.1527651878585172</item>
				<item type="number">0.2232384928454957</item>
				<item type="number">-0.7492330582275771</item>
			</item>
		</item>
		<item type="list">
			<item type="list">
				<item type="number">1.18684306118628</item>
				<item type="number">-1.0054812499732608</item>
				<item type="number">-0.003380479033187284</item>
			</item>
			<item type="list">
				<item type="number">1.40449281271799</item>
				<item type="number">0.2121955749728013</item>
				<item type="number">0.003908617027112291</item>
			</item>
			<item type="list">
				<item type="number">-1.585039030726953</item>
				<item type="number">0.11768553410065666</item>
				<item type="number">0.0004960052115724852</item>
			</item>
			<item type="list">
				<item type="number">-2.1541576154279913</item>
				<item type="number">0.21452580261781018</item>
				<item type="number">0.7503443973049975</item>
			</item>
			<item type="list">
				<item type="number">-2.1527631665447173</item>
				<item type="number">0.22323813540707518</item>
				<item type="number">-0.7492336378532877</item>
			</item>
		</item>
		<item type="list">
			<item type="list">
				<item type="number">1.1868409063052185</item>
				<item type="number">-1.0054891449919823</item>
				<item type="number">-0.0033805269817448825</item>
			</item>
			<item type="list">
				<item type="number">1.4044935276595778</item>
				<item type="number">0.21220372742789767</item>
				<item type="number">0.003908665087356518</item>
			</item>
			<item type="list">
				<item type="number">-1.5850376921140832</item>
				<item type="number">0.1176852947183746</item>
				<item type="number">0.0004960051105945272</item>
			</item>
			<item type="list">
				<item type="number">-2.1541553802653732</item>
				<item type="number">0.2145253996274101</item>
				<item type="number">0.7503450397155111</item>
			</item>
			<item type="list">
				<item type="number">-2.1527609299962673</item>
				<item type="number">0.22323773990373172</item>
				<item type="number">-0.7492342806556898</item>
			</item>
		</item>
		<item type="list">
			<item type="list">
				<item type="number">1.186838542958737</item>
				<item type="number">-1.0054978099155072</item>
				<item type="number">-0.0033805796090876656</item>
			</item>
			<item type="list">
				<item type="number">1.4044943139048065</item>
				<item type="number">0.2122126743108246</item>
				<item type="number">0.0039087178366968124</item>
			</item>
			<item type="list">
				<item type="number">-1.5850362263662834</item>
				<item type="number">0.11768503260088664</item>
				<item type="number">0.0004960050012016734</item>
			</item>
			<item type="list">
				<item type="number">-2.154152929215666</item>
				<item type="number">0.214524957694466</item>
				<item type="number">0.7503457459357827</item>
			</item>
			<item type="list">
				<item type="number">-2.152758477430124</item>
				<item type="number">0.22323730620013554</item>
				<item type="number">-0.7492349873184294</item>
			</item>
		</item>
		<item type="list">
			<item type="list">
				<item type="number">1.1868359702653453</item>
				<item type="number">-1.0055072496280093</item>
				<item type="number">-0.0033806369444542832</item>
			</item>
			<item type="list">
				<item type="number">1.404495172318765</item>
				<item type="number">0.2122224205086832</item>
				<item type="number">0.003908775304375004</item>
			</item>
			<item type="list">
				<item type="number">-1.5850346335733723</item>
				<item type="number">0.11768474776417677</item>
				<item type="number">0.0004960048833732521</item>
			</item>
			<item type="list">
				<item type="number">-2.1541502614205337</item>
				<item type="number">0.21452447666164517</item>
				<item type="number">0.7503465167182632</item>
			</item>
			<item type="list">
				<item type="number">-2.1527558079862406</item>
				<item type="number">0.2232368341476443</item>
				<item type="number">-0.7492357585936864</item>
			</item>
		</item>
		<item type="list">
			<item type="list">
				<item type="number">1.1868331872652444</item>
				<item type="number">-1.0055174694496463</item>
				<item type="number">-0.0033806990196925675</item>
			</item>
			<item type="list">
				<item type="number">1.4044961038437784</item>
				<item type="number">0.2122329713446744</item>
				<item type="number">0.0039088375222391895</item>
			</item>
			<item type="list">
				<item type="number">-1.5850329138337405</item>
				<item type="number">0.11768444022583975</item>
				<item type="number">0.000496004757095364</item>
			</item>
			<item type="list">
				<item type="number">-2.154147375944071</item>
				<item type="number">0.21452395635740884</item>
				<item type="number">0.7503473528848925</item>
			</item>
			<item type="list">
				<item type="number">-2.152752920726869</item>
				<item type="number">0.22323632358420903</item>
				<item type="number">-0.7492365953031846</item>
			</item>
		</item>
		<item type="list">
			<item type="list">
				<item type="number">1.1868301929907674</item>
				<item type="number">-1.0055284748908329</item>
				<item type="number">-0.003380765858973386</item>
			</item>
			<item type="list">
				<item type="number">1.4044971093908825</item>
				<item type="number">0.21224433234050022</item>
				<item type="number">0.003908904514811677</item>
			</item>
			<item type="list">
				<item type="number">-1.585031067225773</item>
				<item type="number">0.11768410999904615</item>
				<item type="number">0.0004960046216765778</item>
			</item>
			<item type="list">
				<item type="number">-2.1541442716615933</item>
				<item type="number">0.21452339657802597</item>
				<item type="number">0.7503482554588982</item>
			</item>
			<item type="list">
				<item type="number">-2.152749814521298</item>
				<item type="number">0.22323577430295743</item>
				<item type="number">-0.7492374984654548</item>
			</item>
		</item>
		<item type="list">
			<item type="list">
				<item type="number">1.186826986243719</item>
				<item type="number">-1.0055402724172053</item>
				<item type="number">-0.0033808375054404493</item>
			</item>
			<item type="list">
				<item type="number">1.4044981901743228</item>
				<item type="number">0.21225650995636236</item>
				<item type="number">0.003908976324789262</item>
			</item>
			<item type="list">
				<item type="number">-1.5850290938903213</item>
				<item type="number">0.11768375711134638</item>
				<item type="number">0.000496004479066866</item>
			</item>
			<item type="list">
				<item type="number">-2.154140947596445</item>
				<item type="number">0.2145227971447584</item>
				<item type="number">0.7503492252772866</item>
			</item>
			<item type="list">
				<item type="number">-2.152746488397406</item>
				<item type="number">0.2232351861424337</item>
				<item type="number">-0.7492384689404693</item>
			</item>
		</item>
		<item type="list">
			<item type="list">
				<item type="number">1.1868235659145043</item>
				<item type="number">-1.005552868377773</item>
				<item type="number">-0.0033809139979157025</item>
			</item>
			<item type="list">
				<item type="number">1.404499347245125</item>
				<item type="number">0.21226951055226886</item>
				<item type="number">0.003909052991280251</item>
			</item>
			<item type="list">
				<item type="number">-1.5850269939274502</item>
				<item type="number">0.11768338157913917</item>
				<item type="number">0.0004960043274131711</item>
			</item>
			<item type="list">
				<item type="number">-2.1541374024338604</item>
				<item type="number">0.21452215782345582</item>
				<item type="number">0.7503502635087916</item>
			</item>
			<item type="list">
				<item type="number">-2.1527429410358803</item>
				<item type="number">0.22323455888009897</item>
				<item type="number">-0.7492395078726666</item>
			</item>
		</item>
		<item type="list">
			<item type="list">
				<item type="number">1.186819930633772</item>
				<item type="number">-1.0055662701594734</item>
				<item type="number">-0.003380995379824978</item>
			</item>
			<item type="list">
				<item type="number">1.4045005819851837</item>
				<item type="number">0.2122833415123736</item>
				<item type="number">0.00390913455742973</item>
			</item>
			<item type="list">
				<item type="number">-1.5850247674914413</item>
				<item type="number">0.11768298343129874</item>
				<item type="number">0.0004960041685262779</item>
			</item>
			<item type="list">
				<item type="number">-2.1541336350620153</item>
				<item type="number">0.2145214784022054</item>
				<item type="number">0.7503513711352005</item>
			</item>
			<item type="list">
				<item type="number">-2.152739171323957</item>
				<item type="number">0.2232338923193165</item>
				<item type="number">-0.7492406162675584</item>
			</item>
		</item>
		<item type="list">
			<item type="list">
				<item type="number">1.186816079036269</item>
				<item type="number">-1.0055804853332342</item>
				<item type="number">-0.0033810816926283143</item>
			</item>
			<item type="list">
				<item type="number">1.4045018957356925</item>
				<item type="number">0.21229801041277163</item>
				<item type="number">0.003909221064307695</item>
			</item>
			<item type="list">
				<item type="number">-1.5850224147246084</item>
				<item type="number">0.11768256269233472</item>
				<item type="number">0.0004960040028414779</item>
			</item>
			<item type="list">
				<item type="number">-2.1541296441480915</item>
				<item type="number">0.2145207586339049</item>
				<item type="number">0.7503525493120933</item>
			</item>
			<item type="list">
				<item type="number">-2.152735177906157</item>
				<item type="number">0.2232331862259166</item>
				<item type="number">-0.7492417952806674</item>
			</item>
		</item>
		<item type="list">
			<item type="list">
				<item type="number">1.1868120096783898</item>
				<item type="number">-1.0055955218981356</item>
				<item type="number">-0.0033811729842201286</item>
			</item>
			<item type="list">
				<item type="number">1.404503289913533</item>
				<item type="number">0.21231352525731995</item>
				<item type="number">0.00390931255981103</item>
			</item>
			<item type="list">
				<item type="number">-1.585019935775758</item>
				<item type="number">0.11768211938872147</item>
				<item type="number">0.0004960038303787896</item>
			</item>
			<item type="list">
				<item type="number">-2.154125428273805</item>
				<item type="number">0.21451999825846524</item>
				<item type="number">0.7503537993058638</item>
			</item>
			<item type="list">
				<item type="number">-2.15273095936185</item>
				<item type="number">0.22323244035451004</item>
				<item type="number">-0.7492430461787492</item>
			</item>
		</item>
		<item type="list">
			<item type="list">
				<item type="number">1.1868077211094987</item>
				<item type="number">-1.0056113880098505</item>
				<item type="number">-0.0033812693051950234</item>
			</item>
			<item type="list">
				<item type="number">1.404504765902796</item>
				<item type="number">0.21232989421298112</item>
				<item type="number">0.0039094090951098375</item>
			</item>
			<item type="list">
				<item type="number">-1.5850173307771596</item>
				<item type="number">0.11768165354485048</item>
				<item type="number">0.0004960036492538325</item>
			</item>
			<item type="list">
				<item type="number">-2.1541209857851515</item>
				<item type="number">0.2145191969644727</item>
				<item type="number">0.7503551226332615</item>
			</item>
			<item type="list">
				<item type="number">-2.1527265140573317</item>
				<item type="number">0.22323165442778126</item>
				<item type="number">-0.7492443704589246</item>
			</item>
		</item>
		<item type="list">
			<item type="list">
				<item type="number">1.1868032117196077</item>
				<item type="number">-1.0056280925907122</item>
				<item type="number">-0.003381370708962264</item>
			</item>
			<item type="list">
				<item type="number">1.4045063252837138</item>
				<item type="number">0.21234712620738902</item>
				<item type="number">0.003909510723615958</item>
			</item>
			<item type="list">
				<item type="number">-1.585014599895523</item>
				<item type="number">0.11768116519040081</item>
				<item type="number">0.0004960034594519141</item>
			</item>
			<item type="list">
				<item type="number">-2.1541163150950564</item>
				<item type="number">0.21451835446080617</item>
				<item type="number">0.7503565207217242</item>
			</item>
			<item type="list">
				<item type="number">-2.152721840402456</item>
				<item type="number">0.2232308281711426</item>
				<item type="number">-0.749245769548444</item>
			</item>
		</item>
		<item type="list">
			<item type="list">
				<item type="number">1.1867984797518276</item>
				<item type="number">-1.0056456451056999</item>
				<item type="number">-0.0033814772549669555</item>
			</item>
			<item type="list">
				<item type="number">1.404507969780837</item>
				<item type="number">0.21236523071310365</item>
				<item type="number">0.003909617504616438</item>
			</item>
			<item type="list">
				<item type="number">-1.5850117433046875</item>
				<item type="number">0.11768065435429144</item>
				<item type="number">0.000496003261247214</item>
			</item>
			<item type="list">
				<item type="number">-2.1541114145376894</item>
				<item type="number">0.2145174704439257</item>
				<item type="number">0.7503579950699649</item>
			</item>
			<item type="list">
				<item type="number">-2.1527169367265615</item>
				<item type="number">0.22322996129378062</item>
				<item type="number">-0.7492472449475496</item>
			</item>
		</item>
		<item type="list">
			<item type="list">
				<item type="number">1.1867935234837768</item>
				<item type="number">-1.0056640553487828</item>
				<item type="number">-0.003381589003488444</item>
			</item>
			<item type="list">
				<item type="number">1.4045097010844672</item>
				<item type="number">0.21238421752819175</item>
				<item type="number">0.003909729498518698</item>
			</item>
			<item type="list">
				<item type="number">-1.5850087611913586</item>
				<item type="number">0.11768012107161396</item>
				<item type="number">0.000496003054456748</item>
			</item>
			<item type="list">
				<item type="number">-2.154106282346274</item>
				<item type="number">0.2145165445877588</item>
				<item type="number">0.7503595472853459</item>
			</item>
			<item type="list">
				<item type="number">-2.1527118012603563</item>
				<item type="number">0.223229053491672</item>
				<item type="number">-0.7492487982629865</item>
			</item>
		</item>
		<item type="list">
			<item type="list">
				<item type="number">1.1867883409742148</item>
				<item type="number">-1.0056833339344302</item>
				<item type="number">-0.0033817060143385854</item>
			</item>
			<item type="list">
				<item type="number">1.4045115211388928</item>
				<item type="number">0.2124040972674547</item>
				<item type="number">0.003909846764530247</item>
			</item>
			<item type="list">
				<item type="number">-1.5850056537749226</item>
				<item type="number">0.11767956538064826</item>
				<item type="number">0.000496002841089935</item>
			</item>
			<item type="list">
				<item type="number">-2.1541009168181997</item>
				<item type="number">0.21451557658487908</item>
				<item type="number">0.7503611788848716</item>
			</item>
			<item type="list">
				<item type="number">-2.1527064322790275</item>
				<item type="number">0.22322810445877156</item>
				<item type="number">-0.7492504310328568</item>
			</item>
		</item>
		<item type="list">
			<item type="list">
				<item type="number">1.1867829302693595</item>
				<item type="number">-1.005703491689417</item>
				<item type="number">-0.0033818283523341076</item>
			</item>
			<item type="list">
				<item type="number">1.404513431861904</item>
				<item type="number">0.2124248807640889</item>
				<item type="number">0.003909969367462271</item>
			</item>
			<item type="list">
				<item type="number">-1.5850024212594354</item>
				<item type="number">0.11767898731770084</item>
				<item type="number">0.0004960026211749257</item>
			</item>
			<item type="list">
				<item type="number">-2.154095316014973</item>
				<item type="number">0.2145145660795204</item>
				<item type="number">0.7503628916434987</item>
			</item>
			<item type="list">
				<item type="number">-2.1527008278397974</item>
				<item type="number">0.22322711385996225</item>
				<item type="number">-0.749252145032465</item>
			</item>
		</item>
		<item type="list">
			<item type="list">
				<item type="number">1.1867772893476314</item>
				<item type="number">-1.005724539703594</item>
				<item type="number">-0.003381956087696511</item>
			</item>
			<item type="list">
				<item type="number">1.4045154351992872</item>
				<item type="number">0.21244657912108264</item>
				<item type="number">0.003910097377996528</item>
			</item>
			<item type="list">
				<item type="number">-1.5849990638322042</item>
				<item type="number">0.1176783869161604</item>
				<item type="number">0.0004960023927170922</item>
			</item>
			<item type="list">
				<item type="number">-2.154089477766222</item>
				<item type="number">0.2145135126726242</item>
				<item type="number">0.750364687581795</item>
			</item>
			<item type="list">
				<item type="number">-2.1526949857866473</item>
				<item type="number">0.2232260813297704</item>
				<item type="number">-0.7492539422589425</item>
			</item>
		</item>
		<item type="list">
			<item type="list">
				<item type="number">1.1867714160690983</item>
				<item type="number">-1.0057464899993513</item>
				<item type="number">-0.00338208928601921</item>
			</item>
			<item type="list">
				<item type="number">1.4045175332897835</item>
				<item type="number">0.21246920436240901</item>
				<item type="number">0.003910230861421667</item>
			</item>
			<item type="list">
				<item type="number">-1.584995581746497</item>
				<item type="number">0.11767776422067215</item>
				<item type="number">0.0004960021583493097</item>
			</item>
			<item type="list">
				<item type="number">-2.154083400054824</item>
				<item type="number">0.2145124159930181</item>
				<item type="number">0.7503665685080841</item>
			</item>
			<item type="list">
				<item type="number">-2.1526889040959416</item>
				<item type="number">0.22322500650254185</item>
				<item type="number">-0.7492558245569557</item>
			</item>
		</item>
		<item type="list">
			<item type="list">
				<item type="number">1.1867653082174385</item>
				<item type="number">-1.0057693548709072</item>
				<item type="number">-0.003382228026181664</item>
			</item>
			<item type="list">
				<item type="number">1.404519728308993</item>
				<item type="number">0.21249276878856102</item>
				<item type="number">0.003910369896865963</item>
			</item>
			<item type="list">
				<item type="number">-1.584991975233046</item>
				<item type="number">0.11767711927161714</item>
				<item type="number">0.0004960019171218951</item>
			</item>
			<item type="list">
				<item type="number">-2.154077080688527</item>
				<item type="number">0.21451127564780417</item>
				<item type="number">0.7503685364952093</item>
			</item>
			<item type="list">
				<item type="number">-2.1526825805707306</item>
				<item type="number">0.22322388901824075</item>
				<item type="number">-0.7492577939887194</item>
			</item>
		</item>
		<item type="list">
			<item type="list">
				<item type="number">1.1867589635765552</item>
				<item type="number">-1.0057931468326722</item>
				<item type="number">-0.0033823723752477507</item>
			</item>
			<item type="list">
				<item type="number">1.404522022393898</item>
				<item type="number">0.21251728492701194</item>
				<item type="number">0.0039105145516875675</item>
			</item>
			<item type="list">
				<item type="number">-1.5849882445121142</item>
				<item type="number">0.1176764521095404</item>
				<item type="number">0.0004960016672291419</item>
			</item>
			<item type="list">
				<item type="number">-2.1540705172102648</item>
				<item type="number">0.21451009118350237</item>
				<item type="number">0.7503705938345858</item>
			</item>
			<item type="list">
				<item type="number">-2.1526760127594673</item>
				<item type="number">0.22322272845356333</item>
				<item type="number">-0.7492598528222464</item>
			</item>
		</item>
		<item type="list">
			<item type="list">
				<item type="number">1.1867523797158226</item>
				<item type="number">-1.0058178792481896</item>
				<item type="number">-0.003382522418948218</item>
			</item>
			<item type="list">
				<item type="number">1.404524417930107</item>
				<item type="number">0.2125427661490031</item>
				<item type="number">0.003910664912248705</item>
			</item>
			<item type="list">
				<item type="number">-1.5849843898372922</item>
				<item type="number">0.1176757627799306</item>
				<item type="number">0.0004960014080413631</item>
			</item>
			<item type="list">
				<item type="number">-2.1540637072002324</item>
				<item type="number">0.21450886215517753</item>
				<item type="number">0.7503727427884411</item>
			</item>
			<item type="list">
				<item type="number">-2.1526691982532986</item>
				<item type="number">0.223221524394036</item>
				<item type="number">-0.7492620033210485</item>
			</item>
		</item>
		<item type="list">
			<item type="list">
				<item type="number">1.1867455540641707</item>
				<item type="number">-1.0058435660384388</item>
				<item type="number">-0.003382678242908014</item>
			</item>
			<item type="list">
				<item type="number">1.40452691744208</item>
				<item type="number">0.21256922638494508</item>
				<item type="number">0.003910821063587393</item>
			</item>
			<item type="list">
				<item type="number">-1.5849804114709964</item>
				<item type="number">0.11767505132804174</item>
				<item type="number">0.0004960011405387003</item>
			</item>
			<item type="list">
				<item type="number">-2.154056648182157</item>
				<item type="number">0.21450758810639042</item>
				<item type="number">0.7503749857434558</item>
			</item>
			<item type="list">
				<item type="number">-2.152662134531338</item>
				<item type="number">0.22322027640942807</item>
				<item type="number">-0.7492642478768793</item>
			</item>
		</item>
		<item type="list">
			<item type="list">
				<item type="number">1.1867384840387936</item>
				<item type="number">-1.005870221556572</item>
				<item type="number">-0.003382839934832688</item>
			</item>
			<item type="list">
				<item type="number">1.4045295234655426</item>
				<item type="number">0.21259667999678747</item>
				<item type="number">0.003910983093232961</item>
			</item>
			<item type="list">
				<item type="number">-1.584976309690047</item>
				<item type="number">0.11767431780314425</item>
				<item type="number">0.0004960008652866</item>
			</item>
			<item type="list">
				<item type="number">-2.1540493375331935</item>
				<item type="number">0.2145062685550929</item>
				<item type="number">0.7503773251744248</item>
			</item>
			<item type="list">
				<item type="number">-2.1526548189822385</item>
				<item type="number">0.2232189840427317</item>
				<item type="number">-0.7492665889703607</item>
			</item>
		</item>
		<item type="list">
			<item type="list">
				<item type="number">1.1867311669844813</item>
				<item type="number">-1.0058978607319882</item>
				<item type="number">-0.003383007581049672</item>
			</item>
			<item type="list">
				<item type="number">1.4045322386067143</item>
				<item type="number">0.2126251419243518</item>
				<item type="number">0.003911151087657394</item>
			</item>
			<item type="list">
				<item type="number">-1.5849720847823539</item>
				<item type="number">0.1176735622546694</item>
				<item type="number">0.0004960005826470001</item>
			</item>
			<item type="list">
				<item type="number">-2.1540417725342333</item>
				<item type="number">0.214504903001703</item>
				<item type="number">0.7503797636830876</item>
			</item>
			<item type="list">
				<item type="number">-2.1526472488809114</item>
				<item type="number">0.22321764682287332</item>
				<item type="number">-0.7492690292115581</item>
			</item>
		</item>
		<item type="list">
			<item type="list">
				<item type="number">1.1867236001103625</item>
				<item type="number">-1.0059264990119314</item>
				<item type="number">-0.003383181273654339</item>
			</item>
			<item type="list">
				<item type="number">1.4045350656055058</item>
				<item type="number">0.21265462762230997</item>
				<item type="number">0.003911325138928788</item>
			</item>
			<item type="list">
				<item type="number">-1.5849677370456914</item>
				<item type="number">0.11767278473732347</item>
				<item type="number">0.0004960002924243697</item>
			</item>
			<item type="list">
				<item type="number">-2.1540339503696253</item>
				<item type="number">0.21450349092864957</item>
				<item type="number">0.7503823039914205</item>
			</item>
			<item type="list">
				<item type="number">-2.152639421406918</item>
				<item type="number">0.2232162642665327</item>
				<item type="number">-0.7492715713188571</item>
			</item>
		</item>
		<item type="list">
			<item type="list">
				<item type="number">1.1867157805292385</item>
				<item type="number">-1.0059561523996372</item>
				<item type="number">-0.0033833611096069885</item>
			</item>
			<item type="list">
				<item type="number">1.4045380072965619</item>
				<item type="number">0.21268515310327052</item>
				<item type="number">0.003911505344011702</item>
			</item>
			<item type="list">
				<item type="number">-1.5849632667896432</item>
				<item type="number">0.11767198530622622</item>
				<item type="number">0.0004959999946617582</item>
			</item>
			<item type="list">
				<item type="number">-2.1540258681159807</item>
				<item type="number">0.21450203179832578</item>
				<item type="number">0.7503849489403898</item>
			</item>
			<item type="list">
				<item type="number">-2.152631333631761</item>
				<item type="number">0.22321483586916072</item>
				<item type="number">-0.7492742181339836</item>
			</item>
		</item>
		<item type="list">
			<item type="list">
				<item type="number">1.1867077052158561</item>
				<item type="number">-1.0059868374793615</item>
				<item type="number">-0.003383547191717692</item>
			</item>
			<item type="list">
				<item type="number">1.4045410666503269</item>
				<item type="number">0.21271673496098364</item>
				<item type="number">0.003911691806366835</item>
			</item>
			<item type="list">
				<item type="number">-1.5849586743329016</item>
				<item type="number">0.11767116401825914</item>
				<item type="number">0.0004959996870695936</item>
			</item>
			<item type="list">
				<item type="number">-2.15401752275155</item>
				<item type="number">0.2145005250544309</item>
				<item type="number">0.7503877015193523</item>
			</item>
			<item type="list">
				<item type="number">-2.1526229825404433</item>
				<item type="number">0.2232133611147125</item>
				<item type="number">-0.7492769726215767</item>
			</item>
		</item>
		<item type="list">
			<item type="list">
				<item type="number">1.1866993710904634</item>
				<item type="number">-1.0060185713807532</item>
				<item type="number">-0.0033837396206569566</item>
			</item>
			<item type="list">
				<item type="number">1.4045442466900386</item>
				<item type="number">0.2127493903360618</item>
				<item type="number">0.003911884625864727</item>
			</item>
			<item type="list">
				<item type="number">-1.5849539600076121</item>
				<item type="number">0.11767032093181115</item>
				<item type="number">0.0004959993712513687</item>
			</item>
			<item type="list">
				<item type="number">-2.1540089111432867</item>
				<item type="number">0.21449897011186042</item>
				<item type="number">0.7503905648276893</item>
			</item>
			<item type="list">
				<item type="number">-2.1526143649853418</item>
				<item type="number">0.22321183946581924</item>
				<item type="number">-0.7492798378921792</item>
			</item>
		</item>
		<item type="list">
			<item type="list">
				<item type="number">1.1866907749588465</item>
				<item type="number">-1.006051371805854</item>
				<item type="number">-0.0033839385023051245</item>
			</item>
			<item type="list">
				<item type="number">1.404547550552</item>
				<item type="number">0.21278313694089981</item>
				<item type="number">0.003912083908412928</item>
			</item>
			<item type="list">
				<item type="number">-1.584949124158441</item>
				<item type="number">0.11766945610808295</item>
				<item type="number">0.0004959990472315509</item>
			</item>
			<item type="list">
				<item type="number">-2.15400003004066</item>
				<item type="number">0.21449736637323533</item>
				<item type="number">0.7503935421056985</item>
			</item>
			<item type="list">
				<item type="number">-2.152605477712615</item>
				<item type="number">0.22321027036365873</item>
				<item type="number">-0.7492828171869634</item>
			</item>
		</item>
		<item type="list">
			<item type="list">
				<item type="number">1.186681913514195</item>
				<item type="number">-1.0060852570624736</item>
				<item type="number">-0.0033841439466787008</item>
			</item>
			<item type="list">
				<item type="number">1.4045509814851684</item>
				<item type="number">0.2128179930932011</item>
				<item type="number">0.003912289763852211</item>
			</item>
			<item type="list">
				<item type="number">-1.5849441671431037</item>
				<item type="number">0.11766856961164475</item>
				<item type="number">0.0004959987154693426</item>
			</item>
			<item type="list">
				<item type="number">-2.1539908760907904</item>
				<item type="number">0.2144957132289607</item>
				<item type="number">0.7503966367306235</item>
			</item>
			<item type="list">
				<item type="number">-2.152596317364713</item>
				<item type="number">0.22320865321634062</item>
				<item type="number">-0.7492859138873219</item>
			</item>
		</item>
		<item type="list">
			<item type="list">
				<item type="number">1.186672783350657</item>
				<item type="number">-1.0061202460255112</item>
				<item type="number">-0.0033843560670128612</item>
			</item>
			<item type="list">
				<item type="number">1.4045545428340873</item>
				<item type="number">0.21285397767880193</item>
				<item type="number">0.003912502305411024</item>
			</item>
			<item type="list">
				<item type="number">-1.584939089331879</item>
				<item type="number">0.11766766150764281</item>
				<item type="number">0.000495998375761561</item>
			</item>
			<item type="list">
				<item type="number">-2.1539814458124584</item>
				<item type="number">0.2144940100423774</item>
				<item type="number">0.7503998522347852</item>
			</item>
			<item type="list">
				<item type="number">-2.1525868804512602</item>
				<item type="number">0.22320698743128745</item>
				<item type="number">-0.7492891315222311</item>
			</item>
		</item>
		<item type="list">
			<item type="list">
				<item type="number">1.1866633809442984</item>
				<item type="number">-1.0061563581649842</item>
				<item type="number">-0.0033845749777693247</item>
			</item>
			<item type="list">
				<item type="number">1.4045582380594248</item>
				<item type="number">0.21289111017856388</item>
				<item type="number">0.003912721647594166</item>
			</item>
			<item type="list">
				<item type="number">-1.5849338911075694</item>
				<item type="number">0.11766673186536226</item>
				<item type="number">0.0004959980280355398</item>
			</item>
			<item type="list">
				<item type="number">-2.1539717356096175</item>
				<item type="number">0.21449225614399195</item>
				<item type="number">0.7504031922964619</item>
			</item>
			<item type="list">
				<item type="number">-2.152577163363131</item>
				<item type="number">0.22320527238471455</item>
				<item type="number">-0.7492924737695849</item>
			</item>
		</item>
		<item type="list">
			<item type="list">
				<item type="number">1.1866537027573625</item>
				<item type="number">-1.0061936134628455</item>
				<item type="number">-0.003384800794206264</item>
			</item>
			<item type="list">
				<item type="number">1.4045620706338529</item>
				<item type="number">0.21292941058566942</item>
				<item type="number">0.003912947905804886</item>
			</item>
			<item type="list">
				<item type="number">-1.584928572866593</item>
				<item type="number">0.11766578075556501</item>
				<item type="number">0.0004959976722098445</item>
			</item>
			<item type="list">
				<item type="number">-2.153961741760026</item>
				<item type="number">0.21449045084592494</item>
				<item type="number">0.7504066607528722</item>
			</item>
			<item type="list">
				<item type="number">-2.152567162368785</item>
				<item type="number">0.2232035074409066</item>
				<item type="number">-0.7492959444679007</item>
			</item>
		</item>
		<item type="list">
			<item type="list">
				<item type="number">1.1866437449748233</item>
				<item type="number">-1.0062320327066534</item>
				<item type="number">-0.0033850336435324534</item>
			</item>
			<item type="list">
				<item type="number">1.4045660443044463</item>
				<item type="number">0.21296889969944577</item>
				<item type="number">0.003913181207664469</item>
			</item>
			<item type="list">
				<item type="number">-1.5849231350179236</item>
				<item type="number">0.11766480825135994</item>
				<item type="number">0.0004959973076946608</item>
			</item>
			<item type="list">
				<item type="number">-2.153951460410369</item>
				<item type="number">0.21448859343903814</item>
				<item type="number">0.7504102615992247</item>
			</item>
			<item type="list">
				<item type="number">-2.1525568736172525</item>
				<item type="number">0.22320169193851988</item>
				<item type="number">-0.7492995476103933</item>
			</item>
		</item>
		<item type="list">
			<item type="list">
				<item type="number">1.186633503755263</item>
				<item type="number">-1.0062716372049472</item>
				<item type="number">-0.003385273653829841</item>
			</item>
			<item type="list">
				<item type="number">1.4045701628434109</item>
				<item type="number">0.2130095988408868</item>
				<item type="number">0.0039134216812710355</item>
			</item>
			<item type="list">
				<item type="number">-1.5849175779828415</item>
				<item type="number">0.1176638144277856</item>
				<item type="number">0.0004959969345488522</item>
			</item>
			<item type="list">
				<item type="number">-2.1539408876028294</item>
				<item type="number">0.21448668319231529</item>
				<item type="number">0.750413999027015</item>
			</item>
			<item type="list">
				<item type="number">-2.1525462931442276</item>
				<item type="number">0.22319982519522977</item>
				<item type="number">-0.749303287389781</item>
			</item>
		</item>
		<item type="list">
			<item type="list">
				<item type="number">1.1866229751321546</item>
				<item type="number">-1.0063124489661757</item>
				<item type="number">-0.003385520957137703</item>
			</item>
			<item type="list">
				<item type="number">1.4045744301462768</item>
				<item type="number">0.2130515300334504</item>
				<item type="number">0.003913669458162421</item>
			</item>
			<item type="list">
				<item type="number">-1.5849119021939677</item>
				<item type="number">0.11766279935933975</item>
				<item type="number">0.0004959965532639293</item>
			</item>
			<item type="list">
				<item type="number">-2.1539300192825306</item>
				<item type="number">0.21448471935762725</item>
				<item type="number">0.7504178774264901</item>
			</item>
			<item type="list">
				<item type="number">-2.1525354168705917</item>
				<item type="number">0.22319790650877772</item>
				<item type="number">-0.7493071681951564</item>
			</item>
		</item>
		<item type="list">
			<item type="list">
				<item type="number">1.1866121550196784</item>
				<item type="number">-1.0063544906237745</item>
				<item type="number">-0.003385775693238766</item>
			</item>
			<item type="list">
				<item type="number">1.404578850225587</item>
				<item type="number">0.2130947159230037</item>
				<item type="number">0.003913924678191797</item>
			</item>
			<item type="list">
				<item type="number">-1.584906108098772</item>
				<item type="number">0.11766176312556258</item>
				<item type="number">0.0004959961626901613</item>
			</item>
			<item type="list">
				<item type="number">-2.153918851252405</item>
				<item type="number">0.21448270116567345</item>
				<item type="number">0.7504219013379184</item>
			</item>
			<item type="list">
				<item type="number">-2.1525242405830602</item>
				<item type="number">0.22319593516405767</item>
				<item type="number">-0.7493111945497988</item>
			</item>
		</item>
		<item type="list">
			<item type="list">
				<item type="number">1.186601039201786</item>
				<item type="number">-1.0063977854757868</item>
				<item type="number">-0.0033860380015977055</item>
			</item>
			<item type="list">
				<item type="number">1.404583427222467</item>
				<item type="number">0.21313917982007843</item>
				<item type="number">0.003914187480846618</item>
			</item>
			<item type="list">
				<item type="number">-1.5849001961595763</item>
				<item type="number">0.11766070581039277</item>
				<item type="number">0.0004959957637890659</item>
			</item>
			<item type="list">
				<item type="number">-2.1539073791747274</item>
				<item type="number">0.21448062781217297</item>
				<item type="number">0.7504260755218887</item>
			</item>
			<item type="list">
				<item type="number">-2.1525127599439267</item>
				<item type="number">0.223193910410161</item>
				<item type="number">-0.7493153712299635</item>
			</item>
		</item>
		<item type="list">
			<item type="list">
				<item type="number">1.1865896233615953</item>
				<item type="number">-1.0064423575282877</item>
				<item type="number">-0.003386308024841977</item>
			</item>
			<item type="list">
				<item type="number">1.4045881653762422</item>
				<item type="number">0.2131849457443814</item>
				<item type="number">0.0039144580093310516</item>
			</item>
			<item type="list">
				<item type="number">-1.5848941668516057</item>
				<item type="number">0.11765962749880174</item>
				<item type="number">0.0004959953560908992</item>
			</item>
			<item type="list">
				<item type="number">-2.1538955985847643</item>
				<item type="number">0.21447849847001843</item>
				<item type="number">0.7504304049381366</item>
			</item>
			<item type="list">
				<item type="number">-2.1525009704906126</item>
				<item type="number">0.22319183148218735</item>
				<item type="number">-0.7493197031982312</item>
			</item>
		</item>
		<item type="list">
			<item type="list">
				<item type="number">1.1865779030552914</item>
				<item type="number">-1.0064882314185486</item>
				<item type="number">-0.003386585909061779</item>
			</item>
			<item type="list">
				<item type="number">1.4045930690516908</item>
				<item type="number">0.21323203834890533</item>
				<item type="number">0.003914736409874081</item>
			</item>
			<item type="list">
				<item type="number">-1.5848880206650793</item>
				<item type="number">0.1176585282761458</item>
				<item type="number">0.0004959949396046955</item>
			</item>
			<item type="list">
				<item type="number">-2.153883504886903</item>
				<item type="number">0.21447631229206635</item>
				<item type="number">0.750434894763394</item>
			</item>
			<item type="list">
				<item type="number">-2.152488867627024</item>
				<item type="number">0.22318969759184243</item>
				<item type="number">-0.7493241956339551</item>
			</item>
		</item>
		<item type="list">
			<item type="list">
				<item type="number">1.1865658737901141</item>
				<item type="number">-1.00653543237971</item>
				<item type="number">-0.003386871801382102</item>
			</item>
			<item type="list">
				<item type="number">1.4045981426623968</item>
				<item type="number">0.2132804828798625</item>
				<item type="number">0.003915022829361956</item>
			</item>
			<item type="list">
				<item type="number">-1.5848817581083918</item>
				<item type="number">0.11765740823462842</item>
				<item type="number">0.0004959945157657442</item>
			</item>
			<item type="list">
				<item type="number">-2.153871093347656</item>
				<item type="number">0.21447406839854297</item>
				<item type="number">0.7504395503641592</item>
			</item>
			<item type="list">
				<item type="number">-2.152476446604062</item>
				<item type="number">0.22318750792211658</item>
				<item type="number">-0.7493288539221491</item>
			</item>
		</item>
		<item type="list">
			<item type="list">
				<item type="number">1.1865535308644382</item>
				<item type="number">-1.0065839864762038</item>
				<item type="number">-0.0033871658579861783</item>
			</item>
			<item type="list">
				<item type="number">1.404603390826532</item>
				<item type="number">0.21333030541657078</item>
				<item type="number">0.003915317423986781</item>
			</item>
			<item type="list">
				<item type="number">-1.5848753796996105</item>
				<item type="number">0.11765626746633544</item>
				<item type="number">0.0004959940845626087</item>
			</item>
			<item type="list">
				<item type="number">-2.1538583591172733</item>
				<item type="number">0.21447176589326292</item>
				<item type="number">0.7504443773692792</item>
			</item>
			<item type="list">
				<item type="number">-2.1524637025589266</item>
				<item type="number">0.22318526164187186</item>
				<item type="number">-0.7493336836916369</item>
			</item>
		</item>
		<item type="list">
			<item type="list">
				<item type="number">1.1865408693330755</item>
				<item type="number">-1.006633920829585</item>
				<item type="number">-0.003387468243006932</item>
			</item>
			<item type="list">
				<item type="number">1.4046088184386682</item>
				<item type="number">0.21338153308978225</item>
				<item type="number">0.003915620357888655</item>
			</item>
			<item type="list">
				<item type="number">-1.5848688859943239</item>
				<item type="number">0.11765510606982697</item>
				<item type="number">0.000495993644569372</item>
			</item>
			<item type="list">
				<item type="number">-2.1538452973424476</item>
				<item type="number">0.214469403883946</item>
				<item type="number">0.7504493815432394</item>
			</item>
			<item type="list">
				<item type="number">-2.1524506306233215</item>
				<item type="number">0.22318295791488332</item>
				<item type="number">-0.749338690684402</item>
			</item>
		</item>
		<item type="list">
			<item type="list">
				<item type="number">1.1865278842217863</item>
				<item type="number">-1.0066852628788299</item>
				<item type="number">-0.003387779129083977</item>
			</item>
			<item type="list">
				<item type="number">1.4046144303825987</item>
				<item type="number">0.21343419335500008</item>
				<item type="number">0.003915931803371288</item>
			</item>
			<item type="list">
				<item type="number">-1.5848622775384467</item>
				<item type="number">0.11765392414031113</item>
				<item type="number">0.0004959931924343879</item>
			</item>
			<item type="list">
				<item type="number">-2.1538319028948805</item>
				<item type="number">0.21446698142266019</item>
				<item type="number">0.7504545690354478</item>
			</item>
			<item type="list">
				<item type="number">-2.152437225646193</item>
				<item type="number">0.22318059588290604</item>
				<item type="number">-0.7493438809906598</item>
			</item>
		</item>
		<item type="list">
			<item type="list">
				<item type="number">1.1865145705338966</item>
				<item type="number">-1.006738040705829</item>
				<item type="number">-0.00338809867693683</item>
			</item>
			<item type="list">
				<item type="number">1.4046202315327616</item>
				<item type="number">0.21348831431577447</item>
				<item type="number">0.003916251921292937</item>
			</item>
			<item type="list">
				<item type="number">-1.5848555548700847</item>
				<item type="number">0.11765272177537323</item>
				<item type="number">0.0004959927326869089</item>
			</item>
			<item type="list">
				<item type="number">-2.153818170418679</item>
				<item type="number">0.2144644975111996</item>
				<item type="number">0.75045994635839</item>
			</item>
			<item type="list">
				<item type="number">-2.152423482260213</item>
				<item type="number">0.22317817460858133</item>
				<item type="number">-0.7493492611972563</item>
			</item>
		</item>
		<item type="list">
			<item type="list">
				<item type="number">1.1865009229557173</item>
				<item type="number">-1.0067922835492162</item>
				<item type="number">-0.0033884270520814224</item>
			</item>
			<item type="list">
				<item type="number">1.4046262271429086</item>
				<item type="number">0.2135439252212536</item>
				<item type="number">0.00391658087672403</item>
			</item>
			<item type="list">
				<item type="number">-1.5848487185895797</item>
				<item type="number">0.11765149908158841</item>
				<item type="number">0.0004959922691056288</item>
			</item>
			<item type="list">
				<item type="number">-2.1538040946256416</item>
				<item type="number">0.21446195118028744</item>
				<item type="number">0.7504655200490735</item>
			</item>
			<item type="list">
				<item type="number">-2.152409395155282</item>
				<item type="number">0.22317569318197017</item>
				<item type="number">-0.7493548378932132</item>
			</item>
		</item>
		<item type="list">
			<item type="list">
				<item type="number">1.1864869361150565</item>
				<item type="number">-1.0068480212051036</item>
				<item type="number">-0.0033887644374624858</item>
			</item>
			<item type="list">
				<item type="number">1.4046324224900966</item>
				<item type="number">0.21360105588408737</item>
				<item type="number">0.003916918852720424</item>
			</item>
			<item type="list">
				<item type="number">-1.5848417692891243</item>
				<item type="number">0.11765025616560114</item>
				<item type="number">0.0004959917997715013</item>
			</item>
			<item type="list">
				<item type="number">-2.153789669958622</item>
				<item type="number">0.21445934138535996</item>
				<item type="number">0.7504712971122046</item>
			</item>
			<item type="list">
				<item type="number">-2.152394958790981</item>
				<item type="number">0.22317315065975665</item>
				<item type="number">-0.7493606180547642</item>
			</item>
		</item>
		<item type="list">
			<item type="list">
				<item type="number">1.1864726044885103</item>
				<item type="number">-1.0069052843116517</item>
				<item type="number">-0.0033891110236362785</item>
			</item>
			<item type="list">
				<item type="number">1.40463882300046</item>
				<item type="number">0.21365973696007623</item>
				<item type="number">0.003917266039423273</item>
			</item>
			<item type="list">
				<item type="number">-1.5848347075728706</item>
				<item type="number">0.11764899313368697</item>
				<item type="number">0.0004959913237822406</item>
			</item>
			<item type="list">
				<item type="number">-2.1537748907792214</item>
				<item type="number">0.2144566670839266</item>
				<item type="number">0.7504772848387957</item>
			</item>
			<item type="list">
				<item type="number">-2.1523801674801963</item>
				<item type="number">0.22317054608272732</item>
				<item type="number">-0.7493666089511885</item>
			</item>
		</item>
		<item type="list">
			<item type="list">
				<item type="number">1.1864579224361784</item>
				<item type="number">-1.0069641042464321</item>
				<item type="number">-0.003389466998637771</item>
			</item>
			<item type="list">
				<item type="number">1.4046454342153636</item>
				<item type="number">0.21371999984540757</item>
				<item type="number">0.003917622624781072</item>
			</item>
			<item type="list">
				<item type="number">-1.5848275340623055</item>
				<item type="number">0.11764771009494732</item>
				<item type="number">0.0004959908416414376</item>
			</item>
			<item type="list">
				<item type="number">-2.153759751280978</item>
				<item type="number">0.21445392720229184</item>
				<item type="number">0.7504834908463806</item>
			</item>
			<item type="list">
				<item type="number">-2.1523650154061325</item>
				<item type="number">0.2231678784605934</item>
				<item type="number">-0.7493728182064676</item>
			</item>
		</item>
		<item type="list">
			<item type="list">
				<item type="number">1.1864428841321746</item>
				<item type="number">-1.0070245132090603</item>
				<item type="number">-0.0033898325548373897</item>
			</item>
			<item type="list">
				<item type="number">1.404652261859059</item>
				<item type="number">0.21378187675703522</item>
				<item type="number">0.0039179888016078355</item>
			</item>
			<item type="list">
				<item type="number">-1.5848202493945078</item>
				<item type="number">0.11764640716413814</item>
				<item type="number">0.0004959903549661427</item>
			</item>
			<item type="list">
				<item type="number">-2.153744245490639</item>
				<item type="number">0.2144511206286066</item>
				<item type="number">0.7504899230494679</item>
			</item>
			<item type="list">
				<item type="number">-2.1523494966160013</item>
				<item type="number">0.22316514677427807</item>
				<item type="number">-0.7493792537686964</item>
			</item>
		</item>
		<item type="list">
			<item type="list">
				<item type="number">1.1864274836180217</item>
				<item type="number">-1.0070865442017836</item>
				<item type="number">-0.003390207876710159</item>
			</item>
			<item type="list">
				<item type="number">1.4046593117859891</item>
				<item type="number">0.21384540071715769</item>
				<item type="number">0.003918364754054572</item>
			</item>
			<item type="list">
				<item type="number">-1.5848128542180224</item>
				<item type="number">0.11764508445648267</item>
				<item type="number">0.0004959898627429945</item>
			</item>
			<item type="list">
				<item type="number">-2.153728367346471</item>
				<item type="number">0.21444824622391043</item>
				<item type="number">0.750496589795954</item>
			</item>
			<item type="list">
				<item type="number">-2.15233360502072</item>
				<item type="number">0.2231623499777627</item>
				<item type="number">-0.7493859239639012</item>
			</item>
		</item>
		<item type="list">
			<item type="list">
				<item type="number">1.186411714788165</item>
				<item type="number">-1.007150231142884</item>
				<item type="number">-0.003390593182599596</item>
			</item>
			<item type="list">
				<item type="number">1.4046665899950914</item>
				<item type="number">0.2139106056609548</item>
				<item type="number">0.00391875070063445</item>
			</item>
			<item type="list">
				<item type="number">-1.5848053491945953</item>
				<item type="number">0.11764374209138778</item>
				<item type="number">0.0004959893644560554</item>
			</item>
			<item type="list">
				<item type="number">-2.153712110655764</item>
				<item type="number">0.21444530283364666</item>
				<item type="number">0.7505034997940334</item>
			</item>
			<item type="list">
				<item type="number">-2.152317334406479</item>
				<item type="number">0.22315948702874266</item>
				<item type="number">-0.7493928374951182</item>
			</item>
		</item>
		<item type="list">
			<item type="list">
				<item type="number">1.186395571364709</item>
				<item type="number">-1.007215608821311</item>
				<item type="number">-0.0033909886768313203</item>
			</item>
			<item type="list">
				<item type="number">1.4046741026548188</item>
				<item type="number">0.21397752639847165</item>
				<item type="number">0.003919146845668387</item>
			</item>
			<item type="list">
				<item type="number">-1.5847977350043725</item>
				<item type="number">0.11764238018839804</item>
				<item type="number">0.0004959888593900266</item>
			</item>
			<item type="list">
				<item type="number">-2.153695469063972</item>
				<item type="number">0.2144422892717193</item>
				<item type="number">0.7505106621241083</item>
			</item>
			<item type="list">
				<item type="number">-2.152300678378785</item>
				<item type="number">0.22315655683928934</item>
				<item type="number">-0.7494000034313133</item>
			</item>
		</item>
		<item type="list">
			<item type="list">
				<item type="number">1.1863790469150794</item>
				<item type="number">-1.0072827129013593</item>
				<item type="number">-0.003391394572418223</item>
			</item>
			<item type="list">
				<item type="number">1.4046818560863679</item>
				<item type="number">0.21404619861426002</item>
				<item type="number">0.003919553401795661</item>
			</item>
			<item type="list">
				<item type="number">-1.584790012339715</item>
				<item type="number">0.11764099886912228</item>
				<item type="number">0.0004959883482302429</item>
			</item>
			<item type="list">
				<item type="number">-2.1536784360821764</item>
				<item type="number">0.21443920433542754</item>
				<item type="number">0.750518086300266</item>
			</item>
			<item type="list">
				<item type="number">-2.1522836304491917</item>
				<item type="number">0.22315355832030043</item>
				<item type="number">-0.749407431290778</item>
			</item>
		</item>
		<item type="list">
			<item type="list">
				<item type="number">1.1863621349366273</item>
				<item type="number">-1.0073515795857133</item>
				<item type="number">-0.0033918110849992214</item>
			</item>
			<item type="list">
				<item type="number">1.4046898566414154</item>
				<item type="number">0.2141166585361837</item>
				<item type="number">0.003919970585292269</item>
			</item>
			<item type="list">
				<item type="number">-1.5847821818815573</item>
				<item type="number">0.1176395982582632</item>
				<item type="number">0.0004959878309610855</item>
			</item>
			<item type="list">
				<item type="number">-2.1536610049650027</item>
				<item type="number">0.21443604675636765</item>
				<item type="number">0.7505257823743794</item>
			</item>
			<item type="list">
				<item type="number">-2.1522661838598847</item>
				<item type="number">0.22315049031137174</item>
				<item type="number">-0.7494151311365151</item>
			</item>
		</item>
		<item type="list">
			<item type="list">
				<item type="number">1.18634482860472</item>
				<item type="number">-1.0074222466045861</item>
				<item type="number">-0.0033922384423604197</item>
			</item>
			<item type="list">
				<item type="number">1.4046981110647951</item>
				<item type="number">0.21418894391039142</item>
				<item type="number">0.003920398623188351</item>
			</item>
			<item type="list">
				<item type="number">-1.5847742443764345</item>
				<item type="number">0.1176381784853455</item>
				<item type="number">0.0004959873092629131</item>
			</item>
			<item type="list">
				<item type="number">-2.153643169086188</item>
				<item type="number">0.21443281531852632</item>
				<item type="number">0.7505337606000074</item>
			</item>
			<item type="list">
				<item type="number">-2.15224833196392</item>
				<item type="number">0.22314735168826502</item>
				<item type="number">-0.7494231132352508</item>
			</item>
		</item>
		<item type="list">
			<item type="list">
				<item type="number">1.1863271211113542</item>
				<item type="number">-1.0074947520191713</item>
				<item type="number">-0.003392676868740331</item>
			</item>
			<item type="list">
				<item type="number">1.404706626012676</item>
				<item type="number">0.21426309282230946</item>
				<item type="number">0.003920837741899271</item>
			</item>
			<item type="list">
				<item type="number">-1.5847662005328138</item>
				<item type="number">0.11763673968091044</item>
				<item type="number">0.0004959867787188517</item>
			</item>
			<item type="list">
				<item type="number">-2.1536249214696435</item>
				<item type="number">0.21442950868247557</item>
				<item type="number">0.7505420320077931</item>
			</item>
			<item type="list">
				<item type="number">-2.152230067781757</item>
				<item type="number">0.22314414128584248</item>
				<item type="number">-0.7494313885864061</item>
			</item>
		</item>
		<item type="list">
			<item type="list">
				<item type="number">1.186309005302606</item>
				<item type="number">-1.0075691352308598</item>
				<item type="number">-0.003393126605055723</item>
			</item>
			<item type="list">
				<item type="number">1.4047154085154088</item>
				<item type="number">0.21433914469788956</item>
				<item type="number">0.0039212881822937905</item>
			</item>
			<item type="list">
				<item type="number">-1.5847580510915575</item>
				<item type="number">0.11763528197425376</item>
				<item type="number">0.000495986239238144</item>
			</item>
			<item type="list">
				<item type="number">-2.153606255144449</item>
				<item type="number">0.21442612553771254</item>
				<item type="number">0.7505506080321349</item>
			</item>
			<item type="list">
				<item type="number">-2.1522113843194033</item>
				<item type="number">0.22314085792392896</item>
				<item type="number">-0.7494399686220818</item>
			</item>
		</item>
		<item type="list">
			<item type="list">
				<item type="number">1.1862904739179565</item>
				<item type="number">-1.0076454365238954</item>
				<item type="number">-0.00339358789157179</item>
			</item>
			<item type="list">
				<item type="number">1.4047244657086975</item>
				<item type="number">0.21441713984301053</item>
				<item type="number">0.003921750184686693</item>
			</item>
			<item type="list">
				<item type="number">-1.584749796808749</item>
				<item type="number">0.11763380550039372</item>
				<item type="number">0.0004959856915333958</item>
			</item>
			<item type="list">
				<item type="number">-2.153587163011739</item>
				<item type="number">0.21442266455337933</item>
				<item type="number">0.7505595006060028</item>
			</item>
			<item type="list">
				<item type="number">-2.152192274447026</item>
				<item type="number">0.2231375004041611</item>
				<item type="number">-0.749448865287443</item>
			</item>
		</item>
		<item type="list">
			<item type="list">
				<item type="number">1.1862715195553066</item>
				<item type="number">-1.0077236970898404</item>
				<item type="number">-0.0033940609710509835</item>
			</item>
			<item type="list">
				<item type="number">1.4047338048684066</item>
				<item type="number">0.21449711947057615</item>
				<item type="number">0.003922223991794517</item>
			</item>
			<item type="list">
				<item type="number">-1.5847414384541916</item>
				<item type="number">0.11763231039865281</item>
				<item type="number">0.0004959851355938893</item>
			</item>
			<item type="list">
				<item type="number">-2.153567637848907</item>
				<item type="number">0.21441912436666763</item>
				<item type="number">0.7505687222270561</item>
			</item>
			<item type="list">
				<item type="number">-2.152172730915422</item>
				<item type="number">0.2231340674970439</item>
				<item type="number">-0.7494580910791587</item>
			</item>
		</item>
		<item type="list">
			<item type="list">
				<item type="number">1.1862521345586405</item>
				<item type="number">-1.0078039592608197</item>
				<item type="number">-0.0033945461012005753</item>
			</item>
			<item type="list">
				<item type="number">1.4047434335190874</item>
				<item type="number">0.21457912593707115</item>
				<item type="number">0.003922709861378086</item>
			</item>
			<item type="list">
				<item type="number">-1.5847329768033573</item>
				<item type="number">0.11763079680509284</item>
				<item type="number">0.000495984570791076</item>
			</item>
			<item type="list">
				<item type="number">-2.153547672334419</item>
				<item type="number">0.21441550359323355</item>
				<item type="number">0.7505782860417252</item>
			</item>
			<item type="list">
				<item type="number">-2.1521527463909242</item>
				<item type="number">0.22313055799246573</item>
				<item type="number">-0.7494676591346401</item>
			</item>
		</item>
		<item type="list">
			<item type="list">
				<item type="number">1.1862323111365736</item>
				<item type="number">-1.0078862662770174</item>
				<item type="number">-0.003395043537731526</item>
			</item>
			<item type="list">
				<item type="number">1.4047533593189832</item>
				<item type="number">0.21466320250641066</item>
				<item type="number">0.003923208049042549</item>
			</item>
			<item type="list">
				<item type="number">-1.5847244126425577</item>
				<item type="number">0.11762926486044284</item>
				<item type="number">0.0004959839978059549</item>
			</item>
			<item type="list">
				<item type="number">-2.1535272590551964</item>
				<item type="number">0.21441180082543365</item>
				<item type="number">0.750588205793855</item>
			</item>
			<item type="list">
				<item type="number">-2.152132313429454</item>
				<item type="number">0.22312697064078513</item>
				<item type="number">-0.74947758320665</item>
			</item>
		</item>
		<item type="list">
			<item type="list">
				<item type="number">1.1862120412329233</item>
				<item type="number">-1.0079706625086944</item>
				<item type="number">-0.0033955535510755384</item>
			</item>
			<item type="list">
				<item type="number">1.4047635901862805</item>
				<item type="number">0.21474939357354134</item>
				<item type="number">0.003923718825246508</item>
			</item>
			<item type="list">
				<item type="number">-1.5847157467609445</item>
				<item type="number">0.1176277147033207</item>
				<item type="number">0.0004959834161983893</item>
			</item>
			<item type="list">
				<item type="number">-2.1535063905275598</item>
				<item type="number">0.21440801466041</item>
				<item type="number">0.7505984959556403</item>
			</item>
			<item type="list">
				<item type="number">-2.1521114245257307</item>
				<item type="number">0.22312330420402485</item>
				<item type="number">-0.7494878777608786</item>
			</item>
		</item>
		<item type="list">
			<item type="list">
				<item type="number">1.1861913166800113</item>
				<item type="number">-1.0080571933163214</item>
				<item type="number">-0.003396076408102846</item>
			</item>
			<item type="list">
				<item type="number">1.4047741341485078</item>
				<item type="number">0.21483774452493076</item>
				<item type="number">0.003924242456847299</item>
			</item>
			<item type="list">
				<item type="number">-1.5847069799593847</item>
				<item type="number">0.11762614647590332</item>
				<item type="number">0.0004959828272963164</item>
			</item>
			<item type="list">
				<item type="number">-2.1534850591582724</item>
				<item type="number">0.2144041436489907</item>
				<item type="number">0.7506091716569973</item>
			</item>
			<item type="list">
				<item type="number">-2.1520900720596994</item>
				<item type="number">0.22311955741060502</item>
				<item type="number">-0.7494985579480866</item>
			</item>
		</item>
		<item type="list">
			<item type="list">
				<item type="number">1.1861701291040505</item>
				<item type="number">-1.008145905133309</item>
				<item type="number">-0.0033966123868261013</item>
			</item>
			<item type="list">
				<item type="number">1.4047849994363202</item>
				<item type="number">0.2149283018196847</item>
				<item type="number">0.003924779221867976</item>
			</item>
			<item type="list">
				<item type="number">-1.5846981130428663</item>
				<item type="number">0.11762456032128879</item>
				<item type="number">0.0004959822311361784</item>
			</item>
			<item type="list">
				<item type="number">-2.1534632572958348</item>
				<item type="number">0.21440018633373384</item>
				<item type="number">0.7506202487950178</item>
			</item>
			<item type="list">
				<item type="number">-2.152068248350867</item>
				<item type="number">0.2231157289879993</item>
				<item type="number">-0.7495096396661302</item>
			</item>
		</item>
		<item type="list">
			<item type="list">
				<item type="number">1.1861484700002363</item>
				<item type="number">-1.0082368453868824</item>
				<item type="number">-0.0033971617708808597</item>
			</item>
			<item type="list">
				<item type="number">1.4047961944116454</item>
				<item type="number">0.21502111291100487</item>
				<item type="number">0.0039253294041304305</item>
			</item>
			<item type="list">
				<item type="number">-1.584689146824666</item>
				<item type="number">0.11762295638347271</item>
				<item type="number">0.0004959816272709587</item>
			</item>
			<item type="list">
				<item type="number">-2.1534409772289003</item>
				<item type="number">0.21439614124347486</item>
				<item type="number">0.7506317440466952</item>
			</item>
			<item type="list">
				<item type="number">-2.152045945651567</item>
				<item type="number">0.22311181765812266</item>
				<item type="number">-0.7495211395882356</item>
			</item>
		</item>
		<item type="list">
			<item type="list">
				<item type="number">1.1861263306016707</item>
				<item type="number">-1.0083300627172347</item>
				<item type="number">-0.0033977248527665036</item>
			</item>
			<item type="list">
				<item type="number">1.404807727692783</item>
				<item type="number">0.21511622646348563</item>
				<item type="number">0.00392589329603779</item>
			</item>
			<item type="list">
				<item type="number">-1.5846800821164995</item>
				<item type="number">0.1176213348086824</item>
				<item type="number">0.0004959810164723286</item>
			</item>
			<item type="list">
				<item type="number">-2.153418211215262</item>
				<item type="number">0.21439200690262977</item>
				<item type="number">0.7506436749446528</item>
			</item>
			<item type="list">
				<item type="number">-2.15202315616763</item>
				<item type="number">0.22310782214005156</item>
				<item type="number">-0.7495330752575545</item>
			</item>
		</item>
		<item type="list">
			<item type="list">
				<item type="number">1.1861037018624967</item>
				<item type="number">-1.0084256069830169</item>
				<item type="number">-0.0033983019360381735</item>
			</item>
			<item type="list">
				<item type="number">1.4048196081711095</item>
				<item type="number">0.21521369236515828</item>
				<item type="number">0.00392647120095692</item>
			</item>
			<item type="list">
				<item type="number">-1.5846709197291582</item>
				<item type="number">0.11761969574045447</item>
				<item type="number">0.0004959803995179524</item>
			</item>
			<item type="list">
				<item type="number">-2.1533949514463884</item>
				<item type="number">0.21438778180425067</item>
				<item type="number">0.7506560599319296</item>
			</item>
			<item type="list">
				<item type="number">-2.1519998720808693</item>
				<item type="number">0.2231037411379881</item>
				<item type="number">-0.749545465126105</item>
			</item>
		</item>
		<item type="list">
			<item type="list">
				<item type="number">1.1860805746015504</item>
				<item type="number">-1.008523529106097</item>
				<item type="number">-0.0033988933223372225</item>
			</item>
			<item type="list">
				<item type="number">1.4048318448727273</item>
				<item type="number">0.21531356156484627</item>
				<item type="number">0.003927063420252732</item>
			</item>
			<item type="list">
				<item type="number">-1.584661660472086</item>
				<item type="number">0.11761803932295083</item>
				<item type="number">0.0004959797748030954</item>
			</item>
			<item type="list">
				<item type="number">-2.1533711901397457</item>
				<item type="number">0.21438346445242795</item>
				<item type="number">0.7506689184126014</item>
			</item>
			<item type="list">
				<item type="number">-2.151976085557956</item>
				<item type="number">0.22309957337845943</item>
				<item type="number">-0.7495583285675572</item>
			</item>
		</item>
		<item type="list">
			<item type="list">
				<item type="number">1.1860569394846538</item>
				<item type="number">-1.0086238810821941</item>
				<item type="number">-0.003399499322118846</item>
			</item>
			<item type="list">
				<item type="number">1.4048444469742811</item>
				<item type="number">0.21541588608617387</item>
				<item type="number">0.0039276702649474315</item>
			</item>
			<item type="list">
				<item type="number">-1.5846523051544368</item>
				<item type="number">0.11761636570061365</item>
				<item type="number">0.0004959791401302709</item>
			</item>
			<item type="list">
				<item type="number">-2.1533469194844255</item>
				<item type="number">0.21437905332616605</item>
				<item type="number">0.7506822707565212</item>
			</item>
			<item type="list">
				<item type="number">-2.1519517887545048</item>
				<item type="number">0.22309531759169615</item>
				<item type="number">-0.7495716859270151</item>
			</item>
		</item>
		<item type="list">
			<item type="list">
				<item type="number">1.186032786832113</item>
				<item type="number">-1.0087267163157816</item>
				<item type="number">-0.0034001202612188</item>
			</item>
			<item type="list">
				<item type="number">1.4048574239921483</item>
				<item type="number">0.21552071936446185</item>
				<item type="number">0.003928292060848991</item>
			</item>
			<item type="list">
				<item type="number">-1.584642854572136</item>
				<item type="number">0.11761467501228529</item>
				<item type="number">0.0004959784964667981</item>
			</item>
			<item type="list">
				<item type="number">-2.153322131729619</item>
				<item type="number">0.21437454692864294</item>
				<item type="number">0.7506961384533359</item>
			</item>
			<item type="list">
				<item type="number">-2.1519269738726514</item>
				<item type="number">0.2230909725200791</item>
				<item type="number">-0.7495855587089814</item>
			</item>
		</item>
		<item type="list">
			<item type="list">
				<item type="number">1.1860081069025394</item>
				<item type="number">-1.008832089176337</item>
				<item type="number">-0.003400756455468334</item>
			</item>
			<item type="list">
				<item type="number">1.404870785504537</item>
				<item type="number">0.2156281157975045</item>
				<item type="number">0.003928929123132208</item>
			</item>
			<item type="list">
				<item type="number">-1.584633309520949</item>
				<item type="number">0.11761296740077452</item>
				<item type="number">0.0004959778473502595</item>
			</item>
			<item type="list">
				<item type="number">-2.15329681912854</item>
				<item type="number">0.21436994374371</item>
				<item type="number">0.7507105440070047</item>
			</item>
			<item type="list">
				<item type="number">-2.1519016331155596</item>
				<item type="number">0.22308653690754424</item>
				<item type="number">-0.7495999694618349</item>
			</item>
		</item>
		<item type="list">
			<item type="list">
				<item type="number">1.1859828896179192</item>
				<item type="number">-1.0089400554767582</item>
				<item type="number">-0.0034014082438961544</item>
			</item>
			<item type="list">
				<item type="number">1.404884541420679</item>
				<item type="number">0.21573813122853647</item>
				<item type="number">0.003929581791450099</item>
			</item>
			<item type="list">
				<item type="number">-1.5846236707811396</item>
				<item type="number">0.11761124300642362</item>
				<item type="number">0.0004959771899433754</item>
			</item>
			<item type="list">
				<item type="number">-2.1532709739987337</item>
				<item type="number">0.21436524224699705</item>
				<item type="number">0.7507255112430128</item>
			</item>
			<item type="list">
				<item type="number">-2.1518757587679636</item>
				<item type="number">0.22308200950934684</item>
				<item type="number">-0.7496149419771814</item>
			</item>
		</item>
		<item type="list">
			<item type="list">
				<item type="number">1.1859571246493792</item>
				<item type="number">-1.0090506722537493</item>
				<item type="number">-0.0034020759663198692</item>
			</item>
			<item type="list">
				<item type="number">1.4048987018947006</item>
				<item type="number">0.215850822725097</item>
				<item type="number">0.003930250405733182</item>
			</item>
			<item type="list">
				<item type="number">-1.5846139391087242</item>
				<item type="number">0.11760950196292462</item>
				<item type="number">0.000495976525785812</item>
			</item>
			<item type="list">
				<item type="number">-2.1532445888041285</item>
				<item type="number">0.21436044095995485</item>
				<item type="number">0.7507410651975568</item>
			</item>
			<item type="list">
				<item type="number">-2.1518493432464894</item>
				<item type="number">0.22307738913152447</item>
				<item type="number">-0.749630501317669</item>
			</item>
		</item>
		<item type="list">
			<item type="list">
				<item type="number">1.1859308015181056</item>
				<item type="number">-1.0091639977851932</item>
				<item type="number">-0.003402759969868987</item>
			</item>
			<item type="list">
				<item type="number">1.4049132772300146</item>
				<item type="number">0.21596624859632238</item>
				<item type="number">0.003930935313161733</item>
			</item>
			<item type="list">
				<item type="number">-1.5846041152536574</item>
				<item type="number">0.11760774440553265</item>
				<item type="number">0.0004959758527350446</item>
			</item>
			<item type="list">
				<item type="number">-2.1532176560485654</item>
				<item type="number">0.2143555383703244</item>
				<item type="number">0.7507572322405003</item>
			</item>
			<item type="list">
				<item type="number">-2.1518223790124233</item>
				<item type="number">0.223072674581575</item>
				<item type="number">-0.7496466738200642</item>
			</item>
		</item>
		<item type="list">
			<item type="list">
				<item type="number">1.1859039094377894</item>
				<item type="number">-1.009280091735226</item>
				<item type="number">-0.0034034606150414987</item>
			</item>
			<item type="list">
				<item type="number">1.404928278032304</item>
				<item type="number">0.21608446853818358</item>
				<item type="number">0.003931636874178837</item>
			</item>
			<item type="list">
				<item type="number">-1.5845941999291702</item>
				<item type="number">0.1176059704596974</item>
				<item type="number">0.0004959751708787182</item>
			</item>
			<item type="list">
				<item type="number">-2.153190168492077</item>
				<item type="number">0.21435053303809318</item>
				<item type="number">0.7507740402252566</item>
			</item>
			<item type="list">
				<item type="number">-2.1517948587603763</item>
				<item type="number">0.22306786473998821</item>
				<item type="number">-0.7496634873381911</item>
			</item>
		</item>
		<item type="list">
			<item type="list">
				<item type="number">1.1858764374165385</item>
				<item type="number">-1.0093990151935277</item>
				<item type="number">-0.0034041782892036843</item>
			</item>
			<item type="list">
				<item type="number">1.4049437151390285</item>
				<item type="number">0.21620554366708425</item>
				<item type="number">0.00393235547494371</item>
			</item>
			<item type="list">
				<item type="number">-1.5845841938476368</item>
				<item type="number">0.11760418025272594</item>
				<item type="number">0.00049597448062111</item>
			</item>
			<item type="list">
				<item type="number">-2.153162119135619</item>
				<item type="number">0.2143454235402492</item>
				<item type="number">0.7507915184110326</item>
			</item>
			<item type="list">
				<item type="number">-2.1517667754254415</item>
				<item type="number">0.2230629585320342</item>
				<item type="number">-0.7496809711161149</item>
			</item>
		</item>
		<item type="list">
			<item type="list">
				<item type="number">1.1858483742550314</item>
				<item type="number">-1.0095208301376188</item>
				<item type="number">-0.0034049133396105917</item>
			</item>
			<item type="list">
				<item type="number">1.4049595995348998</item>
				<item type="number">0.21632953600009308</item>
				<item type="number">0.003933091463808684</item>
			</item>
			<item type="list">
				<item type="number">-1.5845740976500797</item>
				<item type="number">0.11760237389903659</item>
				<item type="number">0.000495973783891862</item>
			</item>
			<item type="list">
				<item type="number">-2.153133500997127</item>
				<item type="number">0.21434020844045704</item>
				<item type="number">0.7508096978281544</item>
			</item>
			<item type="list">
				<item type="number">-2.1517381219833625</item>
				<item type="number">0.22305795487185648</item>
				<item type="number">-0.7496991562343827</item>
			</item>
		</item>
		<item type="list">
			<item type="list">
				<item type="number">1.1858197084499125</item>
				<item type="number">-1.0096456003277146</item>
				<item type="number">-0.0034056661486198793</item>
			</item>
			<item type="list">
				<item type="number">1.4049759425322161</item>
				<item type="number">0.21645650933000024</item>
				<item type="number">0.0039338452229958736</item>
			</item>
			<item type="list">
				<item type="number">-1.5845639119535215</item>
				<item type="number">0.1176005515090186</item>
				<item type="number">0.0004959730792459311</item>
			</item>
			<item type="list">
				<item type="number">-2.1531043075068217</item>
				<item type="number">0.21433488637754405</item>
				<item type="number">0.7508286111936103</item>
			</item>
			<item type="list">
				<item type="number">-2.1517088917991605</item>
				<item type="number">0.22305285278687625</item>
				<item type="number">-0.7497180753846284</item>
			</item>
		</item>
		<item type="list">
			<item type="list">
				<item type="number">1.185790428269263</item>
				<item type="number">-1.009773390811801</item>
				<item type="number">-0.003406437104001156</item>
			</item>
			<item type="list">
				<item type="number">1.4049927556664494</item>
				<item type="number">0.216586528741772</item>
				<item type="number">0.003934617140042687</item>
			</item>
			<item type="list">
				<item type="number">-1.5845536373310005</item>
				<item type="number">0.11759871318311022</item>
				<item type="number">0.0004959723676526788</item>
			</item>
			<item type="list">
				<item type="number">-2.153074532398041</item>
				<item type="number">0.2143294560236126</item>
				<item type="number">0.7508482930349832</item>
			</item>
			<item type="list">
				<item type="number">-2.151679078536484</item>
				<item type="number">0.2230476513505214</item>
				<item type="number">-0.7497377631056723</item>
			</item>
		</item>
		<item type="list">
			<item type="list">
				<item type="number">1.1857605217447913</item>
				<item type="number">-1.0099042682093509</item>
				<item type="number">-0.0034072266111535884</item>
			</item>
			<item type="list">
				<item type="number">1.4050100507281484</item>
				<item type="number">0.21671966088608643</item>
				<item type="number">0.003935407619733192</item>
			</item>
			<item type="list">
				<item type="number">-1.5845432743193368</item>
				<item type="number">0.11759685901620727</item>
				<item type="number">0.0004959716490322917</item>
			</item>
			<item type="list">
				<item type="number">-2.1530441698644487</item>
				<item type="number">0.21432391614301005</item>
				<item type="number">0.7508687797575545</item>
			</item>
			<item type="list">
				<item type="number">-2.151648676307616</item>
				<item type="number">0.2230423497350656</item>
				<item type="number">-0.7497582557905433</item>
			</item>
		</item>
		<item type="list">
			<item type="list">
				<item type="number">1.1857299766577694</item>
				<item type="number">-1.0100383003794748</item>
				<item type="number">-0.0034080350785941045</item>
			</item>
			<item type="list">
				<item type="number">1.4050278397344196</item>
				<item type="number">0.21685597365929615</item>
				<item type="number">0.003936217070340496</item>
			</item>
			<item type="list">
				<item type="number">-1.5845328233894698</item>
				<item type="number">0.11759498909080847</item>
				<item type="number">0.0004959709231847748</item>
			</item>
			<item type="list">
				<item type="number">-2.1530132144100995</item>
				<item type="number">0.2143182655222543</item>
				<item type="number">0.7508901099058286</item>
			</item>
			<item type="list">
				<item type="number">-2.1516176795335182</item>
				<item type="number">0.22303694717957584</item>
				<item type="number">-0.7497795919762175</item>
			</item>
		</item>
		<item type="list">
			<item type="list">
				<item type="number">1.185698780468392</item>
				<item type="number">-1.0101755567639545</item>
				<item type="number">-0.0034088629265397663</item>
			</item>
			<item type="list">
				<item type="number">1.4050461350171686</item>
				<item type="number">0.2169955365384461</item>
				<item type="number">0.003937045912239178</item>
			</item>
			<item type="list">
				<item type="number">-1.5845222849383431</item>
				<item type="number">0.11759310348012386</item>
				<item type="number">0.000495970190302073</item>
			</item>
			<item type="list">
				<item type="number">-2.1529816610703474</item>
				<item type="number">0.21431250302510135</item>
				<item type="number">0.7509123242551754</item>
			</item>
			<item type="list">
				<item type="number">-2.1515860831660882</item>
				<item type="number">0.22303144302859385</item>
				<item type="number">-0.7498018124439239</item>
			</item>
		</item>
		<item type="list">
			<item type="list">
				<item type="number">1.1856669204087302</item>
				<item type="number">-1.0103161082094014</item>
				<item type="number">-0.003409710571239995</item>
			</item>
			<item type="list">
				<item type="number">1.405064949133671</item>
				<item type="number">0.21713842040672002</item>
				<item type="number">0.0039378945622446475</item>
			</item>
			<item type="list">
				<item type="number">-1.5845116592932662</item>
				<item type="number">0.11759120224334721</item>
				<item type="number">0.000495969448968151</item>
			</item>
			<item type="list">
				<item type="number">-2.1529495053989165</item>
				<item type="number">0.2143066276125492</item>
				<item type="number">0.7509354659250161</item>
			</item>
			<item type="list">
				<item type="number">-2.1515538826947926</item>
				<item type="number">0.22302583672851334</item>
				<item type="number">-0.7498249603007181</item>
			</item>
		</item>
		<item type="list">
			<item type="list">
				<item type="number">1.1856343834117167</item>
				<item type="number">-1.0104600271444886</item>
				<item type="number">-0.003410578446191862</item>
			</item>
			<item type="list">
				<item type="number">1.4050842949348181</item>
				<item type="number">0.21728469773272155</item>
				<item type="number">0.003938763452617478</item>
			</item>
			<item type="list">
				<item type="number">-1.5845009466973965</item>
				<item type="number">0.11758928542199167</item>
				<item type="number">0.0004959687032034236</item>
			</item>
			<item type="list">
				<item type="number">-2.1529167435882974</item>
				<item type="number">0.21430063833375584</item>
				<item type="number">0.7509595805124278</item>
			</item>
			<item type="list">
				<item type="number">-2.1515210742073587</item>
				<item type="number">0.22302012785820496</item>
				<item type="number">-0.7498490811854008</item>
			</item>
		</item>
		<item type="list">
			<item type="list">
				<item type="number">1.1856011561433792</item>
				<item type="number">-1.0106073874742931</item>
				<item type="number">-0.003411466995508191</item>
			</item>
			<item type="list">
				<item type="number">1.405104185522934</item>
				<item type="number">0.21743444246464255</item>
				<item type="number">0.003939653029937177</item>
			</item>
			<item type="list">
				<item type="number">-1.5844901472907649</item>
				<item type="number">0.11758735303914546</item>
				<item type="number">0.0004959679472764888</item>
			</item>
			<item type="list">
				<item type="number">-2.1528833724866594</item>
				<item type="number">0.21429453433949947</item>
				<item type="number">0.7509847163982263</item>
			</item>
			<item type="list">
				<item type="number">-2.151487654496085</item>
				<item type="number">0.22301431613045264</item>
				<item type="number">-0.7498742234318796</item>
			</item>
		</item>
		<item type="list">
			<item type="list">
				<item type="number">1.1855672249976548</item>
				<item type="number">-1.0107582647113658</item>
				<item type="number">-0.003412376670338627</item>
			</item>
			<item type="list">
				<item type="number">1.4051246342806725</item>
				<item type="number">0.21758773015246483</item>
				<item type="number">0.003940563744668276</item>
			</item>
			<item type="list">
				<item type="number">-1.5844792611225367</item>
				<item type="number">0.11758540510623829</item>
				<item type="number">0.0004959671825629314</item>
			</item>
			<item type="list">
				<item type="number">-2.152849389762213</item>
				<item type="number">0.21428831490340808</item>
				<item type="number">0.7510109247162264</item>
			</item>
			<item type="list">
				<item type="number">-2.1514536211224957</item>
				<item type="number">0.22300840142170947</item>
				<item type="number">-0.7499004381835652</item>
			</item>
		</item>
		<item type="list">
			<item type="list">
				<item type="number">1.1855325760578472</item>
				<item type="number">-1.0109127360007915</item>
				<item type="number">-0.003413307928907064</item>
			</item>
			<item type="list">
				<item type="number">1.4051456549086594</item>
				<item type="number">0.21774463798040283</item>
				<item type="number">0.0039414960538089626</item>
			</item>
			<item type="list">
				<item type="number">-1.5844682881341028</item>
				<item type="number">0.11758344161183225</item>
				<item type="number">0.0004959664102177663</item>
			</item>
			<item type="list">
				<item type="number">-2.152814794015947</item>
				<item type="number">0.21428197945908234</item>
				<item type="number">0.7510382595928127</item>
			</item>
			<item type="list">
				<item type="number">-2.151418972556872</item>
				<item type="number">0.22300238378108928</item>
				<item type="number">-0.7499277795632823</item>
			</item>
		</item>
		<item type="list">
			<item type="list">
				<item type="number">1.185497195152473</item>
				<item type="number">-1.0110708800697366</item>
				<item type="number">-0.0034142612467194466</item>
			</item>
			<item type="list">
				<item type="number">1.4051672613441775</item>
				<item type="number">0.21790524471940823</item>
				<item type="number">0.003942450433292825</item>
			</item>
			<item type="list">
				<item type="number">-1.584457228129145</item>
				<item type="number">0.11758146251885747</item>
				<item type="number">0.0004959656293918611</item>
			</item>
			<item type="list">
				<item type="number">-2.1527795847612627</item>
				<item type="number">0.21427552757781487</item>
				<item type="number">0.7510667784750793</item>
			</item>
			<item type="list">
				<item type="number">-2.1513837082188556</item>
				<item type="number">0.22299626344364143</item>
				<item type="number">-0.7499563050122857</item>
			</item>
		</item>
		<item type="list">
			<item type="list">
				<item type="number">1.1854610677957083</item>
				<item type="number">-1.0112327772636724</item>
				<item type="number">-0.0034152370980267523</item>
			</item>
			<item type="list">
				<item type="number">1.4051894678368941</item>
				<item type="number">0.21806963075555788</item>
				<item type="number">0.003943427357027827</item>
			</item>
			<item type="list">
				<item type="number">-1.5844460807701308</item>
				<item type="number">0.11757946776926975</item>
				<item type="number">0.0004959648401180757</item>
			</item>
			<item type="list">
				<item type="number">-2.1527437626311765</item>
				<item type="number">0.21426895899636728</item>
				<item type="number">0.7510965422385395</item>
			</item>
			<item type="list">
				<item type="number">-2.1513478286147403</item>
				<item type="number">0.22299004086861104</item>
				<item type="number">-0.7499860754004845</item>
			</item>
		</item>
		<item type="list">
			<item type="list">
				<item type="number">1.1854241791967792</item>
				<item type="number">-1.0113985095440294</item>
				<item type="number">-0.0034162359715811655</item>
			</item>
			<item type="list">
				<item type="number">1.4052122889262177</item>
				<item type="number">0.21823787809348333</item>
				<item type="number">0.0039444273145111085</item>
			</item>
			<item type="list">
				<item type="number">-1.584434845561449</item>
				<item type="number">0.11757745727527383</item>
				<item type="number">0.0004959640407934878</item>
			</item>
			<item type="list">
				<item type="number">-2.1527073293657377</item>
				<item type="number">0.21426227365153888</item>
				<item type="number">0.7511276154730545</item>
			</item>
			<item type="list">
				<item type="number">-2.151311335380923</item>
				<item type="number">0.22298371674104395</item>
				<item type="number">-0.7500171553056043</item>
			</item>
		</item>
		<item type="list">
			<item type="list">
				<item type="number">1.1853865142669517</item>
				<item type="number">-1.0115681606987759</item>
				<item type="number">-0.0034172583741652754</item>
			</item>
			<item type="list">
				<item type="number">1.4052357394525008</item>
				<item type="number">0.21841007056766135</item>
				<item type="number">0.0039454508135360195</item>
			</item>
			<item type="list">
				<item type="number">-1.5844235218347644</item>
				<item type="number">0.11757543091774629</item>
				<item type="number">0.0004959632297879711</item>
			</item>
			<item type="list">
				<item type="number">-2.1526702881106505</item>
				<item type="number">0.21425547167702658</item>
				<item type="number">0.7511600667015517</item>
			</item>
			<item type="list">
				<item type="number">-2.151274231542684</item>
				<item type="number">0.22297729198717867</item>
				<item type="number">-0.7500496132427528</item>
			</item>
		</item>
		<item type="list">
			<item type="list">
				<item type="number">1.1853480575895743</item>
				<item type="number">-1.0117418161281369</item>
				<item type="number">-0.0034183048151655918</item>
			</item>
			<item type="list">
				<item type="number">1.4052598345818792</item>
				<item type="number">0.21858629362198936</item>
				<item type="number">0.0039464983634555145</item>
			</item>
			<item type="list">
				<item type="number">-1.5844121087371912</item>
				<item type="number">0.11757338854524035</item>
				<item type="number">0.0004959624056334728</item>
			</item>
			<item type="list">
				<item type="number">-2.1526326434658</item>
				<item type="number">0.21424855346081262</item>
				<item type="number">0.7511939686145623</item>
			</item>
			<item type="list">
				<item type="number">-2.1512365215620126</item>
				<item type="number">0.2229707678426437</item>
				<item type="number">-0.7500835218785624</item>
			</item>
		</item>
		<item type="list">
			<item type="list">
				<item type="number">1.1853087934895314</item>
				<item type="number">-1.011919563051187</item>
				<item type="number">-0.003419375814767754</item>
			</item>
			<item type="list">
				<item type="number">1.4052845897352584</item>
				<item type="number">0.2187666345213346</item>
				<item type="number">0.003947570484354244</item>
			</item>
			<item type="list">
				<item type="number">-1.5844006052047745</item>
				<item type="number">0.11757132996680718</item>
				<item type="number">0.0004959615699447855</item>
			</item>
			<item type="list">
				<item type="number">-2.152594401681541</item>
				<item type="number">0.21424151966104288</item>
				<item type="number">0.7512293984460434</item>
			</item>
			<item type="list">
				<item type="number">-2.1511982115342385</item>
				<item type="number">0.22296414586198027</item>
				<item type="number">-0.7501189584708144</item>
			</item>
		</item>
		<item type="list">
			<item type="list">
				<item type="number">1.1852687058792135</item>
				<item type="number">-1.0121014905393044</item>
				<item type="number">-0.003420471912119653</item>
			</item>
			<item type="list">
				<item type="number">1.405310020751969</item>
				<item type="number">0.21895118238155384</item>
				<item type="number">0.003948667715487855</item>
			</item>
			<item type="list">
				<item type="number">-1.5843890099529365</item>
				<item type="number">0.11756925495445303</item>
				<item type="number">0.0004959607230770849</item>
			</item>
			<item type="list">
				<item type="number">-2.1525555708082886</item>
				<item type="number">0.21423437122035113</item>
				<item type="number">0.75126643814368</item>
			</item>
			<item type="list">
				<item type="number">-2.1511593093620127</item>
				<item type="number">0.22295742792658477</item>
				<item type="number">-0.750156004974755</item>
			</item>
		</item>
		<item type="list">
			<item type="list">
				<item type="number">1.1852277784599068</item>
				<item type="number">-1.0122876892779962</item>
				<item type="number">-0.003421593643106557</item>
			</item>
			<item type="list">
				<item type="number">1.405336143666379</item>
				<item type="number">0.21914002793241025</item>
				<item type="number">0.003949790591719964</item>
			</item>
			<item type="list">
				<item type="number">-1.5843773214418</item>
				<item type="number">0.11756716323696578</item>
				<item type="number">0.0004959598623169114</item>
			</item>
			<item type="list">
				<item type="number">-2.1525161608035086</item>
				<item type="number">0.21422710938046452</item>
				<item type="number">0.7513051748202745</item>
			</item>
			<item type="list">
				<item type="number">-2.1511198248058276</item>
				<item type="number">0.22295061630869104</item>
				<item type="number">-0.7501947484418756</item>
			</item>
		</item>
		<item type="list">
			<item type="list">
				<item type="number">1.1851859944942733</item>
				<item type="number">-1.0124782519456643</item>
				<item type="number">-0.0034227415697453815</item>
			</item>
			<item type="list">
				<item type="number">1.4053629749426384</item>
				<item type="number">0.219333263904747</item>
				<item type="number">0.003950939674909568</item>
			</item>
			<item type="list">
				<item type="number">-1.5843655378498234</item>
				<item type="number">0.11756505448598766</item>
				<item type="number">0.0004959589884788526</item>
			</item>
			<item type="list">
				<item type="number">-2.152476183771607</item>
				<item type="number">0.2142197357439353</item>
				<item type="number">0.7513457011105006</item>
			</item>
			<item type="list">
				<item type="number">-2.1510797697914446</item>
				<item type="number">0.2229437136804367</item>
				<item type="number">-0.7502352815169575</item>
			</item>
		</item>
		<item type="list">
			<item type="list">
				<item type="number">1.1851433369502185</item>
				<item type="number">-1.0126732729963832</item>
				<item type="number">-0.003423916258676603</item>
			</item>
			<item type="list">
				<item type="number">1.405390531337051</item>
				<item type="number">0.219530984800861</item>
				<item type="number">0.003952115531621951</item>
			</item>
			<item type="list">
				<item type="number">-1.584353657056874</item>
				<item type="number">0.1175629283245756</item>
				<item type="number">0.0004959581028740033</item>
			</item>
			<item type="list">
				<item type="number">-2.1524356541746186</item>
				<item type="number">0.21421225230264324</item>
				<item type="number">0.7513881154486379</item>
			</item>
			<item type="list">
				<item type="number">-2.1510391585794513</item>
				<item type="number">0.22293672317105978</item>
				<item type="number">-0.7502777026537454</item>
			</item>
		</item>
		<item type="list">
			<item type="list">
				<item type="number">1.1850997884489332</item>
				<item type="number">-1.01287284877631</item>
				<item type="number">-0.0034251182881905426</item>
			</item>
			<item type="list">
				<item type="number">1.4054188299451877</item>
				<item type="number">0.21973328701823688</item>
				<item type="number">0.003953318739516896</item>
			</item>
			<item type="list">
				<item type="number">-1.5843416766106888</item>
				<item type="number">0.1175607843157517</item>
				<item type="number">0.0004959572025195081</item>
			</item>
			<item type="list">
				<item type="number">-2.1523945890505622</item>
				<item type="number">0.2142046614565569</item>
				<item type="number">0.7514325225694362</item>
			</item>
			<item type="list">
				<item type="number">-2.1509980079925395</item>
				<item type="number">0.22292964839907742</item>
				<item type="number">-0.7503221165283873</item>
			</item>
		</item>
		<item type="list">
			<item type="list">
				<item type="number">1.1850553312877758</item>
				<item type="number">-1.0130770774852464</item>
				<item type="number">-0.00342634824277705</item>
			</item>
			<item type="list">
				<item type="number">1.4054478881848644</item>
				<item type="number">0.21994026880720632</item>
				<item type="number">0.003954549882953838</item>
			</item>
			<item type="list">
				<item type="number">-1.5843295937053419</item>
				<item type="number">0.11755862196064999</item>
				<item type="number">0.0004959562877395589</item>
			</item>
			<item type="list">
				<item type="number">-2.152353008234641</item>
				<item type="number">0.21419696607306002</item>
				<item type="number">0.7514790338904941</item>
			</item>
			<item type="list">
				<item type="number">-2.150956337640749</item>
				<item type="number">0.22292249351203858</item>
				<item type="number">-0.7503686345612983</item>
			</item>
		</item>
		<item type="list">
			<item type="list">
				<item type="number">1.1850099474210023</item>
				<item type="number">-1.0132860592802844</item>
				<item type="number">-0.0034276067218340536</item>
			</item>
			<item type="list">
				<item type="number">1.4054777238107168</item>
				<item type="number">0.2201520303766928</item>
				<item type="number">0.003955809561553883</item>
			</item>
			<item type="list">
				<item type="number">-1.5843174051402182</item>
				<item type="number">0.11755644068987109</item>
				<item type="number">0.0004959553580712814</item>
			</item>
			<item type="list">
				<item type="number">-2.1523109346376974</item>
				<item type="number">0.2141891695136179</item>
				<item type="number">0.751527767961626</item>
			</item>
			<item type="list">
				<item type="number">-2.15091417021031</item>
				<item type="number">0.22291526325957658</item>
				<item type="number">-0.7504173752989318</item>
			</item>
		</item>
		<item type="list">
			<item type="list">
				<item type="number">1.1849636184532537</item>
				<item type="number">-1.0134998961986748</item>
				<item type="number">-0.003428894332143409</item>
			</item>
			<item type="list">
				<item type="number">1.4055083549213834</item>
				<item type="number">0.2203686738169492</item>
				<item type="number">0.003957098382916586</item>
			</item>
			<item type="list">
				<item type="number">-1.584305107287126</item>
				<item type="number">0.11755423985715045</item>
				<item type="number">0.0004959544108921764</item>
			</item>
			<item type="list">
				<item type="number">-2.1522683945120042</item>
				<item type="number">0.21418127570028478</item>
				<item type="number">0.7515788510268775</item>
			</item>
			<item type="list">
				<item type="number">-2.1508715317317035</item>
				<item type="number">0.22290796302974064</item>
				<item type="number">-0.7504684649583155</item>
			</item>
		</item>
		<item type="list">
			<item type="list">
				<item type="number">1.1849163256228104</item>
				<item type="number">-1.0137186923489194</item>
				<item type="number">-0.0034302117030574155</item>
			</item>
			<item type="list">
				<item type="number">1.4055397999749353</item>
				<item type="number">0.22059030329019014</item>
				<item type="number">0.003958416976515904</item>
			</item>
			<item type="list">
				<item type="number">-1.5842926960483494</item>
				<item type="number">0.1175520187323901</item>
				<item type="number">0.0004959534438833205</item>
			</item>
			<item type="list">
				<item type="number">-2.1522254177893125</item>
				<item type="number">0.21417328916480613</item>
				<item type="number">0.7516324175058411</item>
			</item>
			<item type="list">
				<item type="number">-2.150828451883927</item>
				<item type="number">0.222900598918677</item>
				<item type="number">-0.7505220379244119</item>
			</item>
		</item>
		<item type="list">
			<item type="list">
				<item type="number">1.1848680498106714</item>
				<item type="number">-1.0139425538333193</item>
				<item type="number">-0.0034315594711737275</item>
			</item>
			<item type="list">
				<item type="number">1.4055720777824678</item>
				<item type="number">0.22081702495392555</item>
				<item type="number">0.003959765978438562</item>
			</item>
			<item type="list">
				<item type="number">-1.5842801668221633</item>
				<item type="number">0.11754977649641707</item>
				<item type="number">0.0004959524563001413</item>
			</item>
			<item type="list">
				<item type="number">-2.15218203838444</item>
				<item type="number">0.21416521508759048</item>
				<item type="number">0.7516886105687611</item>
			</item>
			<item type="list">
				<item type="number">-2.1507849642858536</item>
				<item type="number">0.22289317776084636</item>
				<item type="number">-0.7505782373465227</item>
			</item>
		</item>
		<item type="list">
			<item type="list">
				<item type="number">1.1848187715905945</item>
				<item type="number">-1.0141715884740847</item>
				<item type="number">-0.003432938278792459</item>
			</item>
			<item type="list">
				<item type="number">1.4056052074173855</item>
				<item type="number">0.22104894669399927</item>
				<item type="number">0.003961146031849998</item>
			</item>
			<item type="list">
				<item type="number">-1.5842675144275933</item>
				<item type="number">0.11754751222600326</item>
				<item type="number">0.000495951447001392</item>
			</item>
			<item type="list">
				<item type="number">-2.1521382943976084</item>
				<item type="number">0.2141570593399821</item>
				<item type="number">0.751747582891674</item>
			</item>
			<item type="list">
				<item type="number">-2.1507411067616378</item>
				<item type="number">0.22288570720077064</item>
				<item type="number">-0.7506372158980265</item>
			</item>
		</item>
		<item type="list">
			<item type="list">
				<item type="number">1.1847684710444712</item>
				<item type="number">-1.0144059066858968</item>
				<item type="number">-0.0034343487894782873</item>
			</item>
			<item type="list">
				<item type="number">1.4056392085165421</item>
				<item type="number">0.22128617897552433</item>
				<item type="number">0.0039625577994897455</item>
			</item>
			<item type="list">
				<item type="number">-1.5842547331370713</item>
				<item type="number">0.11754522490086071</item>
				<item type="number">0.0004959504135278935</item>
			</item>
			<item type="list">
				<item type="number">-2.1520942289353235</item>
				<item type="number">0.2141488286236256</item>
				<item type="number">0.7518094969430636</item>
			</item>
			<item type="list">
				<item type="number">-2.1506969220824153</item>
				<item type="number">0.22287819582879834</item>
				<item type="number">-0.7506991359936412</item>
			</item>
		</item>
		<item type="list">
			<item type="list">
				<item type="number">1.1847171279439561</item>
				<item type="number">-1.0146456206438366</item>
				<item type="number">-0.003435791671562803</item>
			</item>
			<item type="list">
				<item type="number">1.4056741009827747</item>
				<item type="number">0.221528834030781</item>
				<item type="number">0.003964001950377732</item>
			</item>
			<item type="list">
				<item type="number">-1.5842418165464975</item>
				<item type="number">0.11754291338125973</item>
				<item type="number">0.0004959493534956466</item>
			</item>
			<item type="list">
				<item type="number">-2.152049890067408</item>
				<item type="number">0.2141405304753127</item>
				<item type="number">0.7518745260291071</item>
			</item>
			<item type="list">
				<item type="number">-2.1506524580026944</item>
				<item type="number">0.22287065317492355</item>
				<item type="number">-0.7507641709140012</item>
			</item>
		</item>
		<item type="list">
			<item type="list">
				<item type="number">1.1846647216829875</item>
				<item type="number">-1.0148908447245029</item>
				<item type="number">-0.0034372676045536614</item>
			</item>
			<item type="list">
				<item type="number">1.4057099050904904</item>
				<item type="number">0.22177702629518206</item>
				<item type="number">0.003965479163535227</item>
			</item>
			<item type="list">
				<item type="number">-1.584228757541236</item>
				<item type="number">0.1175405764020369</item>
				<item type="number">0.0004959482663857807</item>
			</item>
			<item type="list">
				<item type="number">-2.152005331472946</item>
				<item type="number">0.21413217333575418</item>
				<item type="number">0.7519428549813086</item>
			</item>
			<item type="list">
				<item type="number">-2.1506077678346345</item>
				<item type="number">0.22286308982711892</item>
				<item type="number">-0.7508325054736887</item>
			</item>
		</item>
		<item type="list">
			<item type="list">
				<item type="number">1.1846112312829664</item>
				<item type="number">-1.015141695337784</item>
				<item type="number">-0.003438777294190533</item>
			</item>
			<item type="list">
				<item type="number">1.4057466414814486</item>
				<item type="number">0.22203087223965898</item>
				<item type="number">0.0039669901457798735</item>
			</item>
			<item type="list">
				<item type="number">-1.5842155482399538</item>
				<item type="number">0.11753821255820729</item>
				<item type="number">0.0004959471476674333</item>
			</item>
			<item type="list">
				<item type="number">-2.15196061288064</item>
				<item type="number">0.21412376665918326</item>
				<item type="number">0.7520146809628762</item>
			</item>
			<item type="list">
				<item type="number">-2.150562910916265</item>
				<item type="number">0.22285551753907085</item>
				<item type="number">-0.7509043367832555</item>
			</item>
		</item>
		<item type="list">
			<item type="list">
				<item type="number">1.1845566353737358</item>
				<item type="number">-1.0153982909017838</item>
				<item type="number">-0.003440321456141015</item>
			</item>
			<item type="list">
				<item type="number">1.4057843311427054</item>
				<item type="number">0.22229049034974738</item>
				<item type="number">0.003968535612768247</item>
			</item>
			<item type="list">
				<item type="number">-1.5842021799001773</item>
				<item type="number">0.11753582029492798</item>
				<item type="number">0.0004959459954686575</item>
			</item>
			<item type="list">
				<item type="number">-2.151915800436058</item>
				<item type="number">0.21411532095687874</item>
				<item type="number">0.7520902144197873</item>
			</item>
			<item type="list">
				<item type="number">-2.1505179530094423</item>
				<item type="number">0.22284794927169124</item>
				<item type="number">-0.750979875258773</item>
			</item>
		</item>
		<item type="list">
			<item type="list">
				<item type="number">1.1845009121940187</item>
				<item type="number">-1.015660752078115</item>
				<item type="number">-0.0034419008034438895</item>
			</item>
			<item type="list">
				<item type="number">1.4058229954874215</item>
				<item type="number">0.222556001349679</item>
				<item type="number">0.003970116277148054</item>
			</item>
			<item type="list">
				<item type="number">-1.5841886429095415</item>
				<item type="number">0.11753339789959662</item>
				<item type="number">0.0004959448068177967</item>
			</item>
			<item type="list">
				<item type="number">-2.1518709675451366</item>
				<item type="number">0.2141068479642839</item>
				<item type="number">0.7521696797664571</item>
			</item>
			<item type="list">
				<item type="number">-2.1504729670463165</item>
				<item type="number">0.2228403993514564</item>
				<item type="number">-0.7510593452605089</item>
			</item>
		</item>
		<item type="list">
			<item type="list">
				<item type="number">1.1844440395913338</item>
				<item type="number">-1.0159292019861275</item>
				<item type="number">-0.0034435160756433434</item>
			</item>
			<item type="list">
				<item type="number">1.405862656353104</item>
				<item type="number">0.22282752841657788</item>
				<item type="number">0.003971732878178585</item>
			</item>
			<item type="list">
				<item type="number">-1.5841749267037757</item>
				<item type="number">0.11753094349109773</item>
				<item type="number">0.0004959435832358487</item>
			</item>
			<item type="list">
				<item type="number">-2.151826195447207</item>
				<item type="number">0.21409836070865884</item>
				<item type="number">0.752253316377521</item>
			</item>
			<item type="list">
				<item type="number">-2.150428033824943</item>
				<item type="number">0.22283288357393405</item>
				<item type="number">-0.7511429861821501</item>
			</item>
		</item>
		<item type="list">
			<item type="list">
				<item type="number">1.184385995014247</item>
				<item type="number">-1.0162037657707734</item>
				<item type="number">-0.0034451680188285964</item>
			</item>
			<item type="list">
				<item type="number">1.4059033359300122</item>
				<item type="number">0.22310519675917945</item>
				<item type="number">0.00397338616218682</item>
			</item>
			<item type="list">
				<item type="number">-1.5841610196296085</item>
				<item type="number">0.1175284549944957</item>
				<item type="number">0.0004959423186041635</item>
			</item>
			<item type="list">
				<item type="number">-2.1517815736409607</item>
				<item type="number">0.21408987359810241</item>
				<item type="number">0.7523413800040762</item>
			</item>
			<item type="list">
				<item type="number">-2.1503832423421</item>
				<item type="number">0.22282541932263436</item>
				<item type="number">-0.751231053681932</item>
			</item>
		</item>
		<item type="list">
			<item type="list">
				<item type="number">1.184326755520623</item>
				<item type="number">-1.0164845707481915</item>
				<item type="number">-0.003446857399678799</item>
			</item>
			<item type="list">
				<item type="number">1.405945056793645</item>
				<item type="number">0.22338913375891778</item>
				<item type="number">0.003975076895222722</item>
			</item>
			<item type="list">
				<item type="number">-1.5841469088873559</item>
				<item type="number">0.11752593013046488</item>
				<item type="number">0.0004959410096407134</item>
			</item>
			<item type="list">
				<item type="number">-2.151737200702613</item>
				<item type="number">0.2140814025546565</item>
				<item type="number">0.7524341437452129</item>
			</item>
			<item type="list">
				<item type="number">-2.1503386906139617</item>
				<item type="number">0.2228180256839391</item>
				<item type="number">-0.7513238207956198</item>
			</item>
		</item>
		<item type="list">
			<item type="list">
				<item type="number">1.1842662978087757</item>
				<item type="number">-1.016771746289084</item>
				<item type="number">-0.0034485849906669805</item>
			</item>
			<item type="list">
				<item type="number">1.4059878418321021</item>
				<item type="number">0.22367946886044038</item>
				<item type="number">0.003976805850656912</item>
			</item>
			<item type="list">
				<item type="number">-1.584132580411494</item>
				<item type="number">0.11752336639555587</item>
				<item type="number">0.0004959396538986637</item>
			</item>
			<item type="list">
				<item type="number">-2.151693184814077</item>
				<item type="number">0.21407296508770476</item>
				<item type="number">0.7525318993629185</item>
			</item>
			<item type="list">
				<item type="number">-2.15029448630228</item>
				<item type="number">0.22281072355938106</item>
				<item type="number">-0.7514215792623977</item>
			</item>
		</item>
		<item type="list">
			<item type="list">
				<item type="number">1.1842045980504252</item>
				<item type="number">-1.0170654245119548</item>
				<item type="number">-0.003450351585731835</item>
			</item>
			<item type="list">
				<item type="number">1.4060317145332535</item>
				<item type="number">0.22397633424404148</item>
				<item type="number">0.0039785738228111335</item>
			</item>
			<item type="list">
				<item type="number">-1.5841180188483428</item>
				<item type="number">0.11752076105530075</item>
				<item type="number">0.0004959382465311798</item>
			</item>
			<item type="list">
				<item type="number">-2.1516496450794618</item>
				<item type="number">0.2140645805348927</item>
				<item type="number">0.7526349582628327</item>
			</item>
			<item type="list">
				<item type="number">-2.150250747897479</item>
				<item type="number">0.22280353590576943</item>
				<item type="number">-0.7515246404178232</item>
			</item>
		</item>
		<item type="list">
			<item type="list">
				<item type="number">1.1841416321327027</item>
				<item type="number">-1.017365739297034</item>
				<item type="number">-0.0034521579811158053</item>
			</item>
			<item type="list">
				<item type="number">1.406076698586513</item>
				<item type="number">0.22427986386331558</item>
				<item type="number">0.003980381608210484</item>
			</item>
			<item type="list">
				<item type="number">-1.584103207341727</item>
				<item type="number">0.11751811111085202</item>
				<item type="number">0.0004959367823488903</item>
			</item>
			<item type="list">
				<item type="number">-2.1516067118028976</item>
				<item type="number">0.21405627010336153</item>
				<item type="number">0.7527436534360847</item>
			</item>
			<item type="list">
				<item type="number">-2.1502076050524783</item>
				<item type="number">0.22279648779960914</item>
				<item type="number">-0.7516333371757143</item>
			</item>
		</item>
		<item type="list">
			<item type="list">
				<item type="number">1.1840773754575995</item>
				<item type="number">-1.0176728270735775</item>
				<item type="number">-0.0034540049975733816</item>
			</item>
			<item type="list">
				<item type="number">1.4061228181969208</item>
				<item type="number">0.22459019421882956</item>
				<item type="number">0.003982230026979041</item>
			</item>
			<item type="list">
				<item type="number">-1.5840881274902514</item>
				<item type="number">0.11751541328443343</item>
				<item type="number">0.0004959352587167547</item>
			</item>
			<item type="list">
				<item type="number">-2.151564527842133</item>
				<item type="number">0.21404805710465466</item>
				<item type="number">0.7528583405381045</item>
			</item>
			<item type="list">
				<item type="number">-2.150165199934873</item>
				<item type="number">0.22278960667645958</item>
				<item type="number">-0.7517480251384218</item>
			</item>
		</item>
		<item type="list">
			<item type="list">
				<item type="number">1.1840118029482174</item>
				<item type="number">-1.0179868267966323</item>
				<item type="number">-0.003455893469215457</item>
			</item>
			<item type="list">
				<item type="number">1.4061700980834075</item>
				<item type="number">0.22490746432862152</item>
				<item type="number">0.003984119912887491</item>
			</item>
			<item type="list">
				<item type="number">-1.584072759233253</item>
				<item type="number">0.1175126640049986</item>
				<item type="number">0.0004959336698190102</item>
			</item>
			<item type="list">
				<item type="number">-2.151523249568683</item>
				<item type="number">0.21403996710735107</item>
				<item type="number">0.7529793995343249</item>
			</item>
			<item type="list">
				<item type="number">-2.15012368815729</item>
				<item type="number">0.22278292251785226</item>
				<item type="number">-0.7518690841730021</item>
			</item>
		</item>
		<item type="list">
			<item type="list">
				<item type="number">1.1839448892548443</item>
				<item type="number">-1.0183078793352374</item>
				<item type="number">-0.0034578242338959247</item>
			</item>
			<item type="list">
				<item type="number">1.4062185631519768</item>
				<item type="number">0.22523181514157595</item>
				<item type="number">0.003986052104251353</item>
			</item>
			<item type="list">
				<item type="number">-1.58405708062745</item>
				<item type="number">0.1175098593655871</item>
				<item type="number">0.0004959320100291261</item>
			</item>
			<item type="list">
				<item type="number">-2.151483047534965</item>
				<item type="number">0.21403202804563157</item>
				<item type="number">0.7531072368989568</item>
			</item>
			<item type="list">
				<item type="number">-2.1500832394987803</item>
				<item type="number">0.22277646796990594</item>
				<item type="number">-0.7519969206726135</item>
			</item>
		</item>
		<item type="list">
			<item type="list">
				<item type="number">1.1838766084739352</item>
				<item type="number">-1.0186361283265384</item>
				<item type="number">-0.0034597981460212208</item>
			</item>
			<item type="list">
				<item type="number">1.4062682389337509</item>
				<item type="number">0.22556339036104955</item>
				<item type="number">0.003988027455997693</item>
			</item>
			<item type="list">
				<item type="number">-1.5840410678046435</item>
				<item type="number">0.11750699511724676</item>
				<item type="number">0.0004959302744063586</item>
			</item>
			<item type="list">
				<item type="number">-2.1514441082316447</item>
				<item type="number">0.21402427052953754</item>
				<item type="number">0.7532422868786834</item>
			</item>
			<item type="list">
				<item type="number">-2.1500440396230593</item>
				<item type="number">0.22277027867405472</item>
				<item type="number">-0.7521319688148239</item>
			</item>
		</item>
		<item type="list">
			<item type="list">
				<item type="number">1.183806934370696</item>
				<item type="number">-1.018971719347077</item>
				<item type="number">-0.0034618160766082743</item>
			</item>
			<item type="list">
				<item type="number">1.4063191512078295</item>
				<item type="number">0.22590233564502382</item>
				<item type="number">0.003990046839510127</item>
			</item>
			<item type="list">
				<item type="number">-1.5840246947184875</item>
				<item type="number">0.117504066624088</item>
				<item type="number">0.0004959284550605112</item>
			</item>
			<item type="list">
				<item type="number">-2.151406634731835</item>
				<item type="number">0.21401672792381152</item>
				<item type="number">0.7533850140699128</item>
			</item>
			<item type="list">
				<item type="number">-2.1500062906929966</item>
				<item type="number">0.22276439338598164</item>
				<item type="number">-0.7522746930773668</item>
			</item>
		</item>
		<item type="list">
			<item type="list">
				<item type="number">1.183735840210238</item>
				<item type="number">-1.0193148007573696</item>
				<item type="number">-0.0034638789264036032</item>
			</item>
			<item type="list">
				<item type="number">1.406371326326342</item>
				<item type="number">0.22624879942271833</item>
				<item type="number">0.003992111155151652</item>
			</item>
			<item type="list">
				<item type="number">-1.5840079330787737</item>
				<item type="number">0.117501068846902</item>
				<item type="number">0.0004959265453218627</item>
			</item>
			<item type="list">
				<item type="number">-2.151370848606774</item>
				<item type="number">0.21400943672401096</item>
				<item type="number">0.7535359149796393</item>
			</item>
			<item type="list">
				<item type="number">-2.1499702132876126</item>
				<item type="number">0.2227588543590473</item>
				<item type="number">-0.7524255898545339</item>
			</item>
		</item>
		<item type="list">
			<item type="list">
				<item type="number">1.1836632988630438</item>
				<item type="number">-1.0196655230742973</item>
				<item type="number">-0.003465987600806123</item>
			</item>
			<item type="list">
				<item type="number">1.4064247909870913</item>
				<item type="number">0.22660293228943149</item>
				<item type="number">0.0039942213080354965</item>
			</item>
			<item type="list">
				<item type="number">-1.5839907520893155</item>
				<item type="number">0.11749799630228512</item>
				<item type="number">0.0004959245382422654</item>
			</item>
			<item type="list">
				<item type="number">-2.151336990895763</item>
				<item type="number">0.2140024366574071</item>
				<item type="number">0.7536955207364147</item>
			</item>
			<item type="list">
				<item type="number">-2.1499360474152573</item>
				<item type="number">0.22275370749109158</item>
				<item type="number">-0.752585190159502</item>
			</item>
		</item>
		<item type="list">
			<item type="list">
				<item type="number">1.1835892828108066</item>
				<item type="number">-1.020024039096176</item>
				<item type="number">-0.0034681429965566766</item>
			</item>
			<item type="list">
				<item type="number">1.4064795722748031</item>
				<item type="number">0.22696488712021157</item>
				<item type="number">0.0039963781952618085</item>
			</item>
			<item type="list">
				<item type="number">-1.5839731182918182</item>
				<item type="number">0.11749484303528468</item>
				<item type="number">0.0004959224267714575</item>
			</item>
			<item type="list">
				<item type="number">-2.1513053237806825</item>
				<item type="number">0.2139957709996355</item>
				<item type="number">0.7538643993912734</item>
			</item>
			<item type="list">
				<item type="number">-2.14990405415797</item>
				<item type="number">0.2227490026455131</item>
				<item type="number">-0.7527540619378295</item>
			</item>
		</item>
		<item type="list">
			<item type="list">
				<item type="number">1.183513764039192</item>
				<item type="number">-1.0203905041421881</item>
				<item type="number">-0.003470346060274345</item>
			</item>
			<item type="list">
				<item type="number">1.406535697760677</item>
				<item type="number">0.2273348193132201</item>
				<item type="number">0.003998582763340131</item>
			</item>
			<item type="list">
				<item type="number">-1.583954995350936</item>
				<item type="number">0.11749160257659348</item>
				<item type="number">0.0004959202008167484</item>
			</item>
			<item type="list">
				<item type="number">-2.1512761322339267</item>
				<item type="number">0.21398948685254407</item>
				<item type="number">0.7540431586073827</item>
			</item>
			<item type="list">
				<item type="number">-2.149874517297586</item>
				<item type="number">0.22274479398254704</item>
				<item type="number">-0.7529328126905487</item>
			</item>
		</item>
		<item type="list">
			<item type="list">
				<item type="number">1.1834367141421538</item>
				<item type="number">-1.020765075927009</item>
				<item type="number">-0.0034725977308500402</item>
			</item>
			<item type="list">
				<item type="number">1.40659319540205</item>
				<item type="number">0.2277128866640069</item>
				<item type="number">0.004000835951541418</item>
			</item>
			<item type="list">
				<item type="number">-1.5839363438301364</item>
				<item type="number">0.11748826790343568</item>
				<item type="number">0.000495917851653359</item>
			</item>
			<item type="list">
				<item type="number">-2.151249725820085</item>
				<item type="number">0.21398363545435892</item>
				<item type="number">0.7542324484553466</item>
			</item>
			<item type="list">
				<item type="number">-2.149847745142226</item>
				<item type="number">0.2227411402761261</item>
				<item type="number">-0.7531220923565823</item>
			</item>
		</item>
		<item type="list">
			<item type="list">
				<item type="number">1.1833581042609966</item>
				<item type="number">-1.0211479145006592</item>
				<item type="number">-0.0034748989633210984</item>
			</item>
			<item type="list">
				<item type="number">1.4066520936036346</item>
				<item type="number">0.22809924930191813</item>
				<item type="number">0.004003138715240946</item>
			</item>
			<item type="list">
				<item type="number">-1.583917120962666</item>
				<item type="number">0.11748483140493055</item>
				<item type="number">0.0004959153717494061</item>
			</item>
			<item type="list">
				<item type="number">-2.1512264405211523</item>
				<item type="number">0.2139782724640794</item>
				<item type="number">0.7544329643310937</item>
			</item>
			<item type="list">
				<item type="number">-2.14982407234138</item>
				<item type="number">0.2227381052407375</item>
				<item type="number">-0.7533225962183575</item>
			</item>
		</item>
		<item type="list">
			<item type="list">
				<item type="number">1.1832779051157325</item>
				<item type="number">-1.0215391823211073</item>
				<item type="number">-0.0034772507329780622</item>
			</item>
			<item type="list">
				<item type="number">1.4067124211843667</item>
				<item type="number">0.2284940697693947</item>
				<item type="number">0.004005492029695774</item>
			</item>
			<item type="list">
				<item type="number">-1.5838972803906923</item>
				<item type="number">0.11748128482476204</item>
				<item type="number">0.0004959127484968807</item>
			</item>
			<item type="list">
				<item type="number">-2.1512066408241397</item>
				<item type="number">0.21397345832231884</item>
				<item type="number">0.754645450251045</item>
			</item>
			<item type="list">
				<item type="number">-2.1498038619063915</item>
				<item type="number">0.2227357579608618</item>
				<item type="number">-0.7535350680915993</item>
			</item>
		</item>
		<item type="list">
			<item type="list">
				<item type="number">1.1831960869898548</item>
				<item type="number">-1.0219390442869252</item>
				<item type="number">-0.0034796540258301557</item>
			</item>
			<item type="list">
				<item type="number">1.4067742073931317</item>
				<item type="number">0.22889751304669367</item>
				<item type="number">0.0040078968805099605</item>
			</item>
			<item type="list">
				<item type="number">-1.5838767718977693</item>
				<item type="number">0.11747761922342274</item>
				<item type="number">0.0004959099703590777</item>
			</item>
			<item type="list">
				<item type="number">-2.1511907218265383</item>
				<item type="number">0.21396925861369268</item>
				<item type="number">0.7548707022184316</item>
			</item>
			<item type="list">
				<item type="number">-2.149787507359794</item>
				<item type="number">0.22273417326951309</item>
				<item type="number">-0.7537603037892066</item>
			</item>
		</item>
		<item type="list">
			<item type="list">
				<item type="number">1.1831126197379633</item>
				<item type="number">-1.0223476677409031</item>
				<item type="number">-0.003482109844695709</item>
			</item>
			<item type="list">
				<item type="number">1.4068374819028946</item>
				<item type="number">0.22930974656118663</item>
				<item type="number">0.004010354270713897</item>
			</item>
			<item type="list">
				<item type="number">-1.5838555411216626</item>
				<item type="number">0.11747382492351206</item>
				<item type="number">0.0004959070251498647</item>
			</item>
			<item type="list">
				<item type="number">-2.151179111512758</item>
				<item type="number">0.2139657444452674</item>
				<item type="number">0.755109571939101</item>
			</item>
			<item type="list">
				<item type="number">-2.149775435047906</item>
				<item type="number">0.22273343213641203</item>
				<item type="number">-0.7539991548274112</item>
			</item>
		</item>
		<item type="list">
			<item type="list">
				<item type="number">1.1830274728093833</item>
				<item type="number">-1.0227652223313977</item>
				<item type="number">-0.0034846192059825687</item>
			</item>
			<item type="list">
				<item type="number">1.4069022747854054</item>
				<item type="number">0.22973094004670078</item>
				<item type="number">0.00401286521719637</item>
			</item>
			<item type="list">
				<item type="number">-1.5838335292375287</item>
				<item type="number">0.11746989145292254</item>
				<item type="number">0.0004959038996791494</item>
			</item>
			<item type="list">
				<item type="number">-2.151172273291284</item>
				<item type="number">0.21396299286464449</item>
				<item type="number">0.7553629706768076</item>
			</item>
			<item type="list">
				<item type="number">-2.149768106601828</item>
				<item type="number">0.22273362218745368</item>
				<item type="number">-0.7542525322692202</item>
			</item>
		</item>
		<item type="list">
			<item type="list">
				<item type="number">1.1829406151828323</item>
				<item type="number">-1.0231918801721895</item>
				<item type="number">-0.003487183147557049</item>
			</item>
			<item type="list">
				<item type="number">1.4069686165764663</item>
				<item type="number">0.2301612657040486</item>
				<item type="number">0.00401543075801198</item>
			</item>
			<item type="list">
				<item type="number">-1.5838106726234664</item>
				<item type="number">0.11746580748365368</item>
				<item type="number">0.0004959005807987464</item>
			</item>
			<item type="list">
				<item type="number">-2.1511707086396417</item>
				<item type="number">0.2139610873328312</item>
				<item type="number">0.7556318734675563</item>
			</item>
			<item type="list">
				<item type="number">-2.149766021599373</item>
				<item type="number">0.22273483819085907</item>
				<item type="number">-0.7545214109453305</item>
			</item>
		</item>
		<item type="list">
			<item type="list">
				<item type="number">1.1828520154058781</item>
				<item type="number">-1.0236278157308207</item>
				<item type="number">-0.0034898027066599577</item>
			</item>
			<item type="list">
				<item type="number">1.4070365382361814</item>
				<item type="number">0.2306008980879038</item>
				<item type="number">0.004018051930359464</item>
			</item>
			<item type="list">
				<item type="number">-1.5837869025126978</item>
				<item type="number">0.11746156077333607</item>
				<item type="number">0.000495897050664317</item>
			</item>
			<item type="list">
				<item type="number">-2.1511749598760166</item>
				<item type="number">0.2139601181681726</item>
				<item type="number">0.7559173235474256</item>
			</item>
			<item type="list">
				<item type="number">-2.1497697203083286</item>
				<item type="number">0.222737182567457</item>
				<item type="number">-0.7548068338078668</item>
			</item>
		</item>
		<item type="list">
			<item type="list">
				<item type="number">1.182761641629473</item>
				<item type="number">-1.024073205871005</item>
				<item type="number">-0.003492478942009591</item>
			</item>
			<item type="list">
				<item type="number">1.4071060711182217</item>
				<item type="number">0.2310500141503574</item>
				<item type="number">0.00402072979265943</item>
			</item>
			<item type="list">
				<item type="number">-1.5837621446166648</item>
				<item type="number">0.11745713809652583</item>
				<item type="number">0.0004958932946481084</item>
			</item>
			<item type="list">
				<item type="number">-2.1511856131789355</item>
				<item type="number">0.2139601830510479</item>
				<item type="number">0.7562204370696105</item>
			</item>
			<item type="list">
				<item type="number">-2.1497797867163815</item>
				<item type="number">0.22274076595590603</item>
				<item type="number">-0.7551099167725546</item>
			</item>
		</item>
		<item type="list">
			<item type="list">
				<item type="number">1.1826694615467939</item>
				<item type="number">-1.024528229838158</item>
				<item type="number">-0.0034952129293050953</item>
			</item>
			<item type="list">
				<item type="number">1.4071772470262582</item>
				<item type="number">0.23150879322732476</item>
				<item type="number">0.004023465420985275</item>
			</item>
			<item type="list">
				<item type="number">-1.5837363187137632</item>
				<item type="number">0.11745252517073619</item>
				<item type="number">0.0004958892948830082</item>
			</item>
			<item type="list">
				<item type="number">-2.15120330179973</item>
				<item type="number">0.21396138758863797</item>
				<item type="number">0.7565424082173284</item>
			</item>
			<item type="list">
				<item type="number">-2.1497968517612285</item>
				<item type="number">0.2227457078061654</item>
				<item type="number">-0.7554318537457305</item>
			</item>
		</item>
		<item type="list">
			<item type="list">
				<item type="number">1.1825754424350354</item>
				<item type="number">-1.024993069162802</item>
				<item type="number">-0.003498005765293556</item>
			</item>
			<item type="list">
				<item type="number">1.407250098175573</item>
				<item type="number">0.2319774169398682</item>
				<item type="number">0.004026259910804975</item>
			</item>
			<item type="list">
				<item type="number">-1.5837093382258078</item>
				<item type="number">0.11744770658289205</item>
				<item type="number">0.0004958850320090504</item>
			</item>
			<item type="list">
				<item type="number">-2.151228709500672</item>
				<item type="number">0.2139638458686249</item>
				<item type="number">0.756884514524663</item>
			</item>
			<item type="list">
				<item type="number">-2.1498215966751837</item>
				<item type="number">0.2227521370302501</item>
				<item type="number">-0.7557739219313776</item>
			</item>
		</item>
		<item type="list">
			<item type="list">
				<item type="number">1.1824795512500637</item>
				<item type="number">-1.025467907688161</item>
				<item type="number">-0.0035008585357324674</item>
			</item>
			<item type="list">
				<item type="number">1.4073246571012235</item>
				<item type="number">0.23245606922355336</item>
				<item type="number">0.004029114348942459</item>
			</item>
			<item type="list">
				<item type="number">-1.5836811097624628</item>
				<item type="number">0.1174426657046716</item>
				<item type="number">0.0004958804864378778</item>
			</item>
			<item type="list">
				<item type="number">-2.151262574147682</item>
				<item type="number">0.21396768109893355</item>
				<item type="number">0.7572481226012939</item>
			</item>
			<item type="list">
				<item type="number">-2.1498547566729247</item>
				<item type="number">0.22276019267462527</item>
				<item type="number">-0.7561374876473399</item>
			</item>
		</item>
		<item type="list">
			<item type="list">
				<item type="number">1.1823817543303388</item>
				<item type="number">-1.025952931754424</item>
				<item type="number">-0.0035037723579099843</item>
			</item>
			<item type="list">
				<item type="number">1.4074009569445116</item>
				<item type="number">0.23294493651018736</item>
				<item type="number">0.004032029852422737</item>
			</item>
			<item type="list">
				<item type="number">-1.5836515326275427</item>
				<item type="number">0.11743738461054706</item>
				<item type="number">0.000495875633587419</item>
			</item>
			<item type="list">
				<item type="number">-2.151305691593237</item>
				<item type="number">0.2139730262177281</item>
				<item type="number">0.7576346942657551</item>
			</item>
			<item type="list">
				<item type="number">-2.149897124732319</item>
				<item type="number">0.22277002465601314</item>
				<item type="number">-0.7565240123173167</item>
			</item>
		</item>
		<item type="list">
			<item type="list">
				<item type="number">1.1822820177438713</item>
				<item type="number">-1.0264483298995695</item>
				<item type="number">-0.003506748359560204</item>
			</item>
			<item type="list">
				<item type="number">1.4074790311180367</item>
				<item type="number">0.23344420742985508</item>
				<item type="number">0.004035007548842412</item>
			</item>
			<item type="list">
				<item type="number">-1.5836204983110511</item>
				<item type="number">0.11743184398281788</item>
				<item type="number">0.0004958704524308021</item>
			</item>
			<item type="list">
				<item type="number">-2.1513589197904914</item>
				<item type="number">0.21398002462830706</item>
				<item type="number">0.7580457928973857</item>
			</item>
			<item type="list">
				<item type="number">-2.149949555756607</item>
				<item type="number">0.22278179451208432</item>
				<item type="number">-0.7569350589844802</item>
			</item>
		</item>
		<item type="list">
			<item type="list">
				<item type="number">1.1821803071408223</item>
				<item type="number">-1.0269542929065676</item>
				<item type="number">-0.003509787689136467</item>
			</item>
			<item type="list">
				<item type="number">1.4075589134454045</item>
				<item type="number">0.23395407285952272</item>
				<item type="number">0.004038048585730199</item>
			</item>
			<item type="list">
				<item type="number">-1.5835878899380873</item>
				<item type="number">0.11742602301416284</item>
				<item type="number">0.0004958649168375068</item>
			</item>
			<item type="list">
				<item type="number">-2.1514231831299724</item>
				<item type="number">0.21398883090568835</item>
				<item type="number">0.7584830903698926</item>
			</item>
			<item type="list">
				<item type="number">-2.1500129708465177</item>
				<item type="number">0.22279567621639626</item>
				<item type="number">-0.7573722990913142</item>
			</item>
		</item>
		<item type="list">
			<item type="list">
				<item type="number">1.1820765876990864</item>
				<item type="number">-1.0274710137903282</item>
				<item type="number">-0.003512891496772199</item>
			</item>
			<item type="list">
				<item type="number">1.4076406382171838</item>
				<item type="number">0.23447472590956223</item>
				<item type="number">0.004041154114219691</item>
			</item>
			<item type="list">
				<item type="number">-1.5835535816894837</item>
				<item type="number">0.11741989930592713</item>
				<item type="number">0.0004958589989794629</item>
			</item>
			<item type="list">
				<item type="number">-2.1514994770153875</item>
				<item type="number">0.21399961157087813</item>
				<item type="number">0.7589483742107512</item>
			</item>
			<item type="list">
				<item type="number">-2.150088361946904</item>
				<item type="number">0.2228118570259436</item>
				<item type="number">-0.7578375197415054</item>
			</item>
		</item>
		<item type="list">
			<item type="list">
				<item type="number">1.1819708242158886</item>
				<item type="number">-1.0279986879848455</item>
				<item type="number">-0.003516060956158952</item>
			</item>
			<item type="list">
				<item type="number">1.4077242401001675</item>
				<item type="number">0.23500636210910392</item>
				<item type="number">0.004044325307168104</item>
			</item>
			<item type="list">
				<item type="number">-1.583517438185048</item>
				<item type="number">0.11741344875450656</item>
				<item type="number">0.0004958526703534849</item>
			</item>
			<item type="list">
				<item type="number">-2.151588872832392</item>
				<item type="number">0.21401254595814836</item>
				<item type="number">0.7594435553352913</item>
			</item>
			<item type="list">
				<item type="number">-2.1501767966817287</item>
				<item type="number">0.2228305384490828</item>
				<item type="number">-0.7583326313831167</item>
			</item>
		</item>
		<item type="list">
			<item type="list">
				<item type="number">1.1818629811037686</item>
				<item type="number">-1.0285375129577923</item>
				<item type="number">-0.0035192972577926607</item>
			</item>
			<item type="list">
				<item type="number">1.4078097541428647</item>
				<item type="number">0.23554917902294442</item>
				<item type="number">0.004047563355499239</item>
			</item>
			<item type="list">
				<item type="number">-1.5834793138418635</item>
				<item type="number">0.11740664544249106</item>
				<item type="number">0.000495845899318482</item>
			</item>
			<item type="list">
				<item type="number">-2.151692523001696</item>
				<item type="number">0.2140278270217038</item>
				<item type="number">0.75997067608737</item>
			</item>
			<item type="list">
				<item type="number">-2.150279423511422</item>
				<item type="number">0.22285193712514223</item>
				<item type="number">-0.7588596758654805</item>
			</item>
		</item>
		<item type="list">
			<item type="list">
				<item type="number">1.1817530223999606</item>
				<item type="number">-1.029087688341924</item>
				<item type="number">-0.0035226015954803055</item>
			</item>
			<item type="list">
				<item type="number">1.4078972157640222</item>
				<item type="number">0.23610337638038428</item>
				<item type="number">0.0040508694537286045</item>
			</item>
			<item type="list">
				<item type="number">-1.5834390521830732</item>
				<item type="number">0.1173994615116971</item>
				<item type="number">0.0004958386526264837</item>
			</item>
			<item type="list">
				<item type="number">-2.1518116664936313</item>
				<item type="number">0.21404566230749988</item>
				<item type="number">0.7605319188302675</item>
			</item>
			<item type="list">
				<item type="number">-2.150397477151097</item>
				<item type="number">0.22287628591352387</item>
				<item type="number">-0.7594208350368616</item>
			</item>
		</item>
		<item type="list">
			<item type="list">
				<item type="number">1.1816409118355702</item>
				<item type="number">-1.0296494157876472</item>
				<item type="number">-0.003525975173861169</item>
			</item>
			<item type="list">
				<item type="number">1.407986660688914</item>
				<item type="number">0.23666915592862742</item>
				<item type="number">0.0040542448060945195</item>
			</item>
			<item type="list">
				<item type="number">-1.583396485123277</item>
				<item type="number">0.11739186703745322</item>
				<item type="number">0.0004958308924966271</item>
			</item>
			<item type="list">
				<item type="number">-2.151947634568329</item>
				<item type="number">0.21406627487928373</item>
				<item type="number">0.7611296149891343</item>
			</item>
			<item type="list">
				<item type="number">-2.1505322842691035</item>
				<item type="number">0.22290383494797508</item>
				<item type="number">-0.7600184397156404</item>
			</item>
		</item>
		<item type="list">
			<item type="list">
				<item type="number">1.181526612609077</item>
				<item type="number">-1.0302228992830282</item>
				<item type="number">-0.003529419207691257</item>
			</item>
			<item type="list">
				<item type="number">1.4080781251723502</item>
				<item type="number">0.23724672175431546</item>
				<item type="number">0.0040576906275775065</item>
			</item>
			<item type="list">
				<item type="number">-1.5833514322029099</item>
				<item type="number">0.11738382989136431</item>
				<item type="number">0.0004958225792308412</item>
			</item>
			<item type="list">
				<item type="number">-2.152101856790859</item>
				<item type="number">0.21408990436779257</item>
				<item type="number">0.7617662545226453</item>
			</item>
			<item type="list">
				<item type="number">-2.1506852695606953</item>
				<item type="number">0.2229348527382384</item>
				<item type="number">-0.7606549792344653</item>
			</item>
		</item>
		<item type="list">
			<item type="list">
				<item type="number">1.181410087699912</item>
				<item type="number">-1.0308083446041634</item>
				<item type="number">-0.0035329349375926838</item>
			</item>
			<item type="list">
				<item type="number">1.408171645684445</item>
				<item type="number">0.2378362797314929</item>
				<item type="number">0.004061208159744347</item>
			</item>
			<item type="list">
				<item type="number">-1.5833036998004195</item>
				<item type="number">0.11737531560364371</item>
				<item type="number">0.0004958136713747321</item>
			</item>
			<item type="list">
				<item type="number">-2.1522758672915385</item>
				<item type="number">0.21411680800746632</item>
				<item type="number">0.7624444958329868</item>
			</item>
			<item type="list">
				<item type="number">-2.1508579619793293</item>
				<item type="number">0.22296962736114154</item>
				<item type="number">-0.7613331113544836</item>
			</item>
		</item>
		<item type="list">
			<item type="list">
				<item type="number">1.1812912996726266</item>
				<item type="number">-1.0314059596047478</item>
				<item type="number">-0.0035365236121211356</item>
			</item>
			<item type="list">
				<item type="number">1.4082672591090453</item>
				<item type="number">0.2384380378113587</item>
				<item type="number">0.004064798650131208</item>
			</item>
			<item type="list">
				<item type="number">-1.583253080295131</item>
				<item type="number">0.11736628721211023</item>
				<item type="number">0.0004958041260450339</item>
			</item>
			<item type="list">
				<item type="number">-2.152471311472144</item>
				<item type="number">0.21414726178288473</item>
				<item type="number">0.7631671762237571</item>
			</item>
			<item type="list">
				<item type="number">-2.151052001362739</item>
				<item type="number">0.22300846770737404</item>
				<item type="number">-0.762055672680497</item>
			</item>
		</item>
		<item type="list">
			<item type="list">
				<item type="number">1.1811702107384623</item>
				<item type="number">-1.0320159540718021</item>
				<item type="number">-0.003540186478128411</item>
			</item>
			<item type="list">
				<item type="number">1.4083650026804935</item>
				<item type="number">0.23905220588008239</item>
				<item type="number">0.004068463345907463</item>
			</item>
			<item type="list">
				<item type="number">-1.5831993511970872</item>
				<item type="number">0.11735670510696453</item>
				<item type="number">0.0004957938962921233</item>
			</item>
			<item type="list">
				<item type="number">-2.1526899528695327</item>
				<item type="number">0.2141815615618461</item>
				<item type="number">0.7639373228279933</item>
			</item>
			<item type="list">
				<item type="number">-2.1512691453495347</item>
				<item type="number">0.22305170477466585</item>
				<item type="number">-0.7628256896060885</item>
			</item>
		</item>
		<item type="list">
			<item type="list">
				<item type="number">1.1810467827516633</item>
				<item type="number">-1.0326385397133626</item>
				<item type="number">-0.003543924799139473</item>
			</item>
			<item type="list">
				<item type="number">1.4084649139877436</item>
				<item type="number">0.23967899574404572</item>
				<item type="number">0.004072203511482707</item>
			</item>
			<item type="list">
				<item type="number">-1.5831422742418657</item>
				<item type="number">0.11734652686930383</item>
				<item type="number">0.0004957829310771777</item>
			</item>
			<item type="list">
				<item type="number">-2.152933680374035</item>
				<item type="number">0.21422002434814338</item>
				<item type="number">0.7647581639240127</item>
			</item>
			<item type="list">
				<item type="number">-2.15151127653453</item>
				<item type="number">0.22309969302163135</item>
				<item type="number">-0.7636463896153572</item>
			</item>
		</item>
		<item type="list">
			<item type="list">
				<item type="number">1.1809209772796347</item>
				<item type="number">-1.033273930009536</item>
				<item type="number">-0.0035477398582447854</item>
			</item>
			<item type="list">
				<item type="number">1.408567030908839</item>
				<item type="number">0.2403186209825403</item>
				<item type="number">0.004076020428407601</item>
			</item>
			<item type="list">
				<item type="number">-1.583081594451738</item>
				<item type="number">0.11733570710709783</item>
				<item type="number">0.0004957711778354412</item>
			</item>
			<item type="list">
				<item type="number">-2.1532045157543247</item>
				<item type="number">0.21426298949889971</item>
				<item type="number">0.7656331408907907</item>
			</item>
			<item type="list">
				<item type="number">-2.1517804099266518</item>
				<item type="number">0.2231528117242363</item>
				<item type="number">-0.7645212132255359</item>
			</item>
		</item>
		<item type="list">
			<item type="list">
				<item type="number">1.1807927555129534</item>
				<item type="number">-1.0339223403953306</item>
				<item type="number">-0.0035516329384009063</item>
			</item>
			<item type="list">
				<item type="number">1.408671391738844</item>
				<item type="number">0.2409712971228724</item>
				<item type="number">0.004079915380578203</item>
			</item>
			<item type="list">
				<item type="number">-1.5830170391882485</item>
				<item type="number">0.11732419728106054</item>
				<item type="number">0.00049575857779973</item>
			</item>
			<item type="list">
				<item type="number">-2.1535046214704936</item>
				<item type="number">0.21431082009178617</item>
				<item type="number">0.7665659202216184</item>
			</item>
			<item type="list">
				<item type="number">-2.1520787008498052</item>
				<item type="number">0.2232114665101312</item>
				<item type="number">-0.7654538260140193</item>
			</item>
		</item>
		<item type="list">
			<item type="list">
				<item type="number">1.180662078396683</item>
				<item type="number">-1.0345839878157785</item>
				<item type="number">-0.003555605341772726</item>
			</item>
			<item type="list">
				<item type="number">1.4087780349787398</item>
				<item type="number">0.2416372412090613</item>
				<item type="number">0.004083889671036884</item>
			</item>
			<item type="list">
				<item type="number">-1.5829483170860852</item>
				<item type="number">0.11731194551921179</item>
				<item type="number">0.0004957450684681994</item>
			</item>
			<item type="list">
				<item type="number">-2.153836308470593</item>
				<item type="number">0.2143639042128569</item>
				<item type="number">0.7675604065287133</item>
			</item>
			<item type="list">
				<item type="number">-2.1524084526415823</item>
				<item type="number">0.22327609077140426</item>
				<item type="number">-0.7664481316167524</item>
			</item>
		</item>
		<item type="list">
			<item type="list">
				<item type="number">1.1805289066104285</item>
				<item type="number">-1.035259090793952</item>
				<item type="number">-0.0035596583736820626</item>
			</item>
			<item type="list">
				<item type="number">1.4088869993954278</item>
				<item type="number">0.24231667186231656</item>
				<item type="number">0.004087944604128402</item>
			</item>
			<item type="list">
				<item type="number">-1.5828751170567712</item>
				<item type="number">0.11729889644031519</item>
				<item type="number">0.0004957305874091712</item>
			</item>
			<item type="list">
				<item type="number">-2.154202044467276</item>
				<item type="number">0.21442265635743635</item>
				<item type="number">0.7686207554360704</item>
			</item>
			<item type="list">
				<item type="number">-2.152772124904049</item>
				<item type="number">0.22334714720049603</item>
				<item type="number">-0.7675082846494434</item>
			</item>
		</item>
		<item type="list">
			<item type="list">
				<item type="number">1.180393200484999</item>
				<item type="number">-1.0359478695025406</item>
				<item type="number">-0.0035637933506507888</item>
			</item>
			<item type="list">
				<item type="number">1.4089983241033477</item>
				<item type="number">0.24300980935594105</item>
				<item type="number">0.004092081495400335</item>
			</item>
			<item type="list">
				<item type="number">-1.582797107221682</item>
				<item type="number">0.11728499095825304</item>
				<item type="number">0.0004957150672376557</item>
			</item>
			<item type="list">
				<item type="number">-2.154604462400312</item>
				<item type="number">0.21448751885172235</item>
				<item type="number">0.7697513869900432</item>
			</item>
			<item type="list">
				<item type="number">-2.153172341944526</item>
				<item type="number">0.22342512941391024</item>
				<item type="number">-0.7686387040715981</item>
			</item>
		</item>
		<item type="list">
			<item type="list">
				<item type="number">1.1802549201247314</item>
				<item type="number">-1.036650545546491</item>
				<item type="number">-0.0035680116049237884</item>
			</item>
			<item type="list">
				<item type="number">1.40911204844561</item>
				<item type="number">0.24371687539421763</item>
				<item type="number">0.004096301679202756</item>
			</item>
			<item type="list">
				<item type="number">-1.5827139338442229</item>
				<item type="number">0.11727016609485201</item>
				<item type="number">0.0004956984328448876</item>
			</item>
			<item type="list">
				<item type="number">-2.155046368928509</item>
				<item type="number">0.2145589633090182</item>
				<item type="number">0.770956999307922</item>
			</item>
			<item type="list">
				<item type="number">-2.153611901292429</item>
				<item type="number">0.22351056353359158</item>
				<item type="number">-0.7698440868460731</item>
			</item>
		</item>
		<item type="list">
			<item type="list">
				<item type="number">1.1801140254331737</item>
				<item type="number">-1.0373673418596217</item>
				<item type="number">-0.0035723144678965267</item>
			</item>
			<item type="list">
				<item type="number">1.4092282119756843</item>
				<item type="number">0.24443809300656913</item>
				<item type="number">0.0041006064867169945</item>
			</item>
			<item type="list">
				<item type="number">-1.582625220249023</item>
				<item type="number">0.11725435479306612</item>
				<item type="number">0.0004956806075340209</item>
			</item>
			<item type="list">
				<item type="number">-2.155530753121996</item>
				<item type="number">0.21463749204909358</item>
				<item type="number">0.7722425824009804</item>
			</item>
			<item type="list">
				<item type="number">-2.1540937822917003</item>
				<item type="number">0.22360400977634196</item>
				<item type="number">-0.7711294217630872</item>
			</item>
		</item>
		<item type="list">
			<item type="list">
				<item type="number">1.1799704760078993</item>
				<item type="number">-1.038098482797725</item>
				<item type="number">-0.0035767032829809387</item>
			</item>
			<item type="list">
				<item type="number">1.4093468545543646</item>
				<item type="number">0.2451736866462077</item>
				<item type="number">0.00410499726053914</item>
			</item>
			<item type="list">
				<item type="number">-1.5825305657179325</item>
				<item type="number">0.11723748571121324</item>
				<item type="number">0.0004956615115149979</item>
			</item>
			<item type="list">
				<item type="number">-2.1560607951548394</item>
				<item type="number">0.21472363959931356</item>
				<item type="number">0.7736134321735688</item>
			</item>
			<item type="list">
				<item type="number">-2.1546211547828134</item>
				<item type="number">0.22370606411925048</item>
				<item type="number">-0.7725000034460994</item>
			</item>
		</item>
		<item type="list">
			<item type="list">
				<item type="number">1.1798242312571359</item>
				<item type="number">-1.0388441938280732</item>
				<item type="number">-0.0035811794011538288</item>
			</item>
			<item type="list">
				<item type="number">1.4094680162373117</item>
				<item type="number">0.24592388187552763</item>
				<item type="number">0.0041094753519780244</item>
			</item>
			<item type="list">
				<item type="number">-1.5824295444176524</item>
				<item type="number">0.11721948303855287</item>
				<item type="number">0.0004956410595224626</item>
			</item>
			<item type="list">
				<item type="number">-2.156639874845561</item>
				<item type="number">0.21481797412374484</item>
				<item type="number">0.7750751643051612</item>
			</item>
			<item type="list">
				<item type="number">-2.155197387656092</item>
				<item type="number">0.22381735987093174</item>
				<item type="number">-0.7739614462272909</item>
			</item>
		</item>
		<item type="list">
			<item type="list">
				<item type="number">1.179675250447823</item>
				<item type="number">-1.0396047015448673</item>
				<item type="number">-0.0035857441737549554</item>
			</item>
			<item type="list">
				<item type="number">1.4095917372300482</item>
				<item type="number">0.246688905382817</item>
				<item type="number">0.00411404211191288</item>
			</item>
			<item type="list">
				<item type="number">-1.5823217043081539</item>
				<item type="number">0.11720026630046096</item>
				<item type="number">0.0004956191606251772</item>
			</item>
			<item type="list">
				<item type="number">-2.1572715803789455</item>
				<item type="number">0.21492109886143712</item>
				<item type="number">0.7766337282541687</item>
			</item>
			<item type="list">
				<item type="number">-2.1558260575084924</item>
				<item type="number">0.22393856930272482</item>
				<item type="number">-0.7755196981137079</item>
			</item>
		</item>
		<item type="list">
			<item type="list">
				<item type="number">1.1795234926169595</item>
				<item type="number">-1.040380233634045</item>
				<item type="number">-0.00359039896854449</item>
			</item>
			<item type="list">
				<item type="number">1.4097180579703523</item>
				<item type="number">0.24746898494835143</item>
				<item type="number">0.0041186989088661755</item>
			</item>
			<item type="list">
				<item type="number">-1.5822065660984885</item>
				<item type="number">0.11717975016716875</item>
				<item type="number">0.0004955957186502372</item>
			</item>
			<item type="list">
				<item type="number">-2.15795971652023</item>
				<item type="number">0.21503365355290274</item>
				<item type="number">0.7782954207899041</item>
			</item>
			<item type="list">
				<item type="number">-2.156510956889768</item>
				<item type="number">0.22407040523471342</item>
				<item type="number">-0.7771810543619456</item>
			</item>
		</item>
		<item type="list">
			<item type="list">
				<item type="number">1.1793689165865913</item>
				<item type="number">-1.0411710188024668</item>
				<item type="number">-0.0035951451568214895</item>
			</item>
			<item type="list">
				<item type="number">1.409847019117684</item>
				<item type="number">0.24826434937143899</item>
				<item type="number">0.004123447113371494</item>
			</item>
			<item type="list">
				<item type="number">-1.582083622230737</item>
				<item type="number">0.11715784427927799</item>
				<item type="number">0.0004955706351880422</item>
			</item>
			<item type="list">
				<item type="number">-2.158708312766487</item>
				<item type="number">0.21515631578743127</item>
				<item type="number">0.7800668992904226</item>
			</item>
			<item type="list">
				<item type="number">-2.1572561023553223</item>
				<item type="number">0.22421362249580962</item>
				<item type="number">-0.7789521707745595</item>
			</item>
		</item>
		<item type="list">
			<item type="list">
				<item type="number">1.1792114811549441</item>
				<item type="number">-1.0419772864017172</item>
				<item type="number">-0.0035999841134998762</item>
			</item>
			<item type="list">
				<item type="number">1.4099786613678127</item>
				<item type="number">0.24907522809405527</item>
				<item type="number">0.004128288100657812</item>
			</item>
			<item type="list">
				<item type="number">-1.5819523359350898</item>
				<item type="number">0.11713445307346156</item>
				<item type="number">0.000495543804421531</item>
			</item>
			<item type="list">
				<item type="number">-2.1595216308946386</item>
				<item type="number">0.21528980229277037</item>
				<item type="number">0.7819551942394711</item>
			</item>
			<item type="list">
				<item type="number">-2.15806574201765</item>
				<item type="number">0.22436901940335024</item>
				<item type="number">-0.780840076161536</item>
			</item>
		</item>
		<item type="list">
			<item type="list">
				<item type="number">1.1790511448729495</item>
				<item type="number">-1.0427992666743466</item>
				<item type="number">-0.0036049172126284205</item>
			</item>
			<item type="list">
				<item type="number">1.4101130256683259</item>
				<item type="number">0.24990185144697025</item>
				<item type="number">0.0041332232444223635</item>
			</item>
			<item type="list">
				<item type="number">-1.5818121403239982</item>
				<item type="number">0.11710947562873376</item>
				<item type="number">0.00049551511785846</item>
			</item>
			<item type="list">
				<item type="number">-2.1604041720779548</item>
				<item type="number">0.21543487010379872</item>
				<item type="number">0.7839677211737777</item>
			</item>
			<item type="list">
				<item type="number">-2.158944362664096</item>
				<item type="number">0.22453743903625087</item>
				<item type="number">-0.7828521843314801</item>
			</item>
		</item>
		<item type="list">
			<item type="list">
				<item type="number">1.1788878662372886</item>
				<item type="number">-1.0436371905459148</item>
				<item type="number">-0.003609945843539287</item>
			</item>
			<item type="list">
				<item type="number">1.4102501530735003</item>
				<item type="number">0.25074445043540616</item>
				<item type="number">0.004138253933073094</item>
			</item>
			<item type="list">
				<item type="number">-1.5816624376228559</item>
				<item type="number">0.11708280552514178</item>
				<item type="number">0.0004954844614893922</item>
			</item>
			<item type="list">
				<item type="number">-2.161360683444837</item>
				<item type="number">0.2155923176673086</item>
				<item type="number">0.7861122914157225</item>
			</item>
			<item type="list">
				<item type="number">-2.159896696263345</item>
				<item type="number">0.2247197704869256</item>
				<item type="number">-0.7849963047808549</item>
			</item>
		</item>
		<item type="list">
			<item type="list">
				<item type="number">1.1787216036411003</item>
				<item type="number">-1.0444912893131963</item>
				<item type="number">-0.0036150713887798665</item>
			</item>
			<item type="list">
				<item type="number">1.4103900846999542</item>
				<item type="number">0.2516032564442507</item>
				<item type="number">0.004143381549333672</item>
			</item>
			<item type="list">
				<item type="number">-1.5815025984270281</item>
				<item type="number">0.11705433070734579</item>
				<item type="number">0.0004954517136953648</item>
			</item>
			<item type="list">
				<item type="number">-2.162396163119898</item>
				<item type="number">0.21576298571983107</item>
				<item type="number">0.7883971217897067</item>
			</item>
			<item type="list">
				<item type="number">-2.1609277250435976</item>
				<item type="number">0.22491694984486216</item>
				<item type="number">-0.7872806524070365</item>
			</item>
		</item>
		<item type="list">
			<item type="list">
				<item type="number">1.1785523154251212</item>
				<item type="number">-1.0453617946469678</item>
				<item type="number">-0.0036202952354936983</item>
			</item>
			<item type="list">
				<item type="number">1.4105328617370276</item>
				<item type="number">0.25247850123081156</item>
				<item type="number">0.004148607481605604</item>
			</item>
			<item type="list">
				<item type="number">-1.5813319611578467</item>
				<item type="number">0.11702393339216018</item>
				<item type="number">0.0004954167499130763</item>
			</item>
			<item type="list">
				<item type="number">-2.163515865099876</item>
				<item type="number">0.2159477580585821</item>
				<item type="number">0.7908308425866916</item>
			</item>
			<item type="list">
				<item type="number">-2.1620426863491278</item>
				<item type="number">0.2251299610721451</item>
				<item type="number">-0.78971385554655</item>
			</item>
		</item>
		<item type="list">
			<item type="list">
				<item type="number">1.1783799599208673</item>
				<item type="number">-1.0462489384172982</item>
				<item type="number">-0.003625618766186316</item>
			</item>
			<item type="list">
				<item type="number">1.4106785253999583</item>
				<item type="number">0.2533704167436399</item>
				<item type="number">0.004153933111584435</item>
			</item>
			<item type="list">
				<item type="number">-1.581149831655408</item>
				<item type="number">0.11699149000164118</item>
				<item type="number">0.0004953794447942651</item>
			</item>
			<item type="list">
				<item type="number">-2.1647253025027675</item>
				<item type="number">0.21614756210492359</item>
				<item type="number">0.7934225037128674</item>
			</item>
			<item type="list">
				<item type="number">-2.163247075788633</item>
				<item type="number">0.22535983661748987</item>
				<item type="number">-0.7923049621017572</item>
			</item>
		</item>
		<item type="list">
			<item type="list">
				<item type="number">1.1782044954122324</item>
				<item type="number">-1.0471529526557992</item>
				<item type="number">-0.0036310433743898416</item>
			</item>
			<item type="list">
				<item type="number">1.4108271169643851</item>
				<item type="number">0.2542792350949979</item>
				<item type="number">0.004159359833256733</item>
			</item>
			<item type="list">
				<item type="number">-1.5809554829412442</item>
				<item type="number">0.11695687110957155</item>
				<item type="number">0.0004953396675236481</item>
			</item>
			<item type="list">
				<item type="number">-2.166030249361395</item>
				<item type="number">0.21636336921046787</item>
				<item type="number">0.7961815788067369</item>
			</item>
			<item type="list">
				<item type="number">-2.164546649138577</item>
				<item type="number">0.22560765777700625</item>
				<item type="number">-0.7950634436431512</item>
			</item>
		</item>
		<item type="list">
			<item type="list">
				<item type="number">1.1780258801864376</item>
				<item type="number">-1.0480740693505881</item>
				<item type="number">-0.003636570450762212</item>
			</item>
			<item type="list">
				<item type="number">1.410978677712516</item>
				<item type="number">0.255205188349314</item>
				<item type="number">0.004164889037732274</item>
			</item>
			<item type="list">
				<item type="number">-1.5807481551903007</item>
				<item type="number">0.11691994144522942</item>
				<item type="number">0.0004952972791985776</item>
			</item>
			<item type="list">
				<item type="number">-2.1674367408531623</item>
				<item type="number">0.21659619466591132</item>
				<item type="number">0.7991179666695957</item>
			</item>
			<item type="list">
				<item type="number">-2.1659474225067763</item>
				<item type="number">0.22587455474175266</item>
				<item type="number">-0.7979991967756194</item>
			</item>
		</item>
		<item type="list">
			<item type="list">
				<item type="number">1.1778440726284463</item>
				<item type="number">-1.0490125203099496</item>
				<item type="number">-0.0036422013846841793</item>
			</item>
			<item type="list">
				<item type="number">1.4111332488518276</item>
				<item type="number">0.25614850838705716</item>
				<item type="number">0.0041705221140579335</item>
			</item>
			<item type="list">
				<item type="number">-1.5805270559400706</item>
				<item type="number">0.11688055992804215</item>
				<item type="number">0.000495252141300929</item>
			</item>
			<item type="list">
				<item type="number">-2.1689510717440483</item>
				<item type="number">0.21684709744520683</item>
				<item type="number">0.8022419900340307</item>
			</item>
			<item type="list">
				<item type="number">-2.167455670803449</item>
				<item type="number">0.22616170629980029</item>
				<item type="number">-0.8011225420274128</item>
			</item>
		</item>
		<item type="list">
			<item type="list">
				<item type="number">1.1776590311502375</item>
				<item type="number">-1.0499685370883696</item>
				<item type="number">-0.0036479375588053934</item>
			</item>
			<item type="list">
				<item type="number">1.411290871574927</item>
				<item type="number">0.25710942683372623</item>
				<item type="number">0.00417626044504628</item>
			</item>
			<item type="list">
				<item type="number">-1.5802913605522637</item>
				<item type="number">0.11683857974764383</item>
				<item type="number">0.0004952041105868818</item>
			</item>
			<item type="list">
				<item type="number">-2.1705797926314276</item>
				<item type="number">0.21711717956460957</item>
				<item type="number">0.8055643909876798</item>
			</item>
			<item type="list">
				<item type="number">-2.1690779239774036</item>
				<item type="number">0.22647033915380513</item>
				<item type="number">-0.8044442192156982</item>
			</item>
		</item>
		<item type="list">
			<item type="list">
				<item type="number">1.1774707142245195</item>
				<item type="number">-1.0509423509757994</item>
				<item type="number">-0.003653780361355281</item>
			</item>
			<item type="list">
				<item type="number">1.411451587067841</item>
				<item type="number">0.25808817503895254</item>
				<item type="number">0.004182105419377543</item>
			</item>
			<item type="list">
				<item type="number">-1.580040212970573</item>
				<item type="number">0.11679384850137528</item>
				<item type="number">0.0004951530426994375</item>
			</item>
			<item type="list">
				<item type="number">-2.172329704278562</item>
				<item type="number">0.2174075851192049</item>
				<item type="number">0.8090963229212533</item>
			</item>
			<item type="list">
				<item type="number">-2.1708209614053664</item>
				<item type="number">0.22680172688375033</item>
				<item type="number">-0.8079753794481973</item>
			</item>
		</item>
		<item type="list">
			<item type="list">
				<item type="number">1.1772790804182653</item>
				<item type="number">-1.0519341925285532</item>
				<item type="number">-0.003659731169653934</item>
			</item>
			<item type="list">
				<item type="number">1.4116154363947344</item>
				<item type="number">0.2590849836250266</item>
				<item type="number">0.004188058413625655</item>
			</item>
			<item type="list">
				<item type="number">-1.5797727267440418</item>
				<item type="number">0.11674620837421669</item>
				<item type="number">0.0004950987912263696</item>
			</item>
			<item type="list">
				<item type="number">-2.1742078487624323</item>
				<item type="number">0.21771949878267183</item>
				<item type="number">0.8128493386852094</item>
			</item>
			<item type="list">
				<item type="number">-2.1726918030426137</item>
				<item type="number">0.22715718827667336</item>
				<item type="number">-0.811727573238381</item>
			</item>
		</item>
		<item type="list">
			<item type="list">
				<item type="number">1.1770840884810365</item>
				<item type="number">-1.0529442915341978</item>
				<item type="number">-0.0036657913635790365</item>
			</item>
			<item type="list">
				<item type="number">1.4117824604557616</item>
				<item type="number">0.2601000824428968</item>
				<item type="number">0.004194120807910769</item>
			</item>
			<item type="list">
				<item type="number">-1.5794879864465803</item>
				<item type="number">0.11669549639196995</item>
				<item type="number">0.0004950412087357151</item>
			</item>
			<item type="list">
				<item type="number">-2.1762214985976005</item>
				<item type="number">0.21805414396037373</item>
				<item type="number">0.8168353743346289</item>
			</item>
			<item type="list">
				<item type="number">-2.1746976985950117</item>
				<item type="number">0.22753808531418834</item>
				<item type="number">-0.8157127343058242</item>
			</item>
		</item>
		<item type="list">
			<item type="list">
				<item type="number">1.1768856973644313</item>
				<item type="number">-1.0539728768085352</item>
				<item type="number">-0.0036719623049410732</item>
			</item>
			<item type="list">
				<item type="number">1.4119526999624699</item>
				<item type="number">0.26113370036854716</item>
				<item type="number">0.004200293964160991</item>
			</item>
			<item type="list">
				<item type="number">-1.579185049438542</item>
				<item type="number">0.11664154473690024</item>
				<item type="number">0.0004949801493032016</item>
			</item>
			<item type="list">
				<item type="number">-2.1783781426816273</item>
				<item type="number">0.21841278042244228</item>
				<item type="number">0.8210667283023524</item>
			</item>
			<item type="list">
				<item type="number">-2.176846113524143</item>
				<item type="number">0.22794582054076223</item>
				<item type="number">-0.8199431587695555</item>
			</item>
		</item>
		<item type="list">
			<item type="list">
				<item type="number">1.1766838662096337</item>
				<item type="number">-1.0550201761409568</item>
				<item type="number">-0.0036782453578881246</item>
			</item>
			<item type="list">
				<item type="number">1.4121261954538842</item>
				<item type="number">0.262186065248386</item>
				<item type="number">0.004206579247574918</item>
			</item>
			<item type="list">
				<item type="number">-1.5788629480129104</item>
				<item type="number">0.11658418112837864</item>
				<item type="number">0.0004949154618910522</item>
			</item>
			<item type="list">
				<item type="number">-2.180685469284509</item>
				<item type="number">0.21879670141350224</item>
				<item type="number">0.8255560355774325</item>
			</item>
			<item type="list">
				<item type="number">-2.1791447120612744</item>
				<item type="number">0.22838183391225378</item>
				<item type="number">-0.8244314792403169</item>
			</item>
		</item>
		<item type="list">
			<item type="list">
				<item type="number">1.1764785542916565</item>
				<item type="number">-1.0560864162275478</item>
				<item type="number">-0.00368464187880308</item>
			</item>
			<item type="list">
				<item type="number">1.4123029873483008</item>
				<item type="number">0.26325740383259943</item>
				<item type="number">0.0042129780148129</item>
			</item>
			<item type="list">
				<item type="number">-1.5785206919140087</item>
				<item type="number">0.11652322927164105</item>
				<item type="number">0.000494846999378837</item>
			</item>
			<item type="list">
				<item type="number">-2.1831513459859595</item>
				<item type="number">0.2192072302732877</item>
				<item type="number">0.8303162370694589</item>
			</item>
			<item type="list">
				<item type="number">-2.1816013372254917</item>
				<item type="number">0.22884759904875138</item>
				<item type="number">-0.829190634297759</item>
			</item>
		</item>
		<item type="list">
			<item type="list">
				<item type="number">1.1762697212397635</item>
				<item type="number">-1.0571718223547644</item>
				<item type="number">-0.003691153217787923</item>
			</item>
			<item type="list">
				<item type="number">1.412483115760433</item>
				<item type="number">0.26434794145252716</item>
				<item type="number">0.004219491614924123</item>
			</item>
			<item type="list">
				<item type="number">-1.578157271328613</item>
				<item type="number">0.1164585093920471</item>
				<item type="number">0.0004947746201751234</item>
			</item>
			<item type="list">
				<item type="number">-2.18578379625363</item>
				<item type="number">0.21964571647327782</item>
				<item type="number">0.8353605434417991</item>
			</item>
			<item type="list">
				<item type="number">-2.1842239874453195</item>
				<item type="number">0.229344618831389</item>
				<item type="number">-0.8342338323393037</item>
			</item>
		</item>
		<item type="list">
			<item type="list">
				<item type="number">1.1760573269245385</item>
				<item type="number">-1.058276618247943</item>
				<item type="number">-0.0036977807204002467</item>
			</item>
			<item type="list">
				<item type="number">1.4126666205565066</item>
				<item type="number">0.26545790188094265</item>
				<item type="number">0.004226121393330461</item>
			</item>
			<item type="list">
				<item type="number">-1.5777716601990608</item>
				<item type="number">0.1163898388187974</item>
				<item type="number">0.0004946981836194579</item>
			</item>
			<item type="list">
				<item type="number">-2.188590972572472</item>
				<item type="number">0.2201135311142365</item>
				<item type="number">0.8407023937284547</item>
			</item>
			<item type="list">
				<item type="number">-2.1870207898149725</item>
				<item type="number">0.22987442043057416</item>
				<item type="number">-0.8395745101641634</item>
			</item>
		</item>
		<item type="list">
			<item type="list">
				<item type="number">1.1758413315511373</item>
				<item type="number">-1.0594010258316047</item>
				<item type="number">-0.0037045257041020776</item>
			</item>
			<item type="list">
				<item type="number">1.412853541262881</item>
				<item type="number">0.2665875070910759</item>
				<item type="number">0.004232868668102751</item>
			</item>
			<item type="list">
				<item type="number">-1.57736281998657</item>
				<item type="number">0.11631703266104267</item>
				<item type="number">0.0004946175533874949</item>
			</item>
			<item type="list">
				<item type="number">-2.1915811265411222</item>
				<item type="number">0.22061206183357784</item>
				<item type="number">0.8463554086309292</item>
			</item>
			<item type="list">
				<item type="number">-2.1899999703048953</item>
				<item type="number">0.23043854969114247</item>
				<item type="number">-0.8452262863211604</item>
			</item>
		</item>
		<item type="list">
			<item type="list">
				<item type="number">1.1756216956621182</item>
				<item type="number">-1.0605452651496412</item>
				<item type="number">-0.003711389492844029</item>
			</item>
			<item type="list">
				<item type="number">1.4130439170806386</item>
				<item type="number">0.26773697717208544</item>
				<item type="number">0.004239734763538529</item>
			</item>
			<item type="list">
				<item type="number">-1.576929703838936</item>
				<item type="number">0.11623990454753215</item>
				<item type="number">0.0004945326031652796</item>
			</item>
			<item type="list">
				<item type="number">-2.194762575917485</item>
				<item type="number">0.22114270729587168</item>
				<item type="number">0.8523333386029764</item>
			</item>
			<item type="list">
				<item type="number">-2.193169820882869</item>
				<item type="number">0.2310385649873158</item>
				<item type="number">-0.8512029092655725</item>
			</item>
		</item>
		<item type="list">
			<item type="list">
				<item type="number">1.175398380110997</item>
				<item type="number">-1.0617095542009607</item>
				<item type="number">-0.003718373393229642</item>
			</item>
			<item type="list">
				<item type="number">1.4132377869017747</item>
				<item type="number">0.26890653017044325</item>
				<item type="number">0.004246720985328236</item>
			</item>
			<item type="list">
				<item type="number">-1.5764712611295117</item>
				<item type="number">0.11615826743284853</item>
				<item type="number">0.0004944432083630537</item>
			</item>
			<item type="list">
				<item type="number">-2.198143668477877</item>
				<item type="number">0.22170687105664852</item>
				<item type="number">0.8586500067283053</item>
			</item>
			<item type="list">
				<item type="number">-2.196538663434757</item>
				<item type="number">0.23167603046088048</item>
				<item type="number">-0.8575182000874856</item>
			</item>
		</item>
		<item type="list">
			<item type="list">
				<item type="number">1.175171346238672</item>
				<item type="number">-1.0628941086584043</item>
				<item type="number">-0.003725478696651331</item>
			</item>
			<item type="list">
				<item type="number">1.4134351891414811</item>
				<item type="number">0.2700963818044049</item>
				<item type="number">0.004253828624453168</item>
			</item>
			<item type="list">
				<item type="number">-1.575986442339546</item>
				<item type="number">0.11607193446745688</item>
				<item type="number">0.0004943492540700042</item>
			</item>
			<item type="list">
				<item type="number">-2.2017327432818345</item>
				<item type="number">0.22230595506372294</item>
				<item type="number">0.8653192470681783</item>
			</item>
			<item type="list">
				<item type="number">-2.200114811169034</item>
				<item type="number">0.23235250879092462</item>
				<item type="number">-0.8641859910171228</item>
			</item>
		</item>
		<item type="list">
			<item type="list">
				<item type="number">1.174940555810196</item>
				<item type="number">-1.0640991417403798</item>
				<item type="number">-0.0037327066787342825</item>
			</item>
			<item type="list">
				<item type="number">1.4136361617884832</item>
				<item type="number">0.27130674533688126</item>
				<item type="number">0.004261058957452635</item>
			</item>
			<item type="list">
				<item type="number">-1.5754742042492393</item>
				<item type="number">0.11598071992682452</item>
				<item type="number">0.0004942506344197266</item>
			</item>
			<item type="list">
				<item type="number">-2.2055380892461054</item>
				<item type="number">0.22294135266160256</item>
				<item type="number">0.8723548386574014</item>
			</item>
			<item type="list">
				<item type="number">-2.2039065274267684</item>
				<item type="number">0.23306955342153213</item>
				<item type="number">-0.871220059425461</item>
			</item>
		</item>
	</x0>
	<moltype type="str">nonlinear</moltype>
	<x1 type="list">
		<item type="list">
			<item type="list">
				<item type="number">1.174940555810196</item>
				<item type="number">-1.0640991417403798</item>
				<item type="number">-0.0037327066787342825</item>
			</item>
			<item type="list">
				<item type="number">1.4136361617884832</item>
				<item type="number">0.27130674533688126</item>
				<item type="number">0.004261058957452635</item>
			</item>
			<item type="list">
				<item type="number">-1.5754742042492393</item>
				<item type="number">0.11598071992682452</item>
				<item type="number">0.0004942506344197266</item>
			</item>
			<item type="list">
				<item type="number">-2.2055380892461054</item>
				<item type="number">0.22294135266160256</item>
				<item type="number">0.8723548386574014</item>
			</item>
			<item type="list">
				<item type="number">-2.2039065274267684</item>
				<item type="number">0.23306955342153213</item>
				<item type="number">-0.871220059425461</item>
			</item>
		</item>
		<item type="list">
			<item type="list">
				<item type="number">1.1751720949141302</item>
				<item type="number">-1.0628899297300776</item>
				<item type="number">-0.0037254536844248064</item>
			</item>
			<item type="list">
				<item type="number">1.4134344434467483</item>
				<item type="number">0.2700922023482372</item>
				<item type="number">0.004253803611505673</item>
			</item>
			<item type="list">
				<item type="number">-1.5759891860641764</item>
				<item type="number">0.11607242293440258</item>
				<item type="number">0.0004943497991920346</item>
			</item>
			<item type="list">
				<item type="number">-2.201710959763818</item>
				<item type="number">0.2223023093353191</item>
				<item type="number">0.8652803453915308</item>
			</item>
			<item type="list">
				<item type="number">-2.2000931030209028</item>
				<item type="number">0.23234841161745257</item>
				<item type="number">-0.8641470979788151</item>
			</item>
		</item>
		<item type="list">
			<item type="list">
				<item type="number">1.1753987106084522</item>
				<item type="number">-1.061706754349968</item>
				<item type="number">-0.0037183568002550414</item>
			</item>
			<item type="list">
				<item type="number">1.413237125869129</item>
				<item type="number">0.26890378942809384</item>
				<item type="number">0.004246704416657839</item>
			</item>
			<item type="list">
				<item type="number">-1.5764762137152117</item>
				<item type="number">0.11615914890682989</item>
				<item type="number">0.0004944442321173566</item>
			</item>
			<item type="list">
				<item type="number">-2.1981013456186753</item>
				<item type="number">0.2216997716657415</item>
				<item type="number">0.858577059880527</item>
			</item>
			<item type="list">
				<item type="number">-2.1964964820044135</item>
				<item type="number">0.2316680845593372</item>
				<item type="number">-0.8574452699204478</item>
			</item>
		</item>
		<item type="list">
			<item type="list">
				<item type="number">1.175620445299938</item>
				<item type="number">-1.0605493808388808</item>
				<item type="number">-0.0037114146246124847</item>
			</item>
			<item type="list">
				<item type="number">1.4130441675131604</item>
				<item type="number">0.2677412716598962</item>
				<item type="number">0.0042397599714827615</item>
			</item>
			<item type="list">
				<item type="number">-1.5769363464931196</item>
				<item type="number">0.1162410864328541</item>
				<item type="number">0.000494534039945212</item>
			</item>
			<item type="list">
				<item type="number">-2.1947008356762585</item>
				<item type="number">0.22113232580656914</item>
				<item type="number">0.8522309909215908</item>
			</item>
			<item type="list">
				<item type="number">-2.1931082792344667</item>
				<item type="number">0.2310269958285452</item>
				<item type="number">-0.8511005857450987</item>
			</item>
		</item>
		<item type="list">
			<item type="list">
				<item type="number">1.1758373415550585</item>
				<item type="number">-1.0594175735797033</item>
				<item type="number">-0.0037046257476279053</item>
			</item>
			<item type="list">
				<item type="number">1.4128555266879586</item>
				<item type="number">0.26660441327069934</item>
				<item type="number">0.004232968865809774</item>
			</item>
			<item type="list">
				<item type="number">-1.5773706503133018</item>
				<item type="number">0.11631842527470782</item>
				<item type="number">0.000494619338740448</item>
			</item>
			<item type="list">
				<item type="number">-2.191500966232285</item>
				<item type="number">0.22059854892076222</item>
				<item type="number">0.8462280910453568</item>
			</item>
			<item type="list">
				<item type="number">-2.189920057201887</item>
				<item type="number">0.23042355938115594</item>
				<item type="number">-0.8450989998200721</item>
			</item>
		</item>
		<item type="list">
			<item type="list">
				<item type="number">1.1760494416768514</item>
				<item type="number">-1.0583110961584974</item>
				<item type="number">-0.0036979887565417777</item>
			</item>
			<item type="list">
				<item type="number">1.4126711619760055</item>
				<item type="number">0.26549297769209373</item>
				<item type="number">0.004226329686677307</item>
			</item>
			<item type="list">
				<item type="number">-1.5777801923546957</item>
				<item type="number">0.11639135541322615</item>
				<item type="number">0.0004947002539395632</item>
			</item>
			<item type="list">
				<item type="number">-2.188493263608826</item>
				<item type="number">0.22009701634332593</item>
				<item type="number">0.8405543245974543</item>
			</item>
			<item type="list">
				<item type="number">-2.1869233684952967</item>
				<item type="number">0.22985618750752795</item>
				<item type="number">-0.8394264784781723</item>
			</item>
		</item>
		<item type="list">
			<item type="list">
				<item type="number">1.1762567888434372</item>
				<item type="number">-1.057229712103472</item>
				<item type="number">-0.003691502244564298</item>
			</item>
			<item type="list">
				<item type="number">1.4124910311001058</item>
				<item type="number">0.2644067282882822</item>
				<item type="number">0.004219841027190082</item>
			</item>
			<item type="list">
				<item type="number">-1.5781660360490133</item>
				<item type="number">0.11646006617694853</item>
				<item type="number">0.0004947769144808343</item>
			</item>
			<item type="list">
				<item type="number">-2.185669284035213</item>
				<item type="number">0.2196263082309819</item>
				<item type="number">0.8351957311698329</item>
			</item>
			<item type="list">
				<item type="number">-2.1841097955423394</item>
				<item type="number">0.22932329819893152</item>
				<item type="number">-0.8340690633558282</item>
			</item>
		</item>
		<item type="list">
			<item type="list">
				<item type="number">1.1764594258354395</item>
				<item type="number">-1.0561731846418763</item>
				<item type="number">-0.003685164784554696</item>
			</item>
			<item type="list">
				<item type="number">1.4123150921825842</item>
				<item type="number">0.2633454281262651</item>
				<item type="number">0.004213501460335964</item>
			</item>
			<item type="list">
				<item type="number">-1.5785292363919778</item>
				<item type="number">0.11652474538759841</item>
				<item type="number">0.0004948494590549476</item>
			</item>
			<item type="list">
				<item type="number">-2.1830206507725483</item>
				<item type="number">0.2191850158722853</item>
				<item type="number">0.8301384844249166</item>
			</item>
			<item type="list">
				<item type="number">-2.181470987660286</item>
				<item type="number">0.22882332216192053</item>
				<item type="number">-0.8290129303188967</item>
			</item>
		</item>
		<item type="list">
			<item type="list">
				<item type="number">1.1766573954273583</item>
				<item type="number">-1.055141277187394</item>
				<item type="number">-0.0036789749648824966</item>
			</item>
			<item type="list">
				<item type="number">1.4121433033619966</item>
				<item type="number">0.26230884045601643</item>
				<item type="number">0.004207309574498714</item>
			</item>
			<item type="list">
				<item type="number">-1.5788708356580874</item>
				<item type="number">0.1165855785984131</item>
				<item type="number">0.0004949180292733764</item>
			</item>
			<item type="list">
				<item type="number">-2.1805390882727274</item>
				<item type="number">0.21877174749504547</item>
				<item type="number">0.8253689457341237</item>
			</item>
			<item type="list">
				<item type="number">-2.1789986950513014</item>
				<item type="number">0.2283547092281484</item>
				<item type="number">-0.8242444429865462</item>
			</item>
		</item>
		<item type="list">
			<item type="list">
				<item type="number">1.1768507403164692</item>
				<item type="number">-1.0541337535098791</item>
				<item type="number">-0.0036729313653919983</item>
			</item>
			<item type="list">
				<item type="number">1.411975622857097</item>
				<item type="number">0.2612967288845533</item>
				<item type="number">0.004201263949424871</item>
			</item>
			<item type="list">
				<item type="number">-1.5791918595399341</item>
				<item type="number">0.116642748413776</item>
				<item type="number">0.0004949827719609715</item>
			</item>
			<item type="list">
				<item type="number">-2.1782164527738197</item>
				<item type="number">0.21838513334274476</item>
				<item type="number">0.8208737119783214</item>
			</item>
			<item type="list">
				<item type="number">-2.1766847993512624</item>
				<item type="number">0.22791593399845997</item>
				<item type="number">-0.8197502005681266</item>
			</item>
		</item>
		<item type="list">
			<item type="list">
				<item type="number">1.1770395030903011</item>
				<item type="number">-1.0531503779905542</item>
				<item type="number">-0.003667032578349453</item>
			</item>
			<item type="list">
				<item type="number">1.4118120089925161</item>
				<item type="number">0.2603088576309783</item>
				<item type="number">0.004195363177621154</item>
			</item>
			<item type="list">
				<item type="number">-1.5794933136830231</item>
				<item type="number">0.11669643386722628</item>
				<item type="number">0.0004950438367422386</item>
			</item>
			<item type="list">
				<item type="number">-2.1760447598006025</item>
				<item type="number">0.21802383037515954</item>
				<item type="number">0.8166396583633734</item>
			</item>
			<item type="list">
				<item type="number">-2.1745213410020976</item>
				<item type="number">0.22750550101645095</item>
				<item type="number">-0.8155170806484587</item>
			</item>
		</item>
		<item type="list">
			<item type="list">
				<item type="number">1.1772237261900111</item>
				<item type="number">-1.0521909158611955</item>
				<item type="number">-0.0036612772006821663</item>
			</item>
			<item type="list">
				<item type="number">1.4116524202414307</item>
				<item type="number">0.25934499176319475</item>
				<item type="number">0.004189605855767838</item>
			</item>
			<item type="list">
				<item type="number">-1.579776180660605</item>
				<item type="number">0.1167468098867191</item>
				<item type="number">0.000495101374925764</item>
			</item>
			<item type="list">
				<item type="number">-2.174016208275531</item>
				<item type="number">0.21768652626708354</item>
				<item type="number">0.8126539753868786</item>
			</item>
			<item type="list">
				<item type="number">-2.1725005432602567</item>
				<item type="number">0.22712194930059182</item>
				<item type="number">-0.8115322761221206</item>
			</item>
		</item>
		<item type="list">
			<item type="list">
				<item type="number">1.177403451858613</item>
				<item type="number">-1.0512551334330886</item>
				<item type="number">-0.0036556638307944046</item>
			</item>
			<item type="list">
				<item type="number">1.4114968152702327</item>
				<item type="number">0.2584048974295566</item>
				<item type="number">0.004183990582437985</item>
			</item>
			<item type="list">
				<item type="number">-1.5800414173672717</item>
				<item type="number">0.11679404682934116</item>
				<item type="number">0.0004951555358885689</item>
			</item>
			<item type="list">
				<item type="number">-2.17212320110464</item>
				<item type="number">0.21737194301210117</item>
				<item type="number">0.8089042003729869</item>
			</item>
			<item type="list">
				<item type="number">-2.1706148328496364</item>
				<item type="number">0.2267638560767485</item>
				<item type="number">-0.8077833266870094</item>
			</item>
		</item>
		<item type="list">
			<item type="list">
				<item type="number">1.1775787220929521</item>
				<item type="number">-1.0503427983210563</item>
				<item type="number">-0.003650191077675246</item>
			</item>
			<item type="list">
				<item type="number">1.4113451529753016</item>
				<item type="number">0.25748834208656207</item>
				<item type="number">0.004178515966510624</item>
			</item>
			<item type="list">
				<item type="number">-1.5802899528188101</item>
				<item type="number">0.1168383100858082</item>
				<item type="number">0.0004952064697597141</item>
			</item>
			<item type="list">
				<item type="number">-2.170358362637157</item>
				<item type="number">0.21707883976294687</item>
				<item type="number">0.8053782438440078</item>
			</item>
			<item type="list">
				<item type="number">-2.16885685721876</item>
				<item type="number">0.22642984014924902</item>
				<item type="number">-0.8042581452461387</item>
			</item>
		</item>
		<item type="list">
			<item type="list">
				<item type="number">1.17774957862969</item>
				<item type="number">-1.0494536796578025</item>
				<item type="number">-0.003644857558306099</item>
			</item>
			<item type="list">
				<item type="number">1.411197392517949</item>
				<item type="number">0.256595094706316</item>
				<item type="number">0.004173180624950228</item>
			</item>
			<item type="list">
				<item type="number">-1.580522686349316</item>
				<item type="number">0.11687975976430354</item>
				<item type="number">0.0004952543249898746</item>
			</item>
			<item type="list">
				<item type="number">-2.168714553154541</item>
				<item type="number">0.21680601531969493</item>
				<item type="number">0.8020644110192924</item>
			</item>
			<item type="list">
				<item type="number">-2.1672194990386986</item>
				<item type="number">0.22611856455333915</item>
				<item type="number">-0.8009450393745824</item>
			</item>
		</item>
		<item type="list">
			<item type="list">
				<item type="number">1.1779160628866365</item>
				<item type="number">-1.0485875483131304</item>
				<item type="number">-0.0036396619000582152</item>
			</item>
			<item type="list">
				<item type="number">1.4110534933681538</item>
				<item type="number">0.25572492599984964</item>
				<item type="number">0.004167983185055541</item>
			</item>
			<item type="list">
				<item type="number">-1.5807404861857495</item>
				<item type="number">0.11691855043538492</item>
				<item type="number">0.000495299248921218</item>
			</item>
			<item type="list">
				<item type="number">-2.1671848800671034</item>
				<item type="number">0.21655231001891234</item>
				<item type="number">0.7989514181357251</item>
			</item>
			<item type="list">
				<item type="number">-2.165695887362598</item>
				<item type="number">0.2258287386412469</item>
				<item type="number">-0.7978327276463709</item>
			</item>
		</item>
		<item type="list">
			<item type="list">
				<item type="number">1.1780782159270635</item>
				<item type="number">-1.0477441771167149</item>
				<item type="number">-0.003634602744450043</item>
			</item>
			<item type="list">
				<item type="number">1.4109134153419718</item>
				<item type="number">0.25487760864038334</item>
				<item type="number">0.004162922288307535</item>
			</item>
			<item type="list">
				<item type="number">-1.580944188354233</item>
				<item type="number">0.11695483093655162</item>
				<item type="number">0.0004953413858126258</item>
			</item>
			<item type="list">
				<item type="number">-2.1657627066251375</item>
				<item type="number">0.2163166072039104</item>
				<item type="number">0.7960284048394313</item>
			</item>
			<item type="list">
				<item type="number">-2.164279406303241</item>
				<item type="number">0.22555911970483028</item>
				<item type="number">-0.79491035199646</item>
			</item>
		</item>
		<item type="list">
			<item type="list">
				<item type="number">1.1782360781348982</item>
				<item type="number">-1.0469233388294166</item>
				<item type="number">-0.0036296787035112656</item>
			</item>
			<item type="list">
				<item type="number">1.4107771188784897</item>
				<item type="number">0.25405291519379425</item>
				<item type="number">0.004157996546084544</item>
			</item>
			<item type="list">
				<item type="number">-1.581134595869087</item>
				<item type="number">0.11698874427911737</item>
				<item type="number">0.0004953808777228908</item>
			</item>
			<item type="list">
				<item type="number">-2.1644416579302614</item>
				<item type="number">0.21609783428977666</item>
				<item type="number">0.7932849422446506</item>
			</item>
			<item type="list">
				<item type="number">-2.162963701037541</item>
				<item type="number">0.2253085141181067</item>
				<item type="number">-0.7921674857820423</item>
			</item>
		</item>
		<item type="list">
			<item type="list">
				<item type="number">1.1783896900418087</item>
				<item type="number">-1.0461248130298324</item>
				<item type="number">-0.0036248884842301015</item>
			</item>
			<item type="list">
				<item type="number">1.4106445643517207</item>
				<item type="number">0.2532506251253982</item>
				<item type="number">0.004153204665850501</item>
			</item>
			<item type="list">
				<item type="number">-1.5813124784404424</item>
				<item type="number">0.11702042744280619</item>
				<item type="number">0.0004954178616802343</item>
			</item>
			<item type="list">
				<item type="number">-2.1632156245165484</item>
				<item type="number">0.2158949632997686</item>
				<item type="number">0.7907110374686823</item>
			</item>
			<item type="list">
				<item type="number">-2.161742681348013</item>
				<item type="number">0.22507577791344882</item>
				<item type="number">-0.7895941383036595</item>
			</item>
		</item>
		<item type="list">
			<item type="list">
				<item type="number">1.1785390911547835</item>
				<item type="number">-1.0453483771803802</item>
				<item type="number">-0.0036202307231868697</item>
			</item>
			<item type="list">
				<item type="number">1.410515713053859</item>
				<item type="number">0.2524705157064112</item>
				<item type="number">0.004148545283684344</item>
			</item>
			<item type="list">
				<item type="number">-1.5814785720332967</item>
				<item type="number">0.11705001150110506</item>
				<item type="number">0.0004954524723747857</item>
			</item>
			<item type="list">
				<item type="number">-2.1620787641433914</item>
				<item type="number">0.2157070112725829</item>
				<item type="number">0.7882971349346425</item>
			</item>
			<item type="list">
				<item type="number">-2.1606105234496398</item>
				<item type="number">0.22485981723566115</item>
				<item type="number">-0.7871807561131088</item>
			</item>
		</item>
		<item type="list">
			<item type="list">
				<item type="number">1.1786843210384335</item>
				<item type="number">-1.044593816357451</item>
				<item type="number">-0.0036157041652335777</item>
			</item>
			<item type="list">
				<item type="number">1.4103905262992271</item>
				<item type="number">0.25171237190262014</item>
				<item type="number">0.004144017144860167</item>
			</item>
			<item type="list">
				<item type="number">-1.5816335791342138</item>
				<item type="number">0.11707762146942381</item>
				<item type="number">0.0004954848379280382</item>
			</item>
			<item type="list">
				<item type="number">-2.1610255013784156</item>
				<item type="number">0.21553304008457932</item>
				<item type="number">0.7860341148182112</item>
			</item>
			<item type="list">
				<item type="number">-2.159561669500457</item>
				<item type="number">0.22465958809853417</item>
				<item type="number">-0.7849182214269921</item>
			</item>
		</item>
		<item type="list">
			<item type="list">
				<item type="number">1.17882541843496</item>
				<item type="number">-1.0438609161529202</item>
				<item type="number">-0.0036113075518484907</item>
			</item>
			<item type="list">
				<item type="number">1.4102689661646348</item>
				<item type="number">0.250975979161317</item>
				<item type="number">0.0041396189912162</item>
			</item>
			<item type="list">
				<item type="number">-1.5817781688240091</item>
				<item type="number">0.11710337646340165</item>
				<item type="number">0.000495515084803197</item>
			</item>
			<item type="list">
				<item type="number">-2.1600505257313567</item>
				<item type="number">0.21537215619179517</item>
				<item type="number">0.7839132886799282</item>
			</item>
			<item type="list">
				<item type="number">-2.1585908258197213</item>
				<item type="number">0.2244740961766571</item>
				<item type="number">-0.78279784781935</item>
			</item>
		</item>
		<item type="list">
			<item type="list">
				<item type="number">1.1789624210793705</item>
				<item type="number">-1.0431494635877485</item>
				<item type="number">-0.003607039569289715</item>
			</item>
			<item type="list">
				<item type="number">1.4101509956337732</item>
				<item type="number">0.250261124353911</item>
				<item type="number">0.004135349508180421</item>
			</item>
			<item type="list">
				<item type="number">-1.581912977153097</item>
				<item type="number">0.11712738974340954</item>
				<item type="number">0.0004955433322160446</item>
			</item>
			<item type="list">
				<item type="number">-2.1591487883172937</item>
				<item type="number">0.21522351013716087</item>
				<item type="number">0.7819263933565204</item>
			</item>
			<item type="list">
				<item type="number">-2.157692959546203</item>
				<item type="number">0.22430239607382257</item>
				<item type="number">-0.7808113740041288</item>
			</item>
		</item>
		<item type="list">
			<item type="list">
				<item type="number">1.1790953670605115</item>
				<item type="number">-1.0424592522923133</item>
				<item type="number">-0.0036028990178862057</item>
			</item>
			<item type="list">
				<item type="number">1.4100365774760713</item>
				<item type="number">0.249567600982983</item>
				<item type="number">0.00413120749693214</item>
			</item>
			<item type="list">
				<item type="number">-1.5820386080453241</item>
				<item type="number">0.11714976879370947</item>
				<item type="number">0.0004955696969141673</item>
			</item>
			<item type="list">
				<item type="number">-2.158315496858146</item>
				<item type="number">0.21508629564421272</item>
				<item type="number">0.7800655823290175</item>
			</item>
			<item type="list">
				<item type="number">-2.1568632935766194</item>
				<item type="number">0.22414359049569052</item>
				<item type="number">-0.7789509553304191</item>
			</item>
		</item>
		<item type="list">
			<item type="list">
				<item type="number">1.1792242930197845</item>
				<item type="number">-1.0417900755178096</item>
				<item type="number">-0.0035988846183949764</item>
			</item>
			<item type="list">
				<item type="number">1.4099256757417633</item>
				<item type="number">0.2488952021468043</item>
				<item type="number">0.00412719167720739</item>
			</item>
			<item type="list">
				<item type="number">-1.58215563356848</item>
				<item type="number">0.11717061549383563</item>
				<item type="number">0.0004955942890744702</item>
			</item>
			<item type="list">
				<item type="number">-2.157546110734062</item>
				<item type="number">0.21495974880711427</item>
				<item type="number">0.7783234164267371</item>
			</item>
			<item type="list">
				<item type="number">-2.156097301752118</item>
				<item type="number">0.22399682917715508</item>
				<item type="number">-0.7772091543578961</item>
			</item>
		</item>
		<item type="list">
			<item type="list">
				<item type="number">1.1793492352561565</item>
				<item type="number">-1.0411417322942593</item>
				<item type="number">-0.0035949951661245552</item>
			</item>
			<item type="list">
				<item type="number">1.4098182548862197</item>
				<item type="number">0.24824372674020953</item>
				<item type="number">0.004123300844323321</item>
			</item>
			<item type="list">
				<item type="number">-1.5822645950784093</item>
				<item type="number">0.11719002622161744</item>
				<item type="number">0.0004956172135268487</item>
			</item>
			<item type="list">
				<item type="number">-2.1568363339901175</item>
				<item type="number">0.21484314690547948</item>
				<item type="number">0.7766928525657701</item>
			</item>
			<item type="list">
				<item type="number">-2.155390701789503</item>
				<item type="number">0.22386130766696494</item>
				<item type="number">-0.7755789296665371</item>
			</item>
		</item>
		<item type="list">
			<item type="list">
				<item type="number">1.1794702294262582</item>
				<item type="number">-1.0405140252250822</item>
				<item type="number">-0.0035912294763128095</item>
			</item>
			<item type="list">
				<item type="number">1.4097142799807836</item>
				<item type="number">0.24761297723567774</item>
				<item type="number">0.004119533813644487</item>
			</item>
			<item type="list">
				<item type="number">-1.5823660040256684</item>
				<item type="number">0.11720809203234149</item>
				<item type="number">0.000495638570194916</item>
			</item>
			<item type="list">
				<item type="number">-2.156182108115692</item>
				<item type="number">0.21473580718950203</item>
				<item type="number">0.7751672316333532</item>
			</item>
			<item type="list">
				<item type="number">-2.154739448109142</item>
				<item type="number">0.22373626594002516</item>
				<item type="number">-0.7740536237317036</item>
			</item>
		</item>
		<item type="list">
			<item type="list">
				<item type="number">1.1795873104381713</item>
				<item type="number">-1.039906761263086</item>
				<item type="number">-0.003587586393580961</item>
			</item>
			<item type="list">
				<item type="number">1.4096137169013774</item>
				<item type="number">0.2470027604469206</item>
				<item type="number">0.0041158894296132245</item>
			</item>
			<item type="list">
				<item type="number">-1.5824603430087099</item>
				<item type="number">0.11722489883537204</item>
				<item type="number">0.0004956584543887254</item>
			</item>
			<item type="list">
				<item type="number">-2.1555796044042306</item>
				<item type="number">0.21463708565428039</item>
				<item type="number">0.7737402657951842</item>
			</item>
			<item type="list">
				<item type="number">-2.154139724231727</item>
				<item type="number">0.223620987041528</item>
				<item type="number">-0.7726269502285419</item>
			</item>
		</item>
		<item type="list">
			<item type="list">
				<item type="number">1.1797005124774136</item>
				<item type="number">-1.0393197511206698</item>
				<item type="number">-0.003584064783787171</item>
			</item>
			<item type="list">
				<item type="number">1.409516532155097</item>
				<item type="number">0.24641288696103217</item>
				<item type="number">0.004112366558076649</item>
			</item>
			<item type="list">
				<item type="number">-1.5825480666308076</item>
				<item type="number">0.11724052757101755</item>
				<item type="number">0.000495676957503225</item>
			</item>
			<item type="list">
				<item type="number">-2.1550252158255097</item>
				<item type="number">0.2145463755320183</item>
				<item type="number">0.7724060252279386</item>
			</item>
			<item type="list">
				<item type="number">-2.1535879346733493</item>
				<item type="number">0.22351479539574215</item>
				<item type="number">-0.7712929807840411</item>
			</item>
		</item>
		<item type="list">
			<item type="list">
				<item type="number">1.1798098687097123</item>
				<item type="number">-1.0387528121563736</item>
				<item type="number">-0.0035806635701953757</item>
			</item>
			<item type="list">
				<item type="number">1.4094226932687939</item>
				<item type="number">0.2458431740436957</item>
				<item type="number">0.0041089641224309895</item>
			</item>
			<item type="list">
				<item type="number">-1.582629602663496</item>
				<item type="number">0.11725505435991809</item>
				<item type="number">0.0004956941666329166</item>
			</item>
			<item type="list">
				<item type="number">-2.1545155486001497</item>
				<item type="number">0.21446310601122462</item>
				<item type="number">0.7711589241653138</item>
			</item>
			<item type="list">
				<item type="number">-2.1530806965377227</item>
				<item type="number">0.22341705538279494</item>
				<item type="number">-0.7700461310165134</item>
			</item>
		</item>
		<item type="list">
			<item type="list">
				<item type="number">1.1799154117835746</item>
				<item type="number">-1.0382057636596955</item>
				<item type="number">-0.0035773816681784606</item>
			</item>
			<item type="list">
				<item type="number">1.4093321682554352</item>
				<item type="number">0.24529344086626054</item>
				<item type="number">0.004105681037947454</item>
			</item>
			<item type="list">
				<item type="number">-1.5827053531044148</item>
				<item type="number">0.11726855077059872</item>
				<item type="number">0.0004957101619844587</item>
			</item>
			<item type="list">
				<item type="number">-2.154047413524163</item>
				<item type="number">0.21438674071319624</item>
				<item type="number">0.769993707076456</item>
			</item>
			<item type="list">
				<item type="number">-2.152614830848145</item>
				<item type="number">0.22332716964705437</item>
				<item type="number">-0.7688811466662321</item>
			</item>
		</item>
		<item type="list">
			<item type="list">
				<item type="number">1.1800171735109963</item>
				<item type="number">-1.0376784295575505</item>
				<item type="number">-0.003574218024089512</item>
			</item>
			<item type="list">
				<item type="number">1.4092449259462607</item>
				<item type="number">0.24476351124014847</item>
				<item type="number">0.00410251625085395</item>
			</item>
			<item type="list">
				<item type="number">-1.5827756952895604</item>
				<item type="number">0.11728108398120357</item>
				<item type="number">0.0004957250205276383</item>
			</item>
			<item type="list">
				<item type="number">-2.15361781723545</item>
				<item type="number">0.2143167762415953</item>
				<item type="number">0.7689054345530465</item>
			</item>
			<item type="list">
				<item type="number">-2.152187353858481</item>
				<item type="number">0.22324457748166274</item>
				<item type="number">-0.7677930895442089</item>
			</item>
		</item>
		<item type="list">
			<item type="list">
				<item type="number">1.180115184857898</item>
				<item type="number">-1.0371706383679185</item>
				<item type="number">-0.0035711716149069016</item>
			</item>
			<item type="list">
				<item type="number">1.4091609359950255</item>
				<item type="number">0.24425321357348231</item>
				<item type="number">0.004099468738305938</item>
			</item>
			<item type="list">
				<item type="number">-1.582840982977315</item>
				<item type="number">0.1172927169685708</item>
				<item type="number">0.0004957388146593192</item>
			</item>
			<item type="list">
				<item type="number">-2.1532239535432707</item>
				<item type="number">0.2142527407266946</item>
				<item type="number">0.7678894694215391</item>
			</item>
			<item type="list">
				<item type="number">-2.151795468424244</item>
				<item type="number">0.22316875323024257</item>
				<item type="number">-0.7667773236290573</item>
			</item>
		</item>
		<item type="list">
			<item type="list">
				<item type="number">1.1802094762033783</item>
				<item type="number">-1.0366822206805906</item>
				<item type="number">-0.003568241414604245</item>
			</item>
			<item type="list">
				<item type="number">1.409080168618238</item>
				<item type="number">0.24376237832052014</item>
				<item type="number">0.004096537473970591</item>
			</item>
			<item type="list">
				<item type="number">-1.5829015474484518</item>
				<item type="number">0.11730350874428509</item>
				<item type="number">0.0004957516126166527</item>
			</item>
			<item type="list">
				<item type="number">-2.152863194690632</item>
				<item type="number">0.21419419233157502</item>
				<item type="number">0.7669414628348645</item>
			</item>
			<item type="list">
				<item type="number">-2.1514365552733765</item>
				<item type="number">0.22309920459361246</item>
				<item type="number">-0.7658295011512088</item>
			</item>
		</item>
		<item type="list">
			<item type="list">
				<item type="number">1.180300076783548</item>
				<item type="number">-1.036213014578688</item>
				<item type="number">-0.0035654264531766525</item>
			</item>
			<item type="list">
				<item type="number">1.409002595161288</item>
				<item type="number">0.24329084346045</item>
				<item type="number">0.004093721487797721</item>
			</item>
			<item type="list">
				<item type="number">-1.582957698577591</item>
				<item type="number">0.11731351447549435</item>
				<item type="number">0.0004957634784297222</item>
			</item>
			<item type="list">
				<item type="number">-2.152533082927728</item>
				<item type="number">0.21414071784632357</item>
				<item type="number">0.7660573407464855</item>
			</item>
			<item type="list">
				<item type="number">-2.151108164605828</item>
				<item type="number">0.22303547109521343</item>
				<item type="number">-0.764945549079524</item>
			</item>
		</item>
		<item type="list">
			<item type="list">
				<item type="number">1.1803870146459827</item>
				<item type="number">-1.0357628658773552</item>
				<item type="number">-0.003562725814112182</item>
			</item>
			<item type="list">
				<item type="number">1.4089281881394211</item>
				<item type="number">0.24283845473815027</item>
				<item type="number">0.0040910198634920006</item>
			</item>
			<item type="list">
				<item type="number">-1.58300972587797</item>
				<item type="number">0.11732278566562795</item>
				<item type="number">0.0004957744714015533</item>
			</item>
			<item type="list">
				<item type="number">-2.152231322170716</item>
				<item type="number">0.21409193131895654</item>
				<item type="number">0.7652332906470769</item>
			</item>
			<item type="list">
				<item type="number">-2.1508080077718947</item>
				<item type="number">0.22297712254518143</item>
				<item type="number">-0.764121655849728</item>
			</item>
		</item>
		<item type="list">
			<item type="list">
				<item type="number">1.1804703174829339</item>
				<item type="number">-1.0353316200627412</item>
				<item type="number">-0.0035601385712798047</item>
			</item>
			<item type="list">
				<item type="number">1.4088569203808858</item>
				<item type="number">0.24240505751301727</item>
				<item type="number">0.004088431674510507</item>
			</item>
			<item type="list">
				<item type="number">-1.5830578994992934</item>
				<item type="number">0.11733137045094136</item>
				<item type="number">0.0004957846491832093</item>
			</item>
			<item type="list">
				<item type="number">-2.151955769845155</item>
				<item type="number">0.21404747257390297</item>
				<item type="number">0.7644657487550457</item>
			</item>
			<item type="list">
				<item type="number">-2.15053394917002</item>
				<item type="number">0.22292375742553244</item>
				<item type="number">-0.7633542585878423</item>
			</item>
		</item>
		<item type="list">
			<item type="list">
				<item type="number">1.1805500117826353</item>
				<item type="number">-1.0349191304307621</item>
				<item type="number">-0.0035576638188779476</item>
			</item>
			<item type="list">
				<item type="number">1.408788765916677</item>
				<item type="number">0.24199050498900515</item>
				<item type="number">0.004085956014689981</item>
			</item>
			<item type="list">
				<item type="number">-1.5831024712669892</item>
				<item type="number">0.1173393136621254</item>
				<item type="number">0.0004957940648860065</item>
			</item>
			<item type="list">
				<item type="number">-2.1517044290135505</item>
				<item type="number">0.21400700599200262</item>
				<item type="number">0.7637513875668531</item>
			</item>
			<item type="list">
				<item type="number">-2.150283998358539</item>
				<item type="number">0.22287500150224987</item>
				<item type="number">-0.7626400306267832</item>
			</item>
		</item>
		<item type="list">
			<item type="list">
				<item type="number">1.1806261230725001</item>
				<item type="number">-1.0345252555781197</item>
				<item type="number">-0.0035553007184943126</item>
			</item>
			<item type="list">
				<item type="number">1.4087236997187442</item>
				<item type="number">0.24159465567389418</item>
				<item type="number">0.004083592045701872</item>
			</item>
			<item type="list">
				<item type="number">-1.5831436756114399</item>
				<item type="number">0.11734665703462557</item>
				<item type="number">0.0004958027678442273</item>
			</item>
			<item type="list">
				<item type="number">-2.151475440811314</item>
				<item type="number">0.21397021917993664</item>
				<item type="number">0.7630871038532504</item>
			</item>
			<item type="list">
				<item type="number">-2.15005630254007</item>
				<item type="number">0.22283050638494128</item>
				<item type="number">-0.7619758695217687</item>
			</item>
		</item>
		<item type="list">
			<item type="list">
				<item type="number">1.1806986756042241</item>
				<item type="number">-1.0341498623044456</item>
				<item type="number">-0.0035530485028742982</item>
			</item>
			<item type="list">
				<item type="number">1.408661698033886</item>
				<item type="number">0.24121737631263226</item>
				<item type="number">0.00408133900054305</item>
			</item>
			<item type="list">
				<item type="number">-1.5831817305104792</item>
				<item type="number">0.1173534393366066</item>
				<item type="number">0.0004958108017802207</item>
			</item>
			<item type="list">
				<item type="number">-2.151267077132067</item>
				<item type="number">0.21393682174764395</item>
				<item type="number">0.7624700072561624</item>
			</item>
			<item type="list">
				<item type="number">-2.1498491392573937</item>
				<item type="number">0.2227899481614057</item>
				<item type="number">-0.7613588856131227</item>
			</item>
		</item>
		<item type="list">
			<item type="list">
				<item type="number">1.1807676931170954</item>
				<item type="number">-1.0337928176972544</item>
				<item type="number">-0.003550906346775363</item>
			</item>
			<item type="list">
				<item type="number">1.4086027375822405</item>
				<item type="number">0.24085853388805561</item>
				<item type="number">0.004079196053873294</item>
			</item>
			<item type="list">
				<item type="number">-1.5832168383076453</item>
				<item type="number">0.11735969661963296</item>
				<item type="number">0.0004958182105985573</item>
			</item>
			<item type="list">
				<item type="number">-2.151077733777647</item>
				<item type="number">0.21390654414829804</item>
				<item type="number">0.7618974093570716</item>
			</item>
			<item type="list">
				<item type="number">-2.149660909575003</item>
				<item type="number">0.22275302608349792</item>
				<item type="number">-0.7607863911773843</item>
			</item>
		</item>
		<item type="list">
			<item type="list">
				<item type="number">1.18083319818813</item>
				<item type="number">-1.0334539967517673</item>
				<item type="number">-0.003548873493920919</item>
			</item>
			<item type="list">
				<item type="number">1.4085467962202085</item>
				<item type="number">0.2405180033174284</item>
				<item type="number">0.004077162449339918</item>
			</item>
			<item type="list">
				<item type="number">-1.5832491865838925</item>
				<item type="number">0.11736546227944714</item>
				<item type="number">0.0004958250341705419</item>
			</item>
			<item type="list">
				<item type="number">-2.1509059236562464</item>
				<item type="number">0.21387913655288868</item>
				<item type="number">0.7613668130791578</item>
			</item>
			<item type="list">
				<item type="number">-2.1494901312794017</item>
				<item type="number">0.222719461357835</item>
				<item type="number">-0.7602558897691595</item>
			</item>
		</item>
		<item type="list">
			<item type="list">
				<item type="number">1.1808952123723397</item>
				<item type="number">-1.033133280050994</item>
				<item type="number">-0.0035469492420804735</item>
			</item>
			<item type="list">
				<item type="number">1.4084938528080078</item>
				<item type="number">0.24019566510960985</item>
				<item type="number">0.004075237484680744</item>
			</item>
			<item type="list">
				<item type="number">-1.583278948950619</item>
				<item type="number">0.1173707672240981</item>
				<item type="number">0.0004958313091055867</item>
			</item>
			<item type="list">
				<item type="number">-2.1507502705439756</item>
				<item type="number">0.2138543677887343</item>
				<item type="number">0.7608759029590934</item>
			</item>
			<item type="list">
				<item type="number">-2.149335432671354</item>
				<item type="number">0.22268899594823563</item>
				<item type="number">-0.7597650665055735</item>
			</item>
		</item>
		<item type="list">
			<item type="list">
				<item type="number">1.180953756052877</item>
				<item type="number">-1.0328305562261737</item>
				<item type="number">-0.0035451329360174995</item>
			</item>
			<item type="list">
				<item type="number">1.4084438873578653</item>
				<item type="number">0.23989140784853782</item>
				<item type="number">0.00407342050501437</item>
			</item>
			<item type="list">
				<item type="number">-1.583306285807165</item>
				<item type="number">0.11737563998225141</item>
				<item type="number">0.0004958370695831042</item>
			</item>
			<item type="list">
				<item type="number">-2.1506095030474293</item>
				<item type="number">0.21383202432608622</item>
				<item type="number">0.7604225357712436</item>
			</item>
			<item type="list">
				<item type="number">-2.1491955465515455</item>
				<item type="number">0.22266139145861316</item>
				<item type="number">-0.7593117787097873</item>
			</item>
		</item>
		<item type="list">
			<item type="list">
				<item type="number">1.1810088487028443</item>
				<item type="number">-1.0325457173541157</item>
				<item type="number">-0.0035434239321799916</item>
			</item>
			<item type="list">
				<item type="number">1.4083968807698033</item>
				<item type="number">0.23960512354434213</item>
				<item type="number">0.004071710866755294</item>
			</item>
			<item type="list">
				<item type="number">-1.5833313450236277</item>
				<item type="number">0.11738010687974909</item>
				<item type="number">0.0004958423469152747</item>
			</item>
			<item type="list">
				<item type="number">-2.1504824491604775</item>
				<item type="number">0.21381190933936123</item>
				<item type="number">0.7600047317805353</item>
			</item>
			<item type="list">
				<item type="number">-2.1490693047842333</item>
				<item type="number">0.22263642809520096</item>
				<item type="number">-0.7588940471430771</item>
			</item>
		</item>
		<item type="list">
			<item type="list">
				<item type="number">1.1810605087572705</item>
				<item type="number">-1.032278661312729</item>
				<item type="number">-0.0035418216201011095</item>
			</item>
			<item type="list">
				<item type="number">1.4083528149617743</item>
				<item type="number">0.23933671001223522</item>
				<item type="number">0.004070107959452296</item>
			</item>
			<item type="list">
				<item type="number">-1.5833542626138448</item>
				<item type="number">0.11738419213121232</item>
				<item type="number">0.0004958471701542623</item>
			</item>
			<item type="list">
				<item type="number">-2.15036803093173</item>
				<item type="number">0.2137938418191796</item>
				<item type="number">0.7596206665509221</item>
			</item>
			<item type="list">
				<item type="number">-2.1489556329864725</item>
				<item type="number">0.22261390368348863</item>
				<item type="number">-0.7585100478307549</item>
			</item>
		</item>
		<item type="list">
			<item type="list">
				<item type="number">1.1811087537225016</item>
				<item type="number">-1.0320292898381076</item>
				<item type="number">-0.00354032540456787</item>
			</item>
			<item type="list">
				<item type="number">1.4083116727131653</item>
				<item type="number">0.239086068907958</item>
				<item type="number">0.004068611187429127</item>
			</item>
			<item type="list">
				<item type="number">-1.583375163294962</item>
				<item type="number">0.11738791797509548</item>
				<item type="number">0.0004958515662527481</item>
			</item>
			<item type="list">
				<item type="number">-2.150265259596725</item>
				<item type="number">0.2137776557345496</item>
				<item type="number">0.7592686632304172</item>
			</item>
			<item type="list">
				<item type="number">-2.1488535456741142</item>
				<item type="number">0.2225936327491476</item>
				<item type="number">-0.7581581043403196</item>
			</item>
		</item>
		<item type="list">
			<item type="list">
				<item type="number">1.181153599899606</item>
				<item type="number">-1.0317975126146266</item>
				<item type="number">-0.0035389347509215334</item>
			</item>
			<item type="list">
				<item type="number">1.4082734380324093</item>
				<item type="number">0.23885310986074268</item>
				<item type="number">0.004067220015939564</item>
			</item>
			<item type="list">
				<item type="number">-1.5833941611895883</item>
				<item type="number">0.11739130472857577</item>
				<item type="number">0.0004958555598357404</item>
			</item>
			<item type="list">
				<item type="number">-2.1501732308123174</item>
				<item type="number">0.2137631992694152</item>
				<item type="number">0.7589471853483912</item>
			</item>
			<item type="list">
				<item type="number">-2.1487621415092804</item>
				<item type="number">0.22257544564471268</item>
				<item type="number">-0.7578366805903965</item>
			</item>
		</item>
		<item type="list">
			<item type="list">
				<item type="number">1.1811950625010046</item>
				<item type="number">-1.0315832453492215</item>
				<item type="number">-0.003537649154301585</item>
			</item>
			<item type="list">
				<item type="number">1.408238095995939</item>
				<item type="number">0.23863774852600567</item>
				<item type="number">0.004065933940087857</item>
			</item>
			<item type="list">
				<item type="number">-1.5834113602993183</item>
				<item type="number">0.117394370907069</item>
				<item type="number">0.000495859173562802</item>
			</item>
			<item type="list">
				<item type="number">-2.150091120493187</item>
				<item type="number">0.21375033409343933</item>
				<item type="number">0.7586548302118811</item>
			</item>
			<item type="list">
				<item type="number">-2.148680599155208</item>
				<item type="number">0.2225591877675464</item>
				<item type="number">-0.7575443742470176</item>
			</item>
		</item>
		<item type="list">
			<item type="list">
				<item type="number">1.1812331556461908</item>
				<item type="number">-1.0313864097886214</item>
				<item type="number">-0.003536468171515862</item>
			</item>
			<item type="list">
				<item type="number">1.4082056327498795</item>
				<item type="number">0.23843990660332412</item>
				<item type="number">0.004064752516688033</item>
			</item>
			<item type="list">
				<item type="number">-1.583426854996266</item>
				<item type="number">0.11739713331142838</item>
				<item type="number">0.0004958624272649808</item>
			</item>
			<item type="list">
				<item type="number">-2.1500181808880687</item>
				<item type="number">0.2137389347026974</item>
				<item type="number">0.7583903228013864</item>
			</item>
			<item type="list">
				<item type="number">-2.148608173353031</item>
				<item type="number">0.22254471882195057</item>
				<item type="number">-0.7572799106055268</item>
			</item>
		</item>
		<item type="list">
			<item type="list">
				<item type="number">1.181267892355789</item>
				<item type="number">-1.031206933782468</item>
				<item type="number">-0.0035353913705899976</item>
			</item>
			<item type="list">
				<item type="number">1.4081760355193815</item>
				<item type="number">0.23825951189850633</item>
				<item type="number">0.004063675313750191</item>
			</item>
			<item type="list">
				<item type="number">-1.5834407304778584</item>
				<item type="number">0.11739960710934008</item>
				<item type="number">0.0004958653391555899</item>
			</item>
			<item type="list">
				<item type="number">-2.1499537369923356</item>
				<item type="number">0.21372888781537136</item>
				<item type="number">0.7581525101818397</item>
			</item>
			<item type="list">
				<item type="number">-2.1485441913517893</item>
				<item type="number">0.22253191215040596</item>
				<item type="number">-0.7570421370196381</item>
			</item>
		</item>
		<item type="list">
			<item type="list">
				<item type="number">1.1812992845439874</item>
				<item type="number">-1.0310447513136</item>
				<item type="number">-0.0035344183563605293</item>
			</item>
			<item type="list">
				<item type="number">1.408149292615166</item>
				<item type="number">0.23809649835446872</item>
				<item type="number">0.004062701936084225</item>
			</item>
			<item type="list">
				<item type="number">-1.5834530631820882</item>
				<item type="number">0.11740180590880676</item>
				<item type="number">0.0004958679259975189</item>
			</item>
			<item type="list">
				<item type="number">-2.149897183235981</item>
				<item type="number">0.21372009181283788</item>
				<item type="number">0.7579403563422086</item>
			</item>
			<item type="list">
				<item type="number">-2.1484880496118346</item>
				<item type="number">0.22252065411564653</item>
				<item type="number">-0.7568300177438828</item>
			</item>
		</item>
		<item type="list">
			<item type="list">
				<item type="number">1.1813273429059303</item>
				<item type="number">-1.0308998045938937</item>
				<item type="number">-0.0035335487714119574</item>
			</item>
			<item type="list">
				<item type="number">1.4081253935906421</item>
				<item type="number">0.2379508081672102</item>
				<item type="number">0.004061832026794712</item>
			</item>
			<item type="list">
				<item type="number">-1.5834639212182562</item>
				<item type="number">0.1174037417971857</item>
				<item type="number">0.0004958702016066378</item>
			</item>
			<item type="list">
				<item type="number">-2.149847980466525</item>
				<item type="number">0.21371245627804775</item>
				<item type="number">0.7577529376025336</item>
			</item>
			<item type="list">
				<item type="number">-2.148439210780637</item>
				<item type="number">0.2225108435831747</item>
				<item type="number">-0.756642629326858</item>
			</item>
		</item>
		<item type="list">
			<item type="list">
				<item type="number">1.1813520772312032</item>
				<item type="number">-1.0307720379035483</item>
				<item type="number">-0.0035327822702158696</item>
			</item>
			<item type="list">
				<item type="number">1.4081043288446569</item>
				<item type="number">0.23782238556074103</item>
				<item type="number">0.004061065239268423</item>
			</item>
			<item type="list">
				<item type="number">-1.5834733645943477</item>
				<item type="number">0.11740542548870357</item>
				<item type="number">0.0004958721795577206</item>
			</item>
			<item type="list">
				<item type="number">-2.149805653381491</item>
				<item type="number">0.2137059014199903</item>
				<item type="number">0.7575894384861479</item>
			</item>
			<item type="list">
				<item type="number">-2.148397201155681</item>
				<item type="number">0.22250239130493182</item>
				<item type="number">-0.7564791564879645</item>
			</item>
		</item>
		<item type="list">
			<item type="list">
				<item type="number">1.1813734960711564</item>
				<item type="number">-1.0306614038541375</item>
				<item type="number">-0.003532118569057885</item>
			</item>
			<item type="list">
				<item type="number">1.4080860899860865</item>
				<item type="number">0.23771118311804246</item>
				<item type="number">0.004060401289769275</item>
			</item>
			<item type="list">
				<item type="number">-1.583481445559203</item>
				<item type="number">0.11740686628525428</item>
				<item type="number">0.000495873871319888</item>
			</item>
			<item type="list">
				<item type="number">-2.149769788102045</item>
				<item type="number">0.21370035780357508</item>
				<item type="number">0.7574491479757001</item>
			</item>
			<item type="list">
				<item type="number">-2.1483616082503714</item>
				<item type="number">0.22249521959886168</item>
				<item type="number">-0.7563388883914867</item>
			</item>
		</item>
		<item type="list">
			<item type="list">
				<item type="number">1.181391607305825</item>
				<item type="number">-1.0305678594139054</item>
				<item type="number">-0.003531557373403953</item>
			</item>
			<item type="list">
				<item type="number">1.408070669266732</item>
				<item type="number">0.2376171577633501</item>
				<item type="number">0.004059839884147735</item>
			</item>
			<item type="list">
				<item type="number">-1.5834882088681954</item>
				<item type="number">0.11740807217999594</item>
				<item type="number">0.0004958752867928592</item>
			</item>
			<item type="list">
				<item type="number">-2.149740030059147</item>
				<item type="number">0.2136957659287713</item>
				<item type="number">0.7573314562570547</item>
			</item>
			<item type="list">
				<item type="number">-2.1483320786880116</item>
				<item type="number">0.22248926189371943</item>
				<item type="number">-0.756221215387272</item>
			</item>
		</item>
		<item type="list">
			<item type="list">
				<item type="number">1.1814064172217318</item>
				<item type="number">-1.030491369744905</item>
				<item type="number">-0.0035310984746745643</item>
			</item>
			<item type="list">
				<item type="number">1.4080580605179673</item>
				<item type="number">0.2375402746377509</item>
				<item type="number">0.004059380813832344</item>
			</item>
			<item type="list">
				<item type="number">-1.5834936920183222</item>
				<item type="number">0.11740904984850264</item>
				<item type="number">0.000495876434267933</item>
			</item>
			<item type="list">
				<item type="number">-2.1497160822520818</item>
				<item type="number">0.2136920759750589</item>
				<item type="number">0.757235852022698</item>
			</item>
			<item type="list">
				<item type="number">-2.1483083164703016</item>
				<item type="number">0.2224844624382762</item>
				<item type="number">-0.7561256262995404</item>
			</item>
		</item>
		<item type="list">
			<item type="list">
				<item type="number">1.1814179309681543</item>
				<item type="number">-1.030431906312725</item>
				<item type="number">-0.0035307417019164</item>
			</item>
			<item type="list">
				<item type="number">1.4080482586866907</item>
				<item type="number">0.2374805051896823</item>
				<item type="number">0.004059023907867454</item>
			</item>
			<item type="list">
				<item type="number">-1.583497925431861</item>
				<item type="number">0.11740980470677308</item>
				<item type="number">0.000495877320215362</item>
			</item>
			<item type="list">
				<item type="number">-2.1496977037192617</item>
				<item type="number">0.21368924752627425</item>
				<item type="number">0.7571619201009242</item>
			</item>
			<item type="list">
				<item type="number">-2.148290081452889</item>
				<item type="number">0.22248077599919627</item>
				<item type="number">-0.7560517060592319</item>
			</item>
		</item>
		<item type="list">
			<item type="list">
				<item type="number">1.181426152551772</item>
				<item type="number">-1.030389446909881</item>
				<item type="number">-0.0035304869222768094</item>
			</item>
			<item type="list">
				<item type="number">1.408041259840834</item>
				<item type="number">0.23743782719827658</item>
				<item type="number">0.004058769033392187</item>
			</item>
			<item type="list">
				<item type="number">-1.5835009326103198</item>
				<item type="number">0.11741034093894268</item>
				<item type="number">0.0004958779498209636</item>
			</item>
			<item type="list">
				<item type="number">-2.1496847083225123</item>
				<item type="number">0.2136872493605369</item>
				<item type="number">0.7571093395491187</item>
			</item>
			<item type="list">
				<item type="number">-2.148277188120426</item>
				<item type="number">0.2224781676320922</item>
				<item type="number">-0.7559991338058876</item>
			</item>
		</item>
		<item type="list">
			<item type="list">
				<item type="number">1.1814310843555065</item>
				<item type="number">-1.0303639776198454</item>
				<item type="number">-0.0035303340924964744</item>
			</item>
			<item type="list">
				<item type="number">1.4080370616580404</item>
				<item type="number">0.23741222675695717</item>
				<item type="number">0.004058616146846026</item>
			</item>
			<item type="list">
				<item type="number">-1.583502730260468</item>
				<item type="number">0.11741066149364282</item>
				<item type="number">0.0004958783261855571</item>
			</item>
			<item type="list">
				<item type="number">-2.1496769638049047</item>
				<item type="number">0.21368605931600004</item>
				<item type="number">0.7570778821994772</item>
			</item>
			<item type="list">
				<item type="number">-2.148269504662928</item>
				<item type="number">0.2224766125241751</item>
				<item type="number">-0.7559676814155362</item>
			</item>
		</item>
		<item type="list">
			<item type="list">
				<item type="number">1.181432728098239</item>
				<item type="number">-1.0303554889166782</item>
				<item type="number">-0.0035302831555428676</item>
			</item>
			<item type="list">
				<item type="number">1.4080356624514772</item>
				<item type="number">0.23740369433406308</item>
				<item type="number">0.004058565191193371</item>
			</item>
			<item type="list">
				<item type="number">-1.5835033283693525</item>
				<item type="number">0.11741076814887505</item>
				<item type="number">0.0004958784514776955</item>
			</item>
			<item type="list">
				<item type="number">-2.149674391068209</item>
				<item type="number">0.21368566412640533</item>
				<item type="number">0.7570674115555389</item>
			</item>
			<item type="list">
				<item type="number">-2.148266952249372</item>
				<item type="number">0.22247609582572223</item>
				<item type="number">-0.7559572124260786</item>
			</item>
		</item>
	</x1>
	<G1 type="list">
		<item type="list">
			<item type="list">
				<item type="number">-0.0382150654775853</item>
				<item type="number">-0.20217729095805395</item>
				<item type="number">-0.0012118238307883252</item>
			</item>
			<item type="list">
				<item type="number">0.03418746070733923</item>
				<item type="number">0.20289736939740613</item>
				<item type="number">0.0012121497622277794</item>
			</item>
			<item type="list">
				<item type="number">0.19834061290566876</item>
				<item type="number">-0.0353130739990489</item>
				<item type="number">-3.3031653159947666e-05</item>
			</item>
			<item type="list">
				<item type="number">-0.09731543412045024</item>
				<item type="number">0.016333338043330824</item>
				<item type="number">0.1659365749817958</item>
			</item>
			<item type="list">
				<item type="number">-0.09699757400930328</item>
				<item type="number">0.01825965751220849</item>
				<item type="number">-0.16590386925930617</item>
			</item>
		</item>
		<item type="list">
			<item type="list">
				<item type="number">-0.03789048194765111</item>
				<item type="number">-0.20038044955818318</item>
				<item type="number">-0.0012010256270395937</item>
			</item>
			<item type="list">
				<item type="number">0.033869323019990884</item>
				<item type="number">0.20109938008340045</item>
				<item type="number">0.0012013480523189893</item>
			</item>
			<item type="list">
				<item type="number">0.19117969940903087</item>
				<item type="number">-0.034038239415477435</item>
				<item type="number">-3.236573789206636e-05</item>
			</item>
			<item type="list">
				<item type="number">-0.09373266994850196</item>
				<item type="number">0.015731206577585023</item>
				<item type="number">0.15996244218798683</item>
			</item>
			<item type="list">
				<item type="number">-0.09342587053097896</item>
				<item type="number">0.017588102305116222</item>
				<item type="number">-0.1599303988749754</item>
			</item>
		</item>
		<item type="list">
			<item type="list">
				<item type="number">-0.03756382978932943</item>
				<item type="number">-0.1985734608014502</item>
				<item type="number">-0.0011903066110736224</item>
			</item>
			<item type="list">
				<item type="number">0.03354926058800226</item>
				<item type="number">0.19929122453416856</item>
				<item type="number">0.0011906297686974806</item>
			</item>
			<item type="list">
				<item type="number">0.1839351336648898</item>
				<item type="number">-0.03274848220704463</item>
				<item type="number">-3.163392958061301e-05</item>
			</item>
			<item type="list">
				<item type="number">-0.09010808151512721</item>
				<item type="number">0.015121939675119987</item>
				<item type="number">0.15393326586733527</item>
			</item>
			<item type="list">
				<item type="number">-0.08981248295221489</item>
				<item type="number">0.016908778802985712</item>
				<item type="number">-0.15390195509531804</item>
			</item>
		</item>
		<item type="list">
			<item type="list">
				<item type="number">-0.0372358870595579</item>
				<item type="number">-0.19675916861229029</item>
				<item type="number">-0.0011794877806807727</item>
			</item>
			<item type="list">
				<item type="number">0.0332280291695427</item>
				<item type="number">0.19747571660860314</item>
				<item type="number">0.00117980806136668</item>
			</item>
			<item type="list">
				<item type="number">0.1766453054632637</item>
				<item type="number">-0.031450669007321866</item>
				<item type="number">-3.0839523870155935e-05</item>
			</item>
			<item type="list">
				<item type="number">-0.08646087891251253</item>
				<item type="number">0.01450880565808777</item>
				<item type="number">0.1478799068499576</item>
			</item>
			<item type="list">
				<item type="number">-0.08617656867396405</item>
				<item type="number">0.01622531534706311</item>
				<item type="number">-0.14784938760673558</item>
			</item>
		</item>
		<item type="list">
			<item type="list">
				<item type="number">-0.03691601620611415</item>
				<item type="number">-0.19493682575519897</item>
				<item type="number">-0.0011689462164041532</item>
			</item>
			<item type="list">
				<item type="number">0.03291497980033374</item>
				<item type="number">0.19565206717597136</item>
				<item type="number">0.0011692638426106694</item>
			</item>
			<item type="list">
				<item type="number">0.169346784897516</item>
				<item type="number">-0.030151266198328253</item>
				<item type="number">-2.9980986996610714e-05</item>
			</item>
			<item type="list">
				<item type="number">-0.08280937051033949</item>
				<item type="number">0.013894887424744587</item>
				<item type="number">0.14183161708338274</item>
			</item>
			<item type="list">
				<item type="number">-0.08253637797383721</item>
				<item type="number">0.015541137352244322</item>
				<item type="number">-0.1418019537235791</item>
			</item>
		</item>
		<item type="list">
			<item type="list">
				<item type="number">-0.036578094255972735</item>
				<item type="number">-0.19311968234726098</item>
				<item type="number">-0.0011579058286433066</item>
			</item>
			<item type="list">
				<item type="number">0.03258394987034448</item>
				<item type="number">0.19383377241459693</item>
				<item type="number">0.0011582261026395837</item>
			</item>
			<item type="list">
				<item type="number">0.16207394132942812</item>
				<item type="number">-0.02885653535545516</item>
				<item type="number">-2.9101948285909163e-05</item>
			</item>
			<item type="list">
				<item type="number">-0.07917074949799065</item>
				<item type="number">0.01328303755692798</item>
				<item type="number">0.1358157745247635</item>
			</item>
			<item type="list">
				<item type="number">-0.07890904744391947</item>
				<item type="number">0.014859407735726558</item>
				<item type="number">-0.13578699284880902</item>
			</item>
		</item>
		<item type="list">
			<item type="list">
				<item type="number">-0.03624912165380873</item>
				<item type="number">-0.1912980765022558</item>
				<item type="number">-0.0011469232641208441</item>
			</item>
			<item type="list">
				<item type="number">0.032261934149402434</item>
				<item type="number">0.19201092768404118</item>
				<item type="number">0.0011472437162427056</item>
			</item>
			<item type="list">
				<item type="number">0.15485874253587875</item>
				<item type="number">-0.02757200255945784</item>
				<item type="number">-2.8152060583142118e-05</item>
			</item>
			<item type="list">
				<item type="number">-0.07556101391134006</item>
				<item type="number">0.01267599042919306</item>
				<item type="number">0.1298576743091324</item>
			</item>
			<item type="list">
				<item type="number">-0.07531054112580157</item>
				<item type="number">0.01418316093846385</item>
				<item type="number">-0.1298298427005464</item>
			</item>
		</item>
		<item type="list">
			<item type="list">
				<item type="number">-0.03592007629529916</item>
				<item type="number">-0.18947745565809626</item>
				<item type="number">-0.001136051326055492</item>
			</item>
			<item type="list">
				<item type="number">0.031939886960740946</item>
				<item type="number">0.19018906298435134</item>
				<item type="number">0.0011363712883036502</item>
			</item>
			<item type="list">
				<item type="number">0.14773054257574797</item>
				<item type="number">-0.02630300103887125</item>
				<item type="number">-2.718346212753017e-05</item>
			</item>
			<item type="list">
				<item type="number">-0.07199486530374852</item>
				<item type="number">0.012076240154047676</item>
				<item type="number">0.12398042911170176</item>
			</item>
			<item type="list">
				<item type="number">-0.07175548793933098</item>
				<item type="number">0.013515153555544931</item>
				<item type="number">-0.12395356561169955</item>
			</item>
		</item>
		<item type="list">
			<item type="list">
				<item type="number">-0.03559156015459104</item>
				<item type="number">-0.18765951384276003</item>
				<item type="number">-0.0011251242803070954</item>
			</item>
			<item type="list">
				<item type="number">0.03161838362203029</item>
				<item type="number">0.1883698720694948</item>
				<item type="number">0.0011254433809535238</item>
			</item>
			<item type="list">
				<item type="number">0.14071580691602423</item>
				<item type="number">-0.02505416437002967</item>
				<item type="number">-2.618020549762387e-05</item>
			</item>
			<item type="list">
				<item type="number">-0.06848553191116204</item>
				<item type="number">0.011485981243985153</item>
				<item type="number">0.11820473418876604</item>
			</item>
			<item type="list">
				<item type="number">-0.06825709847041171</item>
				<item type="number">0.012857824897231036</item>
				<item type="number">-0.11817887308453846</item>
			</item>
		</item>
		<item type="list">
			<item type="list">
				<item type="number">-0.03526386478618988</item>
				<item type="number">-0.18584620897691917</item>
				<item type="number">-0.0011143298601680126</item>
			</item>
			<item type="list">
				<item type="number">0.03129770912664689</item>
				<item type="number">0.18655532073085299</item>
				<item type="number">0.0011146501914418884</item>
			</item>
			<item type="list">
				<item type="number">0.13383814632215252</item>
				<item type="number">-0.02382974481088116</item>
				<item type="number">-2.5154512440447833e-05</item>
			</item>
			<item type="list">
				<item type="number">-0.06504484258764649</item>
				<item type="number">0.010907234573257894</item>
				<item type="number">0.11254894602432369</item>
			</item>
			<item type="list">
				<item type="number">-0.0648271480863014</item>
				<item type="number">0.012213398493516044</item>
				<item type="number">-0.11252411184451584</item>
			</item>
		</item>
		<item type="list">
			<item type="list">
				<item type="number">-0.03493732612670903</item>
				<item type="number">-0.18403937060648098</item>
				<item type="number">-0.001103587872029856</item>
			</item>
			<item type="list">
				<item type="number">0.03097818267012031</item>
				<item type="number">0.18474723184926908</item>
				<item type="number">0.0011039059346497236</item>
			</item>
			<item type="list">
				<item type="number">0.1271182704539199</item>
				<item type="number">-0.022633407103521363</item>
				<item type="number">-2.4119964754036977e-05</item>
			</item>
			<item type="list">
				<item type="number">-0.06168316780435854</item>
				<item type="number">0.010341720684023878</item>
				<item type="number">0.10702902415863781</item>
			</item>
			<item type="list">
				<item type="number">-0.06147595918919318</item>
				<item type="number">0.011583825185213167</item>
				<item type="number">-0.1070052222568438</item>
			</item>
		</item>
		<item type="list">
			<item type="list">
				<item type="number">-0.03461222735727755</item>
				<item type="number">-0.18224083568507918</item>
				<item type="number">-0.001092782731247696</item>
			</item>
			<item type="list">
				<item type="number">0.030660073109455625</item>
				<item type="number">0.18294744591216466</item>
				<item type="number">0.0010931026390339472</item>
			</item>
			<item type="list">
				<item type="number">0.12057402740986407</item>
				<item type="number">-0.02146832832543227</item>
				<item type="number">-2.309954918225466e-05</item>
			</item>
			<item type="list">
				<item type="number">-0.05840940991556627</item>
				<item type="number">0.009790998811796962</item>
				<item type="number">0.10165859356620581</item>
			</item>
			<item type="list">
				<item type="number">-0.05821246326159369</item>
				<item type="number">0.01097071928673878</item>
				<item type="number">-0.10163581392309771</item>
			</item>
		</item>
		<item type="list">
			<item type="list">
				<item type="number">-0.034288984584249914</item>
				<item type="number">-0.1804523786976709</item>
				<item type="number">-0.0010820827818624399</item>
			</item>
			<item type="list">
				<item type="number">0.03034377761784123</item>
				<item type="number">0.1811577545839971</item>
				<item type="number">0.0010824022061433646</item>
			</item>
			<item type="list">
				<item type="number">0.1142204143626524</item>
				<item type="number">-0.020337207054653906</item>
				<item type="number">-2.207313140377115e-05</item>
			</item>
			<item type="list">
				<item type="number">-0.05523109947987965</item>
				<item type="number">0.009256294818891165</item>
				<item type="number">0.09644898259768062</item>
			</item>
			<item type="list">
				<item type="number">-0.05504410793526132</item>
				<item type="number">0.010375536346979852</item>
				<item type="number">-0.09642722889066549</item>
			</item>
		</item>
		<item type="list">
			<item type="list">
				<item type="number">-0.033967857675203994</item>
				<item type="number">-0.1786758688026024</item>
				<item type="number">-0.0010714406236658127</item>
			</item>
			<item type="list">
				<item type="number">0.03002954797104774</item>
				<item type="number">0.17938001234938933</item>
				<item type="number">0.001071759540063944</item>
			</item>
			<item type="list">
				<item type="number">0.10806979448830238</item>
				<item type="number">-0.019242214718785254</item>
				<item type="number">-2.1056603703496746e-05</item>
			</item>
			<item type="list">
				<item type="number">-0.05215441384003772</item>
				<item type="number">0.008738667083083742</item>
				<item type="number">0.0914093883101196</item>
			</item>
			<item type="list">
				<item type="number">-0.051977070934659794</item>
				<item type="number">0.009799404091371205</item>
				<item type="number">-0.09138865062380445</item>
			</item>
		</item>
		<item type="list">
			<item type="list">
				<item type="number">-0.0336490934812841</item>
				<item type="number">-0.17691226828243184</item>
				<item type="number">-0.001060858714681278</item>
			</item>
			<item type="list">
				<item type="number">0.029717622692196424</item>
				<item type="number">0.1776151906069383</item>
				<item type="number">0.0010611769799364781</item>
			</item>
			<item type="list">
				<item type="number">0.10213194362918916</item>
				<item type="number">-0.01818509865138747</item>
				<item type="number">-2.00494982230373e-05</item>
			</item>
			<item type="list">
				<item type="number">-0.04918424489415664</item>
				<item type="number">0.008238941827974619</item>
				<item type="number">0.08654695256625572</item>
			</item>
			<item type="list">
				<item type="number">-0.04901622793271677</item>
				<item type="number">0.009243234500985091</item>
				<item type="number">-0.08652722133295718</item>
			</item>
		</item>
		<item type="list">
			<item type="list">
				<item type="number">-0.03333309333307613</item>
				<item type="number">-0.17516394210483885</item>
				<item type="number">-0.0010504155322490583</item>
			</item>
			<item type="list">
				<item type="number">0.029408388054535415</item>
				<item type="number">0.17586565676584978</item>
				<item type="number">0.0010507334458262263</item>
			</item>
			<item type="list">
				<item type="number">0.09641428782883985</item>
				<item type="number">-0.01716718334468332</item>
				<item type="number">-1.9061790911646782e-05</item>
			</item>
			<item type="list">
				<item type="number">-0.04632430455756535</item>
				<item type="number">0.007757747003697135</item>
				<item type="number">0.08186694623744122</item>
			</item>
			<item type="list">
				<item type="number">-0.04616527800218241</item>
				<item type="number">0.00870772167487301</item>
				<item type="number">-0.08184820235958706</item>
			</item>
		</item>
		<item type="list">
			<item type="list">
				<item type="number">-0.03302971775347258</item>
				<item type="number">-0.17342800583721893</item>
				<item type="number">-0.0010396052330625964</item>
			</item>
			<item type="list">
				<item type="number">0.029111699304841872</item>
				<item type="number">0.1741285410067714</item>
				<item type="number">0.0010399221635097478</item>
			</item>
			<item type="list">
				<item type="number">0.09092200950430623</item>
				<item type="number">-0.016189432972468863</item>
				<item type="number">-1.809469001636816e-05</item>
			</item>
			<item type="list">
				<item type="number">-0.043577182490159176</item>
				<item type="number">0.0072955418496045725</item>
				<item type="number">0.0773728923741069</item>
			</item>
			<item type="list">
				<item type="number">-0.04342680855984716</item>
				<item type="number">0.008193355953500816</item>
				<item type="number">-0.0773551146130652</item>
			</item>
		</item>
		<item type="list">
			<item type="list">
				<item type="number">-0.03271039031534264</item>
				<item type="number">-0.17171871247998088</item>
				<item type="number">-0.001029765587089544</item>
			</item>
			<item type="list">
				<item type="number">0.02879896120565112</item>
				<item type="number">0.17241805623390302</item>
				<item type="number">0.0010300822899002868</item>
			</item>
			<item type="list">
				<item type="number">0.08565833144554527</item>
				<item type="number">-0.015252306497819425</item>
				<item type="number">-1.715456823302432e-05</item>
			</item>
			<item type="list">
				<item type="number">-0.04094449139933141</item>
				<item type="number">0.006852565671542773</item>
				<item type="number">0.0730667257969127</item>
			</item>
			<item type="list">
				<item type="number">-0.040802410928963445</item>
				<item type="number">0.00770039707443322</item>
				<item type="number">-0.07304988793273348</item>
			</item>
		</item>
		<item type="list">
			<item type="list">
				<item type="number">-0.032414053272026934</item>
				<item type="number">-0.17002071253235967</item>
				<item type="number">-0.0010192462018103635</item>
			</item>
			<item type="list">
				<item type="number">0.02850912681953723</item>
				<item type="number">0.17071891897162073</item>
				<item type="number">0.001019562107326756</item>
			</item>
			<item type="list">
				<item type="number">0.08062462893475986</item>
				<item type="number">-0.014356209141700074</item>
				<item type="number">-1.6236440627746582e-05</item>
			</item>
			<item type="list">
				<item type="number">-0.03842691608781482</item>
				<item type="number">0.006428979207726243</item>
				<item type="number">0.06894901657198003</item>
			</item>
			<item type="list">
				<item type="number">-0.03829278639634506</item>
				<item type="number">0.007229023493578936</item>
				<item type="number">-0.06893309603755389</item>
			</item>
		</item>
		<item type="list">
			<item type="list">
				<item type="number">-0.032102260710531134</item>
				<item type="number">-0.16835204508373314</item>
				<item type="number">-0.0010098827710728103</item>
			</item>
			<item type="list">
				<item type="number">0.028203715659076683</item>
				<item type="number">0.16904907325418855</item>
				<item type="number">0.0010101985484090802</item>
			</item>
			<item type="list">
				<item type="number">0.07582066396472394</item>
				<item type="number">-0.013500898004761766</item>
				<item type="number">-1.5355827388922503e-05</item>
			</item>
			<item type="list">
				<item type="number">-0.036024333133816734</item>
				<item type="number">0.0060247220492799305</item>
				<item type="number">0.06501904983670259</item>
			</item>
			<item type="list">
				<item type="number">-0.035897785785121934</item>
				<item type="number">0.006779147781246987</item>
				<item type="number">-0.06500400978614955</item>
			</item>
		</item>
		<item type="list">
			<item type="list">
				<item type="number">-0.03180406938479319</item>
				<item type="number">-0.16670191375458085</item>
				<item type="number">-0.0010001893006123094</item>
			</item>
			<item type="list">
				<item type="number">0.02791181495760009</item>
				<item type="number">0.1673978304996231</item>
				<item type="number">0.0010005076451982124</item>
			</item>
			<item type="list">
				<item type="number">0.07124475805234698</item>
				<item type="number">-0.012686254429400332</item>
				<item type="number">-1.4490275508825325e-05</item>
			</item>
			<item type="list">
				<item type="number">-0.03373590339878194</item>
				<item type="number">0.005639670551801391</item>
				<item type="number">0.06127498813855902</item>
			</item>
			<item type="list">
				<item type="number">-0.03361660021881305</item>
				<item type="number">0.006350667138414847</item>
				<item type="number">-0.061260816207401016</item>
			</item>
		</item>
		<item type="list">
			<item type="list">
				<item type="number">-0.031519562314261215</item>
				<item type="number">-0.16507226728528535</item>
				<item type="number">-0.000989798487404314</item>
			</item>
			<item type="list">
				<item type="number">0.027633462088221036</item>
				<item type="number">0.16576705956958362</item>
				<item type="number">0.000990113283651471</item>
			</item>
			<item type="list">
				<item type="number">0.06689404506702205</item>
				<item type="number">-0.01191169551126203</item>
				<item type="number">-1.3678431478059025e-05</item>
			</item>
			<item type="list">
				<item type="number">-0.03156017228870209</item>
				<item type="number">0.005273624826108198</item>
				<item type="number">0.05771415765114207</item>
			</item>
			<item type="list">
				<item type="number">-0.03144777255794896</item>
				<item type="number">0.005943278404446033</item>
				<item type="number">-0.05770079401631916</item>
			</item>
		</item>
		<item type="list">
			<item type="list">
				<item type="number">-0.031220483497545703</item>
				<item type="number">-0.16347499298859025</item>
				<item type="number">-0.0009808170709068376</item>
			</item>
			<item type="list">
				<item type="number">0.02734042215968053</item>
				<item type="number">0.16416875213882876</item>
				<item type="number">0.0009811350389648103</item>
			</item>
			<item type="list">
				<item type="number">0.06276449798725796</item>
				<item type="number">-0.011176555279868739</item>
				<item type="number">-1.2877327239531329e-05</item>
			</item>
			<item type="list">
				<item type="number">-0.02949514848010603</item>
				<item type="number">0.00492618189263944</item>
				<item type="number">0.05433295973875541</item>
			</item>
			<item type="list">
				<item type="number">-0.02938928817117649</item>
				<item type="number">0.005556614233589289</item>
				<item type="number">-0.05432040038082012</item>
			</item>
		</item>
		<item type="list">
			<item type="list">
				<item type="number">-0.030945786123832357</item>
				<item type="number">-0.16189669182565367</item>
				<item type="number">-0.0009708133201343933</item>
			</item>
			<item type="list">
				<item type="number">0.027071637570828123</item>
				<item type="number">0.1625893505505748</item>
				<item type="number">0.000971127723866537</item>
			</item>
			<item type="list">
				<item type="number">0.05885138947039985</item>
				<item type="number">-0.01047988921722172</item>
				<item type="number">-1.2128717778064854e-05</item>
			</item>
			<item type="list">
				<item type="number">-0.027538435123744744</item>
				<item type="number">0.004597006248851884</item>
				<item type="number">0.05112723165788783</item>
			</item>
			<item type="list">
				<item type="number">-0.02743880580498922</item>
				<item type="number">0.005190224245716382</item>
				<item type="number">-0.05111541734337477</item>
			</item>
		</item>
		<item type="list">
			<item type="list">
				<item type="number">-0.03066639442286926</item>
				<item type="number">-0.16035011036579866</item>
				<item type="number">-0.0009615781698832847</item>
			</item>
			<item type="list">
				<item type="number">0.026798027328208865</item>
				<item type="number">0.16104173522155657</item>
				<item type="number">0.0009618923110568804</item>
			</item>
			<item type="list">
				<item type="number">0.05514900434969632</item>
				<item type="number">-0.009820758460894587</item>
				<item type="number">-1.1410727129301e-05</item>
			</item>
			<item type="list">
				<item type="number">-0.025687187127332232</item>
				<item type="number">0.004285567769686585</item>
				<item type="number">0.04809218298871608</item>
			</item>
			<item type="list">
				<item type="number">-0.025593450125813974</item>
				<item type="number">0.00484356583866265</item>
				<item type="number">-0.04808108640352383</item>
			</item>
		</item>
		<item type="list">
			<item type="list">
				<item type="number">-0.030392152852987107</item>
				<item type="number">-0.15883259914307754</item>
				<item type="number">-0.0009527293978167942</item>
			</item>
			<item type="list">
				<item type="number">0.02652943917449747</item>
				<item type="number">0.15952321767054073</item>
				<item type="number">0.0009530448383849713</item>
			</item>
			<item type="list">
				<item type="number">0.05165114876809175</item>
				<item type="number">-0.00919803024989931</item>
				<item type="number">-1.0726596601000976e-05</item>
			</item>
			<item type="list">
				<item type="number">-0.023938299071801183</item>
				<item type="number">0.003991356004590204</item>
				<item type="number">0.04522263680951195</item>
			</item>
			<item type="list">
				<item type="number">-0.023850136014021483</item>
				<item type="number">0.0045160557231371376</item>
				<item type="number">-0.04521222565444156</item>
			</item>
		</item>
		<item type="list">
			<item type="list">
				<item type="number">-0.03012362399321235</item>
				<item type="number">-0.15734541931346321</item>
				<item type="number">-0.0009435772059567782</item>
			</item>
			<item type="list">
				<item type="number">0.026266422574021085</item>
				<item type="number">0.15803505373014176</item>
				<item type="number">0.000943891117339677</item>
			</item>
			<item type="list">
				<item type="number">0.048351216936581</item>
				<item type="number">-0.008610557902958303</item>
				<item type="number">-1.007365034210497e-05</item>
			</item>
			<item type="list">
				<item type="number">-0.022288455016924735</item>
				<item type="number">0.0037138306322975125</item>
				<item type="number">0.04251309335395646</item>
			</item>
			<item type="list">
				<item type="number">-0.02220556050235473</item>
				<item type="number">0.004207092860407287</item>
				<item type="number">-0.04250333361582742</item>
			</item>
		</item>
		<item type="list">
			<item type="list">
				<item type="number">-0.029861345071895477</item>
				<item type="number">-0.15588891870939495</item>
				<item type="number">-0.0009347336395188455</item>
			</item>
			<item type="list">
				<item type="number">0.026009508972568242</item>
				<item type="number">0.15657766367167053</item>
				<item type="number">0.0009350449189289915</item>
			</item>
			<item type="list">
				<item type="number">0.04524208934222205</item>
				<item type="number">-0.008057093128031247</item>
				<item type="number">-9.44883501213002e-06</item>
			</item>
			<item type="list">
				<item type="number">-0.02073408714466022</item>
				<item type="number">0.0034523679768577215</item>
				<item type="number">0.039957746336483975</item>
			</item>
			<item type="list">
				<item type="number">-0.020656166096344866</item>
				<item type="number">0.003915980189653846</item>
				<item type="number">-0.039948608781233096</item>
			</item>
		</item>
		<item type="list">
			<item type="list">
				<item type="number">-0.029603295873542608</item>
				<item type="number">-0.15446707830162804</item>
				<item type="number">-0.0009265273900953266</item>
			</item>
			<item type="list">
				<item type="number">0.025756671088959085</item>
				<item type="number">0.15515480627188438</item>
				<item type="number">0.0009268375269959544</item>
			</item>
			<item type="list">
				<item type="number">0.04231662570776217</item>
				<item type="number">-0.007536169361962444</item>
				<item type="number">-8.855677550185307e-06</item>
			</item>
			<item type="list">
				<item type="number">-0.019271619849403596</item>
				<item type="number">0.0032063796295228315</item>
				<item type="number">0.03755070439794833</item>
			</item>
			<item type="list">
				<item type="number">-0.01919838108322368</item>
				<item type="number">0.0036420617669075707</item>
				<item type="number">-0.03754215885798777</item>
			</item>
		</item>
		<item type="list">
			<item type="list">
				<item type="number">-0.02935208053335121</item>
				<item type="number">-0.15307618949886173</item>
				<item type="number">-0.0009181833562613498</item>
			</item>
			<item type="list">
				<item type="number">0.02551054340739265</item>
				<item type="number">0.1537630140685363</item>
				<item type="number">0.0009184935096025948</item>
			</item>
			<item type="list">
				<item type="number">0.03956731335518001</item>
				<item type="number">-0.007046706585264143</item>
				<item type="number">-8.30262945967994e-06</item>
			</item>
			<item type="list">
				<item type="number">-0.017897299714794614</item>
				<item type="number">0.002975237305111063</item>
				<item type="number">0.03528595892169734</item>
			</item>
			<item type="list">
				<item type="number">-0.017828476509324582</item>
				<item type="number">0.003384644718982301</item>
				<item type="number">-0.03527796644599219</item>
			</item>
		</item>
		<item type="list">
			<item type="list">
				<item type="number">-0.029107232287078566</item>
				<item type="number">-0.15172105514964804</item>
				<item type="number">-0.0009100099375978291</item>
			</item>
			<item type="list">
				<item type="number">0.025270634154990677</item>
				<item type="number">0.1524069938440609</item>
				<item type="number">0.0009103190294988068</item>
			</item>
			<item type="list">
				<item type="number">0.03698668075524062</item>
				<item type="number">-0.006587269482913917</item>
				<item type="number">-7.774855833626785e-06</item>
			</item>
			<item type="list">
				<item type="number">-0.01660738054228196</item>
				<item type="number">0.0027583099152209</item>
				<item type="number">0.0331574453570752</item>
			</item>
			<item type="list">
				<item type="number">-0.016542702080303853</item>
				<item type="number">0.003143020874225056</item>
				<item type="number">-0.03314997959339464</item>
			</item>
		</item>
		<item type="list">
			<item type="list">
				<item type="number">-0.02886891172743027</item>
				<item type="number">-0.15040134400956362</item>
				<item type="number">-0.0009021391295471072</item>
			</item>
			<item type="list">
				<item type="number">0.025037076929721062</item>
				<item type="number">0.1510864336500283</item>
				<item type="number">0.0009024493012564902</item>
			</item>
			<item type="list">
				<item type="number">0.034567278465827966</item>
				<item type="number">-0.006156558962119902</item>
				<item type="number">-7.280809941761961e-06</item>
			</item>
			<item type="list">
				<item type="number">-0.015398112824403879</item>
				<item type="number">0.0025549682770506523</item>
				<item type="number">0.0311591727639279</item>
			</item>
			<item type="list">
				<item type="number">-0.01533733083842365</item>
				<item type="number">0.0029165010542421964</item>
				<item type="number">-0.031152202125499743</item>
			</item>
		</item>
		<item type="list">
			<item type="list">
				<item type="number">-0.028638391416766187</item>
				<item type="number">-0.14911743546947404</item>
				<item type="number">-0.0008941951533039173</item>
			</item>
			<item type="list">
				<item type="number">0.024811176322911774</item>
				<item type="number">0.14980178836241417</item>
				<item type="number">0.0008945039034290278</item>
			</item>
			<item type="list">
				<item type="number">0.032301600243438165</item>
				<item type="number">-0.0057532969192783095</item>
				<item type="number">-6.814234847404828e-06</item>
			</item>
			<item type="list">
				<item type="number">-0.014265755143616152</item>
				<item type="number">0.002364578019933498</item>
				<item type="number">0.029285157640063418</item>
			</item>
			<item type="list">
				<item type="number">-0.014208629993117462</item>
				<item type="number">0.00270436601018414</item>
				<item type="number">-0.02927865215583132</item>
			</item>
		</item>
		<item type="list">
			<item type="list">
				<item type="number">-0.02841342155676547</item>
				<item type="number">-0.1478716097768572</item>
				<item type="number">-0.0008867358605936318</item>
			</item>
			<item type="list">
				<item type="number">0.024590674444434687</item>
				<item type="number">0.14855516533387375</item>
				<item type="number">0.0008870444496951791</item>
			</item>
			<item type="list">
				<item type="number">0.03018235466674353</item>
				<item type="number">-0.005376008183719919</item>
				<item type="number">-6.376923327872456e-06</item>
			</item>
			<item type="list">
				<item type="number">-0.013206653327061349</item>
				<item type="number">0.0021865163271771173</item>
				<item type="number">0.02752956062592944</item>
			</item>
			<item type="list">
				<item type="number">-0.013152954229619073</item>
				<item type="number">0.0025059362991482997</item>
				<item type="number">-0.027523492292041943</item>
			</item>
		</item>
		<item type="list">
			<item type="list">
				<item type="number">-0.028195557099121818</item>
				<item type="number">-0.14666443490779738</item>
				<item type="number">-0.0008797039938862793</item>
			</item>
			<item type="list">
				<item type="number">0.024377124737982057</item>
				<item type="number">0.1473471585639098</item>
				<item type="number">0.0008800125095530693</item>
			</item>
			<item type="list">
				<item type="number">0.028202388680163306</item>
				<item type="number">-0.005023470069571354</item>
				<item type="number">-5.968689152544907e-06</item>
			</item>
			<item type="list">
				<item type="number">-0.012217224819289664</item>
				<item type="number">0.0020201946632328886</item>
				<item type="number">0.025886674423594182</item>
			</item>
			<item type="list">
				<item type="number">-0.012166731496143399</item>
				<item type="number">0.00232055174984809</item>
				<item type="number">-0.025881014249762798</item>
			</item>
		</item>
		<item type="list">
			<item type="list">
				<item type="number">-0.027984746665961333</item>
				<item type="number">-0.14549635115147427</item>
				<item type="number">-0.0008725269142928642</item>
			</item>
			<item type="list">
				<item type="number">0.024170465509665066</item>
				<item type="number">0.14617838305633093</item>
				<item type="number">0.0008728358958905278</item>
			</item>
			<item type="list">
				<item type="number">0.02635462744199131</item>
				<item type="number">-0.004694549209431472</item>
				<item type="number">-5.580652266678233e-06</item>
			</item>
			<item type="list">
				<item type="number">-0.011293919185471108</item>
				<item type="number">0.00186498806802443</item>
				<item type="number">0.02435094279038371</item>
			</item>
			<item type="list">
				<item type="number">-0.011246427090397363</item>
				<item type="number">0.0021475292359267617</item>
				<item type="number">-0.024345671119677285</item>
			</item>
		</item>
		<item type="list">
			<item type="list">
				<item type="number">-0.02778102952012372</item>
				<item type="number">-0.14436747611121384</item>
				<item type="number">-0.0008656982621567965</item>
			</item>
			<item type="list">
				<item type="number">0.023970734298893195</item>
				<item type="number">0.14504880290634078</item>
				<item type="number">0.0008660042624847301</item>
			</item>
			<item type="list">
				<item type="number">0.02463239162453027</item>
				<item type="number">-0.00438795327081465</item>
				<item type="number">-5.21614149332921e-06</item>
			</item>
			<item type="list">
				<item type="number">-0.01043339353089228</item>
				<item type="number">0.001720362530516681</item>
				<item type="number">0.02291704744738644</item>
			</item>
			<item type="list">
				<item type="number">-0.010388702882423015</item>
				<item type="number">0.0019862639458135454</item>
				<item type="number">-0.022912137307743975</item>
			</item>
		</item>
		<item type="list">
			<item type="list">
				<item type="number">-0.027584575147365727</item>
				<item type="number">-0.1432794024104001</item>
				<item type="number">-0.0008592296484845146</item>
			</item>
			<item type="list">
				<item type="number">0.023778118785706324</item>
				<item type="number">0.14396004443114013</item>
				<item type="number">0.0008595367070779756</item>
			</item>
			<item type="list">
				<item type="number">0.02302910481078824</item>
				<item type="number">-0.004102520695952328</item>
				<item type="number">-4.879689894866424e-06</item>
			</item>
			<item type="list">
				<item type="number">-0.009632363376998637</item>
				<item type="number">0.0015857445336082238</item>
				<item type="number">0.02157979695410831</item>
			</item>
			<item type="list">
				<item type="number">-0.0095902850762876</item>
				<item type="number">0.0018361341419631245</item>
				<item type="number">-0.02157522432333131</item>
			</item>
		</item>
		<item type="list">
			<item type="list">
				<item type="number">-0.02738911877676911</item>
				<item type="number">-0.14223372954346125</item>
				<item type="number">-0.0008533016542195532</item>
			</item>
			<item type="list">
				<item type="number">0.023586350527448348</item>
				<item type="number">0.14291368244911345</item>
				<item type="number">0.0008536079161233771</item>
			</item>
			<item type="list">
				<item type="number">0.021538506759520504</item>
				<item type="number">-0.0038371048844471965</item>
				<item type="number">-4.577126546952627e-06</item>
			</item>
			<item type="list">
				<item type="number">-0.008887690688616858</item>
				<item type="number">0.001460604362065016</item>
				<item type="number">0.020334265181934125</item>
			</item>
			<item type="list">
				<item type="number">-0.008848047813079116</item>
				<item type="number">0.0016965476237786451</item>
				<item type="number">-0.02032999431774264</item>
			</item>
		</item>
		<item type="list">
			<item type="list">
				<item type="number">-0.027213988213450516</item>
				<item type="number">-0.14122755187884517</item>
				<item type="number">-0.0008470903797660701</item>
			</item>
			<item type="list">
				<item type="number">0.023414731545812657</item>
				<item type="number">0.14190690796930272</item>
				<item type="number">0.0008473976533725698</item>
			</item>
			<item type="list">
				<item type="number">0.020154622751982085</item>
				<item type="number">-0.0035907681600539547</item>
				<item type="number">-4.282418784684207e-06</item>
			</item>
			<item type="list">
				<item type="number">-0.008196373067933953</item>
				<item type="number">0.00134445755027737</item>
				<item type="number">0.019175723575004796</item>
			</item>
			<item type="list">
				<item type="number">-0.008158993017544112</item>
				<item type="number">0.0015669545255173412</item>
				<item type="number">-0.019171748430275234</item>
			</item>
		</item>
		<item type="list">
			<item type="list">
				<item type="number">-0.02704028396438881</item>
				<item type="number">-0.14026520130944853</item>
				<item type="number">-0.0008410460658094084</item>
			</item>
			<item type="list">
				<item type="number">0.023244385105749853</item>
				<item type="number">0.14094396034471618</item>
				<item type="number">0.0008413522788827091</item>
			</item>
			<item type="list">
				<item type="number">0.018871715236292868</item>
				<item type="number">-0.0033623757450688555</item>
				<item type="number">-4.009770173990399e-06</item>
			</item>
			<item type="list">
				<item type="number">-0.007555546761051526</item>
				<item type="number">0.001236800672616539</item>
				<item type="number">0.01809968554215177</item>
			</item>
			<item type="list">
				<item type="number">-0.0075202696269958775</item>
				<item type="number">0.0014468160406050617</item>
				<item type="number">-0.018095981985081507</item>
			</item>
		</item>
		<item type="list">
			<item type="list">
				<item type="number">-0.026874401675374776</item>
				<item type="number">-0.13934625578383847</item>
				<item type="number">-0.0008356491257817302</item>
			</item>
			<item type="list">
				<item type="number">0.02308169696222417</item>
				<item type="number">0.14002444490416285</item>
				<item type="number">0.0008359549222082149</item>
			</item>
			<item type="list">
				<item type="number">0.0176843766345332</item>
				<item type="number">-0.0031509939106955003</item>
				<item type="number">-3.758022132665398e-06</item>
			</item>
			<item type="list">
				<item type="number">-0.006962498900954419</item>
				<item type="number">0.0011371825371090485</item>
				<item type="number">0.01710189777946357</item>
			</item>
			<item type="list">
				<item type="number">-0.006929173018160503</item>
				<item type="number">0.001335622253394346</item>
				<item type="number">-0.017098445553700322</item>
			</item>
		</item>
		<item type="list">
			<item type="list">
				<item type="number">-0.026709093213037098</item>
				<item type="number">-0.13847312664546346</item>
				<item type="number">-0.0008305390408508688</item>
			</item>
			<item type="list">
				<item type="number">0.022919417502208737</item>
				<item type="number">0.13915072651705657</item>
				<item type="number">0.0008308481627229029</item>
			</item>
			<item type="list">
				<item type="number">0.01658745562226008</item>
				<item type="number">-0.0029556416721342174</item>
				<item type="number">-3.5234309552735677e-06</item>
			</item>
			<item type="list">
				<item type="number">-0.006414648092086554</item>
				<item type="number">0.0010451586120455636</item>
				<item type="number">0.016178337576292282</item>
			</item>
			<item type="list">
				<item type="number">-0.006383131811975239</item>
				<item type="number">0.001232883190876584</item>
				<item type="number">-0.0161751232672372</item>
			</item>
		</item>
		<item type="list">
			<item type="list">
				<item type="number">-0.02655892916137775</item>
				<item type="number">-0.13764256480126852</item>
				<item type="number">-0.0008256383051659052</item>
			</item>
			<item type="list">
				<item type="number">0.022772122137955788</item>
				<item type="number">0.13831964736978344</item>
				<item type="number">0.0008259464355931275</item>
			</item>
			<item type="list">
				<item type="number">0.015576172347187748</item>
				<item type="number">-0.002775594995559902</item>
				<item type="number">-3.306601423528003e-06</item>
			</item>
			<item type="list">
				<item type="number">-0.005909606207229831</item>
				<item type="number">0.0009603425945281553</item>
				<item type="number">0.015325229596966385</item>
			</item>
			<item type="list">
				<item type="number">-0.005879759109921913</item>
				<item type="number">0.0011381698318743284</item>
				<item type="number">-0.015322231126004282</item>
			</item>
		</item>
		<item type="list">
			<item type="list">
				<item type="number">-0.026417052127586098</item>
				<item type="number">-0.13685662356341094</item>
				<item type="number">-0.0008209421969437587</item>
			</item>
			<item type="list">
				<item type="number">0.022632951082371674</item>
				<item type="number">0.13753322326532683</item>
				<item type="number">0.0008212506732853481</item>
			</item>
			<item type="list">
				<item type="number">0.014645959631910843</item>
				<item type="number">-0.0026099867285503636</item>
				<item type="number">-3.1083950758525207e-06</item>
			</item>
			<item type="list">
				<item type="number">-0.005445083904032439</item>
				<item type="number">0.0008823402319779267</item>
				<item type="number">0.01453903118817012</item>
			</item>
			<item type="list">
				<item type="number">-0.005416774682097063</item>
				<item type="number">0.0010510467960927468</item>
				<item type="number">-0.01453623126940921</item>
			</item>
		</item>
		<item type="list">
			<item type="list">
				<item type="number">-0.02629078686397922</item>
				<item type="number">-0.13611349551467639</item>
				<item type="number">-0.0008166217117945489</item>
			</item>
			<item type="list">
				<item type="number">0.022509234182475114</item>
				<item type="number">0.13678969320948442</item>
				<item type="number">0.0008169270502081125</item>
			</item>
			<item type="list">
				<item type="number">0.013792601125356393</item>
				<item type="number">-0.002458141246205681</item>
				<item type="number">-2.926818915612468e-06</item>
			</item>
			<item type="list">
				<item type="number">-0.005018973029162175</item>
				<item type="number">0.0008108082063223367</item>
				<item type="number">0.01381642585069564</item>
			</item>
			<item type="list">
				<item type="number">-0.0049920754054304595</item>
				<item type="number">0.0009711353517460423</item>
				<item type="number">-0.01381380437026899</item>
			</item>
		</item>
		<item type="list">
			<item type="list">
				<item type="number">-0.026165363989256465</item>
				<item type="number">-0.1354186623839479</item>
				<item type="number">-0.0008124120417349113</item>
			</item>
			<item type="list">
				<item type="number">0.022386190127124433</item>
				<item type="number">0.13609443580500516</item>
				<item type="number">0.0008127172513825368</item>
			</item>
			<item type="list">
				<item type="number">0.013012113133295904</item>
				<item type="number">-0.002319191231508518</item>
				<item type="number">-2.75995701071637e-06</item>
			</item>
			<item type="list">
				<item type="number">-0.004629271138865539</item>
				<item type="number">0.0007453872548112767</item>
				<item type="number">0.013154326303255956</item>
			</item>
			<item type="list">
				<item type="number">-0.004603668146282306</item>
				<item type="number">0.0008980305553376336</item>
				<item type="number">-0.013151871556010974</item>
			</item>
		</item>
		<item type="list">
			<item type="list">
				<item type="number">-0.026048295850737112</item>
				<item type="number">-0.1347699942457917</item>
				<item type="number">-0.0008085261307800603</item>
			</item>
			<item type="list">
				<item type="number">0.022271339172142735</item>
				<item type="number">0.13544537228323117</item>
				<item type="number">0.0008088312666527779</item>
			</item>
			<item type="list">
				<item type="number">0.012300846854418452</item>
				<item type="number">-0.002192564544930009</item>
				<item type="number">-2.606552379785233e-06</item>
			</item>
			<item type="list">
				<item type="number">-0.00427415508036772</item>
				<item type="number">0.000685777545334065</item>
				<item type="number">0.012549876311361903</item>
			</item>
			<item type="list">
				<item type="number">-0.004249735102070396</item>
				<item type="number">0.0008314089638572227</item>
				<item type="number">-0.012547574894793986</item>
			</item>
		</item>
		<item type="list">
			<item type="list">
				<item type="number">-0.025939642114633846</item>
				<item type="number">-0.1341678727681933</item>
				<item type="number">-0.0008052610872272355</item>
			</item>
			<item type="list">
				<item type="number">0.02216473748774938</item>
				<item type="number">0.13484288466174735</item>
				<item type="number">0.0008055659160194575</item>
			</item>
			<item type="list">
				<item type="number">0.011655427714263929</item>
				<item type="number">-0.0020776605723590545</item>
				<item type="number">-2.4677001194867045e-06</item>
			</item>
			<item type="list">
				<item type="number">-0.003951933807300969</item>
				<item type="number">0.0006316957391017724</item>
				<item type="number">0.012000442751039304</item>
			</item>
			<item type="list">
				<item type="number">-0.003928589274976232</item>
				<item type="number">0.0007709529378324163</item>
				<item type="number">-0.011998279879742274</item>
			</item>
		</item>
		<item type="list">
			<item type="list">
				<item type="number">-0.025839436438858693</item>
				<item type="number">-0.13361265524356108</item>
				<item type="number">-0.000801937812028416</item>
			</item>
			<item type="list">
				<item type="number">0.02206642002631878</item>
				<item type="number">0.13428733018382913</item>
				<item type="number">0.0008022424931574387</item>
			</item>
			<item type="list">
				<item type="number">0.011072752470540551</item>
				<item type="number">-0.001973926842914246</item>
				<item type="number">-2.3422762311148563e-06</item>
			</item>
			<item type="list">
				<item type="number">-0.003661054092724616</item>
				<item type="number">0.0005828792442695537</item>
				<item type="number">0.01150360845640458</item>
			</item>
			<item type="list">
				<item type="number">-0.003638681976047463</item>
				<item type="number">0.0007163726603041547</item>
				<item type="number">-0.011501570861288505</item>
			</item>
		</item>
		<item type="list">
			<item type="list">
				<item type="number">-0.025747761765381016</item>
				<item type="number">-0.133104662133541</item>
				<item type="number">-0.0007988973911872333</item>
			</item>
			<item type="list">
				<item type="number">0.021976469680687432</item>
				<item type="number">0.13377902941316774</item>
				<item type="number">0.0007992017608138014</item>
			</item>
			<item type="list">
				<item type="number">0.010549992157696106</item>
				<item type="number">-0.0018808601542946713</item>
				<item type="number">-2.2293899555997674e-06</item>
			</item>
			<item type="list">
				<item type="number">-0.0034000993408652906</item>
				<item type="number">0.0005390893868025989</item>
				<item type="number">0.01105717021674402</item>
			</item>
			<item type="list">
				<item type="number">-0.003378600730247505</item>
				<item type="number">0.0006674034834811568</item>
				<item type="number">-0.011055245196203716</item>
			</item>
		</item>
		<item type="list">
			<item type="list">
				<item type="number">-0.02566314124488788</item>
				<item type="number">-0.13264548045847915</item>
				<item type="number">-0.000795934189053085</item>
			</item>
			<item type="list">
				<item type="number">0.021893412203695266</item>
				<item type="number">0.13331949027184284</item>
				<item type="number">0.000796240803655393</item>
			</item>
			<item type="list">
				<item type="number">0.010084584251735498</item>
				<item type="number">-0.0017979296041403354</item>
				<item type="number">-2.1302750227522377e-06</item>
			</item>
			<item type="list">
				<item type="number">-0.003167787875214018</item>
				<item type="number">0.0005001116143775829</item>
				<item type="number">0.010659135975750692</item>
			</item>
			<item type="list">
				<item type="number">-0.003147067319266196</item>
				<item type="number">0.0006238081790824827</item>
				<item type="number">-0.010657312315395443</item>
			</item>
		</item>
		<item type="list">
			<item type="list">
				<item type="number">-0.02559036540491692</item>
				<item type="number">-0.13223155999557284</item>
				<item type="number">-0.0007934455549935559</item>
			</item>
			<item type="list">
				<item type="number">0.021822020060877616</item>
				<item type="number">0.13290540118678462</item>
				<item type="number">0.0007937476968030975</item>
			</item>
			<item type="list">
				<item type="number">0.009674255833916673</item>
				<item type="number">-0.0017249523959172047</item>
				<item type="number">-2.0419734181898684e-06</item>
			</item>
			<item type="list">
				<item type="number">-0.0029629713022123706</item>
				<item type="number">0.00046574514000319626</item>
				<item type="number">0.010307720426194898</item>
			</item>
			<item type="list">
				<item type="number">-0.002942939188798835</item>
				<item type="number">0.0005853660669132081</item>
				<item type="number">-0.010305980594657493</item>
			</item>
		</item>
		<item type="list">
			<item type="list">
				<item type="number">-0.02552455240636412</item>
				<item type="number">-0.13186687724070578</item>
				<item type="number">-0.000791262471903985</item>
			</item>
			<item type="list">
				<item type="number">0.021757438908645586</item>
				<item type="number">0.13254049861897466</item>
				<item type="number">0.000791564523913741</item>
			</item>
			<item type="list">
				<item type="number">0.009316915431519938</item>
				<item type="number">-0.0016613350016847956</item>
				<item type="number">-1.964160260764088e-06</item>
			</item>
			<item type="list">
				<item type="number">-0.002784617475182475</item>
				<item type="number">0.0004358238167853034</item>
				<item type="number">0.010001321897061884</item>
			</item>
			<item type="list">
				<item type="number">-0.0027651844646660547</item>
				<item type="number">0.0005518898016417484</item>
				<item type="number">-0.00999965978882618</item>
			</item>
		</item>
		<item type="list">
			<item type="list">
				<item type="number">-0.025467761918425397</item>
				<item type="number">-0.13155129044363162</item>
				<item type="number">-0.0007890369547874997</item>
			</item>
			<item type="list">
				<item type="number">0.0217017193889734</item>
				<item type="number">0.1322247248505079</item>
				<item type="number">0.0007893411501624218</item>
			</item>
			<item type="list">
				<item type="number">0.009010769038150348</item>
				<item type="number">-0.0016068235759688673</item>
				<item type="number">-1.8958504209389143e-06</item>
			</item>
			<item type="list">
				<item type="number">-0.0026318233798025394</item>
				<item type="number">0.0004101846256855549</item>
				<item type="number">0.009738541799778523</item>
			</item>
			<item type="list">
				<item type="number">-0.0026129031377775222</item>
				<item type="number">0.0005232045423865721</item>
				<item type="number">-0.009736950144690174</item>
			</item>
		</item>
		<item type="list">
			<item type="list">
				<item type="number">-0.02541938298697522</item>
				<item type="number">-0.1312832132265111</item>
				<item type="number">-0.0007874322387814479</item>
			</item>
			<item type="list">
				<item type="number">0.021654243869443385</item>
				<item type="number">0.13195648637927768</item>
				<item type="number">0.0007877363619877293</item>
			</item>
			<item type="list">
				<item type="number">0.008754330785966007</item>
				<item type="number">-0.0015611697617212506</item>
				<item type="number">-1.8403781445103176e-06</item>
			</item>
			<item type="list">
				<item type="number">-0.0025038403084713854</item>
				<item type="number">0.0003887163755777767</item>
				<item type="number">0.009518210644072898</item>
			</item>
			<item type="list">
				<item type="number">-0.002485351370923201</item>
				<item type="number">0.0004991802416728211</item>
				<item type="number">-0.009516674389329481</item>
			</item>
		</item>
		<item type="list">
			<item type="list">
				<item type="number">-0.02537976293422681</item>
				<item type="number">-0.13106366932012686</item>
				<item type="number">-0.0007861174070842947</item>
			</item>
			<item type="list">
				<item type="number">0.021615362977399775</item>
				<item type="number">0.13173681057567907</item>
				<item type="number">0.000786421464679285</item>
			</item>
			<item type="list">
				<item type="number">0.008546274691750228</item>
				<item type="number">-0.0015241295147401248</item>
				<item type="number">-1.7967147368576232e-06</item>
			</item>
			<item type="list">
				<item type="number">-0.0024000061245872547</item>
				<item type="number">0.00037130053076403014</item>
				<item type="number">0.009339305450328567</item>
			</item>
			<item type="list">
				<item type="number">-0.0023818686014542233</item>
				<item type="number">0.00047968773093725865</item>
				<item type="number">-0.009337812793267617</item>
			</item>
		</item>
		<item type="list">
			<item type="list">
				<item type="number">-0.025348481373596035</item>
				<item type="number">-0.13089188680348202</item>
				<item type="number">-0.0007854455928737963</item>
			</item>
			<item type="list">
				<item type="number">0.021584662637943678</item>
				<item type="number">0.1315649211458889</item>
				<item type="number">0.0007857503120808004</item>
			</item>
			<item type="list">
				<item type="number">0.008385550451580636</item>
				<item type="number">-0.0014955147067803715</item>
				<item type="number">-1.7663230499222814e-06</item>
			</item>
			<item type="list">
				<item type="number">-0.0023197993693752127</item>
				<item type="number">0.0003578499640984927</item>
				<item type="number">0.009201011913448279</item>
			</item>
			<item type="list">
				<item type="number">-0.002301932345797177</item>
				<item type="number">0.0004646303986120219</item>
				<item type="number">-0.00919955030950086</item>
			</item>
		</item>
		<item type="list">
			<item type="list">
				<item type="number">-0.025326482434931876</item>
				<item type="number">-0.1307697486998434</item>
				<item type="number">-0.000784688809887067</item>
			</item>
			<item type="list">
				<item type="number">0.021563070993841065</item>
				<item type="number">0.13144271104368493</item>
				<item type="number">0.0007849909392244161</item>
			</item>
			<item type="list">
				<item type="number">0.008271339241079945</item>
				<item type="number">-0.0014751912945223432</item>
				<item type="number">-1.7381238761689246e-06</item>
			</item>
			<item type="list">
				<item type="number">-0.0022628006935217857</item>
				<item type="number">0.0003482940623173152</item>
				<item type="number">0.009102679628628006</item>
			</item>
			<item type="list">
				<item type="number">-0.002245127109112966</item>
				<item type="number">0.00045393488891153045</item>
				<item type="number">-0.009101243634060065</item>
			</item>
		</item>
		<item type="list">
			<item type="list">
				<item type="number">-0.025313253545140614</item>
				<item type="number">-0.13069644229658603</item>
				<item type="number">-0.0007842498491848366</item>
			</item>
			<item type="list">
				<item type="number">0.021550088514887936</item>
				<item type="number">0.13136936067594923</item>
				<item type="number">0.000784551960172945</item>
			</item>
			<item type="list">
				<item type="number">0.00820303732449847</item>
				<item type="number">-0.0014630314832336957</item>
				<item type="number">-1.7233091042136582e-06</item>
			</item>
			<item type="list">
				<item type="number">-0.002228715360411611</item>
				<item type="number">0.00034257731932649406</item>
				<item type="number">0.009043860140614547</item>
			</item>
			<item type="list">
				<item type="number">-0.002211156935912877</item>
				<item type="number">0.00044753579291547914</item>
				<item type="number">-0.009042438942413196</item>
			</item>
		</item>
		<item type="list">
			<item type="list">
				<item type="number">-0.025308843117115863</item>
				<item type="number">-0.13067200234577328</item>
				<item type="number">-0.0007841034937892557</item>
			</item>
			<item type="list">
				<item type="number">0.02154576021625032</item>
				<item type="number">0.13134490606086174</item>
				<item type="number">0.0007844055984278845</item>
			</item>
			<item type="list">
				<item type="number">0.008180308810387343</item>
				<item type="number">-0.0014589851181657652</item>
				<item type="number">-1.7183709009288051e-06</item>
			</item>
			<item type="list">
				<item type="number">-0.002217372998384341</item>
				<item type="number">0.00034067501465482187</item>
				<item type="number">0.009024283766781509</item>
			</item>
			<item type="list">
				<item type="number">-0.002199852912082322</item>
				<item type="number">0.00044540638936733067</item>
				<item type="number">-0.009022867500576372</item>
			</item>
		</item>
	</G1>
	<G0 type="list">
		<item type="list">
			<item type="list">
				<item type="number">-0.001584117996537759</item>
				<item type="number">-0.0057870310345048475</item>
				<item type="number">-3.512931581551548e-05</item>
			</item>
			<item type="list">
				<item type="number">0.0005175509122043272</item>
				<item type="number">0.0059777611220160065</item>
				<item type="number">3.520634813130321e-05</item>
			</item>
			<item type="list">
				<item type="number">0.0008822124681992969</item>
				<item type="number">-0.00015775057295136939</item>
				<item type="number">-6.572157637507962e-08</item>
			</item>
			<item type="list">
				<item type="number">9.215028502126785e-05</item>
				<item type="number">-1.6641067722002775e-05</item>
				<item type="number">2.6312220759414057e-05</item>
			</item>
			<item type="list">
				<item type="number">9.220432122959925e-05</item>
				<item type="number">-1.633844860845999e-05</item>
				<item type="number">-2.6323531407112628e-05</item>
			</item>
		</item>
		<item type="list">
			<item type="list">
				<item type="number">-0.0015844131748199116</item>
				<item type="number">-0.00578866520861999</item>
				<item type="number">-3.5139103670879556e-05</item>
			</item>
			<item type="list">
				<item type="number">0.0005178405845426465</item>
				<item type="number">0.005979396285591748</item>
				<item type="number">3.521612357494609e-05</item>
			</item>
			<item type="list">
				<item type="number">0.0008821859725571617</item>
				<item type="number">-0.00015774585991205152</item>
				<item type="number">-6.571832855003095e-08</item>
			</item>
			<item type="list">
				<item type="number">9.216627444943934e-05</item>
				<item type="number">-1.6643998071928533e-05</item>
				<item type="number">2.632608725035895e-05</item>
			</item>
			<item type="list">
				<item type="number">9.222033513728298e-05</item>
				<item type="number">-1.634121775624348e-05</item>
				<item type="number">-2.6337388876504995e-05</item>
			</item>
		</item>
		<item type="list">
			<item type="list">
				<item type="number">-0.0015852987843861413</item>
				<item type="number">-0.005793568388212163</item>
				<item type="number">-3.516846231612493e-05</item>
			</item>
			<item type="list">
				<item type="number">0.0005187096695877445</item>
				<item type="number">0.005984302422227362</item>
				<item type="number">3.524550097761299e-05</item>
			</item>
			<item type="list">
				<item type="number">0.0008821064680563033</item>
				<item type="number">-0.00015773171348841674</item>
				<item type="number">-6.575568941818883e-08</item>
			</item>
			<item type="list">
				<item type="number">9.22142386521454e-05</item>
				<item type="number">-1.665278798238993e-05</item>
				<item type="number">2.6367700695828606e-05</item>
			</item>
			<item type="list">
				<item type="number">9.226840633061308e-05</item>
				<item type="number">-1.634952990992529e-05</item>
				<item type="number">-2.6378983689275056e-05</item>
			</item>
		</item>
		<item type="list">
			<item type="list">
				<item type="number">-0.0015867753443064197</item>
				<item type="number">-0.005801743319998289</item>
				<item type="number">-3.521742022186543e-05</item>
			</item>
			<item type="list">
				<item type="number">0.0005201586876190183</item>
				<item type="number">0.005992482283175114</item>
				<item type="number">3.529447885397918e-05</item>
			</item>
			<item type="list">
				<item type="number">0.0008819738490043393</item>
				<item type="number">-0.00015770812645982157</item>
				<item type="number">-6.581182259702015e-08</item>
			</item>
			<item type="list">
				<item type="number">9.229422187354378e-05</item>
				<item type="number">-1.6667443786237154e-05</item>
				<item type="number">2.6437122266257704e-05</item>
			</item>
			<item type="list">
				<item type="number">9.234856668171039e-05</item>
				<item type="number">-1.636338728898875e-05</item>
				<item type="number">-2.6448369029874877e-05</item>
			</item>
		</item>
		<item type="list">
			<item type="list">
				<item type="number">-0.001588843583637086</item>
				<item type="number">-0.0058131940171897425</item>
				<item type="number">-3.528585494140701e-05</item>
			</item>
			<item type="list">
				<item type="number">0.0005221883900482672</item>
				<item type="number">0.006003939874276445</item>
				<item type="number">3.536292250436643e-05</item>
			</item>
			<item type="list">
				<item type="number">0.0008817880429113755</item>
				<item type="number">-0.00015767507031218844</item>
				<item type="number">-6.588111109482522e-08</item>
			</item>
			<item type="list">
				<item type="number">9.240629658463142e-05</item>
				<item type="number">-1.668798278958206e-05</item>
				<item type="number">2.6534441370258413e-05</item>
			</item>
			<item type="list">
				<item type="number">9.246087338691553e-05</item>
				<item type="number">-1.638280404143542e-05</item>
				<item type="number">-2.6545627821376562e-05</item>
			</item>
		</item>
		<item type="list">
			<item type="list">
				<item type="number">-0.0015915045792952646</item>
				<item type="number">-0.0058279266200736216</item>
				<item type="number">-3.53740178895826e-05</item>
			</item>
			<item type="list">
				<item type="number">0.0005247997739516865</item>
				<item type="number">0.006018681352259073</item>
				<item type="number">3.545123586529297e-05</item>
			</item>
			<item type="list">
				<item type="number">0.0008815488522065459</item>
				<item type="number">-0.00015763251771818784</item>
				<item type="number">-6.610587166387809e-08</item>
			</item>
			<item type="list">
				<item type="number">9.255053910577731e-05</item>
				<item type="number">-1.671441753094647e-05</item>
				<item type="number">2.6659781312460425e-05</item>
			</item>
			<item type="list">
				<item type="number">9.260542865773521e-05</item>
				<item type="number">-1.64077957764031e-05</item>
				<item type="number">-2.6670893465216505e-05</item>
			</item>
		</item>
		<item type="list">
			<item type="list">
				<item type="number">-0.0015947597375584467</item>
				<item type="number">-0.005845948509164282</item>
				<item type="number">-3.548210459824411e-05</item>
			</item>
			<item type="list">
				<item type="number">0.0005279942460603015</item>
				<item type="number">0.0060367140968814615</item>
				<item type="number">3.555899676060402e-05</item>
			</item>
			<item type="list">
				<item type="number">0.0008812560935486213</item>
				<item type="number">-0.00015758043547911126</item>
				<item type="number">-6.58974239004902e-08</item>
			</item>
			<item type="list">
				<item type="number">9.27270993754112e-05</item>
				<item type="number">-1.6746775799319966e-05</item>
				<item type="number">2.681331909973046e-05</item>
			</item>
			<item type="list">
				<item type="number">9.2782314033962e-05</item>
				<item type="number">-1.643837617475304e-05</item>
				<item type="number">-2.6824313938288667e-05</item>
			</item>
		</item>
		<item type="list">
			<item type="list">
				<item type="number">-0.0015986388114652783</item>
				<item type="number">-0.005867262344440219</item>
				<item type="number">-3.560896717782308e-05</item>
			</item>
			<item type="list">
				<item type="number">0.0005318010531740271</item>
				<item type="number">0.006058043784502947</item>
				<item type="number">3.5688180600387e-05</item>
			</item>
			<item type="list">
				<item type="number">0.00088090998278212</item>
				<item type="number">-0.00015752105665030604</item>
				<item type="number">-6.835593386986852e-08</item>
			</item>
			<item type="list">
				<item type="number">9.293583161061111e-05</item>
				<item type="number">-1.6785244213472242e-05</item>
				<item type="number">2.6995145200817043e-05</item>
			</item>
			<item type="list">
				<item type="number">9.299193852980818e-05</item>
				<item type="number">-1.647513562056397e-05</item>
				<item type="number">-2.700600270919826e-05</item>
			</item>
		</item>
		<item type="list">
			<item type="list">
				<item type="number">-0.0016030690360341552</item>
				<item type="number">-0.005891896391857898</item>
				<item type="number">-3.5758799506958365e-05</item>
			</item>
			<item type="list">
				<item type="number">0.0005361487606973481</item>
				<item type="number">0.006082691508624487</item>
				<item type="number">3.583385872379371e-05</item>
			</item>
			<item type="list">
				<item type="number">0.0008805087891824727</item>
				<item type="number">-0.00015744896675257272</item>
				<item type="number">-6.442397682968233e-08</item>
			</item>
			<item type="list">
				<item type="number">9.317775954593908e-05</item>
				<item type="number">-1.6829506787762517e-05</item>
				<item type="number">2.7205869634431284e-05</item>
			</item>
			<item type="list">
				<item type="number">9.323372750601523e-05</item>
				<item type="number">-1.6516636072316595e-05</item>
				<item type="number">-2.7216504846769463e-05</item>
			</item>
		</item>
		<item type="list">
			<item type="list">
				<item type="number">-0.0016083901580009059</item>
				<item type="number">-0.005920027900357956</item>
				<item type="number">-3.601064025579044e-05</item>
			</item>
			<item type="list">
				<item type="number">0.0005413721025084975</item>
				<item type="number">0.006110846316691781</item>
				<item type="number">3.608756955693789e-05</item>
			</item>
			<item type="list">
				<item type="number">0.0008800561696909857</item>
				<item type="number">-0.00015737304104717598</item>
				<item type="number">-6.32424545316824e-08</item>
			</item>
			<item type="list">
				<item type="number">9.34529771877109e-05</item>
				<item type="number">-1.6880195497629743e-05</item>
				<item type="number">2.74449882424299e-05</item>
			</item>
			<item type="list">
				<item type="number">9.35089048021343e-05</item>
				<item type="number">-1.6565178251159626e-05</item>
				<item type="number">-2.7458675220731233e-05</item>
			</item>
		</item>
		<item type="list">
			<item type="list">
				<item type="number">-0.00161407930626598</item>
				<item type="number">-0.005952242692220244</item>
				<item type="number">-3.639878972416974e-05</item>
			</item>
			<item type="list">
				<item type="number">0.0005472601171984253</item>
				<item type="number">0.006143026108558554</item>
				<item type="number">3.647411706290666e-05</item>
			</item>
			<item type="list">
				<item type="number">0.0008793500740344344</item>
				<item type="number">-0.00015724100612089572</item>
				<item type="number">-5.721230853208466e-08</item>
			</item>
			<item type="list">
				<item type="number">9.37077144010337e-05</item>
				<item type="number">-1.69300881777521e-05</item>
				<item type="number">2.7666824186293336e-05</item>
			</item>
			<item type="list">
				<item type="number">9.376140310195871e-05</item>
				<item type="number">-1.6612328874801205e-05</item>
				<item type="number">-2.7684939295573763e-05</item>
			</item>
		</item>
		<item type="list">
			<item type="list">
				<item type="number">-0.0016203328614706914</item>
				<item type="number">-0.005986890167263219</item>
				<item type="number">-3.660800292112474e-05</item>
			</item>
			<item type="list">
				<item type="number">0.0005533973226269964</item>
				<item type="number">0.006177694376069114</item>
				<item type="number">3.668336053516391e-05</item>
			</item>
			<item type="list">
				<item type="number">0.0008787845235081351</item>
				<item type="number">-0.00015714036840081596</item>
				<item type="number">-5.736408064430074e-08</item>
			</item>
			<item type="list">
				<item type="number">9.404830890768638e-05</item>
				<item type="number">-1.6992514921069663e-05</item>
				<item type="number">2.796494168421102e-05</item>
			</item>
			<item type="list">
				<item type="number">9.41027174128515e-05</item>
				<item type="number">-1.66713222100593e-05</item>
				<item type="number">-2.7982935216071442e-05</item>
			</item>
		</item>
		<item type="list">
			<item type="list">
				<item type="number">-0.0016271951464043193</item>
				<item type="number">-0.006024909602708156</item>
				<item type="number">-3.6835814214901666e-05</item>
			</item>
			<item type="list">
				<item type="number">0.0005601319892342142</item>
				<item type="number">0.0062157366121935904</item>
				<item type="number">3.691120074364029e-05</item>
			</item>
			<item type="list">
				<item type="number">0.0008781631325196916</item>
				<item type="number">-0.0001570298148531189</item>
				<item type="number">-5.750252457484574e-08</item>
			</item>
			<item type="list">
				<item type="number">9.442242407933058e-05</item>
				<item type="number">-1.7061082838146175e-05</item>
				<item type="number">2.8292921310885143e-05</item>
			</item>
			<item type="list">
				<item type="number">9.447759895158752e-05</item>
				<item type="number">-1.6736107681747688e-05</item>
				<item type="number">-2.8310805342565224e-05</item>
			</item>
		</item>
		<item type="list">
			<item type="list">
				<item type="number">-0.0016346691618574648</item>
				<item type="number">-0.00606632042890805</item>
				<item type="number">-3.713838599382858e-05</item>
			</item>
			<item type="list">
				<item type="number">0.0005674670858743086</item>
				<item type="number">0.006257172296984775</item>
				<item type="number">3.721377900810726e-05</item>
			</item>
			<item type="list">
				<item type="number">0.0008774853700371654</item>
				<item type="number">-0.00015690927372490358</item>
				<item type="number">-5.760666494576275e-08</item>
			</item>
			<item type="list">
				<item type="number">9.483036494988825e-05</item>
				<item type="number">-1.7135855312852527e-05</item>
				<item type="number">2.8651198153079378e-05</item>
			</item>
			<item type="list">
				<item type="number">9.488632548145104e-05</item>
				<item type="number">-1.6806740121025777e-05</item>
				<item type="number">-2.8668984512374938e-05</item>
			</item>
		</item>
		<item type="list">
			<item type="list">
				<item type="number">-0.0016406853335780294</item>
				<item type="number">-0.0061094953579097595</item>
				<item type="number">-3.705317112045391e-05</item>
			</item>
			<item type="list">
				<item type="number">0.0005730390389942602</item>
				<item type="number">0.006300414684484848</item>
				<item type="number">3.712702267190398e-05</item>
			</item>
			<item type="list">
				<item type="number">0.0008769460092063416</item>
				<item type="number">-0.00015679917517034522</item>
				<item type="number">-5.84951827324692e-08</item>
			</item>
			<item type="list">
				<item type="number">9.532109526057417e-05</item>
				<item type="number">-1.7223932502799896e-05</item>
				<item type="number">2.9097315905771526e-05</item>
			</item>
			<item type="list">
				<item type="number">9.537918710274001e-05</item>
				<item type="number">-1.6896220433944107e-05</item>
				<item type="number">-2.911267225112455e-05</item>
			</item>
		</item>
		<item type="list">
			<item type="list">
				<item type="number">-0.0016512373647830957</item>
				<item type="number">-0.006159529399183905</item>
				<item type="number">-3.761794437405189e-05</item>
			</item>
			<item type="list">
				<item type="number">0.0005837215950945932</item>
				<item type="number">0.0063504191381280745</item>
				<item type="number">3.769248792431184e-05</item>
			</item>
			<item type="list">
				<item type="number">0.0008759671274450803</item>
				<item type="number">-0.00015662055216637962</item>
				<item type="number">-4.895932802207648e-08</item>
			</item>
			<item type="list">
				<item type="number">9.574582505518388e-05</item>
				<item type="number">-1.7302624227727496e-05</item>
				<item type="number">2.946010985669947e-05</item>
			</item>
			<item type="list">
				<item type="number">9.580284015030068e-05</item>
				<item type="number">-1.6966563458075608e-05</item>
				<item type="number">-2.9485694038570904e-05</item>
			</item>
		</item>
		<item type="list">
			<item type="list">
				<item type="number">-0.0016589476199447535</item>
				<item type="number">-0.00620913320518826</item>
				<item type="number">-3.774500122503546e-05</item>
			</item>
			<item type="list">
				<item type="number">0.0005909702015777475</item>
				<item type="number">0.00640009247263679</item>
				<item type="number">3.782075729160765e-05</item>
			</item>
			<item type="list">
				<item type="number">0.0008752794154978117</item>
				<item type="number">-0.00015649203482166274</item>
				<item type="number">-6.06408309181921e-08</item>
			</item>
			<item type="list">
				<item type="number">9.631972274555397e-05</item>
				<item type="number">-1.7403858145439436e-05</item>
				<item type="number">2.9969119748979152e-05</item>
			</item>
			<item type="list">
				<item type="number">9.637826427828698e-05</item>
				<item type="number">-1.7063370679677497e-05</item>
				<item type="number">-2.9984235001183372e-05</item>
			</item>
		</item>
		<item type="list">
			<item type="list">
				<item type="number">-0.0016705340474899555</item>
				<item type="number">-0.0062664536065366</item>
				<item type="number">-3.8258403447432796e-05</item>
			</item>
			<item type="list">
				<item type="number">0.0006026603589489758</item>
				<item type="number">0.0064574072563962776</item>
				<item type="number">3.8332988324113384e-05</item>
			</item>
			<item type="list">
				<item type="number">0.0008742072098953036</item>
				<item type="number">-0.00015630736619642795</item>
				<item type="number">-4.9081524803601005e-08</item>
			</item>
			<item type="list">
				<item type="number">9.68037401084251e-05</item>
				<item type="number">-1.7496593381217764e-05</item>
				<item type="number">3.0397411278603124e-05</item>
			</item>
			<item type="list">
				<item type="number">9.686273045489235e-05</item>
				<item type="number">-1.714968638258195e-05</item>
				<item type="number">-3.04229146822416e-05</item>
			</item>
		</item>
		<item type="list">
			<item type="list">
				<item type="number">-0.0016809842116665239</item>
				<item type="number">-0.006324008652721295</item>
				<item type="number">-3.8430813169847874e-05</item>
			</item>
			<item type="list">
				<item type="number">0.0006126165696167204</item>
				<item type="number">0.006515074635271802</item>
				<item type="number">3.850381268347222e-05</item>
			</item>
			<item type="list">
				<item type="number">0.0008734331835545218</item>
				<item type="number">-0.00015619548452275376</item>
				<item type="number">-5.903922408987288e-08</item>
			</item>
			<item type="list">
				<item type="number">9.743707159973341e-05</item>
				<item type="number">-1.7614360114258093e-05</item>
				<item type="number">3.0981168267323185e-05</item>
			</item>
			<item type="list">
				<item type="number">9.749739032351136e-05</item>
				<item type="number">-1.725614036938285e-05</item>
				<item type="number">-3.099512869277432e-05</item>
			</item>
		</item>
		<item type="list">
			<item type="list">
				<item type="number">-0.001692446596322734</item>
				<item type="number">-0.006387713727543618</item>
				<item type="number">-3.860320441263117e-05</item>
			</item>
			<item type="list">
				<item type="number">0.0006241794116602259</item>
				<item type="number">0.0065787411409728765</item>
				<item type="number">3.867203465185082e-05</item>
			</item>
			<item type="list">
				<item type="number">0.0008721918267145923</item>
				<item type="number">-0.00015595140432731895</item>
				<item type="number">-4.3370525495498474e-08</item>
			</item>
			<item type="list">
				<item type="number">9.800269164149793e-05</item>
				<item type="number">-1.771752615183344e-05</item>
				<item type="number">3.1453134383709386e-05</item>
			</item>
			<item type="list">
				<item type="number">9.807267144647311e-05</item>
				<item type="number">-1.7358481191527158e-05</item>
				<item type="number">-3.147859420648395e-05</item>
			</item>
		</item>
		<item type="list">
			<item type="list">
				<item type="number">-0.001703253807337659</item>
				<item type="number">-0.00645127881107662</item>
				<item type="number">-3.9038143471530915e-05</item>
			</item>
			<item type="list">
				<item type="number">0.0006344599361996558</item>
				<item type="number">0.006642387210608712</item>
				<item type="number">3.911274900102833e-05</item>
			</item>
			<item type="list">
				<item type="number">0.0008712835685350848</item>
				<item type="number">-0.00015577588812570019</item>
				<item type="number">-5.767039939297619e-08</item>
			</item>
			<item type="list">
				<item type="number">9.872446756513685e-05</item>
				<item type="number">-1.785333783278056e-05</item>
				<item type="number">3.21135596759428e-05</item>
			</item>
			<item type="list">
				<item type="number">9.87858370805755e-05</item>
				<item type="number">-1.7479168856665155e-05</item>
				<item type="number">-3.2130494823222956e-05</item>
			</item>
		</item>
		<item type="list">
			<item type="list">
				<item type="number">-0.00171578077621753</item>
				<item type="number">-0.00652072959553778</item>
				<item type="number">-3.9452972762312475e-05</item>
			</item>
			<item type="list">
				<item type="number">0.0006467553095241458</item>
				<item type="number">0.006711879166343995</item>
				<item type="number">3.952761799117633e-05</item>
			</item>
			<item type="list">
				<item type="number">0.0008701299522838728</item>
				<item type="number">-0.00015557043123374078</item>
				<item type="number">-5.7663356332684e-08</item>
			</item>
			<item type="list">
				<item type="number">9.941645985924256e-05</item>
				<item type="number">-1.7980265759088947e-05</item>
				<item type="number">3.2735506907161046e-05</item>
			</item>
			<item type="list">
				<item type="number">9.947905217677276e-05</item>
				<item type="number">-1.7598875121263734e-05</item>
				<item type="number">-3.2752488857288154e-05</item>
			</item>
		</item>
		<item type="list">
			<item type="list">
				<item type="number">-0.0017298865434529503</item>
				<item type="number">-0.006594701077133594</item>
				<item type="number">-4.0031703928025844e-05</item>
			</item>
			<item type="list">
				<item type="number">0.000660614729491824</item>
				<item type="number">0.006785921492827389</item>
				<item type="number">4.0106019290076696e-05</item>
			</item>
			<item type="list">
				<item type="number">0.0008689228093700818</item>
				<item type="number">-0.0001553814624894644</item>
				<item type="number">-5.674970909646259e-08</item>
			</item>
			<item type="list">
				<item type="number">0.00010014206937578587</item>
				<item type="number">-1.8112784747031028e-05</item>
				<item type="number">3.338904805751052e-05</item>
			</item>
			<item type="list">
				<item type="number">0.00010020694052538912</item>
				<item type="number">-1.7726170318112274e-05</item>
				<item type="number">-3.340661368167682e-05</item>
			</item>
		</item>
		<item type="list">
			<item type="list">
				<item type="number">-0.0017429320963996834</item>
				<item type="number">-0.006670651720490124</item>
				<item type="number">-4.034206867860166e-05</item>
			</item>
			<item type="list">
				<item type="number">0.0006734059505488114</item>
				<item type="number">0.00686189308606569</item>
				<item type="number">4.0416242864882855e-05</item>
			</item>
			<item type="list">
				<item type="number">0.0008676348711024132</item>
				<item type="number">-0.00015512835268749386</item>
				<item type="number">-5.6924283566294804e-08</item>
			</item>
			<item type="list">
				<item type="number">0.00010091271116794407</item>
				<item type="number">-1.8254787611827224e-05</item>
				<item type="number">3.408942702608089e-05</item>
			</item>
			<item type="list">
				<item type="number">0.00010097857631915847</item>
				<item type="number">-1.7858227524830456e-05</item>
				<item type="number">-3.4106676894019163e-05</item>
			</item>
		</item>
		<item type="list">
			<item type="list">
				<item type="number">-0.001758931202463379</item>
				<item type="number">-0.006753237464393697</item>
				<item type="number">-4.069590227578725e-05</item>
			</item>
			<item type="list">
				<item type="number">0.0006894367634578923</item>
				<item type="number">0.006944495509447937</item>
				<item type="number">4.076762273206303e-05</item>
			</item>
			<item type="list">
				<item type="number">0.0008661106562198812</item>
				<item type="number">-0.00015487695231854835</item>
				<item type="number">-4.5087909061297446e-08</item>
			</item>
			<item type="list">
				<item type="number">0.0001016540685886525</item>
				<item type="number">-1.8389007469878316e-05</item>
				<item type="number">3.4751006712320105e-05</item>
			</item>
			<item type="list">
				<item type="number">0.00010172970964838243</item>
				<item type="number">-1.799208491035603e-05</item>
				<item type="number">-3.477763935581992e-05</item>
			</item>
		</item>
		<item type="list">
			<item type="list">
				<item type="number">-0.001774136982564552</item>
				<item type="number">-0.006837506218793645</item>
				<item type="number">-4.1200123913869825e-05</item>
			</item>
			<item type="list">
				<item type="number">0.0007043626514038219</item>
				<item type="number">0.0070288142134667785</item>
				<item type="number">4.1271873657121106e-05</item>
			</item>
			<item type="list">
				<item type="number">0.0008646980484111406</item>
				<item type="number">-0.00015462550430204829</item>
				<item type="number">-4.4992850186905804e-08</item>
			</item>
			<item type="list">
				<item type="number">0.00010249958273018839</item>
				<item type="number">-1.854419207296435e-05</item>
				<item type="number">3.552402687409555e-05</item>
			</item>
			<item type="list">
				<item type="number">0.00010257670818301794</item>
				<item type="number">-1.81382999682608e-05</item>
				<item type="number">-3.555078375008057e-05</item>
			</item>
		</item>
		<item type="list">
			<item type="list">
				<item type="number">-0.0017896930622369502</item>
				<item type="number">-0.006924033127883375</item>
				<item type="number">-4.2108285129640124e-05</item>
			</item>
			<item type="list">
				<item type="number">0.0007193286968236024</item>
				<item type="number">0.007115442375216146</item>
				<item type="number">4.218229521588404e-05</item>
			</item>
			<item type="list">
				<item type="number">0.0008634024222462648</item>
				<item type="number">-0.00015439342409427723</item>
				<item type="number">-5.892236047452236e-08</item>
			</item>
			<item type="list">
				<item type="number">0.00010344491139497846</item>
				<item type="number">-1.871821235944533e-05</item>
				<item type="number">3.6405654543604045e-05</item>
			</item>
			<item type="list">
				<item type="number">0.00010351702572687058</item>
				<item type="number">-1.8297616224138975e-05</item>
				<item type="number">-3.642074225682943e-05</item>
			</item>
		</item>
		<item type="list">
			<item type="list">
				<item type="number">-0.001806048274508926</item>
				<item type="number">-0.007017319691447777</item>
				<item type="number">-4.234865751990037e-05</item>
			</item>
			<item type="list">
				<item type="number">0.0007356778480824899</item>
				<item type="number">0.007208733469209962</item>
				<item type="number">4.242532862776731e-05</item>
			</item>
			<item type="list">
				<item type="number">0.000861648578899865</item>
				<item type="number">-0.00015407761532430317</item>
				<item type="number">-4.523203527735924e-08</item>
			</item>
			<item type="list">
				<item type="number">0.00010432314798119044</item>
				<item type="number">-1.887946666968284e-05</item>
				<item type="number">3.7194293871952316e-05</item>
			</item>
			<item type="list">
				<item type="number">0.00010439869770100808</item>
				<item type="number">-1.8456694478082332e-05</item>
				<item type="number">-3.722573299605771e-05</item>
			</item>
		</item>
		<item type="list">
			<item type="list">
				<item type="number">-0.0018237789668947913</item>
				<item type="number">-0.007113069223888617</item>
				<item type="number">-4.3361944751829916e-05</item>
			</item>
			<item type="list">
				<item type="number">0.0007530902478310235</item>
				<item type="number">0.007304546710932532</item>
				<item type="number">4.343649231019898e-05</item>
			</item>
			<item type="list">
				<item type="number">0.0008600532397148477</item>
				<item type="number">-0.00015381184736573607</item>
				<item type="number">-4.7876511019669077e-08</item>
			</item>
			<item type="list">
				<item type="number">0.00010527916564937285</item>
				<item type="number">-1.905133116226908e-05</item>
				<item type="number">3.809762703967276e-05</item>
			</item>
			<item type="list">
				<item type="number">0.00010535631560817078</item>
				<item type="number">-1.861430466804951e-05</item>
				<item type="number">-3.812429812398142e-05</item>
			</item>
		</item>
		<item type="list">
			<item type="list">
				<item type="number">-0.0018398143608968427</item>
				<item type="number">-0.007211082647093919</item>
				<item type="number">-4.3611735794102194e-05</item>
			</item>
			<item type="list">
				<item type="number">0.0007685019843827054</item>
				<item type="number">0.007402644223170964</item>
				<item type="number">4.3684337783049074e-05</item>
			</item>
			<item type="list">
				<item type="number">0.0008585375445491688</item>
				<item type="number">-0.0001535153399881766</item>
				<item type="number">-5.455786841320364e-08</item>
			</item>
			<item type="list">
				<item type="number">0.0001063501046138125</item>
				<item type="number">-1.9249440519373226e-05</item>
				<item type="number">3.910036429725073e-05</item>
			</item>
			<item type="list">
				<item type="number">0.00010642472515151481</item>
				<item type="number">-1.8796790281097237e-05</item>
				<item type="number">-3.9118408475661045e-05</item>
			</item>
		</item>
		<item type="list">
			<item type="list">
				<item type="number">-0.0018588433717026001</item>
				<item type="number">-0.007314780435837547</item>
				<item type="number">-4.448281803782992e-05</item>
			</item>
			<item type="list">
				<item type="number">0.0007871843569049136</item>
				<item type="number">0.007506401352338493</item>
				<item type="number">4.456269097670135e-05</item>
			</item>
			<item type="list">
				<item type="number">0.0008567787215854558</item>
				<item type="number">-0.0001531997714553054</item>
				<item type="number">-6.295546632444704e-08</item>
			</item>
			<item type="list">
				<item type="number">0.00010740522312183192</item>
				<item type="number">-1.9442457846915882e-05</item>
				<item type="number">4.008247057945814e-05</item>
			</item>
			<item type="list">
				<item type="number">0.00010747505796969546</item>
				<item type="number">-1.8978685227741156e-05</item>
				<item type="number">-4.00993881277189e-05</item>
			</item>
		</item>
		<item type="list">
			<item type="list">
				<item type="number">-0.0018798335072867398</item>
				<item type="number">-0.00742324091683092</item>
				<item type="number">-4.514805186102176e-05</item>
			</item>
			<item type="list">
				<item type="number">0.000807810911280111</item>
				<item type="number">0.007614948181721554</item>
				<item type="number">4.5223236610473893e-05</item>
			</item>
			<item type="list">
				<item type="number">0.0008549637147018752</item>
				<item type="number">-0.0001528987203352122</item>
				<item type="number">-5.6050983970843794e-08</item>
			</item>
			<item type="list">
				<item type="number">0.00010848484040972807</item>
				<item type="number">-1.9641691014698208e-05</item>
				<item type="number">4.112255573600361e-05</item>
			</item>
			<item type="list">
				<item type="number">0.00010857404353875215</item>
				<item type="number">-1.916685802882215e-05</item>
				<item type="number">-4.114168947758553e-05</item>
			</item>
		</item>
		<item type="list">
			<item type="list">
				<item type="number">-0.0018998643050540495</item>
				<item type="number">-0.007534899270797427</item>
				<item type="number">-4.570816776931026e-05</item>
			</item>
			<item type="list">
				<item type="number">0.0008274761356891976</item>
				<item type="number">0.00772667322204433</item>
				<item type="number">4.578167999208861e-05</item>
			</item>
			<item type="list">
				<item type="number">0.0008530480552222908</item>
				<item type="number">-0.0001525563740448823</item>
				<item type="number">-5.184787444693985e-08</item>
			</item>
			<item type="list">
				<item type="number">0.00010962798704152291</item>
				<item type="number">-1.985179056123619e-05</item>
				<item type="number">4.220133779707766e-05</item>
			</item>
			<item type="list">
				<item type="number">0.00010971213949764175</item>
				<item type="number">-1.936578705652294e-05</item>
				<item type="number">-4.222300212382651e-05</item>
			</item>
		</item>
		<item type="list">
			<item type="list">
				<item type="number">-0.0019195629987804894</item>
				<item type="number">-0.007651120954497926</item>
				<item type="number">-4.648400133077484e-05</item>
			</item>
			<item type="list">
				<item type="number">0.0008467925670545203</item>
				<item type="number">0.007842960899894415</item>
				<item type="number">4.656022617981725e-05</item>
			</item>
			<item type="list">
				<item type="number">0.0008510592377547595</item>
				<item type="number">-0.000152203680872847</item>
				<item type="number">-5.331924912313609e-08</item>
			</item>
			<item type="list">
				<item type="number">0.00011081235795614804</item>
				<item type="number">-2.0067882746791984e-05</item>
				<item type="number">4.333651921246671e-05</item>
			</item>
			<item type="list">
				<item type="number">0.0001108988287509543</item>
				<item type="number">-1.9568383908462694e-05</item>
				<item type="number">-4.335942479826216e-05</item>
			</item>
		</item>
		<item type="list">
			<item type="list">
				<item type="number">-0.0019413651498697108</item>
				<item type="number">-0.00777134186427492</item>
				<item type="number">-4.70745654814954e-05</item>
			</item>
			<item type="list">
				<item type="number">0.0008681988011507653</item>
				<item type="number">0.007963240716970084</item>
				<item type="number">4.715036075988469e-05</item>
			</item>
			<item type="list">
				<item type="number">0.0008489952690161641</item>
				<item type="number">-0.00015182251840414464</item>
				<item type="number">-5.2024054486669755e-08</item>
			</item>
			<item type="list">
				<item type="number">0.00011204101795867687</item>
				<item type="number">-2.0294858974373525e-05</item>
				<item type="number">4.452134474228529e-05</item>
			</item>
			<item type="list">
				<item type="number">0.00011213005518675466</item>
				<item type="number">-1.978146960022412e-05</item>
				<item type="number">-4.4545116032405805e-05</item>
			</item>
		</item>
		<item type="list">
			<item type="list">
				<item type="number">-0.00196379865070957</item>
				<item type="number">-0.007895905290610952</item>
				<item type="number">-4.7918597902004394e-05</item>
			</item>
			<item type="list">
				<item type="number">0.0008902236109592667</item>
				<item type="number">0.008087876967114896</item>
				<item type="number">4.799447066672373e-05</item>
			</item>
			<item type="list">
				<item type="number">0.0008468532695741155</item>
				<item type="number">-0.00015144110444124088</item>
				<item type="number">-5.177026464785572e-08</item>
			</item>
			<item type="list">
				<item type="number">0.00011331525127107946</item>
				<item type="number">-2.052918402182408e-05</item>
				<item type="number">4.575967942070108e-05</item>
			</item>
			<item type="list">
				<item type="number">0.00011340651683207905</item>
				<item type="number">-2.000138703554348e-05</item>
				<item type="number">-4.5783781853199735e-05</item>
			</item>
		</item>
		<item type="list">
			<item type="list">
				<item type="number">-0.00198824963846775</item>
				<item type="number">-0.008025192468744299</item>
				<item type="number">-4.851720720454584e-05</item>
			</item>
			<item type="list">
				<item type="number">0.0009142526410527973</item>
				<item type="number">0.008217252476905499</item>
				<item type="number">4.8595327560385925e-05</item>
			</item>
			<item type="list">
				<item type="number">0.0008446455975193781</item>
				<item type="number">-0.00015106212347237776</item>
				<item type="number">-6.465201094862561e-08</item>
			</item>
			<item type="list">
				<item type="number">0.00011463148278474975</item>
				<item type="number">-2.0771408419276326e-05</item>
				<item type="number">4.7062837860058065e-05</item>
			</item>
			<item type="list">
				<item type="number">0.00011471991709948668</item>
				<item type="number">-2.0226471046340533e-05</item>
				<item type="number">-4.707630629531244e-05</item>
			</item>
		</item>
		<item type="list">
			<item type="list">
				<item type="number">-0.0020123583284165237</item>
				<item type="number">-0.00815858570295147</item>
				<item type="number">-4.951541932961298e-05</item>
			</item>
			<item type="list">
				<item type="number">0.0009379196682933376</item>
				<item type="number">0.008350736243922914</item>
				<item type="number">4.95929416343775e-05</item>
			</item>
			<item type="list">
				<item type="number">0.0008423485119769735</item>
				<item type="number">-0.00015066188033694143</item>
				<item type="number">-5.9174473657611035e-08</item>
			</item>
			<item type="list">
				<item type="number">0.00011599777394850676</item>
				<item type="number">-2.1027369175463285e-05</item>
				<item type="number">4.841357826721771e-05</item>
			</item>
			<item type="list">
				<item type="number">0.0001160923720188519</item>
				<item type="number">-2.0461288586655e-05</item>
				<item type="number">-4.843192617752871e-05</item>
			</item>
		</item>
		<item type="list">
			<item type="list">
				<item type="number">-0.0020372238790008737</item>
				<item type="number">-0.008296373381312906</item>
				<item type="number">-5.033710148113548e-05</item>
			</item>
			<item type="list">
				<item type="number">0.0009623352510498994</item>
				<item type="number">0.008488604182165432</item>
				<item type="number">5.041485862972452e-05</item>
			</item>
			<item type="list">
				<item type="number">0.0008399626493877637</item>
				<item type="number">-0.00015023810841804857</item>
				<item type="number">-5.912341165899286e-08</item>
			</item>
			<item type="list">
				<item type="number">0.0001174147297260442</item>
				<item type="number">-2.1287686417442747e-05</item>
				<item type="number">4.982540571544451e-05</item>
			</item>
			<item type="list">
				<item type="number">0.0001175112466602019</item>
				<item type="number">-2.0705000810839245e-05</item>
				<item type="number">-4.984403949785459e-05</item>
			</item>
		</item>
		<item type="list">
			<item type="list">
				<item type="number">-0.0020628182901487983</item>
				<item type="number">-0.008438926325542098</item>
				<item type="number">-5.112207145267691e-05</item>
			</item>
			<item type="list">
				<item type="number">0.0009874860864631423</item>
				<item type="number">0.008631222068911626</item>
				<item type="number">5.119405586778762e-05</item>
			</item>
			<item type="list">
				<item type="number">0.0008374819320712755</item>
				<item type="number">-0.00014978747149871097</item>
				<item type="number">-5.127088393819626e-08</item>
			</item>
			<item type="list">
				<item type="number">0.00011887455384058213</item>
				<item type="number">-2.1548678558100386e-05</item>
				<item type="number">5.1297718181458585e-05</item>
			</item>
			<item type="list">
				<item type="number">0.00011897571441953494</item>
				<item type="number">-2.0959597403971856e-05</item>
				<item type="number">-5.1318431813449885e-05</item>
			</item>
		</item>
		<item type="list">
			<item type="list">
				<item type="number">-0.002089327710844068</item>
				<item type="number">-0.008585854681737858</item>
				<item type="number">-5.2001911108678926e-05</item>
			</item>
			<item type="list">
				<item type="number">0.0010135171039035175</item>
				<item type="number">0.008778235848476132</item>
				<item type="number">5.207392318182121e-05</item>
			</item>
			<item type="list">
				<item type="number">0.0008349252188895286</item>
				<item type="number">-0.0001493324565998359</item>
				<item type="number">-5.087724452629441e-08</item>
			</item>
			<item type="list">
				<item type="number">0.00012039100195629744</item>
				<item type="number">-2.1828410317169488e-05</item>
				<item type="number">5.283636697166084e-05</item>
			</item>
			<item type="list">
				<item type="number">0.00012049438790886092</item>
				<item type="number">-2.1220303506234512e-05</item>
				<item type="number">-5.2857501825495226e-05</item>
			</item>
		</item>
		<item type="list">
			<item type="list">
				<item type="number">-0.00211660987626786</item>
				<item type="number">-0.00873742909571998</item>
				<item type="number">-5.30736622112669e-05</item>
			</item>
			<item type="list">
				<item type="number">0.0010403034079887845</item>
				<item type="number">0.00892990621651481</item>
				<item type="number">5.314577042422581e-05</item>
			</item>
			<item type="list">
				<item type="number">0.0008322790329960979</item>
				<item type="number">-0.00014886652974768023</item>
				<item type="number">-5.19729644312878e-08</item>
			</item>
			<item type="list">
				<item type="number">0.00012196038120063134</item>
				<item type="number">-2.211972491063964e-05</item>
				<item type="number">5.444169134480313e-05</item>
			</item>
			<item type="list">
				<item type="number">0.00012206706776963253</item>
				<item type="number">-2.1490866658073048e-05</item>
				<item type="number">-5.4461826637452085e-05</item>
			</item>
		</item>
		<item type="list">
			<item type="list">
				<item type="number">-0.002143208425895836</item>
				<item type="number">-0.008892712890152399</item>
				<item type="number">-5.36614605134768e-05</item>
			</item>
			<item type="list">
				<item type="number">0.0010663920080298192</item>
				<item type="number">0.009085258012363906</item>
				<item type="number">5.3732842102174044e-05</item>
			</item>
			<item type="list">
				<item type="number">0.0008295360681617616</item>
				<item type="number">-0.00014835364779523113</item>
				<item type="number">-5.1943715817235794e-08</item>
			</item>
			<item type="list">
				<item type="number">0.00012358465761062968</item>
				<item type="number">-2.242192617474458e-05</item>
				<item type="number">5.611201513648887e-05</item>
			</item>
			<item type="list">
				<item type="number">0.00012369568293790257</item>
				<item type="number">-2.1769550565895308e-05</item>
				<item type="number">-5.613145297657835e-05</item>
			</item>
		</item>
		<item type="list">
			<item type="list">
				<item type="number">-0.0021738396282098534</item>
				<item type="number">-0.009055118836340421</item>
				<item type="number">-5.489465659003074e-05</item>
			</item>
			<item type="list">
				<item type="number">0.001096492242315859</item>
				<item type="number">0.009247787622229577</item>
				<item type="number">5.4972677943119105e-05</item>
			</item>
			<item type="list">
				<item type="number">0.0008267338399287609</item>
				<item type="number">-0.00014788898872820764</item>
				<item type="number">-5.462426921106776e-08</item>
			</item>
			<item type="list">
				<item type="number">0.00012524956596124536</item>
				<item type="number">-2.2725609791044933e-05</item>
				<item type="number">5.786878850702568e-05</item>
			</item>
			<item type="list">
				<item type="number">0.00012536397557069047</item>
				<item type="number">-2.2054184786649628e-05</item>
				<item type="number">-5.7892185608696626e-05</item>
			</item>
		</item>
		<item type="list">
			<item type="list">
				<item type="number">-0.0022038663386947624</item>
				<item type="number">-0.009220448992545047</item>
				<item type="number">-5.5764304263288125e-05</item>
			</item>
			<item type="list">
				<item type="number">0.001125988273655224</item>
				<item type="number">0.009413194394734346</item>
				<item type="number">5.584307299738993e-05</item>
			</item>
			<item type="list">
				<item type="number">0.0008237877306130818</item>
				<item type="number">-0.0001473399393490174</item>
				<item type="number">-5.9556783114482494e-08</item>
			</item>
			<item type="list">
				<item type="number">0.0001269884704897207</item>
				<item type="number">-2.3049934557001318e-05</item>
				<item type="number">5.9680734895998085e-05</item>
			</item>
			<item type="list">
				<item type="number">0.00012710187447573893</item>
				<item type="number">-2.23555283456402e-05</item>
				<item type="number">-5.969994681554982e-05</item>
			</item>
		</item>
		<item type="list">
			<item type="list">
				<item type="number">-0.002234420393884571</item>
				<item type="number">-0.00939179693416407</item>
				<item type="number">-5.6801222168927454e-05</item>
			</item>
			<item type="list">
				<item type="number">0.001155983744624019</item>
				<item type="number">0.009584659120483056</item>
				<item type="number">5.6869511407903276e-05</item>
			</item>
			<item type="list">
				<item type="number">0.0008208005405222641</item>
				<item type="number">-0.0001468244549167709</item>
				<item type="number">-4.9772540795270444e-08</item>
			</item>
			<item type="list">
				<item type="number">0.0001287564295781619</item>
				<item type="number">-2.337604956256156e-05</item>
				<item type="number">6.159431815805485e-05</item>
			</item>
			<item type="list">
				<item type="number">0.00012887968208731177</item>
				<item type="number">-2.2661675537419076e-05</item>
				<item type="number">-6.161283486248284e-05</item>
			</item>
		</item>
		<item type="list">
			<item type="list">
				<item type="number">-0.002266153882707226</item>
				<item type="number">-0.00956800035453046</item>
				<item type="number">-5.789055542133669e-05</item>
			</item>
			<item type="list">
				<item type="number">0.0011871474650516625</item>
				<item type="number">0.009760959937900871</item>
				<item type="number">5.796351509386514e-05</item>
			</item>
			<item type="list">
				<item type="number">0.0008177043411263649</item>
				<item type="number">-0.00014627473458465062</item>
				<item type="number">-6.174487761033952e-08</item>
			</item>
			<item type="list">
				<item type="number">0.00013058563615864642</item>
				<item type="number">-2.3711392401258866e-05</item>
				<item type="number">6.357323519923682e-05</item>
			</item>
			<item type="list">
				<item type="number">0.00013071645819633836</item>
				<item type="number">-2.297345881280069e-05</item>
				<item type="number">-6.358444997545987e-05</item>
			</item>
		</item>
		<item type="list">
			<item type="list">
				<item type="number">-0.0022995646561560948</item>
				<item type="number">-0.009749286224680723</item>
				<item type="number">-5.90992619852308e-05</item>
			</item>
			<item type="list">
				<item type="number">0.001219975055317701</item>
				<item type="number">0.00994234912788218</item>
				<item type="number">5.917314754041277e-05</item>
			</item>
			<item type="list">
				<item type="number">0.0008145066022481968</item>
				<item type="number">-0.00014569983856708627</item>
				<item type="number">-5.580143808841094e-08</item>
			</item>
			<item type="list">
				<item type="number">0.00013247605530336624</item>
				<item type="number">-2.406228639339602e-05</item>
				<item type="number">6.564860597268623e-05</item>
			</item>
			<item type="list">
				<item type="number">0.00013260693735875993</item>
				<item type="number">-2.3300778274991244e-05</item>
				<item type="number">-6.566669012825273e-05</item>
			</item>
		</item>
		<item type="list">
			<item type="list">
				<item type="number">-0.002333032558104436</item>
				<item type="number">-0.00993609095928908</item>
				<item type="number">-6.013397487905845e-05</item>
			</item>
			<item type="list">
				<item type="number">0.0012528370623152859</item>
				<item type="number">0.010129273716291347</item>
				<item type="number">6.0212113928069356e-05</item>
			</item>
			<item type="list">
				<item type="number">0.0008112256126949965</item>
				<item type="number">-0.00014513073173306614</item>
				<item type="number">-5.409072741390207e-08</item>
			</item>
			<item type="list">
				<item type="number">0.00013441909745497013</item>
				<item type="number">-2.4418267947782108e-05</item>
				<item type="number">6.780976824109158e-05</item>
			</item>
			<item type="list">
				<item type="number">0.00013455078170855275</item>
				<item type="number">-2.363375615356788e-05</item>
				<item type="number">-6.78338165083703e-05</item>
			</item>
		</item>
		<item type="list">
			<item type="list">
				<item type="number">-0.002367481933913569</item>
				<item type="number">-0.010128116295889163</item>
				<item type="number">-6.127773011982871e-05</item>
			</item>
			<item type="list">
				<item type="number">0.0012866756374068477</item>
				<item type="number">0.010321402873121955</item>
				<item type="number">6.135643099953452e-05</item>
			</item>
			<item type="list">
				<item type="number">0.0008078263842253455</item>
				<item type="number">-0.0001445172802494148</item>
				<item type="number">-5.847423208913752e-08</item>
			</item>
			<item type="list">
				<item type="number">0.0001364247866619112</item>
				<item type="number">-2.479156717159012e-05</item>
				<item type="number">7.006736840963893e-05</item>
			</item>
			<item type="list">
				<item type="number">0.0001365550993692795</item>
				<item type="number">-2.3977730291776777e-05</item>
				<item type="number">-7.008759507621523e-05</item>
			</item>
		</item>
		<item type="list">
			<item type="list">
				<item type="number">-0.0024015241361036296</item>
				<item type="number">-0.010324189774693422</item>
				<item type="number">-6.230966800942264e-05</item>
			</item>
			<item type="list">
				<item type="number">0.0013201005771687193</item>
				<item type="number">0.010517559427688193</item>
				<item type="number">6.238485995684157e-05</item>
			</item>
			<item type="list">
				<item type="number">0.0008043104372183979</item>
				<item type="number">-0.0001438621484353273</item>
				<item type="number">-4.701474977635586e-08</item>
			</item>
			<item type="list">
				<item type="number">0.0001384880461692842</item>
				<item type="number">-2.517435656976456e-05</item>
				<item type="number">7.240666611377222e-05</item>
			</item>
			<item type="list">
				<item type="number">0.0001386250690503493</item>
				<item type="number">-2.4333146271920502e-05</item>
				<item type="number">-7.24348433835022e-05</item>
			</item>
		</item>
		<item type="list">
			<item type="list">
				<item type="number">-0.00243810981309355</item>
				<item type="number">-0.010527074306633235</item>
				<item type="number">-6.351697479459409e-05</item>
			</item>
			<item type="list">
				<item type="number">0.0013560377989661624</item>
				<item type="number">0.010720559198906592</item>
				<item type="number">6.359228210790326e-05</item>
			</item>
			<item type="list">
				<item type="number">0.0008007257309768003</item>
				<item type="number">-0.00014322466078053414</item>
				<item type="number">-4.708891527556605e-08</item>
			</item>
			<item type="list">
				<item type="number">0.00014060180543828935</item>
				<item type="number">-2.5564908754992513e-05</item>
				<item type="number">7.48600777494627e-05</item>
			</item>
			<item type="list">
				<item type="number">0.0001407444803446868</item>
				<item type="number">-2.4695316913693503e-05</item>
				<item type="number">-7.488829620199412e-05</item>
			</item>
		</item>
		<item type="list">
			<item type="list">
				<item type="number">-0.002476966334284185</item>
				<item type="number">-0.010737562484797547</item>
				<item type="number">-6.529997910198932e-05</item>
			</item>
			<item type="list">
				<item type="number">0.0013944345800638862</item>
				<item type="number">0.010931158219712682</item>
				<item type="number">6.537431440631996e-05</item>
			</item>
			<item type="list">
				<item type="number">0.0007969176170229727</item>
				<item type="number">-0.0001425764433382794</item>
				<item type="number">-5.649138058147057e-08</item>
			</item>
			<item type="list">
				<item type="number">0.0001427290287905096</item>
				<item type="number">-2.5959312704731294e-05</item>
				<item type="number">7.738869765602636e-05</item>
			</item>
			<item type="list">
				<item type="number">0.00014288512114546084</item>
				<item type="number">-2.5059986283630408e-05</item>
				<item type="number">-7.740654157260025e-05</item>
			</item>
		</item>
		<item type="list">
			<item type="list">
				<item type="number">-0.002515878022438573</item>
				<item type="number">-0.010952066313404002</item>
				<item type="number">-6.619697310405342e-05</item>
			</item>
			<item type="list">
				<item type="number">0.0014327054528105762</item>
				<item type="number">0.011145765504021493</item>
				<item type="number">6.627118674781611e-05</item>
			</item>
			<item type="list">
				<item type="number">0.0007931150643063652</item>
				<item type="number">-0.00014189351916521752</item>
				<item type="number">-4.4031745466700524e-08</item>
			</item>
			<item type="list">
				<item type="number">0.00014495183062944504</item>
				<item type="number">-2.63669427928201e-05</item>
				<item type="number">8.004447588430764e-05</item>
			</item>
			<item type="list">
				<item type="number">0.00014510567619829885</item>
				<item type="number">-2.543872288066989e-05</item>
				<item type="number">-8.007465780952657e-05</item>
			</item>
		</item>
		<item type="list">
			<item type="list">
				<item type="number">-0.0025539778976665204</item>
				<item type="number">-0.011170482623799646</item>
				<item type="number">-6.752006659500992e-05</item>
			</item>
			<item type="list">
				<item type="number">0.0014698520606078239</item>
				<item type="number">0.011364339339152365</item>
				<item type="number">6.759598059544305e-05</item>
			</item>
			<item type="list">
				<item type="number">0.0007893843006034075</item>
				<item type="number">-0.00014121201921826518</item>
				<item type="number">-4.9122265581104826e-08</item>
			</item>
			<item type="list">
				<item type="number">0.00014729067421349315</item>
				<item type="number">-2.680223292881888e-05</item>
				<item type="number">8.289021350232289e-05</item>
			</item>
			<item type="list">
				<item type="number">0.00014745085996278624</item>
				<item type="number">-2.5842458418958658e-05</item>
				<item type="number">-8.291700529099809e-05</item>
			</item>
		</item>
		<item type="list">
			<item type="list">
				<item type="number">-0.0025973970338967244</item>
				<item type="number">-0.011402528563655085</item>
				<item type="number">-6.907244850495632e-05</item>
			</item>
			<item type="list">
				<item type="number">0.0015127663514580428</item>
				<item type="number">0.011596503897494646</item>
				<item type="number">6.914910517342593e-05</item>
			</item>
			<item type="list">
				<item type="number">0.0007852801424571219</item>
				<item type="number">-0.00014050957186130254</item>
				<item type="number">-4.688804233951234e-08</item>
			</item>
			<item type="list">
				<item type="number">0.0001495945691572236</item>
				<item type="number">-2.7228651745521698e-05</item>
				<item type="number">8.575777504768638e-05</item>
			</item>
			<item type="list">
				<item type="number">0.00014975596476965344</item>
				<item type="number">-2.6237103890814083e-05</item>
				<item type="number">-8.578754361988179e-05</item>
			</item>
		</item>
		<item type="list">
			<item type="list">
				<item type="number">-0.002639312271463204</item>
				<item type="number">-0.011634369168704322</item>
				<item type="number">-6.994424270111208e-05</item>
			</item>
			<item type="list">
				<item type="number">0.0015539431026684958</item>
				<item type="number">0.011828470342430137</item>
				<item type="number">7.00183654528276e-05</item>
			</item>
			<item type="list">
				<item type="number">0.0007811637701605106</item>
				<item type="number">-0.00013976763908134986</item>
				<item type="number">-3.694627925349618e-08</item>
			</item>
			<item type="list">
				<item type="number">0.00015202165660185078</item>
				<item type="number">-2.7681570890880483e-05</item>
				<item type="number">8.879052514659569e-05</item>
			</item>
			<item type="list">
				<item type="number">0.00015218373677134905</item>
				<item type="number">-2.6651961232690245e-05</item>
				<item type="number">-8.882770156992482e-05</item>
			</item>
		</item>
		<item type="list">
			<item type="list">
				<item type="number">-0.0026820152305936412</item>
				<item type="number">-0.011872931284484333</item>
				<item type="number">-7.171652681518527e-05</item>
			</item>
			<item type="list">
				<item type="number">0.0015958941331595722</item>
				<item type="number">0.01206716224063202</item>
				<item type="number">7.178765121026712e-05</item>
			</item>
			<item type="list">
				<item type="number">0.0007769803212791858</item>
				<item type="number">-0.00013902554321236336</item>
				<item type="number">-4.345683728496909e-08</item>
			</item>
			<item type="list">
				<item type="number">0.00015447859921159367</item>
				<item type="number">-2.8135720622112707e-05</item>
				<item type="number">9.196886373542213e-05</item>
			</item>
			<item type="list">
				<item type="number">0.00015466215207638354</item>
				<item type="number">-2.7069689429488675e-05</item>
				<item type="number">-9.19965313271188e-05</item>
			</item>
		</item>
		<item type="list">
			<item type="list">
				<item type="number">-0.0027257715068147647</item>
				<item type="number">-0.012117295232879383</item>
				<item type="number">-7.323972613811049e-05</item>
			</item>
			<item type="list">
				<item type="number">0.0016388832455425438</item>
				<item type="number">0.012311671704363798</item>
				<item type="number">7.330824055874114e-05</item>
			</item>
			<item type="list">
				<item type="number">0.000772680482351657</item>
				<item type="number">-0.00013827091859522537</item>
				<item type="number">-3.815789930642366e-08</item>
			</item>
			<item type="list">
				<item type="number">0.00015700999075867855</item>
				<item type="number">-2.8603967538275773e-05</item>
				<item type="number">9.528870163958226e-05</item>
			</item>
			<item type="list">
				<item type="number">0.0001571977970738337</item>
				<item type="number">-2.750159155488562e-05</item>
				<item type="number">-9.531905817927463e-05</item>
			</item>
		</item>
		<item type="list">
			<item type="list">
				<item type="number">-0.002771367443135323</item>
				<item type="number">-0.012368468766470736</item>
				<item type="number">-7.47390384610948e-05</item>
			</item>
			<item type="list">
				<item type="number">0.001683681158683938</item>
				<item type="number">0.012562987440224039</item>
				<item type="number">7.481068933765465e-05</item>
			</item>
			<item type="list">
				<item type="number">0.0007683030419719643</item>
				<item type="number">-0.0001374876935684423</item>
				<item type="number">-3.9425413595541976e-08</item>
			</item>
			<item type="list">
				<item type="number">0.0001595978161173446</item>
				<item type="number">-2.908931211249661e-05</item>
				<item type="number">9.875949114443371e-05</item>
			</item>
			<item type="list">
				<item type="number">0.00015978541757295965</item>
				<item type="number">-2.7941675132379712e-05</item>
				<item type="number">-9.8791716576021e-05</item>
			</item>
		</item>
		<item type="list">
			<item type="list">
				<item type="number">-0.002816873758438491</item>
				<item type="number">-0.012624654509481768</item>
				<item type="number">-7.622869727501449e-05</item>
			</item>
			<item type="list">
				<item type="number">0.0017283843341098957</item>
				<item type="number">0.012819304716110253</item>
				<item type="number">7.630145759466478e-05</item>
			</item>
			<item type="list">
				<item type="number">0.0007637784128274694</item>
				<item type="number">-0.00013666095238386617</item>
				<item type="number">-3.715046488322728e-08</item>
			</item>
			<item type="list">
				<item type="number">0.00016225568290117537</item>
				<item type="number">-2.9586819935380118e-05</item>
				<item type="number">0.0001023709249448053</item>
			</item>
			<item type="list">
				<item type="number">0.00016245534211905104</item>
				<item type="number">-2.840243559425087e-05</item>
				<item type="number">-0.00010240653480596344</item>
			</item>
		</item>
		<item type="list">
			<item type="list">
				<item type="number">-0.002865434592468861</item>
				<item type="number">-0.012888999580999283</item>
				<item type="number">-7.786517354522946e-05</item>
			</item>
			<item type="list">
				<item type="number">0.0017761140905898111</item>
				<item type="number">0.013083805152217062</item>
				<item type="number">7.793669873799443e-05</item>
			</item>
			<item type="list">
				<item type="number">0.0007592077556993257</item>
				<item type="number">-0.00013585959685787313</item>
				<item type="number">-4.33103135204596e-08</item>
			</item>
			<item type="list">
				<item type="number">0.00016495106052371905</item>
				<item type="number">-3.0089411265160293e-05</item>
				<item type="number">0.00010617295794893381</item>
			</item>
			<item type="list">
				<item type="number">0.0001651617004223248</item>
				<item type="number">-2.8856561369425008e-05</item>
				<item type="number">-0.00010620117284878011</item>
			</item>
		</item>
		<item type="list">
			<item type="list">
				<item type="number">-0.002913850481481846</item>
				<item type="number">-0.013159674580058008</item>
				<item type="number">-7.937830344548763e-05</item>
			</item>
			<item type="list">
				<item type="number">0.0018236821562820761</item>
				<item type="number">0.013354634138065763</item>
				<item type="number">7.945059482582046e-05</item>
			</item>
			<item type="list">
				<item type="number">0.0007544965188967366</item>
				<item type="number">-0.00013502409204571347</item>
				<item type="number">-4.4757941641160584e-08</item>
			</item>
			<item type="list">
				<item type="number">0.00016772508495901438</item>
				<item type="number">-3.0605403958145474e-05</item>
				<item type="number">0.00011013099918685507</item>
			</item>
			<item type="list">
				<item type="number">0.00016794672406522513</item>
				<item type="number">-2.9330061482331903e-05</item>
				<item type="number">-0.0001101585325191797</item>
			</item>
		</item>
		<item type="list">
			<item type="list">
				<item type="number">-0.0029642230902460266</item>
				<item type="number">-0.013437229266349274</item>
				<item type="number">-8.120973806976584e-05</item>
			</item>
			<item type="list">
				<item type="number">0.0018731872365874646</item>
				<item type="number">0.013632340036273165</item>
				<item type="number">8.128058649869296e-05</item>
			</item>
			<item type="list">
				<item type="number">0.0007497006540733311</item>
				<item type="number">-0.00013417405705378615</item>
				<item type="number">-4.033037677865728e-08</item>
			</item>
			<item type="list">
				<item type="number">0.00017055740911201851</item>
				<item type="number">-3.1130584818916345e-05</item>
				<item type="number">0.00011426648476309374</item>
			</item>
			<item type="list">
				<item type="number">0.0001707777540298436</item>
				<item type="number">-2.980612178674493e-05</item>
				<item type="number">-0.00011429700282712667</item>
			</item>
		</item>
		<item type="list">
			<item type="list">
				<item type="number">-0.0030153947700803014</item>
				<item type="number">-0.013719994393574892</item>
				<item type="number">-8.274998385050919e-05</item>
			</item>
			<item type="list">
				<item type="number">0.0019231749706520294</item>
				<item type="number">0.01391532274902151</item>
				<item type="number">8.282009121766703e-05</item>
			</item>
			<item type="list">
				<item type="number">0.0007450245201618444</item>
				<item type="number">-0.00013334272181460797</item>
				<item type="number">-3.594640853659572e-08</item>
			</item>
			<item type="list">
				<item type="number">0.00017348276382644397</item>
				<item type="number">-3.167912449928633e-05</item>
				<item type="number">0.00011866558959047773</item>
			</item>
			<item type="list">
				<item type="number">0.00017371253102077582</item>
				<item type="number">-3.0306506592932528e-05</item>
				<item type="number">-0.00011869975053625452</item>
			</item>
		</item>
		<item type="list">
			<item type="list">
				<item type="number">-0.0030677783358141757</item>
				<item type="number">-0.014012751238307215</item>
				<item type="number">-8.44632032082592e-05</item>
			</item>
			<item type="list">
				<item type="number">0.0019749490023895475</item>
				<item type="number">0.01420818730341867</item>
				<item type="number">8.453167222632997e-05</item>
			</item>
			<item type="list">
				<item type="number">0.0007398275868764558</item>
				<item type="number">-0.00013242251946049777</item>
				<item type="number">-2.8224908716475732e-08</item>
			</item>
			<item type="list">
				<item type="number">0.00017638318372180704</item>
				<item type="number">-3.2212692522071185e-05</item>
				<item type="number">0.00012312721944224462</item>
			</item>
			<item type="list">
				<item type="number">0.00017661855118187265</item>
				<item type="number">-3.0800850568306654e-05</item>
				<item type="number">-0.00012316746361861993</item>
			</item>
		</item>
		<item type="list">
			<item type="list">
				<item type="number">-0.0031217616391840076</item>
				<item type="number">-0.01431015118964061</item>
				<item type="number">-8.631052084645133e-05</item>
			</item>
			<item type="list">
				<item type="number">0.002027740617441582</item>
				<item type="number">0.014505807839270154</item>
				<item type="number">8.639545598933681e-05</item>
			</item>
			<item type="list">
				<item type="number">0.0007349448878147774</item>
				<item type="number">-0.00013155301513619508</item>
				<item type="number">-5.99859991245832e-08</item>
			</item>
			<item type="list">
				<item type="number">0.00017941970279821535</item>
				<item type="number">-3.2795389553958854e-05</item>
				<item type="number">0.00012794344864790736</item>
			</item>
			<item type="list">
				<item type="number">0.00017965642451350124</item>
				<item type="number">-3.130824033034884e-05</item>
				<item type="number">-0.00012796839780999104</item>
			</item>
		</item>
		<item type="list">
			<item type="list">
				<item type="number">-0.003175504163099564</item>
				<item type="number">-0.014615299576502453</item>
				<item type="number">-8.822596950818915e-05</item>
			</item>
			<item type="list">
				<item type="number">0.0020805398724673694</item>
				<item type="number">0.014811101624116734</item>
				<item type="number">8.831297431125257e-05</item>
			</item>
			<item type="list">
				<item type="number">0.0007297746842330019</item>
				<item type="number">-0.0001306094888581684</item>
				<item type="number">-5.5818281842866496e-08</item>
			</item>
			<item type="list">
				<item type="number">0.00018246846652512891</item>
				<item type="number">-3.3367583610873415e-05</item>
				<item type="number">0.0001328972478972759</item>
			</item>
			<item type="list">
				<item type="number">0.00018272114646542855</item>
				<item type="number">-3.1824976029631485e-05</item>
				<item type="number">-0.00013292843442357986</item>
			</item>
		</item>
		<item type="list">
			<item type="list">
				<item type="number">-0.003233124071676871</item>
				<item type="number">-0.014929547184764823</item>
				<item type="number">-8.991967826383494e-05</item>
			</item>
			<item type="list">
				<item type="number">0.0021371826492076022</item>
				<item type="number">0.015125538094442672</item>
				<item type="number">9.00044461791864e-05</item>
			</item>
			<item type="list">
				<item type="number">0.0007245664492326502</item>
				<item type="number">-0.00012969691653407197</item>
				<item type="number">-5.34538129659551e-08</item>
			</item>
			<item type="list">
				<item type="number">0.00018555746675801948</item>
				<item type="number">-3.3948125096420453e-05</item>
				<item type="number">0.00013812054846326286</item>
			</item>
			<item type="list">
				<item type="number">0.00018581749469237776</item>
				<item type="number">-3.234586221755142e-05</item>
				<item type="number">-0.00013815186261033097</item>
			</item>
		</item>
		<item type="list">
			<item type="list">
				<item type="number">-0.0032915266209115035</item>
				<item type="number">-0.015250715703312356</item>
				<item type="number">-9.203952112815577e-05</item>
			</item>
			<item type="list">
				<item type="number">0.002194584499074759</item>
				<item type="number">0.015446898721036339</item>
				<item type="number">9.212210480356511e-05</item>
			</item>
			<item type="list">
				<item type="number">0.0007192646895320618</item>
				<item type="number">-0.0001287674827582348</item>
				<item type="number">-4.555903936315671e-08</item>
			</item>
			<item type="list">
				<item type="number">0.00018870305901981104</item>
				<item type="number">-3.454163091954982e-05</item>
				<item type="number">0.0001435759384192001</item>
			</item>
			<item type="list">
				<item type="number">0.00018897437127609327</item>
				<item type="number">-3.287389980187259e-05</item>
				<item type="number">-0.00014361296308051385</item>
			</item>
		</item>
		<item type="list">
			<item type="list">
				<item type="number">-0.00334966106260647</item>
				<item type="number">-0.015579561814768429</item>
				<item type="number">-9.387073486801634e-05</item>
			</item>
			<item type="list">
				<item type="number">0.0022517181597660803</item>
				<item type="number">0.01577589361875609</item>
				<item type="number">9.395425009903705e-05</item>
			</item>
			<item type="list">
				<item type="number">0.0007138726787604956</item>
				<item type="number">-0.00012777796466780715</item>
				<item type="number">-5.657288418580264e-08</item>
			</item>
			<item type="list">
				<item type="number">0.0001918967707271996</item>
				<item type="number">-3.514514977402891e-05</item>
				<item type="number">0.00014929863039636555</item>
			</item>
			<item type="list">
				<item type="number">0.0001921734575667833</item>
				<item type="number">-3.340868700225427e-05</item>
				<item type="number">-0.00014932557266960129</item>
			</item>
		</item>
		<item type="list">
			<item type="list">
				<item type="number">-0.003410216052038891</item>
				<item type="number">-0.015916122753162776</item>
				<item type="number">-9.593631163504314e-05</item>
			</item>
			<item type="list">
				<item type="number">0.0023112324724858693</item>
				<item type="number">0.016112637240943414</item>
				<item type="number">9.602016932223232e-05</item>
			</item>
			<item type="list">
				<item type="number">0.0007084365462665097</item>
				<item type="number">-0.000126802385645146</item>
				<item type="number">-5.299617432408429e-08</item>
			</item>
			<item type="list">
				<item type="number">0.00019512837752265252</item>
				<item type="number">-3.5758778697294273e-05</item>
				<item type="number">0.00015528896663171945</item>
			</item>
			<item type="list">
				<item type="number">0.0001954186557827566</item>
				<item type="number">-3.395332179035313e-05</item>
				<item type="number">-0.00015531982810812226</item>
			</item>
		</item>
		<item type="list">
			<item type="list">
				<item type="number">-0.0034739377364200203</item>
				<item type="number">-0.01626166941392786</item>
				<item type="number">-9.805020674890054e-05</item>
			</item>
			<item type="list">
				<item type="number">0.0023738852440555723</item>
				<item type="number">0.016458395077658155</item>
				<item type="number">9.813927383843059e-05</item>
			</item>
			<item type="list">
				<item type="number">0.0007029731271666215</item>
				<item type="number">-0.00012586125913977467</item>
				<item type="number">-6.008126847478097e-08</item>
			</item>
			<item type="list">
				<item type="number">0.000198389886569527</item>
				<item type="number">-3.6371017156297075e-05</item>
				<item type="number">0.00016159695865725215</item>
			</item>
			<item type="list">
				<item type="number">0.00019868949051467661</item>
				<item type="number">-3.449339508572077e-05</item>
				<item type="number">-0.0001616259445200042</item>
			</item>
		</item>
		<item type="list">
			<item type="list">
				<item type="number">-0.003537315816246127</item>
				<item type="number">-0.016614896088718595</item>
				<item type="number">-9.998065907262514e-05</item>
			</item>
			<item type="list">
				<item type="number">0.002436169579502047</item>
				<item type="number">0.016811820112086987</item>
				<item type="number">0.00010006413922465978</item>
			</item>
			<item type="list">
				<item type="number">0.0006974353545057587</item>
				<item type="number">-0.0001248740891984641</item>
				<item type="number">-4.639685680514114e-08</item>
			</item>
			<item type="list">
				<item type="number">0.00020169978685374818</item>
				<item type="number">-3.7002224593550635e-05</item>
				<item type="number">0.00016819329394081518</item>
			</item>
			<item type="list">
				<item type="number">0.00020201111002995112</item>
				<item type="number">-3.504770619187859e-05</item>
				<item type="number">-0.00016823037721576414</item>
			</item>
		</item>
		<item type="list">
			<item type="list">
				<item type="number">-0.003602497857733379</item>
				<item type="number">-0.016976359708547988</item>
				<item type="number">-0.00010214492470218606</item>
			</item>
			<item type="list">
				<item type="number">0.0025002428574443657</item>
				<item type="number">0.01717348172456967</item>
				<item type="number">0.0001022285122757023</item>
			</item>
			<item type="list">
				<item type="number">0.0006918615303679702</item>
				<item type="number">-0.00012388219923529763</item>
				<item type="number">-4.6138220801472895e-08</item>
			</item>
			<item type="list">
				<item type="number">0.00020503451849830583</item>
				<item type="number">-3.763743113915076e-05</item>
				<item type="number">0.00017512543579619756</item>
			</item>
			<item type="list">
				<item type="number">0.0002053589601154772</item>
				<item type="number">-3.5602388319304984e-05</item>
				<item type="number">-0.00017516288518479634</item>
			</item>
		</item>
		<item type="list">
			<item type="list">
				<item type="number">-0.0036673982767376607</item>
				<item type="number">-0.017345264569837905</item>
				<item type="number">-0.0001044706784708371</item>
			</item>
			<item type="list">
				<item type="number">0.0025640294900116734</item>
				<item type="number">0.01754256862809054</item>
				<item type="number">0.00010455773180773662</item>
			</item>
			<item type="list">
				<item type="number">0.0006862373021888471</item>
				<item type="number">-0.00012286735194374466</item>
				<item type="number">-5.115761607859945e-08</item>
			</item>
			<item type="list">
				<item type="number">0.00020839577972447986</item>
				<item type="number">-3.827819801490243e-05</item>
				<item type="number">0.00018239753290545836</item>
			</item>
			<item type="list">
				<item type="number">0.000208735704151256</item>
				<item type="number">-3.615851322050282e-05</item>
				<item type="number">-0.00018243342869351763</item>
			</item>
		</item>
		<item type="list">
			<item type="list">
				<item type="number">-0.003736050085559895</item>
				<item type="number">-0.017723937904704855</item>
				<item type="number">-0.00010660813751327755</item>
			</item>
			<item type="list">
				<item type="number">0.002631525321048648</item>
				<item type="number">0.01792143954913069</item>
				<item type="number">0.00010669200963986404</item>
			</item>
			<item type="list">
				<item type="number">0.0006806234633649137</item>
				<item type="number">-0.00012185546277844589</item>
				<item type="number">-5.199251982746009e-08</item>
			</item>
			<item type="list">
				<item type="number">0.00021177539045589376</item>
				<item type="number">-3.892611447480798e-05</item>
				<item type="number">0.00019005213906068453</item>
			</item>
			<item type="list">
				<item type="number">0.0002121259027535892</item>
				<item type="number">-3.672006847082011e-05</item>
				<item type="number">-0.00019008401862703744</item>
			</item>
		</item>
		<item type="list">
			<item type="list">
				<item type="number">-0.003807723259754186</item>
				<item type="number">-0.018112307596286608</item>
				<item type="number">-0.00010920742692382958</item>
			</item>
			<item type="list">
				<item type="number">0.002702000147152331</item>
				<item type="number">0.01831005400030788</item>
				<item type="number">0.00010929108619544475</item>
			</item>
			<item type="list">
				<item type="number">0.0006750113474987753</item>
				<item type="number">-0.00012088530710724833</item>
				<item type="number">-3.975372331957569e-08</item>
			</item>
			<item type="list">
				<item type="number">0.00021517239252581284</item>
				<item type="number">-3.957861439551097e-05</item>
				<item type="number">0.00019808174057096153</item>
			</item>
			<item type="list">
				<item type="number">0.0002155393833676031</item>
				<item type="number">-3.7282481887344955e-05</item>
				<item type="number">-0.00019812564618430152</item>
			</item>
		</item>
		<item type="list">
			<item type="list">
				<item type="number">-0.0038772161737695866</item>
				<item type="number">-0.018507291859753586</item>
				<item type="number">-0.00011147791228444966</item>
			</item>
			<item type="list">
				<item type="number">0.002770301220726981</item>
				<item type="number">0.018705222732225184</item>
				<item type="number">0.00011156161305256082</item>
			</item>
			<item type="list">
				<item type="number">0.0006693876398447134</item>
				<item type="number">-0.00011985644208807893</item>
				<item type="number">-4.5374541743018476e-08</item>
			</item>
			<item type="list">
				<item type="number">0.00021857284268450675</item>
				<item type="number">-4.0234768568439876e-05</item>
				<item type="number">0.00020652800316481171</item>
			</item>
			<item type="list">
				<item type="number">0.00021895446212300132</item>
				<item type="number">-3.783965690935071e-05</item>
				<item type="number">-0.00020656632938066355</item>
			</item>
		</item>
		<item type="list">
			<item type="list">
				<item type="number">-0.003950628079491705</item>
				<item type="number">-0.018913235033927733</item>
				<item type="number">-0.00011386511180765017</item>
			</item>
			<item type="list">
				<item type="number">0.002842475075779514</item>
				<item type="number">0.01911138439842368</item>
				<item type="number">0.00011395157847151512</item>
			</item>
			<item type="list">
				<item type="number">0.0006638147359846508</item>
				<item type="number">-0.00011886733551764047</item>
				<item type="number">-6.655757576825053e-08</item>
			</item>
			<item type="list">
				<item type="number">0.00022196748671637196</item>
				<item type="number">-4.0892451148079595e-05</item>
				<item type="number">0.00021542232044661756</item>
			</item>
			<item type="list">
				<item type="number">0.00022237078210721048</item>
				<item type="number">-3.838957805321772e-05</item>
				<item type="number">-0.00021544222954282877</item>
			</item>
		</item>
		<item type="list">
			<item type="list">
				<item type="number">-0.004027114143108758</item>
				<item type="number">-0.01932935858112508</item>
				<item type="number">-0.00011646677143554096</item>
			</item>
			<item type="list">
				<item type="number">0.0029176966236795104</item>
				<item type="number">0.019527757633244262</item>
				<item type="number">0.00011655794005359032</item>
			</item>
			<item type="list">
				<item type="number">0.0006582989904817323</item>
				<item type="number">-0.00011791196433232449</item>
				<item type="number">-6.298309486117387e-08</item>
			</item>
			<item type="list">
				<item type="number">0.0002253492685541314</item>
				<item type="number">-4.154828861046878e-05</item>
				<item type="number">0.00022478548297534152</item>
			</item>
			<item type="list">
				<item type="number">0.00022576925264550718</item>
				<item type="number">-3.893880022707517e-05</item>
				<item type="number">-0.0002248136684483726</item>
			</item>
		</item>
		<item type="list">
			<item type="list">
				<item type="number">-0.004101765569518417</item>
				<item type="number">-0.019752087509146702</item>
				<item type="number">-0.00011897040481446627</item>
			</item>
			<item type="list">
				<item type="number">0.002991070089726621</item>
				<item type="number">0.019950700544403698</item>
				<item type="number">0.00011905148361781396</item>
			</item>
			<item type="list">
				<item type="number">0.00065280698366171</item>
				<item type="number">-0.00011692234145469346</item>
				<item type="number">-3.50094367660763e-08</item>
			</item>
			<item type="list">
				<item type="number">0.00022872225590885912</item>
				<item type="number">-4.220586784287643e-05</item>
				<item type="number">0.00023459714777365395</item>
			</item>
			<item type="list">
				<item type="number">0.00022916625900510455</item>
				<item type="number">-3.9484831541678e-05</item>
				<item type="number">-0.00023464321718009935</item>
			</item>
		</item>
		<item type="list">
			<item type="list">
				<item type="number">-0.004180362749936183</item>
				<item type="number">-0.020186751312428735</item>
				<item type="number">-0.00012143265956151081</item>
			</item>
			<item type="list">
				<item type="number">0.0030683513421604167</item>
				<item type="number">0.020385600279992495</item>
				<item type="number">0.00012151897790644137</item>
			</item>
			<item type="list">
				<item type="number">0.0006474148824289543</item>
				<item type="number">-0.00011595991901334309</item>
				<item type="number">-5.3975044178181294e-08</item>
			</item>
			<item type="list">
				<item type="number">0.00023207005716386207</item>
				<item type="number">-4.286669490033275e-05</item>
				<item type="number">0.00024498166025680183</item>
			</item>
			<item type="list">
				<item type="number">0.00023252647430566266</item>
				<item type="number">-4.002235380882148e-05</item>
				<item type="number">-0.0002450140035619459</item>
			</item>
		</item>
		<item type="list">
			<item type="list">
				<item type="number">-0.0042615325694860765</item>
				<item type="number">-0.020630831318637743</item>
				<item type="number">-0.0001241845527281803</item>
			</item>
			<item type="list">
				<item type="number">0.0031481710810840197</item>
				<item type="number">0.02082993401027974</item>
				<item type="number">0.0001242711866724916</item>
			</item>
			<item type="list">
				<item type="number">0.0006421800260062964</item>
				<item type="number">-0.00011504077454870493</item>
				<item type="number">-4.441235630355986e-08</item>
			</item>
			<item type="list">
				<item type="number">0.00023535041490602973</item>
				<item type="number">-4.351414941668693e-05</item>
				<item type="number">0.0002559029328918852</item>
			</item>
			<item type="list">
				<item type="number">0.00023583104212290853</item>
				<item type="number">-4.0547767121023595e-05</item>
				<item type="number">-0.00025594515449468575</item>
			</item>
		</item>
		<item type="list">
			<item type="list">
				<item type="number">-0.004342831350938758</item>
				<item type="number">-0.021084280027617842</item>
				<item type="number">-0.00012684675773738001</item>
			</item>
			<item type="list">
				<item type="number">0.0032281028567673407</item>
				<item type="number">0.02128361787110971</item>
				<item type="number">0.00012693428502137127</item>
			</item>
			<item type="list">
				<item type="number">0.000637011982438174</item>
				<item type="number">-0.00011410080769833692</item>
				<item type="number">-5.9103911576993986e-08</item>
			</item>
			<item type="list">
				<item type="number">0.00023860909641239446</item>
				<item type="number">-4.4171410698894524e-05</item>
				<item type="number">0.0002674085247375568</item>
			</item>
			<item type="list">
				<item type="number">0.00023910740906585534</item>
				<item type="number">-4.106562421024525e-05</item>
				<item type="number">-0.00026743694803262074</item>
			</item>
		</item>
		<item type="list">
			<item type="list">
				<item type="number">-0.004427139536175068</item>
				<item type="number">-0.02154911682149368</item>
				<item type="number">-0.00012959436545873125</item>
			</item>
			<item type="list">
				<item type="number">0.0033110123258740143</item>
				<item type="number">0.021748713583920897</item>
				<item type="number">0.00012968312635593717</item>
			</item>
			<item type="list">
				<item type="number">0.0006320723420921916</item>
				<item type="number">-0.00011324372544714597</item>
				<item type="number">-6.115276569455372e-08</item>
			</item>
			<item type="list">
				<item type="number">0.0002417634431347081</item>
				<item type="number">-4.479825891592188e-05</item>
				<item type="number">0.0002795505139057314</item>
			</item>
			<item type="list">
				<item type="number">0.00024229141948056444</item>
				<item type="number">-4.155477759928153e-05</item>
				<item type="number">-0.0002795781220674312</item>
			</item>
		</item>
		<item type="list">
			<item type="list">
				<item type="number">-0.0045124923100460625</item>
				<item type="number">-0.022024391557307725</item>
				<item type="number">-0.00013270570106578696</item>
			</item>
			<item type="list">
				<item type="number">0.003395162840488238</item>
				<item type="number">0.022224204009295458</item>
				<item type="number">0.00013277849360715744</item>
			</item>
			<item type="list">
				<item type="number">0.0006271469084993505</item>
				<item type="number">-0.00011237090747674393</item>
				<item type="number">-3.9803533803603586e-08</item>
			</item>
			<item type="list">
				<item type="number">0.000244809280913624</item>
				<item type="number">-4.541528707476227e-05</item>
				<item type="number">0.0002922993864837063</item>
			</item>
			<item type="list">
				<item type="number">0.00024537328965017197</item>
				<item type="number">-4.202625131162094e-05</item>
				<item type="number">-0.0002923323756405483</item>
			</item>
		</item>
		<item type="list">
			<item type="list">
				<item type="number">-0.004600215953967208</item>
				<item type="number">-0.022507011700145404</item>
				<item type="number">-0.00013541201474128855</item>
			</item>
			<item type="list">
				<item type="number">0.003481214929432781</item>
				<item type="number">0.022707126504533753</item>
				<item type="number">0.00013549665376975936</item>
			</item>
			<item type="list">
				<item type="number">0.000622708922447331</item>
				<item type="number">-0.0001115732656178559</item>
				<item type="number">-4.1109364890178706e-08</item>
			</item>
			<item type="list">
				<item type="number">0.0002478586321091468</item>
				<item type="number">-4.604585710172454e-05</item>
				<item type="number">0.0003058297925851607</item>
			</item>
			<item type="list">
				<item type="number">0.0002484334561640506</item>
				<item type="number">-4.249567898535898e-05</item>
				<item type="number">-0.00030587332231307707</item>
			</item>
		</item>
		<item type="list">
			<item type="list">
				<item type="number">-0.004689634058991212</item>
				<item type="number">-0.023003366740959506</item>
				<item type="number">-0.00013848796704645134</item>
			</item>
			<item type="list">
				<item type="number">0.0035691453583359583</item>
				<item type="number">0.023203733188837627</item>
				<item type="number">0.00013857332346220251</item>
			</item>
			<item type="list">
				<item type="number">0.0006184490531359791</item>
				<item type="number">-0.00011080935521534976</item>
				<item type="number">-5.287096907022215e-08</item>
			</item>
			<item type="list">
				<item type="number">0.00025071816005080576</item>
				<item type="number">-4.6638334222201885e-05</item>
				<item type="number">0.0003200951310347176</item>
			</item>
			<item type="list">
				<item type="number">0.00025132148529528436</item>
				<item type="number">-4.291875395246979e-05</item>
				<item type="number">-0.0003201276164283691</item>
			</item>
		</item>
		<item type="list">
			<item type="list">
				<item type="number">-0.004781002631607525</item>
				<item type="number">-0.02350994515286918</item>
				<item type="number">-0.00014137184188502914</item>
			</item>
			<item type="list">
				<item type="number">0.003658987995814253</item>
				<item type="number">0.023710617369772757</item>
				<item type="number">0.000141452813799798</item>
			</item>
			<item type="list">
				<item type="number">0.0006144940634882763</item>
				<item type="number">-0.00011013907796257292</item>
				<item type="number">-5.197613759325725e-08</item>
			</item>
			<item type="list">
				<item type="number">0.0002534413728440692</item>
				<item type="number">-4.721200033797366e-05</item>
				<item type="number">0.0003351495987808125</item>
			</item>
			<item type="list">
				<item type="number">0.0002540791881225704</item>
				<item type="number">-4.332113399587794e-05</item>
				<item type="number">-0.0003351785946439952</item>
			</item>
		</item>
		<item type="list">
			<item type="list">
				<item type="number">-0.0048740008681296375</item>
				<item type="number">-0.024028178700101464</item>
				<item type="number">-0.00014438021784283803</item>
			</item>
			<item type="list">
				<item type="number">0.003750606823916497</item>
				<item type="number">0.02422907892757989</item>
				<item type="number">0.0001444547339580541</item>
			</item>
			<item type="list">
				<item type="number">0.0006107556076362278</item>
				<item type="number">-0.00010945562446588493</item>
				<item type="number">-5.503709660536051e-08</item>
			</item>
			<item type="list">
				<item type="number">0.00025597945421439026</item>
				<item type="number">-4.7761569242560064e-05</item>
				<item type="number">0.0003510110408473989</item>
			</item>
			<item type="list">
				<item type="number">0.00025665899281270726</item>
				<item type="number">-4.368303265503888e-05</item>
				<item type="number">-0.00035103051984194396</item>
			</item>
		</item>
		<item type="list">
			<item type="list">
				<item type="number">-0.004968246880985813</item>
				<item type="number">-0.02455608102538548</item>
				<item type="number">-0.0001474769929872649</item>
			</item>
			<item type="list">
				<item type="number">0.003843288734080208</item>
				<item type="number">0.024757252116758093</item>
				<item type="number">0.0001475511559126681</item>
			</item>
			<item type="list">
				<item type="number">0.0006075014045540133</item>
				<item type="number">-0.00010887190704047103</item>
				<item type="number">-4.63427370066643e-08</item>
			</item>
			<item type="list">
				<item type="number">0.00025837539841689044</item>
				<item type="number">-4.828481001222478e-05</item>
				<item type="number">0.00036781284576402183</item>
			</item>
			<item type="list">
				<item type="number">0.0002590813361679266</item>
				<item type="number">-4.401436560450208e-05</item>
[truncated: 3,552,578 more chars]
