# Supplementary material for: Heavy-atom tunnelling in singlet oxygen deactivation predicted by instanton theory with branch-point singularities
Source: Nat Commun. 2024 May 21;15:4335. doi: 10.1038/s41467-024-48463-2 (PMC11522392; doi:10.1038/s41467-024-48463-2)
Supplement: Supplementary file 4 — Supplementary Dataset 1 [file 41467_2024_48463_MOESM4_ESM.tar › SI_data/instantons/branch-point/18O18O-H2O.xyz]

5
-225.707539881099989998  
O18 1.1868532839968848335843176755589 -1.0054438681420552192946615832625 -0.0033802520182984862467945319508544
O18 1.4044894462347534691559758357471 0.21215696738144809718740191328834 0.0039083894770743261848355842857927
O -1.585045409095127144638581739855 0.11768667472392350947796302307324 0.0004960057002688057162936852151347
H -2.1541682224486216057357523823157 0.21452771470148171428782291059179 0.75034137008634282928198899753625
H -2.1527737801504724934886780829402 0.22324001216989680651536787081568 -0.749230608834024924824745994556
5
-225.707539876400005596  
O18 1.1868531820810153121215080318507 -1.0054442402275083345841721893521 -0.0033802542779922846449824902492765
O18 1.4044894795924154351496326853521 0.21215735171904595568470597299893 0.0039083917424178344496299430943509
O -1.5850453452795534303731983527541 0.11768666331323825169352659258948 0.0004960056953096627025204257144253
H -2.1541681166778978706588532077149 0.21452769566416088342641899089358 0.75034140009293448514426927431487
H -2.1527736743115823969674238469452 0.22323999348676909493249809202098 -0.74923063886279583911687041108962
5
-225.707539862299995548  
O18 1.1868528762978998170041222692817 -1.0054453566891952132067444836139 -0.003380261058435362741397822716749
O18 1.4044895797019401051386466861004 0.21215850494704613371510504293838 0.0039083985391454474644934435900723
O -1.5850451538371232995672244214802 0.1176866290792732971937084585079 0.00049600568060739877365022953981111
H -2.1541677993376326938346210226882 0.21452763848348155306666740216315 0.75034149014907658425954650738277
H -2.1527733567732827424379138392396 0.22323993736019182021479423383425 -0.74923072897640285994214082165854
5
-225.707539838700000701  
O18 1.1868523665338390760126685563591 -1.0054472181570159872165959313861 -0.0033802723633982335177394773495507
O18 1.404489746674906669454685470555 0.21216042769572820980705785132159 0.0039084098710286726413576374739023
O -1.5850448347793342218636780671659 0.11768657202407377393438281387716 0.00049600565615731250380254779841493
H -2.1541672703177701109211739094462 0.21452754313927696605546202590631 0.75034164035024797367867677166942
H -2.1527728274253004059346494614147 0.22323984377110198118465689276491 -0.74923087927026765786564510563039
5
-225.707539805599992633  
O18 1.1868516525992724996996230402146 -1.0054498256811372769448098551948 -0.0033802881991678965407921442221095
O18 1.4044899806973358824535580424708 0.21216312101589235306065006625431 0.0039084257443547446020382096776302
O -1.5850443881253524214258732172311 0.11768649215105048133622744899185 0.00049600562195335393643469412694458
H -2.1541665294347973613753310928587 0.2145274095979175787984871703884 0.75034185085571381002012003591517
H -2.1527720860837376015695099340519 0.22323971268770517739632452958176 -0.74923108990356379610631165633094
5
-225.707539762900012192  
O18 1.1868507342286709338452510564821 -1.0054531807325959302801265948801 -0.0033803085745506725005860015897952
O18 1.4044902820298013068622822174802 0.21216658637945981502603842727694 0.0039084461679308925979858813093415
O -1.5850438139020366357101465837331 0.11768638946498236053095354236575 0.00049600557798593904960254841185474
H -2.1541655764315894572291654185392 0.21452723781228735799864182354213 0.75034212188874260807125438077492
H -2.1527711324909328816090692271246 0.22323954406545923334626024825411 -0.74923136109942356508639704770758
5
-225.707539710499986541  
O18 1.1868496110804074294975407610764 -1.005457285204030659642171485757 -0.0033803335008773258488212754002689
O18 1.4044906510075541028470524906879 0.21217082568020803612363067713886 0.0039084711530885012445435400252336
O -1.5850431121439605419709550915286 0.11768626397202179567624824585437 0.00049600552424315777402114013838741
H -2.154164410977210231123990524793 0.21452702772173892764584479664336 0.75034245373688779334742093851673
H -2.1527699663152479736538680299418 0.22323933784702845728453723950224 -0.74923169314522253259269746195059
5
-225.707539648400000942  
O18 1.1868482827365771647976089298027 -1.0054621414106592602877299214015 -0.0033803629920094052131729345234135
O18 1.4044910880407011077863899117801 0.21217584123474739210557515889377 0.0039085007136883355080558821725845
O -1.5850422828934445096393801577506 0.11768611567969934628141714938465 0.00049600546071287138216732159889943
H -2.1541630326666569850146970566129 0.21452677925204827191763001792424 0.75034284675236007089438317052554
H -2.1527685871507937775959362625144 0.22323909396224234091832272497413 -0.74923208639296490218839608132839
5
-225.707539576300007411  
O18 1.1868467487016849393199890982942 -1.0054677520905950238727655232651 -0.0033803970643236404269860173599227
O18 1.4044915936154473978803025602247 0.21218163578321089235423357877153 0.0039085348661159454233815502277594
O -1.58504132620050830482227866014 0.11768594459661570195141422345841 0.00049600538735400856102386590862352
H -2.1541614410207334806557355477707 0.21452649231491482950673344021197 0.75034330135239990511308860732242
H -2.1527669945169769505355361616239 0.2232388123268385926589729706393 -0.74923254125939664493927239163895
5
-225.707539494099989952  
O18 1.1868450084052384330135510026594 -1.0054741204083594841023341359687 -0.0033804357367694516482703459558934
O18 1.4044921682916777783134421042632 0.21218821249188604682878178664396 0.0039085736293177101782769788940186
O -1.5850402421231422067648964002728 0.1176857507331817154216935250588 0.00049600530415500857124577738233029
H -2.1541596354849432692901700647781 0.2145261668088791207065213484384 0.75034381802030458707974958088016
H -2.1527651878585172262603464332642 0.22323849284549571181379690187896 -0.74923305822757713112736155380844
5
-225.707539400299992849  
O18 1.1868430611862799128886081234668 -1.0054812499732608266356237436412 -0.0033804790331872841199767343312033
O18 1.404492812717990091186948120594 0.21219557497280130964334432519536 0.0039086170271122912256434034361519
O -1.585039030726953068750617603655 0.11768553410065665798533984798269 0.0004960052115724852177594539348604
H -2.1541576154279913346556440956192 0.21452580261781017956224104636931 0.75034439730499746801228866388556
H -2.152763166544717332584468749701 0.22323813540707518332517622638989 -0.74923363785328767061599819498952
5
-225.707539297399989664  
O18 1.1868409063052185459241627540905 -1.0054891449919822754566212097416 -0.0033805269817448824545835783794701
O18 1.4044935276595778006480941257905 0.21220372742789767039894854860904 0.0039086650873565182556790276180436
O -1.5850376921140831854017960722558 0.11768529471837460564920263550448 0.00049600511059452723466173251765099
H -2.1541553802653732319072332757059 0.21452539962741010159952281810547 0.75034503971551114176463670446537
H -2.1527609299962673361505949287675 0.22323773990373171893786263808579 -0.74923428065568975497967585397419
5
-225.707539183899996260  
O18 1.1868385429587369195303381275153 -1.0054978099155071902259805938229 -0.0033805796090876655962675911837323
O18 1.4044943139048065017249200536753 0.21221267431082460608315898298315 0.0039087178366968124490488101230312
O -1.5850362263662833850474953578669 0.11768503260088664097438027056342 0.0004960050012016734097969328232125
H -2.1541529292156660346790886251256 0.2145249576944660008237519832619 0.75034574593578273749017171212472
H -2.1527584774301238290661331120646 0.22323730620013554348801676496805 -0.74923498731842941289471582422266
5
-225.707539059400005499  
O18 1.1868359702653452636411657294957 -1.0055072496280093030662783348816 -0.0033806369444542832408684418510347
O18 1.4044951723187650838298168309848 0.21222242050868320162315683319321 0.003908775304375004117085623533967
O -1.5850346335733722646921250998275 0.11768474776417676974649140220208 0.00049600488337325212770401172690526
H -2.1541502614205336740837992692832 0.21452447666164517481313112057251 0.75034651671826324559333443176001
H -2.1527558079862405548965398338623 0.22323683414764430854582144547749 -0.74923575859368640728064292488853
5
-225.707538925100010374  
O18 1.1868331872652444491933465542388 -1.0055174694496462617365750702447 -0.003380699019692567485612100242065
O18 1.4044961038437784317522982746596 0.2122329713446743926219539844169 0.0039088375222391894686646551804188
O -1.5850329138337404533132257711259 0.11768444022583975094864428001529 0.00049600475709536402495192231043575
H -2.1541473759440710189494438964175 0.2145239563574088403896666932269 0.75034735288489251558985415613279
H -2.1527529207268689681598061724799 0.22323632358420902876972036210645 -0.74923659530318464927489685578621
5
-225.707538776500001632  
O18 1.186830192990767418592668036581 -1.005528474890832857369105113321 -0.0033807658589733858948978006964126
O18 1.4044971093908824588680772649241 0.21224433234050021912509009780479 0.003908904514811677166630232704847
O -1.5850310672257730271184072989854 0.11768410999904614644417932822762 0.00049600462167657781431540087169196
H -2.1541442716615932795320986770093 0.21452339657802596550872920033726 0.75034825545889816122979709689389
H -2.1527498145212979885343429486966 0.22323577430295743484478521168057 -0.74923749846545484309956464130664
5
-225.707538618900002803  
O18 1.1868269862437190731441205571173 -1.0055402724172053385842673378647 -0.0033808375054404492948689764375558
O18 1.4044981901743227581391693092883 0.21225650995636236029184829021688 0.0039089763247892620953716225074004
O -1.585029093890321316706604193314 0.11768375711134637651156253923546 0.00049600447906686601431958116847909
H -2.1541409475964448105855808535125 0.21452279714475838701126519936224 0.75034922527728664665147562118364
H -2.1527464883974061216065365442773 0.22323518614243370583594128220284 -0.74923846894046930433574971175403
5
-225.707538446299992074  
O18 1.1868235659145043303652755639632 -1.0055528683777730236670322483405 -0.0033809139979157024763489758356627
O18 1.4044993472451250404731126764091 0.21226951055226886411197995130351 0.0039090529912802511255942583545675
O -1.5850269939274501673764916631626 0.11768338157913917074726128930706 0.00049600432741317109549411545899034
H -2.1541374024338604264983132452471 0.21452215782345582240075998470274 0.7503502635087916372569338818721
H -2.1527429410358802641667352872901 0.22323455888009896552759414589673 -0.74923950787266657691532145690871
5
-225.707538263999992978  
O18 1.1868199306337718912374157298473 -1.0055662701594734187438007211313 -0.0033809953798249778138262922055901
O18 1.4045005819851836825762347871205 0.21228334151237360227781891808263 0.0039091345574297298517962850894492
O -1.5850247674914412776558947371086 0.11768298343129873773094118405425 0.00049600416852627786986479341280187
H -2.154133635062015272865210135933 0.21452147840220539554145773308846 0.75035137113520045115677703506663
H -2.1527391713239572013094402791467 0.22323389231931650700246905216773 -0.74924061626755844578440246550599
5
-225.707538066000012122  
O18 1.1868160790362689560595299553825 -1.0055804853332341863847432250623 -0.0033810816926283142683229421265878
O18 1.4045018957356925071167097485159 0.21229801041277163164977537235245 0.0039092210643076946360863210827574
O -1.5850224147246083639117841812549 0.11768256269233472177671018243927 0.00049600400284147789717326126890384
H -2.1541296441480914936050794494804 0.21452075863390490662041543146188 0.75035254931209327544650022900896
H -2.1527351779061572045748107484542 0.22323318622591659110554473954835 -0.74924179528066736644120737764752
5
-225.707537857400012626  
O18 1.186812009678389845390711343498 -1.0055955218981356136254134980845 -0.0033811729842201285710368008352589
O18 1.4045032899135330151096923145815 0.21231352525731994607127717245021 0.0039093125598110298538068185791872
O -1.5850199357757579488037436021841 0.11768211938872147337420415169618 0.00049600383037878956107163963551443
H -2.1541254282738049319334550091298 0.21451999825846523872741045124712 0.75035379930586376673318227403797
H -2.152730959361849993882742637652 0.22323244035451003663972358026513 -0.74924304617874915024344772973564
5
-225.707537633599997662  
O18 1.1868077211094987255535215808777 -1.0056113880098505042326451075496 -0.0033812693051950234481017876220221
O18 1.4045047659027960484934283158509 0.2123298942129811239798442557003 0.0039094090951098375147365615589479
O -1.5850173307771595609949599747779 0.11768165354485048135213531850241 0.00049600364925383251448604005062748
H -2.1541209857851515430127165018348 0.21451919696447269148009695527435 0.75035512263326153981068955545197
H -2.1527265140573317303562816960039 0.22323165442778125644451847620076 -0.74924437045892455788731467691832
5
-225.707537395499997501  
O18 1.1868032117196076757892342357081 -1.0056280925907121748252848192351 -0.0033813707089622641911719203022813
O18 1.4045063252837137746098505886039 0.21234712620738901978079127275123 0.0039095107236159576738487864133731
O -1.5850145998955229575955172549584 0.11768116519040081047187129570375 0.0004960034594519140832558079523551
H -2.1541163150950564109109564014943 0.21451835446080616542907648636174 0.75035652072172420723461527813924
H -2.1527218404024561770881973643554 0.22323082817114259235324880137341 -0.74924576954844401832644962269114
5
-225.707537142500001437  
O18 1.1867984797518276174344009632478 -1.0056456451056998702142664114945 -0.0033814772549669554549400807275106
O18 1.4045079697808369179057308429037 0.21236523071310364763064626458799 0.0039096175046164378247270931865387
O -1.5850117433046875259350372289191 0.11768065435429143905654569834951 0.00049600326124721403481254711209658
H -2.1541114145376893951322472275933 0.21451747044392568963822043315304 0.75035799506996492258537045927369
H -2.1527169367265615029793934809277 0.22322996129378061547221534510754 -0.74924724494754957326847488729982
5
-225.707536872800005767  
O18 1.1867935234837767577431577592506 -1.0056640553487827816070421249606 -0.0033815890034884438578033361011421
O18 1.4045097010844671547857842597296 0.21238421752819175436499676834501 0.0039097294985186983526381787612536
O -1.5850087611913585838863127719378 0.11768012107161396340160308682243 0.00049600305445674799063870974435986
H -2.1541062823462739928004339162726 0.21451654458775878953069593535474 0.75035954728534592916844303545076
H -2.152711801260356327958334077266 0.22322905349167199151594331851811 -0.74924879826298651508409420785028
5
-225.707536588599992911  
O18 1.1867883409742148170806785856257 -1.0056833339344302125084595900262 -0.0033817060143385853886177638827348
O18 1.4045115211388927711766427819384 0.21240409726745471119535579873627 0.0039098467645302470777068926111042
O -1.5850056537749226404088176423102 0.11767956538064826277345531480023 0.00049600284108993494911615806941541
H -2.1541009168181997068813871010207 0.21451557658487907520594717425411 0.75036117888487163796185086539481
H -2.152706432279027470855226056301 0.22322810445877155904881306014431 -0.74925043103285682288827729280456
5
-225.707536289199993007  
O18 1.1867829302693595483475519358763 -1.0057034916894169729317809469649 -0.0033818283523341075534618394016206
O18 1.4045134318619039159869998911745 0.21242488076408891362056863272301 0.0039099693674622707992294401435629
O -1.5850024212594353567595817366964 0.11767898731770083664560644365338 0.00049600262117492567755239196714001
H -2.1540953160149731715478083060589 0.21451456607952040789299985590333 0.75036289164349867508718716635485
H -2.1527008278397974372353473881958 0.22322711385996224509042917816259 -0.74925214503246495567623242095578
5
-225.707535969699989664  
O18 1.1867772893476313811333966441453 -1.0057245397035941003593961795559 -0.0033819560876965108417446792543615
O18 1.4045154351992872321375216415618 0.21244657912108264041783911579842 0.0039100973779965277066228424018846
O -1.5849990638322042357799546152819 0.11767838691616039348275535303401 0.00049600239271709218886324821440326
H -2.1540894777662220604952381108887 0.21451351267262419586501209778362 0.75036468758179497573479466154822
H -2.1526949857866473081458025262691 0.22322608132977039829825116612483 -0.74925394225894248467767511101556
5
-225.707535633800006281  
O18 1.1867714160690983060675307569909 -1.005746489999351345190348183678 -0.0033820892860192100677629856164685
O18 1.4045175332897834596934671935742 0.2124692043624090143083549264702 0.0039102308614216672866259472129968
O -1.584995581746496906561105788569 0.11767776422067215136291196131424 0.00049600215834930973766991879614352
H -2.1540834000548239046679555031005 0.2145124159930180962607693118116 0.7503665685080841418752584104368
H -2.1526889040959416021792094397824 0.22322500650254184506593446712941 -0.74925582455695571848508507173392
5
-225.707535280600012584  
O18 1.1867653082174385303915187250823 -1.0057693548709072395297425828176 -0.0033822280261816641856731369131239
O18 1.4045197283089929651822558298591 0.21249276878856102057646637604194 0.0039103698968659629173205694030457
O -1.5849919752330459132849682646338 0.11767711927161714213774246218236 0.00049600191712189506659108628738863
H -2.1540770806885269905706081772223 0.21451127564780417267265022474021 0.75036853649520929288030401949072
H -2.1526825805707305860892120108474 0.22322388901824075091440136020537 -0.74925779398871938941084636098822
5
-225.707534906700004740  
O18 1.1867589635765551925317140558036 -1.0057931468326721802242218473111 -0.0033823723752477506503122395287164
O18 1.4045220223938978953981404629303 0.21251728492701194017655552670476 0.0039105145516875675082424379525037
O -1.584988244512114174966654900345 0.11767645210954040535522580057659 0.00049600166722914187499710036988176
H -2.1540705172102647679821529891342 0.21451009118350236604122471817391 0.75037059383458581951487076366902
H -2.1526760127594672944439935236005 0.2232227284535633349271677161596 -0.74925985282224638606152211650624
5
-225.707534512499989887  
O18 1.1867523797158225917769414081704 -1.005817879248189550267511549464 -0.0033825224189482179168453335194044
O18 1.4045244179301070719390054364339 0.21254276614900310948819139866828 0.0039106649122487048553242772186422
O -1.584984389837292173552896201727 0.11767576277993059552517962629281 0.00049600140804136310518357433352321
H -2.1540637072002324359232261485886 0.21450886215517753208281703791727 0.75037274278844112718189762745169
H -2.1526691982532986102683025819715 0.22322152439403600276968120397214 -0.74926200332104853085724016636959
5
-225.707534097200010592  
O18 1.186745554064170704577918513678 -1.0058435660384388299348756845575 -0.00338267824290801408931850247086
O18 1.404526917442080025111295071838 0.21256922638494507582507253573567 0.0039108210635873932523032259211959
O -1.5849804114709964419915877442691 0.11767505132804173539895487010654 0.00049600114053870028932302638224883
H -2.1540566481821570299359791533789 0.2145075881063904232881611733319 0.75037498574345584678724208060885
H -2.1526621345313379229935435432708 0.22322027640942807003021641776286 -0.74926424787687928574797524561291
5
-225.707533659999995734  
O18 1.1867384840387935618366554990644 -1.0058702215565720194945242838003 -0.0033828399348326881543314037514847
O18 1.4045295234655426064307448541513 0.21259667999678746874714363457315 0.0039109830932329611025144444624857
O -1.5849763096900471026629020343535 0.11767431780314424605293766035174 0.00049600086528659998851703560873716
H -2.1540493375331934977623404847691 0.21450626855509288826162617169757 0.7503773251744247918537666919292
H -2.1526548189822385381830827100202 0.22321898404273168847744557297119 -0.7492665889703606918459399821586
5
-225.707533199799996737  
O18 1.1867311669844813337704181321897 -1.0058978607319881692916396787041 -0.0033830075810496718601017018812627
O18 1.404532238606714278361664582917 0.21262514192435180704343622437591 0.0039111510876573942277478757034714
O -1.5849720847823538516507824169821 0.11767356225466940600199450273067 0.0004960005826470001129638309755876
H -2.1540417725342333454818799509667 0.21450490300170299562410036742222 0.75037976368308756391911629179958
H -2.1526472488809114125274390971754 0.22321764682287331682530862053682 -0.74926902921155813519504818032146
5
-225.707532715799999323  
O18 1.1867236001103624865038455027388 -1.0059264990119314298055996914627 -0.0033831812736543390683630061488429
O18 1.4045350656055057836368860080256 0.21265462762230996629497781214013 0.0039113251389287879630773936412425
O -1.5849677370456913827467815281125 0.11767278473732346866231779358714 0.00049600029242436967976542794289685
H -2.154033950369625305398812997737 0.21450349092864956501713891157124 0.75038230399142047399863031387213
H -2.1526394214069179966486444754992 0.22321626426653271013655910337548 -0.74927157131885713248209412995493
5
-225.707532206699994504  
O18 1.1867157805292385397422094683861 -1.0059561523996372045530733885244 -0.0033833611096069885100512397713146
O18 1.4045380072965618634128759367741 0.21268515310327051892613781092223 0.0039115053440117019539767895253135
O -1.5849632667896431659215750187286 0.11767198530622621777119718444737 0.0004959999946617582372229704468225
H -2.1540258681159807352401003299747 0.21450203179832577626839906770329 0.75038494894038976212868874426931
H -2.1526313336317608460035444295499 0.22321483586916071595318555864651 -0.74927421813398364935920881180209
5
-225.707531671699996423  
O18 1.186707705215856112346273221192 -1.0059868374793614620443804597016 -0.0033835471917176918391079176728908
O18 1.404541066650326852638386299077 0.2127167349609836444201960148348 0.0039116918063668354096917845197368
O -1.5849586743329016069736780991661 0.11767116401825913896139752523595 0.00049599968706959360765368360901562
H -2.1540175227515501177322221337818 0.21450052505443090167247532917827 0.75038770151935230146023059205618
H -2.1526229825404432638435991975712 0.2232133611147124885309978026271 -0.74927697262157666457937921222765
5
-225.707531109400008518  
O18 1.1866993710904634173886051939917 -1.0060185713807532348340600947267 -0.0033837396206569565759725293219162
O18 1.4045442466900386335737493936904 0.21274939033606179994428941881779 0.0039118846258647272523534255128652
O -1.5849539600076121281801988516236 0.11767032093181115093294408779911 0.00049599937125136873711933604980118
H -2.1540089111432867419182457524585 0.21449897011186042083963343429787 0.75039056482768928812987496712594
H -2.1526143649853417549877576675499 0.22321183946581923951413273243816 -0.74927983789217922350189837743528
5
-225.707530518600009373  
O18 1.1866907749588464504597595805535 -1.0060513718058539112121252401266 -0.0033839385023051245411640497451344
O18 1.4045475505519999792625185364159 0.21278313694089981411572409797373 0.0039120839084129275728396457623148
O -1.5849491241584410250453629487311 0.11766945610808295097360343106629 0.00049599904723155092446662539629187
H -2.1540000300406600963754044641973 0.2144973663732353263977614687974 0.75039354210569852998702344848425
H -2.1526054777126151229538209008751 0.2232102703636587304192318015339 -0.74928281718696343460806019720621
5
-225.707529898100005994  
O18 1.1866819135141950525280662986916 -1.0060852570624736479487637552666 -0.0033841439466787007553372212953491
O18 1.4045509814851684371461715272744 0.2128179930932010965882739128574 0.0039122897638522108679226541028129
O -1.5849441671431037104156303030322 0.11766856961164474937309165625265 0.00049599871546934261572897595371501
H -2.1539908760907904294867876160424 0.21449571322896068825691884285334 0.75039663673062351190168328685104
H -2.1525963173647131299048851360567 0.22320865321634061895217371329636 -0.74928591388732190825550105728325
5
-225.707529246599989392  
O18 1.186672783350656956713464751374 -1.0061202460255112001163979584817 -0.0033843560670128612286045033386017
O18 1.4045545428340873161943136437912 0.21285397767880193109490960523544 0.0039125023054110237216707268714799
O -1.5849390893318791029287240235135 0.11766766150764280951523943485881 0.00049599837576156096275586948607383
H -2.1539814458124584284348657092778 0.21449401004237739210012136936712 0.75039985223478522513573807373177
H -2.1525868804512602316947322833585 0.22320698743128744578889666172472 -0.74928913152223108884442126509384
5
-225.707528562699991426  
O18 1.1866633809442983515936020921799 -1.0061563581649841658816058043158 -0.0033845749777693247099807916100644
O18 1.4045582380594248128602430369938 0.21289111017856388041735726801562 0.0039127216475941658732629058192742
O -1.5849338911075694369401389849372 0.11766673186536226458631659852472 0.0004959980280355398086014617753392
H -2.1539717356096175215895982546499 0.21449225614399194950188132224866 0.75040319229646190724025700546918
H -2.1525771633631309853740276594181 0.22320527238471454811730154688121 -0.74929247376958485471476478778641
5
-225.707527844800011962  
O18 1.1866537027573624829557275006664 -1.0061936134628455263850810297299 -0.0033848007942062639970270954137277
O18 1.4045620706338528549395050504245 0.21292941058566941525675986213173 0.0039129479058048859119178786158955
O -1.5849285728665929440239779069088 0.11766578075556501092879813086256 0.00049599767220984451124993208637193
H -2.1539617417600260829146918695187 0.21449045084592494037067922363349 0.75040666075287221215006638885825
H -2.1525671623687849809414274204755 0.22320350744090661221363802724227 -0.74929594446790070971786690279259
5
-225.707527091400010022  
O18 1.1866437449748232779711543116719 -1.0062320327066534009219367362675 -0.0033850336435324534199720059035599
O18 1.4045660443044463150386036431883 0.21296889969944576836979877043632 0.0039131812076644689052384862293366
O -1.5849231350179235899844343293807 0.11766480825135994248142878859653 0.00049599730769466084893265511723826
H -2.1539514604103691119973973400192 0.21448859343903814433929255756084 0.75041026159922474825236804463202
H -2.1525568736172524531014005333418 0.22320169193851988054255741644738 -0.74929954761039330168870264969883
5
-225.707526300900013894  
O18 1.1866335037552631082036214138498 -1.0062716372049471669214426583494 -0.0033852736538298408043579090787034
O18 1.4045701628434108521048528928077 0.21300959884088679907598873342067 0.0039134216812710355057336464312812
O -1.584917577982841496719856877462 0.11766381442778560406647869740482 0.00049599693454885221757799662611887
H -2.1539408876028294237414684175747 0.21448668319231528611723547328438 0.75041399902701499957657915729214
H -2.1525462931442276293125814845553 0.22319982519522976738279851360858 -0.74930328738978102531831382293603
5
-225.707525471600007450  
O18 1.1866229751321546448394883555011 -1.0063124489661756655323188169859 -0.0033855209571377027980010332441907
O18 1.4045744301462768088839538904722 0.21305153003345039808280603210733 0.0039136694581624210248493866970421
O -1.5849119021939677143251401503221 0.11766279935933975087092306921477 0.00049599655326392931217749371342052
H -2.1539300192825305835242488683434 0.21448471935762725149032803528826 0.75041787742649013193130258514429
H -2.1525354168705916890758089721203 0.22319790650877771587268227904133 -0.74930716819515641446969311800785
5
-225.707524601699986988  
O18 1.1866121550196784273367711648461 -1.0063544906237744669397216057405 -0.0033857756932387660271654983290546
O18 1.4045788502255869278911859510117 0.21309471592300369136019355664757 0.0039139246781917970408049001207473
O -1.5849061080987720817603303657961 0.11766176312556257677055526755794 0.00049599616269016132304170429989654
H -2.1539188512524050089780303096632 0.21448270116567344500957403852226 0.75042190133791841777366471433197
H -2.1525242405830602443472798768198 0.22319593516405766830956736157532 -0.74931119454979877581024538812926
5
-225.707523689400005651  
O18 1.1866010392017860564095599329448 -1.0063977854757868435342516022502 -0.0033860380015977055434550635482083
O18 1.4045834272224670957740499943611 0.21313917982007843376912603616802 0.0039141874808466181265287353596705
O -1.5849001961595763354750943108229 0.11766070581039277109791640896219 0.00049599576378906589952527683706762
H -2.1539073791747274100316644762643 0.21448062781217297478875138949661 0.75042607552188866915088283349178
H -2.1525127599439266568026596360141 0.22319391041016101162597351503791 -0.74931537122996350053227843091008
5
-225.707522732600011750  
O18 1.1865896233615953470064141583862 -1.00644235752828770102951239096 -0.0033863080248419771996204463704316
O18 1.4045881653762422036635371114244 0.21318494574438140443106703969534 0.0039144580093310515564453133663392
O -1.5848941668516056680005021917168 0.11765962749880173876526612275484 0.00049599535609089922313236220574595
H -2.1538955985847643148645147448406 0.21447849847001843048843738870346 0.75043040493813661928612646079273
H -2.1525009704906126195567139802733 0.22319183148218735279755264855339 -0.74931970319823115733726126563852
5
-225.707521729299998015  
O18 1.1865779030552914274920794923673 -1.0064882314185485956414822794613 -0.0033865859090617790941313280939085
O18 1.4045930690516907901610466069542 0.21323203834890533392432132586691 0.0039147364098740811133581019021221
O -1.5848880206650792779043968039332 0.11765852827614579900750158003575 0.00049599493960469551688541312017833
H -2.1538835048869029442641931382241 0.2144763122920663456216772146945 0.75043489476339397814541598563665
H -2.1524888676270239606935774645535 0.22318969759184242862559699460689 -0.74932419563395513684156412637094
5
-225.707520677399998021  
O18 1.1865658737901141339676769348443 -1.0065354323797099933557319673127 -0.0033868718013821018028575160485616
O18 1.4045981426623967980304996672203 0.21328048287986250963754741860612 0.003915022829361955621074731226372
O -1.5848817581083918248907593806507 0.11765740823462841890822971890884 0.00049599451576574416812592804859605
H -2.1538710933476559183930021390552 0.21447406839854296634051422643097 0.75043955036415921355796854186337
H -2.1524764466040617882924834702862 0.22318750792211658473540580871486 -0.74932885392214909625607788257184
5
-225.707519573500007937  
O18 1.1865535308644381551346214109799 -1.0065839864762038402545840654057 -0.0033871658579861783390507756763554
O18 1.4046033908265320722108526751981 0.21333030541657077572281764332729 0.0039153174239867812034265881493411
O -1.5848753796996104536987104438595 0.11765626746633543742159844214257 0.00049599408456260868707787814457788
H -2.1538583591172733022744978370611 0.21447176589326291673565094697551 0.75044437736927915860718485419056
H -2.1524637025589266059455439972226 0.22318526164187185711895722306508 -0.74933368369163688704759351821849
5
-225.707518417300008196  
O18 1.1865408693330754541506166788167 -1.0066339208295849161345358879771 -0.0033874682430069321011079086503059
O18 1.4046088184386682495841114359791 0.21338153308978224931280465170857 0.0039156203578886552077453764297843
O -1.5848688859943238504968121560523 0.11765510606982697294764506068532 0.00049599364456937196365959863442185
H -2.1538452973424475622721274703508 0.2144694038839460026313332718928 0.75044938154323936885248258477077
H -2.152450630623321536916137119988 0.22318295791488332313612374946388 -0.74933869068440195349012356018648
5
-225.707517206599987958  
O18 1.1865278842217863441987901751418 -1.0066852628788298673612189304549 -0.0033877791290839770650678008934165
O18 1.4046144303825986998646158099291 0.21343419335500007916195386314939 0.0039159318033712879961183439547767
O -1.5848622775384466621062529156916 0.11765392414031113077488299722972 0.00049599319243438788878258760561835
H -2.1538319028948804678691431035986 0.21446698142266018560775364676374 0.75045456903544782711890093196416
H -2.1524372256461932195747976948041 0.22318059588290603545424062303937 -0.74934388099065984967239728575805
5
-225.707515935299994680  
O18 1.1865145705338966397590638734982 -1.0067380407058290625599283885094 -0.0033880986769368299192650706430641
O18 1.4046202315327616094720042383415 0.21348831431577447448333373358764 0.0039162519212929368384035200278959
O -1.5848555548700846706822176201968 0.11765272177537322573215305965277 0.00049599273268690886960069486022462
H -2.153818170418678956679059410817 0.21446449751119958659906217235402 0.75045994635838997321997112521785
H -2.1524234822602128502921914332546 0.22317817460858133116197166145867 -0.74934926119725631110668473411351
5
-225.707514604000010650  
O18 1.1865009229557172965030531486263 -1.0067922835492162381143543825601 -0.0033884270520814223533190290282846
O18 1.4046262271429086343488279453595 0.21354392522125359432649815971672 0.0039165808767240304147372320642262
O -1.5848487185895796525159084922052 0.11765149908158840930116895151514 0.00049599226910562884372557501677647
H -2.153804094625641596394416410476 0.21446195118028743564764226903208 0.75046552004907352007023746409686
H -2.1524093951552818460015714663314 0.22317569318197016947635802353034 -0.74935483789321322145582371376804
5
-225.707513208899996471  
O18 1.1864869361150565119089606014313 -1.0068480212051036382092661369825 -0.0033887644374624857797340116150053
O18 1.4046324224900965660367546661291 0.21360105588408737076200338833587 0.0039169188527204239214096759269523
O -1.5848417692891243468977791053476 0.11765025616560113863595660177452 0.00049599179977150129224050534304524
H -2.1537896699586220883304577000672 0.21445934138535996393848392926884 0.75047129711220461611986820571474
H -2.1523949587909809721963938500267 0.22317315065975665278052986195689 -0.74936061805476417152505064223078
5
-225.707511746899996297  
O18 1.186472604488510329545647437044 -1.0069052843116517159671730041737 -0.0033891110236362784711994233788346
O18 1.4046388230004600572442541306373 0.21365973696007622972814488093718 0.0039172660394232727831820284336573
O -1.5848347075728705934949402944767 0.11764899313368697153503461549917 0.00049599132378224059045784821719849
H -2.1537748907792213515222101705149 0.21445666708392660537718654722994 0.75047728483879572181081130111124
H -2.1523801674801963379479730065214 0.22317054608272732241225355664938 -0.74936660895118845093776371868444
5
-225.707510214899997436  
O18 1.1864579224361784248742424097145 -1.0069641042464321234461976928287 -0.0033894669986377708344182924093957
O18 1.4046454342153635863610361411702 0.21371999984540757111517450539395 0.0039176226247810723088416118287114
O -1.5848275340623054763256050136988 0.11764771009494731646150000869966 0.00049599084164143761397497423004666
H -2.1537597512809778521614134660922 0.21445392720229183858293708908604 0.7504834908463805520639766655222
H -2.1523650154061324535348376230104 0.22316787846059341071658366217889 -0.74937281820646761687498838000465
5
-225.707508609699999624  
O18 1.1864428841321745800030384998536 -1.0070245132090602790952971190563 -0.0033898325548373897490861406112117
O18 1.4046522618590588926679174619494 0.21378187675703522185877147876454 0.0039179888016078355181259773587499
O -1.5848202493945078295212169905426 0.11764640716413814203189502904934 0.00049599035496614271491949699210977
H -2.1537442454906390310043207136914 0.21445112062860660628871301014442 0.75048992304946793296949181240052
H -2.1523494966160012786815514118643 0.22316514677427806701004442402336 -0.74937925376869640725630006272695
5
-225.707506927800011454  
O18 1.1864274836180217498338151926873 -1.0070865442017835622579013943323 -0.0033902078767101590135724098473702
O18 1.4046593117859891286514084640658 0.21384540071715768538851420998981 0.0039183647540545719564764048925554
O -1.5848128542180224265223387192236 0.11764508445648266810046322916605 0.00049598986274299451497415969214444
H -2.153728367346471106458238864434 0.21444824622391042701075036802649 0.75049658979595401664397513741278
H -2.1523336050207197978068052179879 0.22316234997776268622615702952316 -0.74938592396390124594773851640639
5
-225.707505165599997099  
O18 1.1864117147881649838581097355927 -1.0071502311428839337992258151644 -0.0033905931825995959394415280030444
O18 1.4046665899950914191407491671271 0.21391060566095479456016903441196 0.0039187507006344501209182951129151
O -1.584805349194595258666140580317 0.11764374209138778182293094687338 0.00049598936445605535262154406339619
H -2.1537121106557641780909762019292 0.21444530283364665601553156193404 0.75050349979403341293959783797618
H -2.1523173344064789880292210000334 0.22315948702874266462714558656444 -0.74939283749511820253985661111074
5
-225.707503319399990005  
O18 1.1863955713647089673656864761142 -1.0072156088213108926510130913812 -0.0033909886768313203184166404469124
O18 1.4046741026548188457923060923349 0.21397752639847164579656180194434 0.0039191468456683869678314202644742
O -1.5847977350043724875661155238049 0.11764238018839803801007803940593 0.00049598885939002663927194225479411
H -2.153695469063972023349151641014 0.21444228927171929410810946592392 0.75051066212410832978463304243633
H -2.1523006783787850260125651402632 0.22315655683928933838977570758288 -0.749400003431313299628868662694
5
-225.707501386699988188  
O18 1.1863790469150794493202738522086 -1.0072827129013592895034889806993 -0.0033913945724182228969034724741505
O18 1.4046818560863678637673501725658 0.21404619861426002480619956713781 0.0039195534017956610781108217622659
O -1.5847900123397149485526824719273 0.11764099886912228465352114881171 0.00049598834823024286807408023136645
H -2.1536784360821763506521620001877 0.21443920433542754122591134091635 0.75051808630026595192674676582101
H -2.1522836304491916870063050737372 0.22315355832030042693148175203532 -0.74940743129077802553439369148691
5
-225.707499359199999844  
O18 1.1863621349366273438619145963457 -1.0073515795857133081625534032355 -0.0033918110849992214213266539246661
O18 1.4046898566414154352344212384196 0.2141166585361836960377246441567 0.0039199705852922686957762188342258
O -1.5847821818815572836314231608412 0.11763959825826320049202422524104 0.00049598783096108545621200081043867
H -2.1536610049650026788015111378627 0.21443604675636765422019891502714 0.75052578237437939101539541297825
H -2.1522661838598846628656247048639 0.22315049031137174084804541962512 -0.74941513113651514466084790910827
5
-225.707497238200005540  
O18 1.1863448286047200141979374166112 -1.0074222466045861246186632342869 -0.0033922384423604196729273851929065
O18 1.4046981110647951407344180552172 0.21418894391039142166555109270121 0.0039203986231883510352180799429789
O -1.5847742443764345487977607263019 0.11763817848534549592720566124626 0.00049598730926291305538822218323958
H -2.1536431690861879140186374570476 0.21443281531852631527357289087377 0.75053376060000742686639796374948
H -2.1522483319639200693984548706794 0.22314735168826502209604711879365 -0.74942311323525079291840711448458
5
-225.707495015000006333  
O18 1.1863271211113541880877164658159 -1.0074947520191712690973417920759 -0.0033926768687403308262517942495151
O18 1.4047066260126759296156251366483 0.21426309282230945885139306028577 0.0039208377418992711171963350125225
O -1.5847662005328138068449561615125 0.11763673968091044319539406615149 0.00049598677871885168098875507070034
H -2.1536249214696434606253205856774 0.21442950868247556694967670409824 0.75054203200779312510348972864449
H -2.1522300677817569614092008123407 0.22314414128584247887232550056069 -0.74943138858640612198769304086454
5
-225.707492686400001958  
O18 1.186309005302605967813178722281 -1.0075691352308597803499878864386 -0.0033931266050557231869766461329618
O18 1.4047154085154087699294223057223 0.21433914469788956091989007290977 0.0039212881822937905099135669217958
O -1.5847580510915575402464128274005 0.11763528197425375532159108615815 0.00049598623923814396177722763070506
H -2.1536062551444490331675751804141 0.21442612553771253636192284375284 0.75055060803213491382734900980722
H -2.1522113843194032867245368834119 0.2231408579239289591278350144421 -0.74943996862208184239761976641603
5
-225.707490247500004443  
O18 1.1862904739179565005713357095374 -1.0076454365238953769789986836258 -0.0033935878915717899127757473110023
O18 1.4047244657086974672921542151016 0.21441713984301052908776341610064 0.0039217501846866929110513311229624
O -1.5847497968087489450539351309999 0.11763380550039372052228969778298 0.00049598569153339576182776271551234
H -2.1535871630117391362091439077631 0.21442266455337932740121686947532 0.75055950060600284956535688252188
H -2.152192274447025877037731333985 0.22313750040416110986818409855914 -0.74944886528744303344495847341022
5
-225.707487692900002685  
O18 1.1862715195553066305222955634235 -1.0077236970898404422314342809841 -0.0033940609710509835050817883939089
O18 1.4047338048684065991977831799886 0.21449711947057614747080833694781 0.0039222239917945170284419020845235
O -1.5847414384541915755022500889027 0.11763231039865280902478872349093 0.00049598513559388930898447211959024
H -2.1535676378489068127919381367974 0.21441912436666762942216735154943 0.75056872222705606212400653021177
H -2.152172730915422160791194983176 0.22313406749704389753219402336981 -0.74945809107915872804284163066768
5
-225.707485017599992716  
O18 1.1862521345586405363548010427621 -1.0078039592608196706180478940951 -0.0033945461012005752853004647562329
O18 1.4047434335190873699872327051708 0.21457912593707115234131777015136 0.0039227098613780859645561172044381
O -1.5847329768033573405006109169335 0.11763079680509283542200194006 0.00049598457079107595782407891249477
H -2.1535476723344189053932495880872 0.21441550359323355290364077063714 0.7505782860417251622919820874813
H -2.1521527463909242428030665905681 0.22313055799246572785676789862919 -0.7494676591346400851278986010584
5
-225.707482215800013137  
O18 1.1862323111365735694988643444958 -1.0078862662770173841408904991113 -0.0033950435377315259059816110465135
O18 1.4047533593189831524483679459081 0.21466320250641066080810048788408 0.0039232080490425487451222608115131
O -1.5847244126425577004368960842839 0.11762926486044283924670139640511 0.00049598399780595491068840852122435
H -2.1535272590551963745042485243175 0.21441180082543365159608583780937 0.7505882057938549900555358362908
H -2.1521323134294538803601426479872 0.22312697064078512720897151666577 -0.74947758320665003317628816148499
5
-225.707479281600001286  
O18 1.18621204123292334209338605433 -1.0079706625086943816427265119273 -0.0033955535510755384398517975341747
O18 1.4047635901862804974626897092094 0.21474939357354133617761249297473 0.0039237188252465079324471375343819
O -1.5847157467609445102851850606385 0.1176277147033207015613953672073 0.00049598341619838930832697698747324
H -2.15350639052755976621256195358 0.21440801466041001233087115451781 0.75059849595564032131989051777055
H -2.1521114245257306762937332678121 0.22312330420402484709718748945306 -0.74948787776087855139195426090737
5
-225.707476208999992195  
O18 1.1861913166800113206278410871164 -1.0080571933163213760309417921235 -0.0033960764081028458304112316312739
O18 1.404774134148507824804141819186 0.21483774452493076267955984803848 0.0039242424568472992346679362185569
O -1.5847069799593846983754019674961 0.11762614647590331762305737584029 0.00049598282729631636839284780648995
H -2.1534850591582723744465965864947 0.21440414364899071375525352323166 0.75060917165699725384087059865124
H -2.1520900720596993771493998792721 0.22311955741060501834382989727601 -0.74949855794808661890726853016531
5
-225.707472991499997761  
O18 1.186170129104050507962142546603 -1.0081459051333090393143265828257 -0.0033966123868261013409031168208685
O18 1.4047849994363201808766916656168 0.21492830181968469727138426605961 0.0039247792218679760159472102998279
O -1.5846981130428663409048795074341 0.11762456032128879024334366931726 0.00049598223113617840272782100186078
H -2.1534632572958347651592703186907 0.21440018633373383871720818660833 0.75062024879501776375434474175563
H -2.1520682483508668525473694899119 0.22311572898799930664281987446884 -0.74950963966613015632134420229704
5
-225.707469622300010315  
O18 1.1861484700002362657755838881712 -1.0082368453868824076380406040698 -0.0033971617708808596845793115193146
O18 1.4047961944116453825159851476201 0.21502111291100486911709310788865 0.0039253294041304304801132118996065
O -1.5846891468246659950835919516976 0.11762295638347271264922966338418 0.00049598162727095874719590584689399
H -2.1534409772289002660272672073916 0.21439614124347486368016291180538 0.75063174404669519290678181278054
H -2.1520459456515670382259486359544 0.22311181765812265753723409034137 -0.74952113958823562978039944937336
5
-225.707466094599993767  
O18 1.1861263306016707197443338372977 -1.008330062717234687497125378286 -0.0033977248527665036489930905361234
O18 1.4048077276927830592256896125036 0.2151162264634856324807543614952 0.0039258932960377903795268217379544
O -1.5846800821164994665934955264674 0.11762133480868240675842884002122 0.00049598101647232864866432500150495
H -2.1534182112152620014455806085607 0.21439200690262977255784448971099 0.75064367494465278340953773295041
H -2.1520231561676301801355748466449 0.22310782214005156487424130773434 -0.74953307525755452633831055209157
5
-225.707462400899999011  
O18 1.1861037018624966954405408614548 -1.0084256069830168645040657793288 -0.0033983019360381734597087444171848
O18 1.4048196081711095128952138111345 0.21521369236515827672029388395458 0.00392647120095692032937240156798
O -1.5846709197291581894262435525889 0.11761969574045447184396095963166 0.0004959803995179523899289319999184
H -2.1533949514463883723180970264366 0.21438778180425066555159219205962 0.75065605993192963119042815378634
H -2.1519998720808692915795745648211 0.22310374113798808748398982970684 -0.74954546512610498165685157800908
5
-225.707458533699991676  
O18 1.186080574601550363667001875001 -1.0085235291060969942122937936801 -0.0033988933223372225049530026552702
O18 1.4048318448727272755860440156539 0.21531356156484626751534960931167 0.0039270634202527316541919688575035
O -1.5846616604720860088661993358983 0.11761803932295082641967809422567 0.00049597977480309539660002782213155
H -2.1533711901397456500717453309335 0.21438346445242795201835406260216 0.75066891841260141582381493208231
H -2.1519760855579561642514363484224 0.22309957337845942593190784464241 -0.74955832856755721937958014677861
5
-225.707454484799995953  
O18 1.1860569394846538493482057674555 -1.0086238810821941402906531948247 -0.0033994993221188461902937394398805
O18 1.4048444469742811246959490745212 0.21541588608617387445853808003449 0.0039276702649474314749111769629053
O -1.5846523051544367799436940913438 0.11761636570061365092421112876764 0.00049597914013027090147228692629255
H -2.1533469194844254701592944911681 0.21437905332616605247331165173819 0.75068227075652116386805801084847
H -2.1519517887545047685193821962457 0.22309531759169615172666567559645 -0.74957168592701506337760974929552
5
-225.707450246000007610  
O18 1.18603278683211299515676273586 -1.0087267163157815907936765142949 -0.0034001202612188000280746269510246
O18 1.4048574239921483020054893131601 0.21552071936446184907687495524442 0.0039282920608489906716398465391649
O -1.5846428545721360503506502936943 0.11761467501228528576007192896213 0.00049597849646679811972532769814848
H -2.1533221317296189489809421502287 0.21437454692864293948062481831585 0.75069613845333593715736242302228
H -2.151926973872651416286316816695 0.22309097252007908940285574317386 -0.74958555870898135875535217564902
5
-225.707445808599999282  
O18 1.1860081069025394384652827284299 -1.0088320891763369324678478733404 -0.0034007564554683340600493846039853
O18 1.4048707855045370340718591251061 0.21562811579750448820469443944603 0.0039289291231322078304377676261083
O -1.5846333095209490515742345451145 0.11761296740077452349648723384234 0.00049597784735025949622022611862349
H -2.1532968191285402070889176684432 0.21436994374370998972523238990107 0.75071054400700465425444463107851
H -2.1519016331155595977975281130057 0.22308653690754423615238977163244 -0.74959996946183493626847393898061
5
-225.707441163299989739  
O18 1.1859828896179192003756952544791 -1.0089400554767582463000508141704 -0.0034014082438961544367639344699228
O18 1.4048845414206789783406748028938 0.21573813122853646717658193665557 0.0039295817914500987336201554001036
O -1.5846236707811396371425871620886 0.11761124300642361584223749559897 0.00049597718994337535759753254893667
H -2.1532709739987336838851206266554 0.21436524224699704532781652233098 0.75072551124301278857586794401868
H -2.1518757587679635534527733398136 0.22308200950934684025916965310898 -0.74961494197718137044716968375724
5
-225.707436300700010179  
O18 1.1859571246493791907283821274177 -1.0090506722537493367042316094739 -0.0034020759663198692386576471591297
O18 1.4048987018947005633862090689945 0.21585082272509700795914966420241 0.0039302504057331820105924968800082
O -1.5846139391087241676814301172271 0.11760950196292462022196190218892 0.00049597652578581199328544570903432
H -2.1532445888041285009251168958144 0.21436044095995485103678390714776 0.75074106519755678945671206747647
H -2.1518493432464893544420192483813 0.22307738913152447279841794625099 -0.74963050131766895134433070779778
5
-225.707431210700008251  
O18 1.1859308015181055928621844941517 -1.0091639977851931675445484870579 -0.0034027599698689871970946896340138
O18 1.4049132772300145788335612451192 0.21596624859632237991569070345577 0.0039309353131617326415625512936458
O -1.584604115253657408146636953461 0.11760774440553264930109378383349 0.00049597585273504463890953397608996
H -2.1532176560485654093213270243723 0.21435553837032439439269637659891 0.75075723224050028292708702792879
H -2.151822379012423347433013987029 0.22307267458157500894522229373251 -0.74964667382006422435836157092126
5
-225.707425882100011449  
O18 1.1859039094377894496545877700555 -1.0092800917352260370307703851722 -0.003403460615041498712324274933394
O18 1.4049282780323040231706954727997 0.21608446853818358279752942507912 0.0039316368741788365950839967410957
O -1.5845941999291701662855302856769 0.11760597045969739538051612726122 0.00049597517087871824652961505464077
H -2.1531901684920771167242037336109 0.21435053303809317726269512149884 0.75077404022525662252718348099734
H -2.1517948587603763499487286026124 0.22306786473998821418440741126687 -0.74966348733819110350395931163803
5
-225.707420306899990692  
O18 1.1858764374165384758441632584436 -1.0093990151935277044259464673814 -0.0034041782892036843294336634357933
O18 1.4049437151390284927998663988546 0.21620554366708424898213536380354 0.0039323554749437095862107938160079
O -1.5845841938476368238042368830065 0.1176041802527259400035219982783 0.00049597448062111001380186658948901
H -2.1531621191356191680199572147103 0.21434542354024921362309896721854 0.75079151841103264342081047288957
H -2.15176677542544148025172034977 0.22306295853203420009869262230495 -0.74968097111611486926818770371028
5
-225.707414470799989203  
O18 1.1858483742550314232744312903378 -1.0095208301376188408937650820008 -0.0034049133396105916819773806736293
O18 1.4049595995348997945484370575286 0.21632953600009308114948680668022 0.0039330914638086838380770515755103
O -1.58457409765007972701766902901 0.11760237389903659133150171101079 0.00049597378389186204221406040204556
H -2.1531335009971268590334148029797 0.21434020844045703624303200740542 0.75080969782815443203105587599566
H -2.1517381219833624506065916648367 0.22305795487185647862915516270732 -0.74969915623438265761535603814991
5
-225.707408363000013196  
O18 1.1858197084499124684953130781651 -1.0096456003277145541119352856185 -0.0034056661486198793256652272987139
O18 1.4049759425322161376925578224473 0.21645650933000024074281952835008 0.0039338452229958735528736468722855
O -1.5845639119535215311174169983133 0.11760055150901860265832965524169 0.00049597307924593113642036668053947
H -2.1531043075068216907652640657034 0.21433488637754405381485867110314 0.75082861119361032908869901802973
H -2.1517088917991604724022636219161 0.22305285278687625449833831225988 -0.74971807538462842401827401772607
5
-225.707401970299997629  
O18 1.1857904282692630637541242322186 -1.0097733908118009527044023343478 -0.0034064371040011557842386302752402
O18 1.4049927556664494332494541595224 0.21658652874177200531313758347096 0.0039346171400426871445077381395095
O -1.5845536373310005195946814637864 0.11759871318311021504143809579546 0.00049597236765267882323271475542015
H -2.1530745323980409189346119092079 0.21432945602361261339119380409102 0.75084829303498323849197504387121
H -2.1516790785364841021021220512921 0.22304765135052140312410529077169 -0.74973776310567230574122277175775
5
-225.707395281299994849  
O18 1.185760521744791295972731859365 -1.0099042682093508638274670374813 -0.0034072266111535884185179678951272
O18 1.4050100507281484407684502002667 0.21671966088608643485891036561952 0.0039354076197331919889643714327576
O -1.5845432743193368363421313915751 0.11759685901620726966587682227328 0.00049597164903229166814380146632857
H -2.1530441698644486869795855454868 0.2143239161430100514493801711069 0.75086877975755450531636370214983
H -2.1516486763076159149932209402323 0.22304234973506559258638048959256 -0.74975825579054333758222128381021
5
-225.707388281800007235  
O18 1.1857299766577693578284424802405 -1.0100383003794748404402525920887 -0.003408035078594104545779419623841
O18 1.4050278397344195813190026456141 0.21685597365929615287782894483826 0.0039362170703404961158433650325605
O -1.584532823389469768926574033685 0.11759498909080846884567250754117 0.00049597092318477481107108495450575
H -2.1530132144100995184032854012912 0.2143182655222543031570126004226 0.75089010990582860660680353248608
H -2.1516176795335182347912450495642 0.22303694717957583959488943037286 -0.74977959197621746323392244448769
5
-225.707380957699996316  
O18 1.1856987804683920550985476438655 -1.0101755567639545407843115754076 -0.0034088629265397662679304424671045
O18 1.4050461350171685737109328329097 0.21699553653844610989764873920649 0.0039370459122391784217986909766296
O -1.5845222849383431285019696588279 0.11759310348012386171490106789861 0.00049597019030207301938661945683862
H -2.1529816610703473855892298161052 0.21431250302510135297140436705376 0.75091232425517540072235078696394
H -2.1515860831660882368510101514403 0.22303144302859384540127507534635 -0.74980181244392385409014423203189
5
-225.707373294299998179  
O18 1.1856669204087302293970651589916 -1.0103161082094014311394403193844 -0.0034097105712399948009017069949778
O18 1.4050649491336710816824506764533 0.21713842040672001743040198107337 0.0039378945622446474839062346973151
O -1.5845116592932662058501591673121 0.11759120224334720927750197461137 0.00049596944896815103528964208123853
H -2.1529495053989164965457803191384 0.21430662761254920534170764767623 0.75093546592501614345138705175486
H -2.1515538826947926409616229648236 0.22302583672851333806974594153871 -0.74982496030071810189099323906703
5
-225.707365276800004494  
O18 1.1856343834117166746722205061815 -1.0104600271444885706273453251924 -0.0034105784461918621508491611393765
O18 1.4050842949348181232238630400389 0.21728469773272154896837093929207 0.003938763452617477858752614849891
O -1.5845009466973964951108655441203 0.11758928542199166555892730912092 0.00049596870320342361076332293734481
H -2.1529167435882974324101724050706 0.21430063833375584403384550569172 0.75095958051242783781731304770801
H -2.1515210742073587191214301128639 0.22302012785820496398869750009908 -0.7498490811854008342152155819349
5
-225.707356888300012088  
O18 1.1856011561433792422803890076466 -1.0106073874742931284487212906242 -0.0034114669955081907901095483737208
O18 1.4051041855229340349353606143268 0.21743444246464255220629979703517 0.0039396530299371772948502368194568
O -1.584490147290764872067825308477 0.11758735303914545633485744247082 0.0004959679472764888475896927211295
H -2.1528833724866593968272354686633 0.21429453433949946505876482660824 0.75098471639822628187488362527802
H -2.1514876544960848114840246125823 0.22301431613045263890882097257418 -0.74987422343187959405952369706938
5
-225.707348112200008927  
O18 1.1855672249976547671934667960159 -1.0107582647113657614568182907533 -0.0034123766703386270056352902457775
O18 1.4051246342806724687335417911527 0.21758773015246482551710016650759 0.0039405637446682760527405520178945
O -1.5844792611225366751881438176497 0.11758540510623828601044493780137 0.00049596718256293139629603539120239
H -2.1528493897622129615854191797553 0.21428831490340807808259171451937 0.75101092471622643564899135526503
H -2.1514536211224957185095263412222 0.22300840142170946789335062021564 -0.74990043818356522109525030828081
5
-225.707338931799995407  
O18 1.1855325760578472316097986549721 -1.0109127360007914564477005114895 -0.0034133079289070640885417340371077
O18 1.4051456549086593916797482961556 0.21774463798040283313284248833952 0.0039414960538089625560753681554615
O -1.5844682881341027869126492078067 0.11758344161183224840794281362832 0.00049596641021776625112005287832062
H -2.1528147940159469975185402290663 0.2142819794590823390123546232644 0.7510382595928126736595231704996
H -2.1514189725568719779857929097489 0.22300238378108927506104919302743 -0.74992777956328227073612424646853
5
-225.707329328599996643  
O18 1.185497195152473093315848018392 -1.0110708800697365550291806357563 -0.0034142612467194465540598624642143
O18 1.4051672613441774650766546983505 0.21790524471940822537341375664255 0.003942450433292825351383470433575
O -1.5844572281291449122875292232493 0.11758146251885746857990255875848 0.00049596562939186112414086116118028
H -2.1527795847612627433420584566193 0.21427552757781487269284070862341 0.75106677847507929968173812085297
H -2.1513837082188556060202699882211 0.222996263443641429269348464004 -0.74995630501228571773708608816378
5
-225.707319283999993331  
O18 1.1854610677957082565114887984237 -1.0112327772636724443344746759976 -0.0034152370980267523006834728960257
O18 1.4051894678368941349333454127191 0.21806963075555788056369976857241 0.0039434273570278267906363822703497
O -1.5844460807701308269201945222449 0.11757946776926975207544501245138 0.00049596484011807568954149916251595
H -2.1527437626311765050957092171302 0.21426895899636727582660000734904 0.75109654223853949961409171010018
H -2.1513478286147402762651381635806 0.22299004086861104467764960190834 -0.74998607540048445319058600944118
5
-225.707308777500003316  
O18 1.185424179196779226330704659631 -1.0113985095440294337265640933765 -0.0034162359715811654523043294773288
O18 1.4052122889262177451996649324428 0.21823787809348332844550100162451 0.0039444273145111084788450028781881
O -1.5844348455614489790121979240212 0.11757745727527382784138865190471 0.00049596404079348783370401188008714
H -2.1527073293657377206500314059667 0.2142622736515388814915183957055 0.75112761547305451070855042416952
H -2.1513113353809227845658824662678 0.22298371674104394690729691319575 -0.75001715530560431055562276014825
5
-225.707297788900007163  
O18 1.1853865142669517407369994543842 -1.0115681606987758645033181892359 -0.0034172583741652754266149294437582
O18 1.4052357394525007983077102835523 0.21841007056766134630798603666335 0.0039454508135360194520657728389779
O -1.584423521834764425619823668967 0.11757543091774629029355736520301 0.00049596322978797107577930702859703
H -2.1526702881106505316211041645147 0.21425547167702657658239218108065 0.75116006670155166524693868268514
H -2.1512742315426840455927504081046 0.22297729198717866627710293414566 -0.75004961324275276624007346981671
5
-225.707286296599988873  
O18 1.1853480575895742887837513990235 -1.0117418161281368504944566666381 -0.0034183048151655917590296951402706
O18 1.4052598345818791969463745772373 0.21858629362198936374461766263266 0.0039464983634555144895172951180484
O -1.5844121087371911826835457759444 0.11757338854524035376414303755155 0.0004959624056334728482361984269744
H -2.1526326434657998554200730723096 0.21424855346081261853186106236535 0.75119396861456233516207703360124
H -2.1512365215620126157602953753667 0.22297076784264369120336368723656 -0.7500835218785624203263751041959
5
-225.707274277799996298  
O18 1.1853087934895314425887136167148 -1.0119195630511870209744529347518 -0.0034193758147677538045128287080843
O18 1.4052845897352583826034333469579 0.21876663452133460197046588291414 0.0039475704843542442842863060548098
O -1.5844006052047745480848561783205 0.11757132996680717818005490471478 0.000495961569944785543757881374205
H -2.1525944016815410364529270736966 0.21424151966104287847514342502109 0.75122939844604341708134143118514
H -2.151198211534238513564787353971 0.22296414586198026741570288322691 -0.75011895847081444532733485175413
5
-225.707261710199986737  
O18 1.1852687058792135132989642443135 -1.0121014905393044269743541008211 -0.0034204719121196528255901547765916
O18 1.4053100207519690911794896237552 0.21895118238155383827425737308658 0.0039486677154878550496941436165343
O -1.5843890099529365222963406267809 0.11756925495445302853880775728612 0.00049596072307708490359279274173332
H -2.1525555708082886319232329697115 0.21423437122035113300277942016692 0.75126643814367999318903912353562
H -2.1511593093620127170595424104249 0.22295742792658476694178659727186 -0.75015600497475498631416712669306
5
-225.707248568700009628  
O18 1.1852277784599067889104162532021 -1.0122876892779961721657855377998 -0.0034215936431065568402998255947978
O18 1.4053361436663789341139363386901 0.21914002793241024735770849929395 0.003949790591719963724071096322632
O -1.5843773214417999906089562500711 0.11756716323696578263557910304371 0.00049595986231691137086780019060939
H -2.1525161608035086047152617538814 0.21422710938046451989436036456027 0.75130517482027447950798659803695
H -2.1511198248058276405458855151664 0.22295061630869103530550034975022 -0.75019474844187561402009123412427
5
-225.707234828100013146  
O18 1.1851859944942733093853348691482 -1.012478251945664320388118539995 -0.0034227415697453814937001315144016
O18 1.405362974942638398800909271813 0.21933326390474700007260366874107 0.0039509396749095680029251198561724
O -1.5843655378498233687878382625058 0.11756505448598765506407204384232 0.00049595898847885260072448909696163
H -2.1524761837716068768600052862894 0.21421973574393529671233693534305 0.75134570111050058560664410833851
H -2.1510797697914445514300041395472 0.22294371368043669479064305960492 -0.75023528151695750842975485284114
5
-225.707220461699989755  
O18 1.1851433369502184511645737075014 -1.0126732729963832113639909948688 -0.0034239162586766030797746918068469
O18 1.4053905313370509411186048964737 0.21953098480086100097175005885219 0.0039521155316219512901310118024867
O -1.5843536570568739207942599023227 0.1175629283245755996034631607472 0.00049595810287400327216744688740846
H -2.1524356541746185733643415005645 0.21421225230264323569073781072802 0.7513881154486379276846719221794
H -2.151039158579451271435800663312 0.222936723171059780757019552766 -0.75027770265374538194436127014342
5
-225.707205442000002904  
O18 1.1850997884489331557489322221954 -1.0128728487763098975449338468025 -0.0034251182881905426098889666519653
O18 1.4054188299451877419699030724587 0.21973328701823688358096831052535 0.0039533187395168955732827065219226
O -1.5843416766106888093901261527208 0.11756078431575170406553354496282 0.00049595720251950810297802973991566
H -2.1523945890505622458022116916254 0.2142046614565568940502515715707 0.75143252256943615652318158026901
H -2.1509980079925394846895869704895 0.22292964839907741803060048368934 -0.75032211652838731730241761397338
5
-225.707189740199993366  
O18 1.1850553312877758482812851070776 -1.0130770774852464466420087774168 -0.0034263482427770498330021897714914
O18 1.4054478881848644356011845957255 0.21994026880720632388666047063452 0.0039545498829538384272241913208745
O -1.5843295937053418764861589806969 0.11755862196064999214417667872112 0.00049595628773955893840025277441441
H -2.1523530082346411518301465548575 0.21419696607306001889803326321271 0.75147903389049408584554612389184
H -2.150956337640749005402085458627 0.22292249351203857754555315295875 -0.75036863456129831995156109769596
5
-225.707173326099990618  
O18 1.1850099474210022965081634538365 -1.0132860592802843680004798443406 -0.003427606721834053609548886853986
O18 1.4054777238107167836034250285593 0.22015203037669278662846750194149 0.0039558095615538826222978840974065
O -1.5843174051402182378467387025012 0.11755644068987108896706672567234 0.00049595535807128135648291777926033
H -2.152310934637697403815081997891 0.21418916951361791078944918353955 0.75152776796162601424811100514489
H -2.1509141702103100612930575152859 0.22291526325957658483112311387231 -0.75041737529893182134799189952901
5
-225.707156168599993862  
O18 1.18496361845325370865111835883 -1.0134998961986747545438447559718 -0.0034288943321434091696109369706846
O18 1.4055083549213833737923096123268 0.22036867381694918988088716105267 0.0039570983829165856313081484074701
O -1.5843051072871259243868280464085 0.11755423985715045265276756936146 0.00049595441089217635107638804115027
H -2.1522683945120042459109299670672 0.21418127570028477890673457295634 0.7515788510268774924583112806431
H -2.1508715317317035342625786142889 0.22290796302974064113655572327843 -0.75046846495831553980337957909796
5
-225.707138234899986173  
O18 1.1849163256228103513478799868608 -1.0137186923489194256831069651525 -0.0034302117030574155211175568780391
O18 1.4055397999749352777598687680438 0.22059030329019013727531728363829 0.0039584169765159039205970614716534
O -1.5842926960483494358555844883085 0.11755201873239010113003644164564 0.00049595344388332054854501285134916
H -2.152225417789312533756174161681 0.21417328916480612988060272527946 0.75163241750584108835653296409873
H -2.150828451883926906162969316938 0.22290059891867700092582538218267 -0.75052203792441185559169980479055
5
-225.707119490899998482  
O18 1.1848680498106713976369519514265 -1.0139425538333193266282705735648 -0.0034315594711737274630225513760706
O18 1.4055720777824678435763416928239 0.22081702495392555030129244642012 0.0039597659784385615816537651312501
O -1.5842801668221633271116388641531 0.11754977649641706882732705707895 0.00049595245630014125112067224776524
H -2.1521820383844398882899895397713 0.21416521508759048253445200771239 0.75168861056876112858304850306013
H -2.1507849642858536398648539034184 0.22289317776084635602806827137101 -0.75057823734652273639511577130179
5
-225.707099901199995884  
O18 1.1848187715905944550343065202469 -1.014171588474084728659363463521 -0.0034329382787924591323436285250637
O18 1.4056052074173854826710794441169 0.22104894669399927087383161961043 0.0039611460318499979241235742222216
O -1.5842675144275932819226682113367 0.11754751222600326454603703041357 0.00049595144700139196479449221754976
H -2.1521382943976083979009672475513 0.21415705933998210874769085876324 0.75174758289167398217500704049598
H -2.1507411067616377664535320946015 0.22288570720077063858077792701806 -0.7506372158980264552852190718113
5
-225.707079428599996618  
O18 1.1847684710444712496979491334059 -1.0144059066858968076729752283427 -0.0034343487894782872595078604405217
O18 1.4056392085165421157455512002343 0.22128617897552432802754651675059 0.0039625577994897454719991358729203
O -1.5842547331370713248333004230517 0.11754522490086070918291483167195 0.00049595041352789345345114524477026
H -2.1520942289353235388205121125793 0.21414882862362560889124551977147 0.7518094969430636487217611829692
H -2.1506969220824152522197891812539 0.22287819582879833668620506159641 -0.75069913599364124223711769445799
5
-225.707058034499993937  
O18 1.184717127943956116453705362801 -1.014645620643836565477613476105 -0.0034357916715628028687945505481594
O18 1.4056741009827746768934275678475 0.22152883403078099666672073908558 0.0039640019503777322237847435815183
O -1.5842418165464975388090351771098 0.11754291338125973098716059439539 0.00049594935349564657749849017065458
H -2.1520498900674080999806392355822 0.21414053047531270146386361830082 0.7518745260291070930946943917661
H -2.1506524580026944448718495550565 0.22287065317492354976636192986916 -0.75076417091400116099464412400266
5
-225.707035678500005815  
O18 1.1846647216829875315369235977414 -1.0148908447245028607852646018728 -0.0034372676045536613986808305298837
O18 1.4057099050904904302683462447021 0.2217770262951820614549802712645 0.0039654791635352270792735929205719
O -1.5842287575412359323934197163908 0.11754057640203689760749483639302 0.00049594826638578069170210094185336
H -2.1520053314729459259524446679279 0.21413217333575418344082663679728 0.75194285498130863931720568871242
H -2.150607767834634476145083681331 0.22286308982711891535366532934859 -0.75083250547368873828446567131323
5
-225.707012319900002240  
O18 1.1846112312829664148239317000844 -1.0151416953377840890482275426621 -0.0034387772941905331118561672809619
O18 1.4057466414814485666795462748269 0.22203087223965897734068164481869 0.0039669901457798735153192914992815
O -1.5842155482399538080073853052454 0.117538212558207288971345860773 0.00049594714766743334868198678222484
H -2.1519606128806398892550078016939 0.21412376665918325668869215405721 0.75201468096287615860973119197297
H -2.1505629109162649470476935675833 0.22285551753907084648886893774034 -0.75090433678325552158128175506135
5
-225.706987910700007660  
O18 1.1845566353737357889741588223842 -1.015398290901783795447954616975 -0.0034403214561410148074338533064065
O18 1.405784331142705401163084388827 0.22229049034974737719672077673749 0.0039685356127682471991113821729869
O -1.5842021799001773096904344129143 0.11753582029492798399772368611593 0.00049594599546865750661767124896073
H -2.1519158004360581237790484010475 0.21411532095687874077682977258519 0.75209021441978729516364410301321
H -2.1505179530094422624131311749807 0.22284794927169124245658338168141 -0.75097987525877296643983527246746
5
-225.706962409099986644  
O18 1.1845009121940186513910475696321 -1.0156607520781149034405643760692 -0.0034419008034438894512441198259012
O18 1.4058229954874215117399671726162 0.22255600134967901126969991310034 0.0039701162771480537350132777874023
O -1.5841886429095415333989649298019 0.11753339789959661720875061519109 0.00049594480681779671595033054387613
H -2.1518709675451366258869256853359 0.21410684796428389176092821344355 0.75216967976645709992311594760395
H -2.1504729670463165192018095694948 0.22284039935145638633429143737885 -0.75105934526050888155879192709108
5
-225.706935765600007926  
O18 1.1844440395913338193167874123901 -1.0159292019861274614100921098725 -0.0034435160756433433500156571227535
O18 1.4058626563531040343235645195819 0.22282752841657788023255193365912 0.0039717328781785849259322596083166
O -1.5841749267037756876419507534592 0.11753094349109773075756635307698 0.0004959435832358487141607872317195
H -2.1518261954472071018074075254845 0.21409836070865884138925139268395 0.75225331637752101965332940380904
H -2.1504280338249430748476243024925 0.22283288357393404854889240596094 -0.75114298618215014080590208322974
5
-225.706907930200003420  
O18 1.184385995014247017209640944202 -1.0162037657707734261691712163156 -0.0034451680188285964227812296911679
O18 1.4059033359300121546198170108255 0.22310519675917944715237695163523 0.0039733861621868201557949973334871
O -1.5841610196296085355527338833781 0.11752845499449569854899522169944 0.00049594231860416353521725518760377
H -2.1517815736409606763857027544873 0.21408987359810241479785020146664 0.75234138000407624335963419071049
H -2.1503832423420998765095646376722 0.2228254193226343604639083650909 -0.75123105368193199282700334151741
5
-225.706878851699997313  
O18 1.1843267555206229424413777451264 -1.0164845707481915404457595286658 -0.0034468573996787989568990617783584
O18 1.4059450567936448983630270959111 0.22338913375891777945980720687658 0.0039750768952227216040951063291686
O -1.5841469088873558757057935508783 0.11752593013046487568917797261747 0.00049594100964071342625000271553404
H -2.1517372007026129843154649279313 0.21408140255465649137711636740278 0.75243414374521289111896749091102
H -2.1503386906139616563393701653695 0.22281802568393910268795821139065 -0.75132382079561976784276566831977
5
-225.706848471400007838  
O18 1.1842662978087756808776020989171 -1.0167717462890839552613897467381 -0.0034485849906669805049752586256773
O18 1.4059878418321021253944991258322 0.22367946886044037801966055667435 0.0039768058506569120211238121953556
O -1.5841325804114940734024230550858 0.11752336639555586994543290302317 0.00049593965389866366023918775596258
H -2.1516931848140767868926559458487 0.21407296508770476406446903183678 0.75253189936291853268102158835973
H -2.1502944863022799282248342933599 0.22281072355938105755690514797607 -0.75142157926239772081089540733956
5
-225.706816736999996920  
O18 1.1842045980504252167264667150448 -1.0170654245119548075848570078961 -0.0034503515857318349351057218399319
O18 1.4060317145332534849444527935702 0.22397633424404148061448438511434 0.0039785738228111334688352762611885
O -1.5841180188483428015189247162198 0.11752076105530075145200186170769 0.00049593824653117982333150326468285
H -2.1516496450794617700807975779753 0.21406458053489269000024819433747 0.75263495826283266509904024132993
H -2.1502507478974788313053068122827 0.22280353590576942868217713566992 -0.75152464041782318648898808532977
5
-225.706783584699991252  
O18 1.1841416321327027372234397262218 -1.0173657392970341106774867512286 -0.0034521579811158053206765483622576
O18 1.4060766985865129630184355846723 0.22427986386331558166240540685976 0.0039803816082104844301103874215642
O -1.5841032073417269376847116291174 0.11751811111085201655424015143581 0.00049593678234889030514986885123108
H -2.1516067118028976423715903365519 0.21405627010336153448477602978528 0.75274365343608473644110290479148
H -2.1502076050524783212836155144032 0.22279648779960914417586081981426 -0.75163333717571434444693068144261
5
-225.706748952499992811  
O18 1.1840773754575995013738065608777 -1.0176728270735775350175345010939 -0.003454004997573381641196021973883
O18 1.4061228181969207540191746375058 0.22459019421882955858116304170835 0.0039822300269790411944570429625401
O -1.5840881274902514075364479140262 0.11751541328443343426002343221626 0.00049593525871675469933463897831416
H -2.1515645278421331454410392325372 0.21404805710465465984349009431753 0.75285834053810452015653709167964
H -2.1501651999348729837890914495802 0.22278960667645958393379146400548 -0.75174802513842176043823428699397
5
-225.706712774200013882  
O18 1.1840118029482173955813095744816 -1.0179868267966323269746453661355 -0.003455893469215457099175115018852
O18 1.4061700980834075380698777735233 0.22490746432862152026643798308214 0.0039841199128874908025332857164358
O -1.5840727592332530804242196609266 0.11751266400499860154127418354619 0.00049593366981901020398848523029756
H -2.1515232495686831271086703054607 0.21403996710735107011913669339265 0.7529793995343249113361139279732
H -2.1501236881572900472292531048879 0.22278292251785225541738100218936 -0.75186908417300213347544968200964
5
-225.706674980400009645  
O18 1.1839448892548443126315760309808 -1.0183078793352373647707054260536 -0.0034578242338959247308138866827676
O18 1.4062185631519767969876966162701 0.2252318151415759472921962469627 0.0039860521042513526873696250163448
O -1.5840570806274500981203345872927 0.11750985936558709654686794010559 0.00049593201002912611075057469633975
H -2.1514830475349651095484659890644 0.21403202804563156713690830201813 0.75310723689895675558858556541963
H -2.1500832394987803297681239200756 0.22277646796990593913712075391231 -0.75199692067261347805384730236256
5
-225.706635496600000579  
O18 1.1838766084739351658328132543829 -1.0186361283265383814722326860647 -0.0034597981460212207625859459625417
O18 1.4062682389337508581661495554727 0.22556339036104955386718984300387 0.0039880274559976926218585191463717
O -1.5840410678046434878041281990591 0.11750699511724675694335218167907 0.00049593027440635864197537863162779
H -2.1514441082316446696154343953822 0.21402427052953754138542308282922 0.75324228687868344245259777380852
H -2.1500440396230593442794543079799 0.22277027867405471694972618479369 -0.75213196881482391464857073515304
5
-225.706594248399994740  
O18 1.183806934370696062330807762919 -1.0189717193470770872920638794312 -0.0034618160766082743499960638899893
O18 1.4063191512078294653775856204447 0.22590233564502382179739470302593 0.0039900468395101269108993236045535
O -1.5840246947184875025982364604715 0.11750406662408799385310942398064 0.00049592845506051116358930963556872
H -2.151406634731834799367788946256 0.21401672792381151722018728378316 0.7533850140699127617693875436089
H -2.150006290692996646640722246957 0.22276439338598164052740457918844 -0.75227469307736682946341488786857
5
-225.706551153300011947  
O18 1.183735840210238032810252661875 -1.0193148007573695768002153272391 -0.0034638789264036032311544488493382
O18 1.4063713263263419861459624371491 0.22624879942271833299649586024316 0.0039921111551516523865967833728519
O -1.5840079330787737443841933782096 0.11750106884690199315901537602258 0.00049592654532186269348420504243791
H -2.1513708486067741887381998822093 0.21400943672401095962953831985942 0.75353591497963934298098820363521
H -2.149970213287612619268429625663 0.22275885435904729803269219701178 -0.7524255898545338938632198733103
5
-225.706506125599986490  
O18 1.1836632988630437779420390143059 -1.0196655230742972531032819460961 -0.0034659876008061229687995385972954
O18 1.4064247909870912778274032461923 0.22660293228943148569065613173734 0.0039942213080354964718776678012091
O -1.5839907520893155012942088433192 0.11749799630228512092866566263183 0.0004959245382422654453702381971425
H -2.1513369908957629128565258724848 0.21400243665740709131384278407495 0.75369552073641465916864490282023
H -2.1499360474152573452499837003415 0.22275370749109157930689661952783 -0.75258519015950198216557964769891
5
-225.706459074599990799  
O18 1.1835892828108065533143644643133 -1.0200240390961758940591153077548 -0.003468142996556676602853963586881
O18 1.4064795722748031359117248939583 0.22696488712021156697318247097428 0.0039963781952618085413497794888826
O -1.5839731182918181939811574920896 0.11749484303528467954436109721428 0.00049592242677145746080485944062843
H -2.1513053237806825102040875208331 0.2139957709996354873194235324263 0.75386439939127336540281021370902
H -2.1499040541579699237217937479727 0.22274900264551308892713166187605 -0.75275406193782945507564363651909
5
-225.706409904400004507  
O18 1.1835137640391919511273499665549 -1.0203905041421881261243242988712 -0.0034703460602743449979479262168525
O18 1.4065356977606771060607115941821 0.22733481931322011004859007243795 0.0039985827633401312131145033390567
O -1.5839549953509359792036548242322 0.11749160257659348183256753372916 0.00049592020081674838445640052242425
H -2.1512761322339266634173782222206 0.21398948685254406965050577582588 0.75404315860738269083896057054517
H -2.1498745172975861628117399959592 0.22274479398254704021198335794907 -0.75293281269054868065637720064842
5
-225.706358512900010282  
O18 1.1834367141421537894530047196895 -1.0207650759270090468078251433326 -0.0034725977308500402193636169556612
O18 1.4065931954020500782576164056081 0.2277128866640069082549757695233 0.0040008359515414180368475527416194
O -1.5839363438301363729010517999995 0.11748826790343568082786163131459 0.00049591785165335896222449374448615
H -2.1512497258200848904152735485695 0.21398363545435891697188424132037 0.75423244845534664904107557958923
H -2.1498477451422259854041385551682 0.22274114027612609834072543435468 -0.75312209235658233996701937940088
5
-225.706304791900009832  
O18 1.1833581042609966349488104242482 -1.0211479145006592261779587715864 -0.0034748989633210983739297628147824
O18 1.4066520936036346345332503915415 0.22809924930191813330360162126453 0.0040031387152409461660518275039067
O -1.5839171209626659031499684715527 0.11748483140493054532882410967431 0.00049591537174940609079137887604816
H -2.1512264405211523055072575516533 0.21397827246407941093053750591935 0.75443296433109374721226458859746
H -2.1498240723413801767094355454901 0.22273810524073750505280600009428 -0.75332259621835750973417589193559
5
-225.706248625699998911  
O18 1.1832779051157324978760243539 -1.0215391823211072974686430825386 -0.0034772507329780622323256444872186
O18 1.406712421184366679227650820394 0.22849406976939470870213710895769 0.004005492029695773871511565999981
O -1.5838972803906923303429721272551 0.11748128482476204170747990929158 0.00049591274849688073231984697386565
H -2.1512066408241397041933851141948 0.21397345832231884354968087791349 0.75464545025104501352330998997786
H -2.1498038619063915000140241318149 0.22273575796086181322053221265378 -0.75353506809159931378871988272294
5
-225.706189891200011743  
O18 1.1831960869898547894507601085934 -1.0219390442869251689472775979084 -0.003479654025830155716220160044827
O18 1.4067742073931317481338965080795 0.22889751304669367359956311247515 0.0040078968805099604577613092715183
O -1.5838767718977693199633449694375 0.11747761922342274398811667879272 0.00049590997035907770189300247665187
H -2.1511907218265382546462660684483 0.21396925861369267551914674641012 0.75487070221843155515273338096449
H -2.1497875073597940698277852789033 0.22273417326951308603533163932298 -0.75376030378920655383723214981728
5
-225.706128456300007201  
O18 1.1831126197379633335771131896763 -1.0223476677409031321275278969551 -0.0034821098446957089375675131748267
O18 1.4068374819028945932330998402904 0.2293097465611866336843149838387 0.0040103542707138973080760457889937
O -1.5838555411216626023218623231514 0.11747382492351206295655430267288 0.00049590702514986468793511953379038
H -2.1511791115127580908961135719437 0.21396574444526739178229490789818 0.75510957193910099860545415140223
H -2.1497754350479061358214494248386 0.2227334321364120295339006361246 -0.7539991548274111998750868224306
5
-225.706064179300000205  
O18 1.183027472809383251473036580137 -1.0227652223313976609375686166459 -0.0034846192059825686730689664472038
O18 1.4069022747854054156135816811002 0.22973094004670077672436434568226 0.0040128652171963702724455380632662
O -1.5838335292375287366439806646667 0.11746989145292253964303341717823 0.00049590389967914944285148903801996
H -2.1511722732912841316021967941197 0.21396299286464448563549467507983 0.75536297067680757688634685109719
H -2.1497681066018281548224422294879 0.22273362218745368368288950478018 -0.75425253226922017724120905768359
5
-225.705996907799999462  
O18 1.1829406151828323334740389327635 -1.0231918801721895384559957165038 -0.0034871831475570490808946200189666
O18 1.4069686165764663243749055254739 0.23016126570404860096630272892071 0.0040154307580119799614415398991696
O -1.5838106726234664201058421895141 0.11746580748365367807828363311273 0.00049590058079874640983852884801308
H -2.1511707086396416599427539040335 0.21396108733283120129087251370947 0.75563187346755633644335148346727
H -2.149766021599373022610279804212 0.22273483819085906909585048651934 -0.7545214109453305395547317857563
5
-225.705926477399998475  
O18 1.1828520154058781432837577085593 -1.0236278157308207337194971842109 -0.0034898027066599577282468569450202
O18 1.4070365382361813555434082445572 0.23060089808790379395375680360303 0.004018051930359463862207913820157
O -1.5837869025126978250739284703741 0.1174615607733360683750944986059 0.00049589705066431695196921269896961
H -2.1511749598760165902433527662652 0.21396011816817259165723896785494 0.75591732354742557919990986192715
H -2.1497697203083285799607438093517 0.22273718256745700383447683634586 -0.75480683380786683933649783284636
5
-225.705852710300007402  
O18 1.182761641629473059467159146152 -1.024073205871004921263534015452 -0.0034924789420095908067109835570818
O18 1.4071060711182217239922920271056 0.23105001415035739120718005779054 0.0040207297926594300768732281881057
O -1.5837621446166647576347941139829 0.11745713809652583159426342263032 0.0004958932946481083925763244657503
H -2.1511856131789355295325094630243 0.21396018305104788637116541849537 0.75622043706961050713033500869642
H -2.1497797867163814800051113707013 0.22274076595590602822838377505832 -0.75510991677255456799855437566293
5
-225.705775413899999648  
O18 1.1826694615467938653807777882321 -1.0245282298381579444424005487235 -0.0034952129293050952611732196118055
O18 1.4071772470262582377387161614024 0.23150879322732476062185469345422 0.0040234654209852747930309391222181
O -1.5837363187137631914680468980805 0.11745252517073619114018612208383 0.00049588929488300821125934536581781
H -2.1512033017997298500745273486245 0.21396138758863797457721034334099 0.75654240821732843258473621972371
H -2.1497968517612284777840159222251 0.2227457078061653994449642368636 -0.75543185374573051937829859525664
5
-225.705694378400011146  
O18 1.1825754424350354288009157244232 -1.0249930691628019729932930204086 -0.0034980057652935561685048071467463
O18 1.4072500981755728943767280725297 0.23197741693986820288309047555231 0.0040262599108049747578808030823438
O -1.5837093382258078388957756033051 0.11744770658289205300661706132814 0.00049588503200905041223139901873651
H -2.1512287095006721315826325735543 0.21396384586862490784220369732793 0.75688451452466298796650789881824
H -2.1498215966751836880632708925987 0.22275213703025009692737512523308 -0.75577392193137760134646896403865
5
-225.705609375300014108  
O18 1.1824795512500636540664800122613 -1.0254679076881609844917875307146 -0.0035008585357324674240675488334773
O18 1.407324657101223452926319623657 0.23245606922355335766106065875647 0.0040291143489424585677483037216007
O -1.5836811097624627908686534283333 0.11744266570467160049062727011915 0.00049588048643787780052349933868072
H -2.1512625741476818497233125526691 0.21396768109893354870010284685122 0.75724812260129392704754991427762
H -2.1498547566729246938166397740133 0.22276019267462526807221934177505 -0.75613748764733990093134252674645
5
-225.705520154800012733  
O18 1.1823817543303387633812917556497 -1.0259529317544240356596674246248 -0.0035037723579099842516337837139417
O18 1.4074009569445116163421971577918 0.23294493651018735591584629673889 0.0040320298524227369055261682717628
O -1.583651532627542657394315028796 0.11743738461054706312403084211837 0.00049587563358741897166087619908126
H -2.1513056915932371460087324521737 0.21397302621772809616551569433796 0.75763469426575513754329449511715
H -2.1498971247323188649147596152034 0.22277002465601314362686480308184 -0.75652401231731669639657411607914
5
-225.705426442900005668  
O18 1.1822820177438713162842987003387 -1.0264483298995694671162937083864 -0.0035067483595602041632210976729311
O18 1.4074790311180367385901490706601 0.23344420742985508288036555768485 0.0040350075488424117994834539047133
O -1.5836204983110511168575840201811 0.11743184398281787672591036653102 0.00049587045243080205871033516729085
H -2.151358919790491430745760226273 0.21398002462830706393859259151213 0.75804579289738571734602601281949
H -2.1499495557566068448807072854834 0.22278179451208432459985431250971 -0.75693505898448021351754277930013
5
-225.705327938700008872  
O18 1.1821803071408223395621917006793 -1.0269542929065675895827780550462 -0.003509787689136466964923144473687
O18 1.4075589134454045137090361095034 0.23395407285952271592144313672179 0.0040380485857301993968260234169065
O -1.5835878899380873008340131491423 0.11742602301416284193980033023763 0.00049586491683750678807068856812634
H -2.1514231831299723829431513877353 0.21398883090568834863809399848833 0.7584830903698925874678593572753
H -2.1500129708465176570086896390421 0.22279567621639626007201684387837 -0.75737229909131420502177434173063
5
-225.705224310299996660  
O18 1.1820765876990864118312174468883 -1.0274710137903282358706746890675 -0.0035128914967721990882110194576171
O18 1.4076406382171837705641337379348 0.23447472590956222604496872463642 0.0040411541142196909237593871466743
O -1.5835535816894836802504187289742 0.11741989930592712509938024822986 0.00049585899897946290795086587976925
H -2.1514994770153874625862044922542 0.21399961157087812879673549559811 0.75894837421075123096159131819149
H -2.1500883619469037810745248862077 0.22281185702594361042194748279144 -0.75783751974150537211727396424976
5
-225.705115191299995558  
O18 1.1819708242158886157824326801347 -1.0279986879848455050279198985663 -0.0035160609561589520333235725502163
O18 1.4077242401001675009553082418279 0.23500636210910391676875974553695 0.0040443253071681039764739828967777
O -1.583517438185048087362361002306 0.11741344875450655804716149077649 0.00049585267035348492940804998596604
H -2.1515888728323919742990710801678 0.21401254595814836467759789684351 0.75944355533529128710057420903468
H -2.1501767966817286747982507222332 0.22283053844908279339520618123061 -0.75833263138311668427604672615416
5
-225.705000176200002215  
O18 1.1818629811037686394570300763007 -1.0285375129577922770351960934931 -0.0035192972577926607061216124350267
O18 1.4078097541428646888306275286595 0.23554917902294442155763931623369 0.0040475633554992391030524778727795
O -1.5834793138418634672603957369574 0.11740664544249106160389573005887 0.00049584589931848195489688668757822
H -2.1516925230016958892065304098651 0.21402782702170380924044934545236 0.75997067608737001176422154458123
H -2.1502794235114222054505717096617 0.22285193712514222985632272866496 -0.75885967586548053187556206466979
5
-225.704878814799997144  
O18 1.1817530223999606064921863435302 -1.0290876883419239895545160834445 -0.0035226015954803054607002987808073
O18 1.4078972157640221585239714841009 0.23610337638038428331732632159401 0.0040508694537286045120327848678699
O -1.5834390521830732367902783153113 0.11739946151169709798178786286371 0.00049583865262648374374471194059311
H -2.1518116664936313142675317067187 0.21404566230749988431369956742856 0.76053191883026749486873541172827
H -2.1503974771510971919497023918666 0.2228762859135238749708207706135 -0.75942083503686164114299117500195
5
-225.704750606900006460  
O18 1.1816409118355701846070360261365 -1.0296494157876472375079401899711 -0.0035259751738611691540548065404437
O18 1.4079866606889139823977075138828 0.23666915592862741712920637837669 0.0040542448060945195098536686373336
O -1.5833964851232769088795748757548 0.11739186703745321804781553964858 0.00049583089249662711407024007215227
H -2.1519476345683288265320243226597 0.21406627487928372999270720811182 0.76112961498913433988633414628566
H -2.1505322842691034779250003339257 0.22290383494797508245888195688167 -0.7600184397156404259021655889228
5
-225.704614995100001806  
O18 1.1815266126090770981704736186657 -1.0302228992830282372494821174769 -0.003529419207691257207026858111476
O18 1.4080781251723502034423063378199 0.2372467217543154649472825212797 0.0040576906275775065369160188311071
O -1.5833514322029098586597228859318 0.11738382989136431078236455505248 0.00049582257923084117195999809268869
H -2.1521018567908591911930216156179 0.21408990436779257171551194005588 0.76176625452264534743562762741931
H -2.1506852695606952785567500541219 0.22293485273823840375762017629313 -0.76065497923446534489499981646077
5
-225.704471357699986811  
O18 1.1814100876999120703914059049566 -1.0308083446041633735035247809719 -0.0035329349375926837745209851959771
O18 1.4081716456844450835461657334235 0.23783627973149290557586255090428 0.0040612081597443472694153321356225
O -1.5833036998004195172740082853124 0.11737531560364371230331670403757 0.00049581367137473207184344969888912
H -2.1522758672915385247392805467825 0.21411680800746632491460275105055 0.7624444958329867905177934517269
H -2.1508579619793293247198562312406 0.2229696273611415369142463305252 -0.76133311135448356044008733078954
5
-225.704319000100014136  
O18 1.1812912996726265824065649212571 -1.0314059596047477906921585599775 -0.0035365236121211356470905862181553
O18 1.4082672591090452662854204390896 0.23843803781135869401808236034412 0.0040647986501312080923065117588067
O -1.5832530802951310100468163000187 0.11736628721211023185233557342144 0.00049580412604503386504728457140345
H -2.1524713114721438778076390008209 0.2141472617828847346821419250773 0.76316717622375707108517417509574
H -2.1510520013627392188482190249488 0.22300846770737403623741101910127 -0.76205567268049700935250712063862
5
-225.704157145099998161  
O18 1.181170210738462289512540337455 -1.0320159540718021329297471311293 -0.0035401864781284108490977402539102
O18 1.408365002680493471842737562838 0.23905220588008238569166508113994 0.0040684633459074628566987108513331
O -1.5831993511970872123839626510744 0.11735670510696452617516172267642 0.00049579389629212332595703527360342
H -2.1526899528695326857530289998977 0.214181561561846089958294214739 0.76393732282799331478884141688468
H -2.151269145349534728239859759924 0.22305170477466584877390687324805 -0.76282568960608854169436199299525
5
-225.703984922199992980  
O18 1.1810467827516633043671845371136 -1.032638539713362613170488657488 -0.003543924799139472857356647494953
O18 1.4084649139877436496703921875451 0.23967899574404571971797395235626 0.0040722035114827068169596202551475
O -1.5831422742418657101381995744305 0.11734652686930382992080978965532 0.00049578293107717765538650089851558
H -2.1529336803740348749158783903113 0.21422002434814338411861456279439 0.76475816392401274601553495813278
H -2.1515112765345301149011447705561 0.22309969302163135118632908415748 -0.76364638961535724615004028237308
5
-225.703801354400013679  
O18 1.180920977279634742629355059762 -1.0332739300095359347153589624213 -0.0035477398582447854102905893114439
O18 1.4085670309088389462459645073977 0.24031862098254030968291772296652 0.0040760204284076007041903721983545
O -1.5830815944517380167155806702795 0.11733570710709782802805278834057 0.0004957711778354412452199384553353
H -2.1532045157543246993725460924907 0.21426298949889971412474665157788 0.76563314089079070878796073884587
H -2.1517804099266517603439297090517 0.22315281172423628852641286357539 -0.76452121322553590054837968637003
5
-225.703605349300005400  
O18 1.1807927555129533736533176124794 -1.0339223403953305968627773836488 -0.0035516329384009063391269833687147
O18 1.4086713917388440364675261662342 0.24097129712287240765888896021352 0.0040799153805782034307170214049165
O -1.583017039188248542558312692563 0.11732419728106054102045874287796 0.00049575857779973005103751892974628
H -2.1535046214704935962913623370696 0.21431082009178617497902052946301 0.76656592022161840205285443516914
H -2.1520787008498052372829079104122 0.22321146651013121231521552090271 -0.76545382601401934508089652808849
5
-225.703395676899987166  
O18 1.1806620783966830234845701852464 -1.034583987815778538532640595804 -0.0035556053417727258823821667732545
O18 1.4087780349787397682348455418833 0.24163724120906129866348521773034 0.0040838896710368843140370742617051
O -1.582948317086085188165611725708 0.11731194551921178548248292372591 0.00049574506846819944416021597177746
H -2.153836308470593152719629870262 0.21436390421285689278363406629069 0.76756040652871326823714070997084
H -2.1524084526415823148681738530286 0.22327609077140425641871956941031 -0.76644813161675240387182839185698
5
-225.703170957299988686  
O18 1.1805289066104285300440324135707 -1.035259090793952063691563125758 -0.0035596583736820625563923581324843
O18 1.4088869993954278303505134317675 0.24231667186231656274664203465363 0.0040879446041284022914097384671095
O -1.5828751170567711969994206810952 0.11729889644031518680655779007793 0.00049573058740917121632596487046385
H -2.1542020444672758117121702525765 0.21442265635743634755172593031602 0.76862075543607044636473801801912
H -2.1527721249040490114623480621958 0.2233471472004960323154421075742 -0.76750828464944342854892056493554
5
-225.702929641100013214  
O18 1.1803932004849990722306074530934 -1.0359478695025405858842759698746 -0.0035637933506507887826408875753259
O18 1.4089983241033476879522368108155 0.24300980935594104770380852187373 0.0040920814954003353544620402715282
O -1.582797107221681986999328728416 0.11728499095825303810691764283547 0.00049571506723765574372458919683027
H -2.154604462400311781777872965904 0.21448751885172234743492936104303 0.76975138699004319597918311046669
H -2.1531723419445261136218050523894 0.22342512941391023950643557327567 -0.76863870407159806674712854146492
5
-225.702669988299987835  
O18 1.1802549201247314325513571020565 -1.0366505455464909424279085214948 -0.0035680116049237884170985957155153
O18 1.4091120484456101102921365963994 0.24371687539421763024627409777167 0.0040963016792027557785860203409811
O -1.5827139338442228755354790337151 0.11727016609485201026341627539296 0.00049569843284488757356037735846144
H -2.1550463689285090929104171664221 0.21455896330901819135661412474292 0.77095699930792205289975527193747
H -2.1536119012924288540489214938134 0.22351056353359158301863374163077 -0.76984408684607308348546439447091
5
-225.702390045700013843  
O18 1.1801140254331736745285752476775 -1.0373673418596216500020545936422 -0.0035723144678965266900216857237638
O18 1.4092282119756842639901606162312 0.24443809300656912930627129298955 0.0041006064867169945281633047784453
O -1.5826252202490229681330902167247 0.11725435479306611785688119198312 0.00049568060753402089137903407944918
H -2.1555307531219960459623052884126 0.21463749204909357559678539928427 0.77224258240098042627153063222067
H -2.1540937822917003430234217375983 0.22360400977634195540666439683264 -0.77112942176308718611466019865475
5
-225.702087621599986278  
O18 1.1799704760078992826777266600402 -1.0380984827977250972708134213462 -0.0035767032829809386820785199745387
O18 1.4093468545543645920048447806039 0.24517368664620770024598073177913 0.0041049972605391397278973286688597
O -1.5825305657179324914096696375054 0.11723748571121324346666625615399 0.00049566151151499788975879345898079
H -2.156060795154839393461543295416 0.21472363959931356491850351631001 0.77361343217356881574175986315822
H -2.1546211547828133525683824700536 0.22370606411925048062627752187836 -0.77250000344609937030782020883635
5
-225.701760258299998441  
O18 1.1798242312571358691997147616348 -1.0388441938280732479427115322324 -0.0035811794011538287778317890541757
O18 1.4094680162373116605323275507544 0.24592388187552763345600226330134 0.0041094753519780244377379574416409
O -1.5824295444176523783852417182061 0.11721948303855286854791017958632 0.0004956410595224625950314112365902
H -2.1566398748455610778762547852239 0.21481797412374484257391316077701 0.77507516430516121275218210939784
H -2.1551973876560919229916635231348 0.2238173598709317368982141260858 -0.77396144622729090567503362763091
5
-225.701405201999989458  
O18 1.1796752504478229539586209284607 -1.0396047015448672823367814999074 -0.0035857441737549553863184659263652
O18 1.4095917372300481584801445933408 0.24668890538281698643352513045102 0.004114042111912880050894614214485
O -1.5823217043081538868420921062352 0.11720026630046095905690606286953 0.00049561916062517720731744885753756
H -2.1572715803789455080163861566689 0.21492109886143712094153102043492 0.77663372825416865374847930070246
H -2.155826057508492432646107772598 0.22393856930272482141930368015892 -0.77551969811370791152427273118519
5
-225.701019370700009858  
O18 1.1795234926169595457423611151171 -1.0403802336340450818141789568472 -0.0035903989685444901228117409175411
O18 1.4097180579703523228829453728395 0.24746898494835142812142692037014 0.0041186989088661755259446195509554
O -1.5822065660984885315798464944237 0.11717975016716875025224453565897 0.00049559571865023723403337330140062
H -2.1579597165202302200270878529409 0.21503365355290274263388994313573 0.77829542078990410214345274653169
H -2.1565109568897677938537071895553 0.22407040523471341564309966543078 -0.77718105436194562241070116215269
5
-225.700599319300010848  
O18 1.1793689165865912649167057679733 -1.0411710188024667633754916096223 -0.003595145156821489499515687171538
O18 1.4098470191176839527713582356228 0.24826434937143898595834912157443 0.0041234471133714941867842718181691
O -1.5820836222307370633188838837668 0.11715784427927798672097736698561 0.00049557063518804221960434297500342
H -2.1587083127664867809869519987842 0.21515631578743127372277399445011 0.78006689929042261066882701925351
H -2.1572561023553222803172957355855 0.22421362249580961689687796933868 -0.7789521707745594714111803114065
5
-225.700141202100013516  
O18 1.1792114811549441188986975248554 -1.0419772864017171620787394203944 -0.0035999841134998762474939137945285
O18 1.4099786613678126911963772727177 0.24907522809405527319803752561711 0.0041282881006578118696093149253556
O -1.5819523359350897706576688506175 0.11713445307346155577210566889335 0.00049554380442153099593088905194804
H -2.1595216308946385552758329140488 0.21528980229277036584356608273083 0.78195519423947112969131012505386
H -2.1580657420176501126718449086184 0.22436901940335024496775417901517 -0.78084007616153594533159321144922
5
-225.699640732400013121  
O18 1.1790511448729494858866928552743 -1.0427992666743466365630865766434 -0.0036049172126284205301682828093135
O18 1.4101130256683258590300056312117 0.24990185144697024677284957761003 0.0041332232444223635306479458506601
O -1.5818121403239981948019021729124 0.1171094756287337640410228800647 0.00049551511785846005363892485817701
H -2.1604041720779547652853125327965 0.21543487010379872015342073154898 0.78396772117377766520007753570098
H -2.1589443626640960616214215406217 0.22453743903625086875130989483296 -0.7828521843314800721103097203013
5
-225.699093145900008039  
O18 1.1788878662372885841591596545186 -1.0436371905459147502170935695176 -0.0036099458435392868527191723160286
O18 1.4102501530735003232308599763201 0.25074445043540616318011871044291 0.0041382539330730942067626543234837
O -1.5816624376228558546131353068631 0.11708280552514177541567619300622 0.00049548446148939219359913499474146
H -2.1613606834448368942958040861413 0.21559231766730860280212311863579 0.78611229141572247502978143529617
H -2.1598966962633450172859284066362 0.22471977048692559630893583744182 -0.78499630478085491436246456942172
5
-225.698493150699988519  
O18 1.1787216036411003461381596935098 -1.044491289313196347166012856178 -0.0036150713887798664562811534750608
O18 1.4103900846999541940363087633159 0.25160325644425068913889731447853 0.0041433815493336721008654777165248
O -1.5815025984270281167454186288523 0.11705433070734579115157458772956 0.00049545171369536479370754289419665
H -2.1623961631198977961787477397593 0.21576298571983107410510172030627 0.78839712178970666744959316929453
H -2.1609277250435976469589149928652 0.22491694984486215735941527782416 -0.78728065240703648530740110800252
5
-225.697834887200002640  
O18 1.1785523154251211774834473544615 -1.045361794646967767974388152652 -0.003620295235493698263185002872433
O18 1.4105328617370276322873223762144 0.25247850123081155837567735034099 0.0041486074816056038236378178396535
O -1.5813319611578466883372584561585 0.11702393339216017598136687638544 0.00049541674991307634023929296063216
H -2.1635158650998760343497906433186 0.21594775805858210104837269227573 0.79083084258669156252352649971726
H -2.16204268634912777358181301679 0.22512996107214511276595203526085 -0.78971385554655004757051983688143
5
-225.697111883199994509  
O18 1.1783799599208673036798700195504 -1.0462489384172981576881511500687 -0.0036256187661863159381325782959493
O18 1.4106785253999583051864874505554 0.25337041674363991461405021254905 0.0041539331115844346786758478629054
O -1.5811498316554080112439351069042 0.11699149000164117684352760306865 0.00049537944479426511499436935892504
H -2.1647253025027675121805259550456 0.21614756210492358512453847652068 0.79342250371286737742337891177158
H -2.163247075788632844961512091686 0.22535983661748987261219667743717 -0.79230496210175715976475885327091
5
-225.696317009500006634  
O18 1.1782044954122323776601888312143 -1.0471529526557992184621070919093 -0.0036310433743898416422690722527022
O18 1.4108271169643851195019124133978 0.25427923509499789078702747247007 0.0041593598332567332034881424362993
O -1.5809554829412442167324570618803 0.1169568711095715501935288216373 0.00049533966752364814133124948369868
H -2.1660302493613952101725317334058 0.21636336921046786518907367735665 0.79618157880673690041106738135568
H -2.1645466491385771945488158962689 0.22560765777700625411839041589701 -0.79506344364315117978492253314471
5
-225.695442436900009398  
O18 1.178025880186437612806571451074 -1.0480740693505881111491362389643 -0.0036365704507622118382692555371705
O18 1.4109786777125159495938078180188 0.25520518834931399387855321947427 0.0041648890377322736466858543735725
O -1.5807481551903006522508121634019 0.11691994144522942222774730680612 0.00049529727919857757193616842883443
H -2.1674367408531622913869796320796 0.21659619466591131797805758196773 0.79911796666959566959320682144607
H -2.1659474225067762986896013899241 0.22587455474175266445513443613891 -0.79799919677561936826037936043576
5
-225.694479593799997019  
O18 1.1778440726284462591877399972873 -1.0490125203099496253855704708258 -0.0036422013846841793348330096335985
O18 1.4111332488518275596334206056781 0.25614850838705716107313037355198 0.0041705221140579335284415130047364
O -1.5805270559400705909780526781105 0.11688055992804215199587503093426 0.00049525214130092902724972203643006
H -2.1689510717440483311690968548646 0.21684709744520683227797519521118 0.80224199003403073859885807905812
H -2.1674556708034491414593958324986 0.22616170629980028583538853581558 -0.80112254202741284281330536032328
5
-225.693419135699997469  
O18 1.1776590311502375119090402222355 -1.0499685370883695689769865566632 -0.0036479375588053934188759175327732
O18 1.4112908715749270527339831460267 0.25710942683372622896698089789425 0.0041762604450462804256405391356566
O -1.5802913605522637130462726418045 0.11683857974764383369503661924682 0.00049520411058688183943143901188932
H -2.1705797926314276402592895465204 0.21711717956460957479336570941086 0.80556439098767984585691692700493
H -2.1690779239774036213361796399113 0.22647033915380512802961732177209 -0.8044442192156981974449081462808
5
-225.692250905599991029  
O18 1.1774707142245195434782090160297 -1.05094235097579935533929074154 -0.0036537803613552809027520407170186
O18 1.4114515870678410180971695808694 0.25808817503895253864243386487942 0.0041821054193775433066582181140802
O -1.580040212970573065831558778882 0.11679384850137528029101474658091 0.00049515304269943753983501677495838
H -2.1723297042785620902805021614768 0.21740758511920491025115609318163 0.80909632292125333030696765490575
H -2.1708209614053664004984511848306 0.22680172688375033196450658579124 -0.80797537944819730615364505865728
5
-225.690963915400004680  
O18 1.1772790804182653445764117350336 -1.0519341925285532468592464283574 -0.0036597311696539339652411992886982
O18 1.4116154363947344130281180696329 0.2590849836250265769699296924955 0.0041880584136256551394672520416407
O -1.5797727267440417886490422461065 0.11674620837421668950728559366325 0.00049509879122636960176173648306985
H -2.1742078487624323379634461161913 0.2177194987826718275414350500796 0.81284933868520936606216764630517
H -2.1726918030426136674293502437649 0.22715718827667336077169579766633 -0.8117275732383809616621306304296
5
-225.689546330300004229  
O18 1.1770840884810365167822965304367 -1.0529442915341977737853085272945 -0.0036657913635790365103339638608304
O18 1.4117824604557616119393514964031 0.26010008244289678502880747146264 0.004194120807910768633508524771969
O -1.5794879864465802832285135082202 0.11669549639196995227674591433242 0.00049504120873571511984162496489148
H -2.1762214985976005010570588638075 0.21805414396037373081504995298019 0.81683537433462893861957354602055
H -2.1746976985950117189361208147602 0.22753808531418834304460574458062 -0.81571273430582424968093846473494
5
-225.687985464599989882  
O18 1.1768856973644312713389581404044 -1.0539728768085352417216427056701 -0.0036719623049410732296138348829118
O18 1.4119526999624698593294169768342 0.26113370036854716138563503591286 0.0042002939641609914056541441595982
O -1.5791850494385419878540233185049 0.11664154473690023505749735477366 0.00049498014930320164556087902951731
H -2.1783781426816273274482682609232 0.2184127804224422764178825673298 0.82106672830235238880192127908231
H -2.1768461135241428117126361030387 0.2279458205407622339855322479707 -0.81994315876955548016979946623906
5
-225.686267791999995325  
O18 1.1766838662096337220219766095397 -1.0550201761409567779992357827723 -0.0036782453578881246433751606161877
O18 1.4121261954538841809636551261065 0.26218606524838600213556105700263 0.0042065792475749182524613623002097
O -1.578862948012910383255302804173 0.11658418112837863611641608940772 0.00049491546189105216704828826834728
H -2.1806854692845090148978215438547 0.21879670141350224255027967501519 0.82555603557743251208478341141017
H -2.1791447120612743582057646563044 0.22838183391225377882882696667366 -0.82443147924031690010338024876546
5
-225.684378969899995582  
O18 1.1764785542916564864412976021413 -1.0560864162275478417285512477974 -0.003684641878803080004139980374589
O18 1.4123029873483008422851980867563 0.26325740383259943477867182082264 0.004212978014812900073859935901055
O -1.5785206919140086778696741021122 0.11652322927164104893194007672719 0.00049484699937883702171304012296105
H -2.1831513459859595016610001039226 0.21920723027328770093902221560711 0.8303162370694588956254733602691
H -2.1816013372254916546921776898671 0.22884759904875137670465790051821 -0.82919063429775896612028418530826
5
-225.682303885300001411  
O18 1.1762697212397634771718912816141 -1.0571718223547643678017493584775 -0.0036911532177879230812167499209409
O18 1.4124831157604329501253914713743 0.26434794145252715757976602617418 0.0042194916149241225994392934239841
O -1.5781572713286129427956439030822 0.11645850939204710483565463619016 0.00049477462017512340367031420385047
H -2.185783796253629951422681187978 0.21964571647327782444314436816057 0.83536054344179910824408352709725
H -2.184223987445319536959686956834 0.22934461883138901328038627980277 -0.83423383233930370472819504357176
5
-225.680026714999996784  
O18 1.17605732692453845977809123724 -1.0582766182479430572271894561709 -0.0036977807204002467386660946147003
O18 1.4126666205565066025684473061119 0.26545790188094264827611823420739 0.0042261213933304613010744077428171
O -1.5777716601990607880878769719857 0.11638983881879740034381853774903 0.00049469818361945786747840836383716
H -2.1885909725724719265826934133656 0.22011353111423651029987524907483 0.84070239372845467773487371232477
H -2.1870207898149724989877995540155 0.22987442043057415563822587500908 -0.83957451016416340117132222076179
5
-225.677531009900008030  
O18 1.1758413315511373475885648076655 -1.0594010258316046702020685188472 -0.0037045257041020776024586869112909
O18 1.4128535412628810963298064962146 0.2665875070910759259135147658526 0.0042328686681027509475239156699899
O -1.5773628199865699084369907723158 0.1163170326610426658087149576204 0.00049461755338749493777356081025687
H -2.1915811265411222485965936357388 0.22061206183357784382792488031555 0.84635540863092917351906407930073
H -2.1899999703048953492157124856021 0.23043854969114246911132681816525 -0.84522628632116036939692094165366
5
-225.674799802899997303  
O18 1.1756216956621181601860826049233 -1.0605452651496412030951432825532 -0.0037113894928440288763227261625843
O18 1.4130439170806385895673429331509 0.26773697717208544410993908968521 0.0042397347635385286210296662545716
O -1.5769297038389360476884348827298 0.11623990454753214962568819146327 0.00049453260316527955075399658468882
H -2.1947625759174851367561132065021 0.22114270729587168218266413077799 0.8523333386029764424662857891235
H -2.1931698208828689367066999693634 0.23103856498731578650307483258075 -0.85120290926557251598438824657933
5
-225.671815738199995849  
O18 1.1753983801109970652731817608583 -1.0617095542009606923272713174811 -0.0037183733932296420682250825962001
O18 1.413237786901774706294077077473 0.2689065301704432475737860386289 0.0042467209853282363724025216811242
O -1.5764712611295117472565152638708 0.11615826743284853039828163900893 0.00049444320836305370812230330912485
H -2.1981436684778770107584477955243 0.22170687105664851901387635280116 0.85865000672830527062018290962442
H -2.1965386634347567884617546951631 0.23167603046088047769046625035116 -0.85751820008748558255007310435758
5
-225.668561226200012015  
O18 1.1751713462386719211139052276849 -1.062894108658404279665887770534 -0.0037254786966513311896598281691695
O18 1.4134351891414811408509422108182 0.27009638180440487253974879422458 0.0042538286244531682903091684977426
O -1.5759864423395459898102899387595 0.11607193446745688036880750360069 0.00049434925407000423168424330100379
H -2.2017327432818345478438004647614 0.22230595506372294312136261851265 0.86531924706817830994509677111637
H -2.2001148111690338460277871490689 0.23235250879092461673280922695994 -0.86418599101712278987008630792843
5
-225.679431717650004430  
O18 1.1749405558101959634598188131349 -1.0640991417403797836271905907779 -0.0037327066787342824509543515176802
O18 1.4136361617884831698432890334516 0.27130674533688126093267101168749 0.0042610589574526352638073056766643
O -1.5754742042492393405694883767865 0.11598071992682451591960557379934 0.00049425063441972661142792544453073
H -2.2055380892461053932152026391122 0.22294135266160255981482407605654 0.87235483865740137687794231169391
H -2.2039065274267684024778191087535 0.23306955342153212740186063456349 -0.87122005942546099088730215953547
5
-225.697510301300013680  
O18 1.1751720949141302163809541525552 -1.0628899297300775650398918514838 -0.0037254536844248064240969764426836
O18 1.4134344434467482898298840154894 0.27009220234823722028849601883849 0.0042538036115056729324912510037393
O -1.5759891860641763727812758588698 0.11607242293440257763226242104793 0.00049434979919203464633625788593463
H -2.201710959763818031831306143431 0.22230230933531910930689434735541 0.86528034539153075854756025364622
H -2.2000931030209027738919758121483 0.23234841161745256599147069209721 -0.86414709797881505970451598841464
5
-225.700880318600013652  
O18 1.1753987106084522462623453975539 -1.061706754349968084838451432006 -0.0037183568002550414048623661500415
O18 1.4132371258691289739317653584294 0.26890378942809384232859315488895 0.004246704416657838890292175904051
O -1.576476213715211738275456809788 0.11615914890682989268899660828538 0.00049444423211735661054938573144568
H -2.198101345618675317439283389831 0.22169977166574150739819515365525 0.85857705988052701595591997829615
H -2.1964964820044134974352800782071 0.23166808455933721178077178137755 -0.8574452699204477834626914045657
5
-225.703972886400009656  
O18 1.1756204452999379217459363644593 -1.0605493808388808396614422235871 -0.0037114146246124846834080202029327
O18 1.4130441675131604206683277880074 0.26774127165989619614450134577055 0.0042397599714827614858503324057892
O -1.5769363464931196450180550527875 0.11624108643285409325773827049488 0.00049453403994521199279338352639002
H -2.1947008356762585101762397243874 0.22113232580656913550676279101026 0.85223099092159082523778579343343
H -2.1931082792344667176109851425281 0.23102699582854518967067747325927 -0.85110058574509872553193190469756
5
-225.706805965299992067  
O18 1.1758373415550584795141730864998 -1.0594175735797033421903279304388 -0.0037046257476279053494350179676076
O18 1.412855526687958551690371677978 0.26660441327069933636906284846191 0.0042329688658097738493402140136368
O -1.5773706503133018141937782274908 0.11631842527470781512022313108901 0.00049461933874044797937452599967401
H -2.1915009662322848527082896907814 0.22059854892076222188102008203714 0.84622809104535678947911492286948
H -2.1899200572018870936119583348045 0.23042355938115594016224463302933 -0.8450989998200720831889043438423
5
-225.709397273900009395  
O18 1.1760494416768514369664444529917 -1.0583110961584973885862837050809 -0.0036979887565417777182952274728223
O18 1.4126711619760055071992610464804 0.26549297769209373454302181016828 0.0042263296866773070528666700340636
O -1.5777801923546956874844227058929 0.11639135541322614963988257841265 0.00049470025393956321493882377637874
H -2.188493263608826122634809507872 0.2200970163433259296770216906225 0.84055432459745427209441004379187
H -2.1869233684952966711989574832842 0.22985618750752795369507452960534 -0.83942647847817231099298851404455
5
-225.711764141200006861  
O18 1.1762567888434372065376010141335 -1.0572297121034719413756874928367 -0.0036915022445642977841351317636054
O18 1.4124910311001057650059919978958 0.26440672828828221119223940149823 0.0042198410271900820001089726929422
O -1.5781660360490132877231417296571 0.11646006617694852625088941522336 0.0004947769144808343132896366611817
H -2.1856692840352129891812182904687 0.21962630823098189258857360073307 0.83519573116983292226933599522454
H -2.184109795542339416130062090815 0.22932329819893151889864668646624 -0.83406906335582819966845136150368
5
-225.713923360800009732  
O18 1.176459425835439498442269723455 -1.0561731846418762614803199539892 -0.0036851647845546958368045942222579
O18 1.4123150921825842196710709686158 0.26334542812626510199791596278374 0.0042135014603359643645119625432471
O -1.5785292363919778413361427737982 0.11652474538759841071744460805348 0.00049484945905494759701981344335309
H -2.1830206507725482545367867714958 0.21918501587228531035655976211274 0.83013848442491655621466861703084
H -2.1814709876602860205707656859886 0.22882332216192052820602498286462 -0.8290129303188966680693283706205
5
-225.715891087399995740  
O18 1.1766573954273582547358500960399 -1.0551412771873940332767460859031 -0.0036789749648824966038462846995571
O18 1.4121433033619965602412094085594 0.26230884045601643439482586472877 0.0042073095744987135807813061205707
O -1.5788708356580873903851625073003 0.11658557859841310599957608928889 0.00049491802927337637339061382490968
H -2.1805390882727273549335222924128 0.21877174749504546547029804060003 0.82536894573412367126508115688921
H -2.1789986950513013930219585745363 0.22835470922814840588621621009224 -0.82424444298654619966981726975064
5
-225.717682749299996203  
O18 1.1768507403164691904606797834276 -1.0541337535098791455823175056139 -0.0036729313653919982811391076182872
O18 1.4119756228570969902591514255619 0.26129672888455329760049039578007 0.0042012639494248714064350558317074
O -1.5791918595399341285201444406994 0.11664274841377600400171843375574 0.00049498277196097153086268294330807
H -2.1782164527738197001838216237957 0.21838513334274475830021344791021 0.82087371197832137426075860275887
H -2.1766847993512623560263818944804 0.22791593399845996859021113323251 -0.81975020056812664126510981077445
5
-225.719312983799994754  
O18 1.1770395030903011424072701629484 -1.0531503779905542206307700325851 -0.0036670325783494531549089323618773
O18 1.4118120089925161320110191809363 0.26030885763097827423351304787502 0.0041953631776211535928111651116978
O -1.5794933136830231479308395137195 0.1166964338672262790908007445978 0.00049504383674223856326435111441242
H -2.1760447598006025238248639652738 0.21802383037515954411489360609266 0.81663965836337337744765818570158
H -2.1745213410020975963732325908495 0.22750550101645095057989465203718 -0.8155170806484587364693084055034
5
-225.720795592799987617  
O18 1.1772237261900111437995519736432 -1.0521909158611955081852329385583 -0.0036612772006821663051123749710314
O18 1.4116524202414306721209413808538 0.25934499176319475433061256808287 0.0041896058557678384284828076999929
O -1.5797761806606049894696752744494 0.11674680988671909398490811327065 0.00049510137492576400744526132768897
H -2.1740162082755309924664288701024 0.21768652626708354103080012009741 0.81265397538687855760741740596131
H -2.1725005432602566557420686876867 0.22712194930059181885440011683386 -0.81153227612212064379093590105185
5
-225.722143517700004622  
O18 1.1774034518586129482997648665332 -1.0512551334330886287915518551017 -0.0036556638307944045937492028031102
O18 1.4114968152702327408576365996851 0.25840489742955657925804757724109 0.0041839905824379852727901152320555
O -1.580041417367271661120753378782 0.11679404682934116377346356330236 0.00049515553588856892411329546632714
H -2.1721232011046400778297993383603 0.21737194301210116531564153774525 0.8089042003729869367845140004647
H -2.1706148328496364108275429316564 0.22676385607674851008219718551118 -0.80778332668700936203265428048326
5
-225.723368829000008873  
O18 1.1775787220929521126322470081504 -1.0503427983210562590699055363075 -0.003650191077675246122125063408248
O18 1.4113451529753016089330230897758 0.25748834208656207200860421835387 0.0041785159665106239718079805811612
O -1.5802899528188101285763877967838 0.11683831008580819466047273635922 0.00049520646975971408052658029319559
H -2.1703583626371569792468108062167 0.21707883976294686800834199402743 0.80537824384400780175496947776992
H -2.1688568572187598704203992383555 0.22642984014924902314014332205261 -0.80425814524613870037939022950013
5
-225.724482730799991259  
O18 1.1777495786296900970313572543091 -1.0494536796578024517856420061435 -0.0036448575583060988797301504860116
O18 1.4111973925179490674253202087129 0.25659509470631597372047849603405 0.004173180624950228144454111856021
O -1.58052268634931603052962145739 0.11687975976430353686197349816211 0.00049525432498987462335421350090314
H -2.1687145531545408694285015371861 0.21680601531969492801188437169913 0.802064411019292378135503440717
H -2.1672194990386985935515440360177 0.22611856455333914639460601847532 -0.80094503937458239040125818064553
5
-225.725495575699994788  
O18 1.1779160628866365279066030780086 -1.0485875483131303909090092929546 -0.0036396619000582152228528975967947
O18 1.4110534933681537772542924358277 0.25572492599984963934645065819495 0.0041679831850555413078063260456929
O -1.5807404861857494715593475120841 0.11691855043538491865096062838347 0.00049529924892121799089722555820003
H -2.1671848800671034140918891353067 0.2165523100189123417713688013464 0.79895141813572512212715537316399
H -2.1656958873625979933308371983003 0.22582873864124689000654200299323 -0.79783272764637092056005940321484
5
-225.726416891599996006  
O18 1.178078215927063521206719087786 -1.0477441771167148587551309901755 -0.0036346027444500430755858211284703
O18 1.4109134153419717883082284970442 0.25487760864038333519232537582866 0.0041629222883075352873438745859858
O -1.580944188354233004289994823921 0.11695483093655162365465116636187 0.00049534138581262582463893284767664
H -2.1657627066251374792216211062623 0.21631660720391041041743562800548 0.79602840483943126947963264683494
H -2.1642794063032408935498551727505 0.22555911970483027984002433186106 -0.7949103519964599851022057919181
5
-225.727255407600011949  
O18 1.1782360781348981682015164551558 -1.0469233388294165720822093135212 -0.0036296787035112656333302183497835
O18 1.4107771188784896665424639650155 0.25405291519379424869384820340201 0.0041579965460845436445169731598526
O -1.581134595869087000608033122262 0.1169887442791173737255405740143 0.00049538087772289080522314375087944
H -2.1644416579302614422886108513921 0.21609783428977666352999165155779 0.79328494224465062600870624009985
H -2.1629637010375408756601700588362 0.22530851411810670636981512870989 -0.79216748578204232433819242942263
5
-225.728019104999987121  
O18 1.1783896900418087128059596579988 -1.0461248130298324010567512232228 -0.003624888484230101484001584921657
O18 1.410644564351720697814585037122 0.2532506251253981988114105661225 0.0041532046658505012218243201971291
O -1.5813124784404424261197164014447 0.11702042744280619079866312404192 0.00049541786168023427619488963102867
H -2.1632156245165483632320047036046 0.21589496329976859412269618587743 0.79071103746868232065025949850678
H -2.1617426813480129510480765020475 0.22507577791344882123247828076273 -0.78959413830365954289902674645418
5
-225.728715240599996150  
O18 1.1785390911547835024464347952744 -1.0453483771803802060418320252211 -0.0036202307231868696528465090267446
O18 1.4105157130538590326551684484002 0.25247051570641121376326054814854 0.0041485452836843442550596172679889
O -1.5814785720332966700851784480619 0.11705001150110505570012264797697 0.00049545247237478572989444192131714
H -2.1620787641433913961463986197487 0.21570701127258290474841828654462 0.78829713493464248497133439741447
H -2.1606105234496397748955587303499 0.22485981723566114687251626946818 -0.78718075611310878159088133543264
5
-225.729350409400012722  
O18 1.178684321038433457928817915672 -1.0445938163574510770814640636672 -0.0036157041652335776549254120482146
O18 1.4103905262992271207878047789563 0.25171237190262013561081744228431 0.0041440171448601671039257965389879
O -1.581633579134213762884542120446 0.1170776214694238120950231518691 0.00049548483792803818190342290961325
H -2.16102550137841564747986922157 0.21553304008457932483544539081777 0.78603411481821117146040478473878
H -2.1595616695004569152160911471583 0.22465958809853417421642518547742 -0.78491822142699207986993314989377
5
-225.729930578400001195  
O18 1.1788254184349600262038393339026 -1.0438609161529202040696873154957 -0.0036113075518484907475147416278105
O18 1.4102689661646348184831367689185 0.25097597916131697548536294561927 0.004139618991216199687943610996399
O -1.5817781688240091231278938721516 0.1171033764634016455241649623531 0.00049551508480319699130600685776926
H -2.1600505257313566964683104743017 0.21537215619179517211989605129929 0.78391328867992815521148486368475
H -2.158590825819721281675356294727 0.22447409617665708969624915880559 -0.78279784781935002335728768230183
5
-225.730461130300000150  
O18 1.1789624210793705483268922762363 -1.0431494635877485155361910074134 -0.0036070395692897150134725858805496
O18 1.4101509956337732187847677778336 0.25026112435391101307402550446568 0.0041353495081804213240328493839115
O -1.5819129771530970884896305506118 0.11712738974340954067887565770434 0.00049554333221604458629971912131396
H -2.1591487883172937323195128556108 0.21522351013716087275717825377797 0.7819263933565203661402165380423
H -2.1576929595462028821373223763658 0.2243023960738225741629037202074 -0.78081137400412881088840322263422
5
-225.730946925500006728  
O18 1.1790953670605115455316536099417 -1.0424592522923132875689589127433 -0.0036028990178862056563413585053013
O18 1.4100365774760712511692872794811 0.24956760098298300110108982607926 0.0041312074969321399900423763540402
O -1.5820386080453241461896141117904 0.11714976879370947449032769327459 0.00049556969691416728317906459366782
H -2.1583154968581461652377129212255 0.21508629564421272162277887218806 0.78006558232901745952858618693426
H -2.1568632935766194336224543803837 0.2241435904956905200702266256485 -0.77895095533041913693494961989927
5
-225.731392321700013781  
O18 1.1792242930197844863471345888684 -1.0417900755178095550945727154613 -0.0035988846183949763958553891285419
O18 1.4099256757417633068030227150302 0.24889520214680430076903405733901 0.0041271916772073896639838608280115
O -1.5821556335684801020136092120083 0.11717061549383563090476201296042 0.00049559428907447022460280861011483
H -2.1575461107340618838179580052383 0.21495974880711427035251404049632 0.77832341642673708026478607280296
H -2.1560973017521178896060973784188 0.22399682917715507679545794417209 -0.77720915435789605929528534034034
5
-225.731801236499990182  
O18 1.1793492352561565361668272089446 -1.0411417322942593255419296838227 -0.0035949951661245552192447405559506
O18 1.4098182548862197016603658994427 0.24824372674020953044582427082787 0.0041233008443233212098055773253691
O -1.5822645950784093304974931015749 0.11719002622161743543127698785611 0.00049561721352684871746280270699003
H -2.1568363339901175379509368212894 0.21484314690547948178966919385857 0.77669285256577014209256049070973
H -2.1553907017895030939769185351906 0.22386130766696493710199433735397 -0.7755789296665370757821733604942
5
-225.732177177599993456  
O18 1.179470229426258232052759922226 -1.0405140252250821841784045318491 -0.0035912294763128095424764563148301
O18 1.4097142799807835800152133742813 0.24761297723567773920727574932243 0.0041195338136444867305208106245118
O -1.5823660040256684045090196377714 0.11720809203234149042938128104652 0.00049563857019491598231847317990173
H -2.1561821081156922197408221109072 0.21473580718950202594896836671978 0.77516723163335321533651267600362
H -2.1547394481091419748963744495995 0.22373626594002515854953117013793 -0.77405362373170361056651245235116
5
-225.732523282800002562  
O18 1.1795873104381713325494729360798 -1.0399067612630858992162075082888 -0.0035875863935809610381910683685192
O18 1.4096137169013773782211274010479 0.24700276044692059951302098852466 0.0041158894296132245149699713238078
O -1.5824603430087098576706239327905 0.11722489883537204335972603530536 0.000495658454388725380063140946163
H -2.1555796044042305759091959771467 0.21463708565428038510525254878303 0.77374026579518417889858028502204
H -2.1541397242317268378997141553555 0.22362098704152799655275885015726 -0.7726269502285418866449617780745
5
-225.732842355900004350  
O18 1.1797005124774135875753700020141 -1.0393197511206697658536768358317 -0.0035840647837871711031687560478076
O18 1.4095165321550970904951327611343 0.2464128869610321681538067650763 0.0041123665580766492408382184464699
O -1.5825480666308076038717445044313 0.11724052757101754984603303455515 0.00049567695750322505240242909607673
H -2.1550252158255096546213280817028 0.21454637553201830191262899916183 0.77240602522793855300164977961686
H -2.1535879346733493022725269838702 0.22351479539574214960850895295152 -0.77129298078404107119609989240416
5
-225.733136898299989070  
O18 1.1798098687097122727607256820193 -1.038752812156373606100601136859 -0.0035806635701953757125459709698134
O18 1.409422693268793880250200345472 0.2458431740436957113615790149197 0.0041089641224309894976252088838464
O -1.5826296026634960600887325199437 0.11725505435991809277673780798068 0.00049569416663291664040119632872461
H -2.1545155486001497102677149086958 0.21446310601122461902967586411251 0.77115892416531384156996864476241
H -2.1530806965377227157887318753637 0.22341705538279493792330754331488 -0.77004613101651342432774072221946
5
-225.733409141399988584  
O18 1.1799154117835746191644830105361 -1.0382057636596955241259365720907 -0.0035773816681784606150151795134207
O18 1.4093321682554351692573391119367 0.24529344086626053700328498052841 0.0041056810379474541206068494147985
O -1.5827053531044148471096377761569 0.11726855077059872289879649542854 0.00049571016198445873313094267587076
H -2.1540474135241631792325733840698 0.21438674071319624436782191878592 0.76999370707645597988744157191832
H -2.1526148308481451998375177936396 0.22332716964705437434624002435157 -0.76888114666623208481865958674462
5
-225.733661073200011060  
O18 1.1800171735109963311316505496507 -1.0376784295575505190356579987565 -0.0035742180240895121690058999774919
O18 1.4092449259462607180637405690504 0.24476351124014847360221835970151 0.0041025162508539500874626959614488
O -1.5827756952895604136699603259331 0.11728108398120357103167066270544 0.00049572502052763831991571974455724
H -2.1536178172354500937046850594925 0.21431677624159531370118259019364 0.76890543455304649622661372632137
H -2.1521873538584808116524982324336 0.22324457748166273707290940819803 -0.76779308954420888433389791316586
5
-225.733894463899986249  
O18 1.1801151848578979031145763656241 -1.0371706383679184515500537600019 -0.0035711716149069015931172277333872
O18 1.4091609359950254543036862742156 0.24425321357348231399164717458916 0.0040994687383059382965178052415922
O -1.5828409829773149031240109252394 0.11729271696857079820830449534697 0.00049573881465931918677975120957058
H -2.1532239535432706745154973759782 0.21425274072669459046736051277549 0.76788946942153912811335203514318
H -2.1517954684242441842911830462981 0.22316875323024257249393542679172 -0.76677732362905726137825013211113
5
-225.734110890199985988  
O18 1.1802094762033783492682914584293 -1.0366822206805905715043536474695 -0.0035682414146042448072071451292686
O18 1.409080168618237927091740857577 0.24376237832052013998485051615717 0.0040965374739705909951092976939435
O -1.5829015474484517955744422579301 0.11730350874428509266866882398972 0.00049575161261665272316445651767935
H -2.152863194690632031580435068463 0.21419419233157502291398088800634 0.76694146283486452908562114316737
H -2.1514365552733765163395673880586 0.22309920459361246014573509910406 -0.7658295011512088468208503400092
5
-225.734311754299994845  
O18 1.1803000767835480910861178927007 -1.0362130145786880852654121554224 -0.0035654264531766524659595063440065
O18 1.40900259516128789627487094549 0.2432908434604499903208818523126 0.0040937214877977213048354521163219
O -1.5829576985775910547005196349346 0.11731351447549434596773210159881 0.00049576347842972224785884627351606
H -2.1525330829277278255062810785603 0.21414071784632357497990540196042 0.76605734074648546005903426703298
H -2.1511081646058278771249661076581 0.22303547109521343339011423267948 -0.76494554907952394540160412361729
5
-225.734498302800005831  
O18 1.1803870146459827239482365257572 -1.035762865877355221044808786246 -0.0035627258141121818414698285693021
O18 1.4089281881394211115576808879268 0.24283845473815027227182383740001 0.0040910198634920005508752716139043
O -1.5830097258779700641895260559977 0.11732278566562795441008404395689 0.00049577447140155325028265664855098
H -2.1522313221707158881201848998899 0.21409193131895654094165593051002 0.76523329064707690250202176684979
H -2.1508080077718947364928681054153 0.2229771225451814276041773155157 -0.76412165584972802090391041929252
5
-225.734671646099997133  
O18 1.1804703174829338507834108895622 -1.0353316200627411536316913043265 -0.0035601385712798047297744652439633
O18 1.4088569203808858354420863179257 0.2424050575130172746618484325154 0.0040884316745105073534483075547996
O -1.5830578994992934305230392055819 0.11733137045094135797462797654589 0.00049578464918320934093354246385843
H -2.1519557698451547977924747101497 0.21404747257390296932832995935314 0.7644657487550456931302278462681
H -2.1505339491700201648427537293173 0.22292375742553244277743829115934 -0.76335425858784233810183650348336
5
-225.734832771500009585  
O18 1.1805500117826353001504458006821 -1.0349191304307621130931238440098 -0.0035576638188779476264234080673532
O18 1.4087887659166768994367657796829 0.24199050498900515071554195856152 0.0040859560146899809654486013243968
O -1.5831024712669892196004184370395 0.11733931366212539681992410578459 0.00049579406488600653770543180698382
H -2.1517044290135505235639357124455 0.2140070059920026190880548710993 0.7637513875668531238005698469351
H -2.1502839983585388949904881883413 0.22287500150224986983360508929763 -0.7626400306267832052142807697237
5
-225.734982557199998610  
O18 1.1806261230725001443175870008417 -1.0345252555781196956985468204948 -0.0035553007184943126103848776153882
O18 1.4087236997187442266721291161957 0.24159465567389418194643724291382 0.0040835920457018715784558438031127
O -1.5831436756114398711758894933155 0.11734665703462557329039839260076 0.00049580276784422726808754244842703
H -2.151475440811314143729759962298 0.21397021917993663819856919872109 0.76308710385325040359560944125406
H -2.1500563025400700745137783087557 0.22283050638494128481426059806836 -0.76197586952176865615626866201637
5
-225.735121783700009246  
O18 1.1806986756042241459851993568009 -1.034149862304445610661218779569 -0.0035530485028742982492322433074605
O18 1.408661698033885967262790472887 0.24121737631263226453448567099258 0.004081339000543049780334037279772
O -1.5831817305104791682168752231519 0.11735343933660659365703082812615 0.00049581080178022073241816958244499
H -2.1512670771320672180593192024389 0.2139368217476439459900916517654 0.76247000725616242977622505350155
H -2.149849139257393737523216259433 0.2227899481614057097811354424266 -0.76135888561312270450542882826994
5
-225.735251147399992533  
O18 1.1807676931170953960048564113094 -1.0337928176972543958811456832336 -0.0035509063467753631399004277113818
O18 1.4086027375822405272032256107195 0.24085853388805561481333938900207 0.004079196053873294057490195285709
O -1.5832168383076452577995496540098 0.11735969661963295551654340442838 0.00049581821059855733964394364221562
H -2.1510777337776469941843515698565 0.21390654414829804452757855415257 0.76189740935707161995082969951909
H -2.1496609095750032203397950070212 0.2227530260834979236594932672233 -0.76078639117738433572668554916163
5
-225.735371266899988996  
O18 1.1808331981881299288517084278283 -1.0334539967517673009211875978508 -0.0035488734939209190533127014077763
O18 1.4085467962202085079326252525789 0.24051800331742839711424153392727 0.0040771624493399181987651758163338
O -1.583249186583892464952327827632 0.11736546227944713582935776230443 0.0004958250341705419152182887643221
H -2.1509059236562464434427965898067 0.21387913655288867675885455810203 0.76136681307915776706352062319638
H -2.1494901312794016945417752140202 0.22271946135783499132188012481492 -0.76025588976915947636570081158425
5
-225.735482693499989182  
O18 1.1808952123723397420462788431905 -1.0331332800509940295086153128068 -0.0035469492420804734841843774972858
O18 1.4084938528080077624338173336582 0.24019566510960985161737824000738 0.0040752374846807441072238376023051
O -1.5832789489506189362089116912102 0.11737076722409810203284763474585 0.00049583130910558668395099468639842
H -2.1507502705439756063299228117103 0.21385436778873428975700221599254 0.76087590295909335313950805357308
H -2.1493354326713540736193408520194 0.22268899594823562959611251699243 -0.75976506650557351640884462540271
5
-225.735585916600001610  
O18 1.1809537560528768906920049630571 -1.0328305562261737016171991854208 -0.0035451329360174995038168521688249
O18 1.4084438873578652984264181213803 0.2398914078485378242877601451255 0.0040734205050143700715947758794755
O -1.5833062858071649259272817289457 0.11737563998225140904363428262513 0.00049583706958310420128549500518034
H -2.1506095030474292606470498867566 0.2138320243260862230094687674864 0.76042253577124363506101190068875
H -2.1491955465515455436786851350917 0.22266139145861316150920572454197 -0.75931177870978727728612511782558
5
-225.735681372899989583  
O18 1.1810088487028442827408980519976 -1.032545717354115710762130220246 -0.0035434239321799915894972698993115
O18 1.4083968807698032943420685114688 0.23960512354434213011522558645083 0.0040717108667552943598866299623751
O -1.5833313450236277120097838633228 0.11738010687974909096453757229028 0.00049584234691527474640782013892704
H -2.1504824491604774827635537803872 0.21381190933936122799963186480454 0.76000473178053529199615923062083
H -2.149069304784233302996199199697 0.22263642809520095555697594136291 -0.75889404714307706623088733977056
5
-225.735769450499986988  
O18 1.1810605087572705329534983320627 -1.0322786613127290511471301215352 -0.0035418216201011094683426261298109
O18 1.4083528149617743352450816018973 0.23933671001223522090128881245619 0.0040701079594522961493940904631472
O -1.5833542626138448206063458201243 0.11738419213121231710061920239241 0.00049584717015426231414426672117202
H -2.1503680309317299013116553396685 0.2137938418191795975076274771709 0.75962066655092208566912859168951
H -2.1489556329864725192635432904353 0.22261390368348862867087234462815 -0.75851004783075492987620691565098
5
-225.735850495400001137  
O18 1.1811087537225015697828212068998 -1.0320292898381075996638855940546 -0.003540325404567870072602975284326
O18 1.4083116727131652634597003270756 0.23908606890795799926330289508769 0.0040686111874291266618519635756002
O -1.5833751632949619736479007769958 0.11738791797509548486821984170092 0.00049585156625274809383263630024885
H -2.1502652595967250981345841864822 0.2137776557345495986872663252143 0.75926866323041719564201912362478
H -2.1488535456741142404268885002239 0.22259363274914759078804138425767 -0.75815810434031960518552750727395
5
-225.735924814100002322  
O18 1.18115359989960611031278858718 -1.0317975126146265996140982679208 -0.0035389347509215333779930556801219
O18 1.4082734380324093415026709408266 0.23885310986074267947110172372049 0.0040672200159395637680814772352278
O -1.5833941611895883117000494166859 0.11739130472857577103251713879217 0.00049585555983574038964312169497362
H -2.1501732308123173709191178204492 0.21376319926941519944385561302624 0.75894718534839122892066143322154
H -2.1487621415092803545121569186449 0.22257544564471268278005311458401 -0.75783668059039654973929600600968
5
-225.735992678600013051  
O18 1.1811950625010045889951015851693 -1.0315832453492215226020789486938 -0.0035376491543015848792452793247776
O18 1.408238095995939076487957208883 0.23863774852600566633853418352373 0.0040659339400878572595710025439075
O -1.5834113602993182823297502181958 0.11739437090706900113090682680195 0.00049585917356280201275658958692816
H -2.1500911204931871800738463207381 0.21375033409343932588875247802207 0.75865483021188107048971005497151
H -2.1486805991552078154427363188006 0.2225591877675464069774591280293 -0.75754437424701759340450735180639
5
-225.736054329399991047  
O18 1.181233155646190802201545011485 -1.0313864097886213944121891472605 -0.0035364681715158619197680867074496
O18 1.4082056327498795322838986976421 0.23843990660332411990474099638959 0.0040647525166880331057295272501051
O -1.5834268549962660088681332126725 0.11739713331142838381726534180416 0.00049586242726498079135682983675792
H -2.1500181808880687306384515977697 0.21373893470269739180977808246098 0.75839032280138640729205690149684
H -2.1486081733530308923718621372245 0.22254471882195056564590629477607 -0.75727991060552679591921787505271
5
-225.736109978799987630  
O18 1.1812678923557891064177738371654 -1.0312069337824680825832501795958 -0.0035353913705899976324675826333532
O18 1.4081760355193815303920246151392 0.23825951189850633205047358842421 0.0040636753137501908580975218399089
O -1.5834407304778583824855786588159 0.11739960710934008170092113232386 0.00049586533915558985308874584418959
H -2.1499537369923356067147324210964 0.21372888781537136004828880686546 0.75815251018183971165598222796689
H -2.1485441913517893119944801583188 0.2225319121504059638461114900565 -0.75704213701963807281458684883546
5
-225.736159813200004010  
O18 1.1812992845439873601520730517223 -1.0310447513136000718958484867471 -0.0035344183563605293015019714886193
O18 1.4081492926151659705880092587904 0.2380964983544687219030322467006 0.0040627019360842250503274009076904
O -1.5834530631820882273785855431925 0.11740180590880676392284698295043 0.00049586792599751888539066912997555
H -2.1498971832359807798695783276344 0.21372009181283788126215483771375 0.75794035634220857655662939578178
H -2.1484880496118345938327820476843 0.22252065411564653230058752342302 -0.75683001774388281024386060380493
5
-225.736203994800007422  
O18 1.1813273429059303332167019107146 -1.030899804593893742676868896524 -0.0035335487714119573864068879487377
O18 1.4081253935906421492774143189308 0.2379508081672102037806837415701 0.0040618320267947118779039428204669
O -1.5834639212182561873731856394443 0.11740374179718569835895181086016 0.00049587020160663777736814727958858
H -2.1498479804665251435835671145469 0.21371245627804774658287101374299 0.75775293760253359387490945664467
H -2.1484392107806371541300904937088 0.22251084358317468891996782076603 -0.75664262932685799611931543040555
5
-225.736242665499986515  
O18 1.1813520772312031681394728366286 -1.0307720379035483215801605183515 -0.0035327822702158695813978717126247
O18 1.4081043288446568606531172918039 0.23782238556074103419391008173989 0.0040610652392684227704466870534361
O -1.5834733645943477320372494432377 0.11740542548870357142387632620739 0.00049587217955772064630765028070414
H -2.1498056533814908775070762203541 0.21370590141999029620833994158602 0.75758943848614790361750692682108
H -2.1483972011556811132493294280721 0.22250239130493182360126525054511 -0.75647915648796448806479020277038
5
-225.736275946400013481  
O18 1.1813734960711563815038971370086 -1.0306614038541375144575340527808 -0.0035321185690578849047938092553522
O18 1.4080860899860865309562996117165 0.23771118311804245726293061125034 0.0040604012897692753555900502249187
O -1.5834814455592030046915397178964 0.11740686628525427714908602183641 0.00049587387131988795892223453876113
H -2.1497697881020449983680009609088 0.21370035780357507504412239995872 0.7574491479757000655936849398131
H -2.1483616082503713684559443208855 0.22249521959886167654651956127054 -0.75633888839148666338729753988446
5
-225.736303940299990245  
O18 1.1813916073058250422178616645397 -1.0305678594139053849687570618698 -0.0035315573734039529957273728655309
O18 1.4080706692667319668288428147207 0.23761715776335010086306454013538 0.0040598398841477350423856407246603
O -1.583488208868195412648560704838 0.11740807217999593703439131786581 0.00049587528679285921423547378594776
H -2.1497400300591471555833322781837 0.21369576592877129184167017683649 0.75733145625705466930099873934523
H -2.1483320786880115704775562335271 0.222489261893719425522419896879 -0.7562212153872720499236947944155
5
-225.736326732099996661  
O18 1.1814064172217317860713592381217 -1.0304913697449049614363048021914 -0.0035310984746745642873233528291621
O18 1.4080580605179673359117487052572 0.23754027463775090334152650939359 0.004059380813832343982971995188791
O -1.5834936920183222408553547211341 0.11740904984850264458628998909262 0.00049587643426793304949479201937379
H -2.1497160822520817724523567449069 0.21369207597505890383615678729257 0.75723585202269805272123903705506
H -2.1483083164703016265661972283851 0.22248446243827618706845328233612 -0.7561256262995403876203681647894
5
-225.736344389999999294  
O18 1.1814179309681542839882695261622 -1.030431906312724965602001248044 -0.0035307417019164000042408257939996
O18 1.4080482586866907013245509006083 0.23748050518968230604421876250854 0.0040590239078674541020608224073385
O -1.5834979254318610752960694298963 0.11740980470677307712090708946562 0.00049587732021536196688055175840759
H -2.1496977037192617210337175492896 0.2136892475262742452368769363602 0.75716192010092420172640004238929
H -2.1482900814528891331178783730138 0.22248077599919627300728564023302 -0.75605170605923188720254302097601
5
-225.736356966199991803  
O18 1.1814261525517719686462214667699 -1.0303894469098811015328465146013 -0.0035304869222768093910136411039957
O18 1.408041259840834058536529482808 0.23743782719827657978761692447733 0.0040587690333921868507394137282063
O -1.58350093261031976688002487208 0.11741034093894267553714882978966 0.00049587794982096356204842590997828
H -2.1496847083225123498095854301937 0.21368724936053690166559704266547 0.75710933954911874277371452990337
H -2.148277188120426117734496074263 0.22247816763209218859920213162695 -0.75599913380588756872668909636559
5
-225.736364497300002085  
O18 1.1814310843555064778342966747005 -1.0303639776198454391931136342464 -0.0035303340924964744448888431804789
O18 1.4080370616580404341533494516625 0.23741222675695716759491915581748 0.0040586161468460259238444365337273
O -1.5835027302604680610187415368273 0.11741066149364282056311026281037 0.0004958783261855571325091296408516
H -2.1496769638049046946548514824826 0.21368605931600004321779806559789 0.75707788219947724783764897438232
H -2.1482695046629278756711300957249 0.22247661252417511024148666365363 -0.75596768141553616349170852117823
5
-225.736367005200008862  
O18 1.1814327280982390711017160356278 -1.0303554889166781638465408832417 -0.0035302831555428675937291504993709
O18 1.408035662451477154633039390319 0.23740369433406308119494099173608 0.0040585651911933711202817853802571
O -1.5835033283693524808199981634971 0.117410768148875049865509367919 0.00049587845147769545051108508459947
H -2.1496743910682090117347797786351 0.21368566412640532803379755932838 0.75706741155553891609031325060641
H -2.1482669522493718083921976358397 0.22247609582572222541863027345244 -0.75595721242607860634876715266728
