# Supplementary material for: Heavy-atom tunnelling in singlet oxygen deactivation predicted by instanton theory with branch-point singularities
Source: Nat Commun. 2024 May 21;15:4335. doi: 10.1038/s41467-024-48463-2 (PMC11522392; doi:10.1038/s41467-024-48463-2)
Supplement: Supplementary file 4 — Supplementary Dataset 1 [file 41467_2024_48463_MOESM4_ESM.tar › SI_data/instantons/branch-point/O2-H2O_pcm.xml]

<?xml version="1.0" ?>
<root>
	<tau1 type="float">-490.6504232613438</tau1>
	<tau0 type="float">1543.2341877857623</tau0>
	<N type="int">512</N>
	<N0 type="int">388</N0>
	<beta type="float">1052.5837645244185</beta>
	<T type="float">300.0</T>
	<UNITS type="str">hartAng</UNITS>
	<N1 type="int">124</N1>
	<x0 type="list">
		<item type="list">
			<item type="list">
				<item type="number">1.1582397314607902</item>
				<item type="number">-0.9683381738597456</item>
				<item type="number">-0.12408027339547756</item>
			</item>
			<item type="list">
				<item type="number">1.4169784062722899</item>
				<item type="number">0.22957496026214352</item>
				<item type="number">0.03781904244497132</item>
			</item>
			<item type="list">
				<item type="number">-1.6154273148834004</item>
				<item type="number">-0.004656314541122212</item>
				<item type="number">0.10928492659150077</item>
			</item>
			<item type="list">
				<item type="number">-2.2555418609727464</item>
				<item type="number">0.3259221308097996</item>
				<item type="number">0.7264224110210125</item>
			</item>
			<item type="list">
				<item type="number">-2.001467417169115</item>
				<item type="number">0.17571042000940687</item>
				<item type="number">-0.7383579295148406</item>
			</item>
		</item>
		<item type="list">
			<item type="list">
				<item type="number">1.1582395735322952</item>
				<item type="number">-0.9683385919112266</item>
				<item type="number">-0.12408032321865065</item>
			</item>
			<item type="list">
				<item type="number">1.416978462079543</item>
				<item type="number">0.22957539786594156</item>
				<item type="number">0.03781910341553675</item>
			</item>
			<item type="list">
				<item type="number">-1.615427225944436</item>
				<item type="number">-0.00465633037704559</item>
				<item type="number">0.10928490622804618</item>
			</item>
			<item type="list">
				<item type="number">-2.25554164966459</item>
				<item type="number">0.3259220838926039</item>
				<item type="number">0.7264225322892339</item>
			</item>
			<item type="list">
				<item type="number">-2.0014674192649786</item>
				<item type="number">0.17571040794470338</item>
				<item type="number">-0.7383579045174475</item>
			</item>
		</item>
		<item type="list">
			<item type="list">
				<item type="number">1.1582390996843839</item>
				<item type="number">-0.9683398463489639</item>
				<item type="number">-0.12408047272631816</item>
			</item>
			<item type="list">
				<item type="number">1.4169786295625741</item>
				<item type="number">0.2295767109608922</item>
				<item type="number">0.037819286365543804</item>
			</item>
			<item type="list">
				<item type="number">-1.6154269591302892</item>
				<item type="number">-0.004656377883168702</item>
				<item type="number">0.10928484513620669</item>
			</item>
			<item type="list">
				<item type="number">-2.2555410157092997</item>
				<item type="number">0.32592194312507045</item>
				<item type="number">0.7264228961369166</item>
			</item>
			<item type="list">
				<item type="number">-2.0014674255214686</item>
				<item type="number">0.17571037173626347</item>
				<item type="number">-0.7383578295474895</item>
			</item>
		</item>
		<item type="list">
			<item type="list">
				<item type="number">1.1582383097298428</item>
				<item type="number">-0.9683419380228709</item>
				<item type="number">-0.1240807220323973</item>
			</item>
			<item type="list">
				<item type="number">1.4169789089052076</item>
				<item type="number">0.22957890039805828</item>
				<item type="number">0.03781959140989583</item>
			</item>
			<item type="list">
				<item type="number">-1.6154265144492184</item>
				<item type="number">-0.004656457054595542</item>
				<item type="number">0.10928474331149302</item>
			</item>
			<item type="list">
				<item type="number">-2.255539959015514</item>
				<item type="number">0.325921708462431</item>
				<item type="number">0.7264235026890858</item>
			</item>
			<item type="list">
				<item type="number">-2.0014674358450955</item>
				<item type="number">0.17571031133294118</item>
				<item type="number">-0.7383577046743929</item>
			</item>
		</item>
		<item type="list">
			<item type="list">
				<item type="number">1.1582372033565242</item>
				<item type="number">-0.9683448683500568</item>
				<item type="number">-0.12408107132682872</item>
			</item>
			<item type="list">
				<item type="number">1.4169793004139406</item>
				<item type="number">0.22958196759646246</item>
				<item type="number">0.037820018740177486</item>
			</item>
			<item type="list">
				<item type="number">-1.6154258919149957</item>
				<item type="number">-0.004656567883161205</item>
				<item type="number">0.10928460074642081</item>
			</item>
			<item type="list">
				<item type="number">-2.2555384794308924</item>
				<item type="number">0.32592137983004665</item>
				<item type="number">0.7264243521542869</item>
			</item>
			<item type="list">
				<item type="number">-2.0014674500800638</item>
				<item type="number">0.17571022664944552</item>
				<item type="number">-0.7383575300140123</item>
			</item>
		</item>
		<item type="list">
			<item type="list">
				<item type="number">1.1582357801271652</item>
				<item type="number">-0.9683486393156557</item>
				<item type="number">-0.12408152087568966</item>
			</item>
			<item type="list">
				<item type="number">1.4169798045181248</item>
				<item type="number">0.22958591454392122</item>
				<item type="number">0.037820568624769464</item>
			</item>
			<item type="list">
				<item type="number">-1.6154250915469193</item>
				<item type="number">-0.004656710357421704</item>
				<item type="number">0.10928441743051139</item>
			</item>
			<item type="list">
				<item type="number">-2.255536576742051</item>
				<item type="number">0.3259209571233314</item>
				<item type="number">0.7264254448248229</item>
			</item>
			<item type="list">
				<item type="number">-2.0014674680077738</item>
				<item type="number">0.17571011756624147</item>
				<item type="number">-0.738357305728879</item>
			</item>
		</item>
		<item type="list">
			<item type="list">
				<item type="number">1.1582340394790998</item>
				<item type="number">-0.9683532534741112</item>
				<item type="number">-0.12408207102136362</item>
			</item>
			<item type="list">
				<item type="number">1.4169804217702457</item>
				<item type="number">0.229590743798317</item>
				<item type="number">0.03782124140901001</item>
			</item>
			<item type="list">
				<item type="number">-1.6154241133698373</item>
				<item type="number">-0.00465688446265175</item>
				<item type="number">0.1092841933502971</item>
			</item>
			<item type="list">
				<item type="number">-2.25553425067436</item>
				<item type="number">0.3259204402076666</item>
				<item type="number">0.7264267810771566</item>
			</item>
			<item type="list">
				<item type="number">-2.0014674893469397</item>
				<item type="number">0.17570998392947132</item>
				<item type="number">-0.7383570320285412</item>
			</item>
		</item>
		<item type="list">
			<item type="list">
				<item type="number">1.158231980723919</item>
				<item type="number">-0.9683587139507132</item>
				<item type="number">-0.12408272218274871</item>
			</item>
			<item type="list">
				<item type="number">1.4169811528462648</item>
				<item type="number">0.22959645848916355</item>
				<item type="number">0.0378220375154176</item>
			</item>
			<item type="list">
				<item type="number">-1.615422957414168</item>
				<item type="number">-0.004657090180824222</item>
				<item type="number">0.10928392848929594</item>
			</item>
			<item type="list">
				<item type="number">-2.255531500891799</item>
				<item type="number">0.32591982891827337</item>
				<item type="number">0.7264283613722806</item>
			</item>
			<item type="list">
				<item type="number">-2.0014675137532865</item>
				<item type="number">0.17570982555083361</item>
				<item type="number">-0.7383567091701141</item>
			</item>
		</item>
		<item type="list">
			<item type="list">
				<item type="number">1.1582296030470676</item>
				<item type="number">-0.9683650244434723</item>
				<item type="number">-0.12408347485551534</item>
			</item>
			<item type="list">
				<item type="number">1.4169819985460115</item>
				<item type="number">0.22960306231945782</item>
				<item type="number">0.03782295744394352</item>
			</item>
			<item type="list">
				<item type="number">-1.6154216237158878</item>
				<item type="number">-0.004657327490614476</item>
				<item type="number">0.10928362282812364</item>
			</item>
			<item type="list">
				<item type="number">-2.2555283269966915</item>
				<item type="number">0.3259191230602507</item>
				<item type="number">0.7264301862562719</item>
			</item>
			<item type="list">
				<item type="number">-2.0014675408197617</item>
				<item type="number">0.1757096422076163</item>
				<item type="number">-0.7383563374598074</item>
			</item>
		</item>
		<item type="list">
			<item type="list">
				<item type="number">1.1582269055073215</item>
				<item type="number">-0.968372189225466</item>
				<item type="number">-0.12408432961242459</item>
			</item>
			<item type="list">
				<item type="number">1.4169829597937051</item>
				<item type="number">0.22961055956803877</item>
				<item type="number">0.03782400177228259</item>
			</item>
			<item type="list">
				<item type="number">-1.6154201123166536</item>
				<item type="number">-0.00465759636734362</item>
				<item type="number">0.10928327634430321</item>
			</item>
			<item type="list">
				<item type="number">-2.2555247285294686</item>
				<item type="number">0.3259183224084573</item>
				<item type="number">0.726432256360939</item>
			</item>
			<item type="list">
				<item type="number">-2.001467570074946</item>
				<item type="number">0.1757094336419305</item>
				<item type="number">-0.7383559172510535</item>
			</item>
		</item>
		<item type="list">
			<item type="list">
				<item type="number">1.1582238870361863</item>
				<item type="number">-0.9683802131476905</item>
				<item type="number">-0.12408528710368487</item>
			</item>
			<item type="list">
				<item type="number">1.4169840376385758</item>
				<item type="number">0.22961895509243346</item>
				<item type="number">0.03782517115625899</item>
			</item>
			<item type="list">
				<item type="number">-1.6154184232637991</item>
				<item type="number">-0.004657896782979905</item>
				<item type="number">0.10928288901234709</item>
			</item>
			<item type="list">
				<item type="number">-2.2555207049683643</item>
				<item type="number">0.3259174267071382</item>
				<item type="number">0.7264345724046004</item>
			</item>
			<item type="list">
				<item type="number">-2.00146760098366</item>
				<item type="number">0.1757091995609443</item>
				<item type="number">-0.7383554489465897</item>
			</item>
		</item>
		<item type="list">
			<item type="list">
				<item type="number">1.1582205464363946</item>
				<item type="number">-0.9683891016407467</item>
				<item type="number">-0.12408634805716173</item>
			</item>
			<item type="list">
				<item type="number">1.416985233256194</item>
				<item type="number">0.22962825433096454</item>
				<item type="number">0.03782646633007225</item>
			</item>
			<item type="list">
				<item type="number">-1.615416556610231</item>
				<item type="number">-0.004658228706397839</item>
				<item type="number">0.10928246080376465</item>
			</item>
			<item type="list">
				<item type="number">-2.2555162557288306</item>
				<item type="number">0.32591643566848016</item>
				<item type="number">0.726437135192804</item>
			</item>
			<item type="list">
				<item type="number">-2.001467632946458</item>
				<item type="number">0.17570893963600162</item>
				<item type="number">-0.7383549330002918</item>
			</item>
		</item>
		<item type="list">
			<item type="list">
				<item type="number">1.158216882382993</item>
				<item type="number">-0.968398860719862</item>
				<item type="number">-0.12408751327914509</item>
			</item>
			<item type="list">
				<item type="number">1.4169865479476347</item>
				<item type="number">0.22963846330696416</item>
				<item type="number">0.03782788810694446</item>
			</item>
			<item type="list">
				<item type="number">-1.6154145124147559</item>
				<item type="number">-0.004658592102799008</item>
				<item type="number">0.10928199168698857</item>
			</item>
			<item type="list">
				<item type="number">-2.2555113801641187</item>
				<item type="number">0.32591534897559127</item>
				<item type="number">0.726439945620161</item>
			</item>
			<item type="list">
				<item type="number">-2.001467665297672</item>
				<item type="number">0.17570865350303158</item>
				<item type="number">-0.7383543699160432</item>
			</item>
		</item>
		<item type="list">
			<item type="list">
				<item type="number">1.1582128934216243</item>
				<item type="number">-0.9684094969878287</item>
				<item type="number">-0.12408878365467173</item>
			</item>
			<item type="list">
				<item type="number">1.4169879831409578</item>
				<item type="number">0.2296495886321066</item>
				<item type="number">0.03782943737954187</item>
			</item>
			<item type="list">
				<item type="number">-1.6154122907420414</item>
				<item type="number">-0.004658986933919295</item>
				<item type="number">0.109281481627487</item>
			</item>
			<item type="list">
				<item type="number">-2.2555060775619378</item>
				<item type="number">0.3259141662799887</item>
				<item type="number">0.7264430046696201</item>
			</item>
			<item type="list">
				<item type="number">-2.001467697305917</item>
				<item type="number">0.17570834076203276</item>
				<item type="number">-0.7383537602495819</item>
			</item>
		</item>
		<item type="list">
			<item type="list">
				<item type="number">1.1582085779674813</item>
				<item type="number">-0.9684210176398325</item>
				<item type="number">-0.12409016014820677</item>
			</item>
			<item type="list">
				<item type="number">1.416989540392469</item>
				<item type="number">0.2296616375112624</item>
				<item type="number">0.03783111512058454</item>
			</item>
			<item type="list">
				<item type="number">-1.6154098916625645</item>
				<item type="number">-0.004659413158068014</item>
				<item type="number">0.10928093058792292</item>
			</item>
			<item type="list">
				<item type="number">-2.255500347147835</item>
				<item type="number">0.32591288720208206</item>
				<item type="number">0.7264463134151096</item>
			</item>
			<item type="list">
				<item type="number">-2.0014677281748066</item>
				<item type="number">0.1757080009774566</item>
				<item type="number">-0.7383531046135892</item>
			</item>
		</item>
		<item type="list">
			<item type="list">
				<item type="number">1.158203934304629</item>
				<item type="number">-0.9684334304664136</item>
				<item type="number">-0.12409164380403315</item>
			</item>
			<item type="list">
				<item type="number">1.4169912213873528</item>
				<item type="number">0.22967461774544282</item>
				<item type="number">0.03783292238328638</item>
			</item>
			<item type="list">
				<item type="number">-1.615407315252946</item>
				<item type="number">-0.004659870730019487</item>
				<item type="number">0.10928033852770884</item>
			</item>
			<item type="list">
				<item type="number">-2.2554941880829538</item>
				<item type="number">0.3259115113306831</item>
				<item type="number">0.7264498730225918</item>
			</item>
			<item type="list">
				<item type="number">-2.001467757039029</item>
				<item type="number">0.1757076336764564</item>
				<item type="number">-0.7383524036716029</item>
			</item>
		</item>
		<item type="list">
			<item type="list">
				<item type="number">1.1581989605854213</item>
				<item type="number">-0.9684467438615151</item>
				<item type="number">-0.12409323574747706</item>
			</item>
			<item type="list">
				<item type="number">1.4169930279402023</item>
				<item type="number">0.22968853773943348</item>
				<item type="number">0.037834860302500335</item>
			</item>
			<item type="list">
				<item type="number">-1.615404561596037</item>
				<item type="number">-0.004660359600567684</item>
				<item type="number">0.10927970540328064</item>
			</item>
			<item type="list">
				<item type="number">-2.2554875994622017</item>
				<item type="number">0.3259100382240884</item>
				<item type="number">0.7264536847497747</item>
			</item>
			<item type="list">
				<item type="number">-2.0014677829643985</item>
				<item type="number">0.17570723834791765</item>
				<item type="number">-0.7383516581411812</item>
			</item>
		</item>
		<item type="list">
			<item type="list">
				<item type="number">1.1581936548636151</item>
				<item type="number">-0.9684609668069409</item>
				<item type="number">-0.12409493717893687</item>
			</item>
			<item type="list">
				<item type="number">1.4169949619610487</item>
				<item type="number">0.22970340647589543</item>
				<item type="number">0.03783693008761308</item>
			</item>
			<item type="list">
				<item type="number">-1.6154016307817205</item>
				<item type="number">-0.004660879715500854</item>
				<item type="number">0.1092790311684851</item>
			</item>
			<item type="list">
				<item type="number">-2.2554805803006897</item>
				<item type="number">0.32590846743710683</item>
				<item type="number">0.7264577499565894</item>
			</item>
			<item type="list">
				<item type="number">-2.001467804934853</item>
				<item type="number">0.17570681456299014</item>
				<item type="number">-0.7383508687922061</item>
			</item>
		</item>
		<item type="list">
			<item type="list">
				<item type="number">1.158188015024817</item>
				<item type="number">-0.968476108880732</item>
				<item type="number">-0.12409674938278176</item>
			</item>
			<item type="list">
				<item type="number">1.4169970255272841</item>
				<item type="number">0.22971923354746362</item>
				<item type="number">0.03783913303410137</item>
			</item>
			<item type="list">
				<item type="number">-1.6153985229052914</item>
				<item type="number">-0.004661431019286549</item>
				<item type="number">0.10927831577376355</item>
			</item>
			<item type="list">
				<item type="number">-2.2554731295673522</item>
				<item type="number">0.3259067984579029</item>
				<item type="number">0.7264620700916683</item>
			</item>
			<item type="list">
				<item type="number">-2.0014678218816684</item>
				<item type="number">0.175706361720744</item>
				<item type="number">-0.7383500364630152</item>
			</item>
		</item>
		<item type="list">
			<item type="list">
				<item type="number">1.158182038819949</item>
				<item type="number">-0.9684921802956781</item>
				<item type="number">-0.12409867372620682</item>
			</item>
			<item type="list">
				<item type="number">1.4169992208479536</item>
				<item type="number">0.2297360291804329</item>
				<item type="number">0.037841470520843114</item>
			</item>
			<item type="list">
				<item type="number">-1.6153952380681131</item>
				<item type="number">-0.004662013452428157</item>
				<item type="number">0.10927755916609966</item>
			</item>
			<item type="list">
				<item type="number">-2.255465246165065</item>
				<item type="number">0.32590503072659277</item>
				<item type="number">0.726466646707616</item>
			</item>
			<item type="list">
				<item type="number">-2.0014678326579136</item>
				<item type="number">0.17570587922232392</item>
				<item type="number">-0.7383491620502161</item>
			</item>
		</item>
		<item type="list">
			<item type="list">
				<item type="number">1.158175723866323</item>
				<item type="number">-0.9685091918770018</item>
				<item type="number">-0.12410071166804608</item>
			</item>
			<item type="list">
				<item type="number">1.4170015502628823</item>
				<item type="number">0.2297538042143545</item>
				<item type="number">0.03784394401851235</item>
			</item>
			<item type="list">
				<item type="number">-1.6153917763773527</item>
				<item type="number">-0.0046626269509223</item>
				<item type="number">0.10927676129080502</item>
			</item>
			<item type="list">
				<item type="number">-2.255456928912701</item>
				<item type="number">0.3259031637624637</item>
				<item type="number">0.7264714814432695</item>
			</item>
			<item type="list">
				<item type="number">-2.0014678360635196</item>
				<item type="number">0.17570536630534875</item>
				<item type="number">-0.7383482465126586</item>
			</item>
		</item>
		<item type="list">
			<item type="list">
				<item type="number">1.15816906758453</item>
				<item type="number">-0.9685271551928785</item>
				<item type="number">-0.12410286476054551</item>
			</item>
			<item type="list">
				<item type="number">1.4170040163069282</item>
				<item type="number">0.22977257024393588</item>
				<item type="number">0.0378465550937236</item>
			</item>
			<item type="list">
				<item type="number">-1.615388137945119</item>
				<item type="number">-0.004663271450729395</item>
				<item type="number">0.10927592208879226</item>
			</item>
			<item type="list">
				<item type="number">-2.2554481765986956</item>
				<item type="number">0.3259011969130266</item>
				<item type="number">0.7264765760551587</item>
			</item>
			<item type="list">
				<item type="number">-2.0014678308239375</item>
				<item type="number">0.1757048221846395</item>
				<item type="number">-0.7383472908969934</item>
			</item>
		</item>
		<item type="list">
			<item type="list">
				<item type="number">1.1581620673563306</item>
				<item type="number">-0.968546082293758</item>
				<item type="number">-0.12410513461733955</item>
			</item>
			<item type="list">
				<item type="number">1.4170066215501531</item>
				<item type="number">0.2297923393231064</item>
				<item type="number">0.03784930537198583</item>
			</item>
			<item type="list">
				<item type="number">-1.6153843228937494</item>
				<item type="number">-0.004663946877103148</item>
				<item type="number">0.10927504149907126</item>
			</item>
			<item type="list">
				<item type="number">-2.255438987898219</item>
				<item type="number">0.32589912958388145</item>
				<item type="number">0.7264819323892465</item>
			</item>
			<item type="list">
				<item type="number">-2.001467815557693</item>
				<item type="number">0.17570424621337616</item>
				<item type="number">-0.7383462962700088</item>
			</item>
		</item>
		<item type="list">
			<item type="list">
				<item type="number">1.1581547203713043</item>
				<item type="number">-0.9685659859397536</item>
				<item type="number">-0.1241075229490649</item>
			</item>
			<item type="list">
				<item type="number">1.4170093687529606</item>
				<item type="number">0.22981312422905809</item>
				<item type="number">0.037852196578327474</item>
			</item>
			<item type="list">
				<item type="number">-1.6153803313504331</item>
				<item type="number">-0.004664653155173415</item>
				<item type="number">0.10927411945680786</item>
			</item>
			<item type="list">
				<item type="number">-2.2554293614345418</item>
				<item type="number">0.3258969610997497</item>
				<item type="number">0.7264875524053006</item>
			</item>
			<item type="list">
				<item type="number">-2.0014677888293417</item>
				<item type="number">0.17570363760736135</item>
				<item type="number">-0.7383452637909828</item>
			</item>
		</item>
		<item type="list">
			<item type="list">
				<item type="number">1.158147023629662</item>
				<item type="number">-0.9685868796182966</item>
				<item type="number">-0.1241100315680968</item>
			</item>
			<item type="list">
				<item type="number">1.4170122608617133</item>
				<item type="number">0.22983493847743994</item>
				<item type="number">0.037855230541125086</item>
			</item>
			<item type="list">
				<item type="number">-1.6153761634489627</item>
				<item type="number">-0.004665390206780801</item>
				<item type="number">0.10927315589511254</item>
			</item>
			<item type="list">
				<item type="number">-2.255419295754143</item>
				<item type="number">0.3258946907212268</item>
				<item type="number">0.7264934381590095</item>
			</item>
			<item type="list">
				<item type="number">-2.0014677491209496</item>
				<item type="number">0.17570299541784212</item>
				<item type="number">-0.7383441947078636</item>
			</item>
		</item>
		<item type="list">
			<item type="list">
				<item type="number">1.1581389740643404</item>
				<item type="number">-0.9686087773717689</item>
				<item type="number">-0.12411266234978335</item>
			</item>
			<item type="list">
				<item type="number">1.4170153008879922</item>
				<item type="number">0.22985779612043813</item>
				<item type="number">0.03785840915086398</item>
			</item>
			<item type="list">
				<item type="number">-1.6153718193313575</item>
				<item type="number">-0.00466615794944163</item>
				<item type="number">0.10927215074068644</item>
			</item>
			<item type="list">
				<item type="number">-2.2554087893388424</item>
				<item type="number">0.32589231769642285</item>
				<item type="number">0.7264995918690352</item>
			</item>
			<item type="list">
				<item type="number">-2.0014676948161236</item>
				<item type="number">0.17570231893179494</item>
				<item type="number">-0.7383430903159357</item>
			</item>
		</item>
		<item type="list">
			<item type="list">
				<item type="number">1.1581305684287735</item>
				<item type="number">-0.968631693941668</item>
				<item type="number">-0.12411541727051313</item>
			</item>
			<item type="list">
				<item type="number">1.4170184920208864</item>
				<item type="number">0.22988171191917836</item>
				<item type="number">0.037861734400409165</item>
			</item>
			<item type="list">
				<item type="number">-1.6153672991453225</item>
				<item type="number">-0.00466695629634302</item>
				<item type="number">0.10927110391976518</item>
			</item>
			<item type="list">
				<item type="number">-2.255397840599117</item>
				<item type="number">0.32588984124592985</item>
				<item type="number">0.7265060158334684</item>
			</item>
			<item type="list">
				<item type="number">-2.001467624248059</item>
				<item type="number">0.17570160723897738</item>
				<item type="number">-0.738341952004309</item>
			</item>
		</item>
		<item type="list">
			<item type="list">
				<item type="number">1.158121803327277</item>
				<item type="number">-0.9686556447468541</item>
				<item type="number">-0.12411829839753159</item>
			</item>
			<item type="list">
				<item type="number">1.4170218375960901</item>
				<item type="number">0.2299067013130401</item>
				<item type="number">0.03786520837419559</item>
			</item>
			<item type="list">
				<item type="number">-1.6153626030457588</item>
				<item type="number">-0.00466778515651558</item>
				<item type="number">0.10927001535534744</item>
			</item>
			<item type="list">
				<item type="number">-2.2553864478727585</item>
				<item type="number">0.32588726055504275</item>
				<item type="number">0.7265127124670441</item>
			</item>
			<item type="list">
				<item type="number">-2.001467535668328</item>
				<item type="number">0.17570085938492253</item>
				<item type="number">-0.7383407812383164</item>
			</item>
		</item>
		<item type="list">
			<item type="list">
				<item type="number">1.158112675213045</item>
				<item type="number">-0.9686806458932795</item>
				<item type="number">-0.12412130789027728</item>
			</item>
			<item type="list">
				<item type="number">1.4170253410980223</item>
				<item type="number">0.2299327804293327</item>
				<item type="number">0.03786883324951846</item>
			</item>
			<item type="list">
				<item type="number">-1.6153577311948224</item>
				<item type="number">-0.004668644434848645</item>
				<item type="number">0.10926888496725949</item>
			</item>
			<item type="list">
				<item type="number">-2.255374609426881</item>
				<item type="number">0.3258845747746088</item>
				<item type="number">0.7265196843086428</item>
			</item>
			<item type="list">
				<item type="number">-2.0014674272462036</item>
				<item type="number">0.17570007437051982</item>
				<item type="number">-0.7383395795679158</item>
			</item>
		</item>
		<item type="list">
			<item type="list">
				<item type="number">1.1581031803856008</item>
				<item type="number">-0.9687067141840393</item>
				<item type="number">-0.12412444800164922</item>
			</item>
			<item type="list">
				<item type="number">1.4170290061620172</item>
				<item type="number">0.229959966093462</item>
				<item type="number">0.037872611297892475</item>
			</item>
			<item type="list">
				<item type="number">-1.6153526837620478</item>
				<item type="number">-0.004669534031890607</item>
				<item type="number">0.10926771267243333</item>
			</item>
			<item type="list">
				<item type="number">-2.2553623234504943</item>
				<item type="number">0.3258817830163655</item>
				<item type="number">0.7265269340187939</item>
			</item>
			<item type="list">
				<item type="number">-2.0014672970684035</item>
				<item type="number">0.17569925115146662</item>
				<item type="number">-0.7383383486308936</item>
			</item>
		</item>
		<item type="list">
			<item type="list">
				<item type="number">1.1580933149620807</item>
				<item type="number">-0.9687338671946376</item>
				<item type="number">-0.12412772109109017</item>
			</item>
			<item type="list">
				<item type="number">1.4170328366043496</item>
				<item type="number">0.22998827590844184</item>
				<item type="number">0.0378765448986713</item>
			</item>
			<item type="list">
				<item type="number">-1.6153474609215697</item>
				<item type="number">-0.0046704538442569644</item>
				<item type="number">0.10926649838594672</item>
			</item>
			<item type="list">
				<item type="number">-2.2553495880787584</item>
				<item type="number">0.32587888435647044</item>
				<item type="number">0.7265344643742955</item>
			</item>
			<item type="list">
				<item type="number">-2.001467143179142</item>
				<item type="number">0.17569838857441084</item>
				<item type="number">-0.7383370901722845</item>
			</item>
		</item>
		<item type="list">
			<item type="list">
				<item type="number">1.1580830749287825</item>
				<item type="number">-0.9687621231505956</item>
				<item type="number">-0.12413112960234189</item>
			</item>
			<item type="list">
				<item type="number">1.417036836368273</item>
				<item type="number">0.23001772812396418</item>
				<item type="number">0.0378806365156602</item>
			</item>
			<item type="list">
				<item type="number">-1.6153420628580313</item>
				<item type="number">-0.004671403763761205</item>
				<item type="number">0.10926524201877515</item>
			</item>
			<item type="list">
				<item type="number">-2.2553364013474444</item>
				<item type="number">0.3258758778319196</item>
				<item type="number">0.7265422782943004</item>
			</item>
			<item type="list">
				<item type="number">-2.0014669634941016</item>
				<item type="number">0.17569748550174719</item>
				<item type="number">-0.7383358060166874</item>
			</item>
		</item>
		<item type="list">
			<item type="list">
				<item type="number">1.1580724561117732</item>
				<item type="number">-0.9687915010054637</item>
				<item type="number">-0.12413467607683293</item>
			</item>
			<item type="list">
				<item type="number">1.4170410095546262</item>
				<item type="number">0.23004834171867158</item>
				<item type="number">0.037884888711068536</item>
			</item>
			<item type="list">
				<item type="number">-1.6153364897639375</item>
				<item type="number">-0.004672383677678034</item>
				<item type="number">0.10926394347916756</item>
			</item>
			<item type="list">
				<item type="number">-2.2553227612130766</item>
				<item type="number">0.3258727624406442</item>
				<item type="number">0.7265503788315912</item>
			</item>
			<item type="list">
				<item type="number">-2.001466755841571</item>
				<item type="number">0.1756965407483075</item>
				<item type="number">-0.7383344980906621</item>
			</item>
		</item>
		<item type="list">
			<item type="list">
				<item type="number">1.1580614541744554</item>
				<item type="number">-0.968822020454834</item>
				<item type="number">-0.12413836315535916</item>
			</item>
			<item type="list">
				<item type="number">1.4170453604238522</item>
				<item type="number">0.2300801364139111</item>
				<item type="number">0.03788930414727032</item>
			</item>
			<item type="list">
				<item type="number">-1.6153307418388643</item>
				<item type="number">-0.004673393468772997</item>
				<item type="number">0.10926260267228535</item>
			</item>
			<item type="list">
				<item type="number">-2.2553086655558903</item>
				<item type="number">0.3258695371429522</item>
				<item type="number">0.726558769182098</item>
			</item>
			<item type="list">
				<item type="number">-2.0014665179649485</item>
				<item type="number">0.17569555308445176</item>
				<item type="number">-0.7383331684273927</item>
			</item>
		</item>
		<item type="list">
			<item type="list">
				<item type="number">1.158050064614841</item>
				<item type="number">-0.968853701942483</item>
				<item type="number">-0.12414219357929997</item>
			</item>
			<item type="list">
				<item type="number">1.417049893399503</item>
				<item type="number">0.23011313268045858</item>
				<item type="number">0.03789388558790379</item>
			</item>
			<item type="list">
				<item type="number">-1.6153248192910385</item>
				<item type="number">-0.0046744330152805645</item>
				<item type="number">0.10926121950045083</item>
			</item>
			<item type="list">
				<item type="number">-2.2552941121773826</item>
				<item type="number">0.32586620086075974</item>
				<item type="number">0.7265674526832079</item>
			</item>
			<item type="list">
				<item type="number">-2.0014662475135836</item>
				<item type="number">0.17569452122720894</item>
				<item type="number">-0.738331819167121</item>
			</item>
		</item>
		<item type="list">
			<item type="list">
				<item type="number">1.1580382827908227</item>
				<item type="number">-0.9688865665117912</item>
				<item type="number">-0.12414617017501414</item>
			</item>
			<item type="list">
				<item type="number">1.4170546130429797</item>
				<item type="number">0.23014735159247113</item>
				<item type="number">0.03789863588258312</item>
			</item>
			<item type="list">
				<item type="number">-1.6153187223401433</item>
				<item type="number">-0.004675502188972058</item>
				<item type="number">0.10925979386238077</item>
			</item>
			<item type="list">
				<item type="number">-2.2552790987641185</item>
				<item type="number">0.3258627524984335</item>
				<item type="number">0.7265764328138391</item>
			</item>
			<item type="list">
				<item type="number">-2.0014659420332612</item>
				<item type="number">0.17569344374864823</item>
				<item type="number">-0.7383304525506278</item>
			</item>
		</item>
		<item type="list">
			<item type="list">
				<item type="number">1.158026103827824</item>
				<item type="number">-0.9689206362653522</item>
				<item type="number">-0.12415029590929412</item>
			</item>
			<item type="list">
				<item type="number">1.4170595241444284</item>
				<item type="number">0.23018281528442794</item>
				<item type="number">0.03790355802178832</item>
			</item>
			<item type="list">
				<item type="number">-1.6153124512083346</item>
				<item type="number">-0.004676600860606681</item>
				<item type="number">0.1092583256560957</item>
			</item>
			<item type="list">
				<item type="number">-2.2552636229747027</item>
				<item type="number">0.3258591909228983</item>
				<item type="number">0.7265857131962064</item>
			</item>
			<item type="list">
				<item type="number">-2.0014655989996806</item>
				<item type="number">0.1756923192246379</item>
				<item type="number">-0.7383290709574668</item>
			</item>
		</item>
		<item type="list">
			<item type="list">
				<item type="number">1.1580135227098276</item>
				<item type="number">-0.9689559339445128</item>
				<item type="number">-0.12415457382707915</item>
			</item>
			<item type="list">
				<item type="number">1.4170646316341424</item>
				<item type="number">0.23021954653057453</item>
				<item type="number">0.03790865507576032</item>
			</item>
			<item type="list">
				<item type="number">-1.6153060061277416</item>
				<item type="number">-0.004677728897640956</item>
				<item type="number">0.10925681477481262</item>
			</item>
			<item type="list">
				<item type="number">-2.255247682387455</item>
				<item type="number">0.32585551488616754</item>
				<item type="number">0.7265952976443772</item>
			</item>
			<item type="list">
				<item type="number">-2.0014652157897905</item>
				<item type="number">0.17569114627749766</item>
				<item type="number">-0.738327676908457</item>
			</item>
		</item>
		<item type="list">
			<item type="list">
				<item type="number">1.158000534246087</item>
				<item type="number">-0.9689924831215605</item>
				<item type="number">-0.12415900708959487</item>
			</item>
			<item type="list">
				<item type="number">1.4170699406131781</item>
				<item type="number">0.230257568934214</item>
				<item type="number">0.03791393023098419</item>
			</item>
			<item type="list">
				<item type="number">-1.615299387339816</item>
				<item type="number">-0.004678886159178748</item>
				<item type="number">0.1092552611098969</item>
			</item>
			<item type="list">
				<item type="number">-2.2552312744767042</item>
				<item type="number">0.3258517231499524</item>
				<item type="number">0.7266051901182766</item>
			</item>
			<item type="list">
				<item type="number">-2.001464789673962</item>
				<item type="number">0.17568992341735368</item>
				<item type="number">-0.7383262730404035</item>
			</item>
		</item>
		<item type="list">
			<item type="list">
				<item type="number">1.1579871330664495</item>
				<item type="number">-0.9690303081842983</item>
				<item type="number">-0.12416359896750212</item>
			</item>
			<item type="list">
				<item type="number">1.4170754563591623</item>
				<item type="number">0.23029690691515434</item>
				<item type="number">0.0379193867841491</item>
			</item>
			<item type="list">
				<item type="number">-1.6152925950946064</item>
				<item type="number">-0.004680072499389568</item>
				<item type="number">0.1092536645502143</item>
			</item>
			<item type="list">
				<item type="number">-2.255214396632987</item>
				<item type="number">0.32584781443488103</item>
				<item type="number">0.7266153947471293</item>
			</item>
			<item type="list">
				<item type="number">-2.0014643178247846</item>
				<item type="number">0.17568864910105608</item>
				<item type="number">-0.7383248621318521</item>
			</item>
		</item>
		<item type="list">
			<item type="list">
				<item type="number">1.1579733136180521</item>
				<item type="number">-0.9690694343505171</item>
				<item type="number">-0.12416835284287668</item>
			</item>
			<item type="list">
				<item type="number">1.417081184329632</item>
				<item type="number">0.23033758572425256</item>
				<item type="number">0.03792502814413602</item>
			</item>
			<item type="list">
				<item type="number">-1.6152856296509908</item>
				<item type="number">-0.00468128776739416</item>
				<item type="number">0.10925202498205364</item>
			</item>
			<item type="list">
				<item type="number">-2.255197046163233</item>
				<item type="number">0.3258437874208077</item>
				<item type="number">0.7266259158402277</item>
			</item>
			<item type="list">
				<item type="number">-2.0014637973138862</item>
				<item type="number">0.1756873217293226</item>
				<item type="number">-0.7383234471129401</item>
			</item>
		</item>
		<item type="list">
			<item type="list">
				<item type="number">1.1579590702025124</item>
				<item type="number">-0.9691098876904313</item>
				<item type="number">-0.12417327221740178</item>
			</item>
			<item type="list">
				<item type="number">1.4170871301220676</item>
				<item type="number">0.23037963145106222</item>
				<item type="number">0.037930857838140514</item>
			</item>
			<item type="list">
				<item type="number">-1.615278491277822</item>
				<item type="number">-0.004682531800381708</item>
				<item type="number">0.10925034229089375</item>
			</item>
			<item type="list">
				<item type="number">-2.2551792202364775</item>
				<item type="number">0.3258396408693572</item>
				<item type="number">0.7266367578781523</item>
			</item>
			<item type="list">
				<item type="number">-2.0014632251039144</item>
				<item type="number">0.17568593964978702</item>
				<item type="number">-0.7383220310516089</item>
			</item>
		</item>
		<item type="list">
			<item type="list">
				<item type="number">1.1579443968381427</item>
				<item type="number">-0.969151695242749</item>
				<item type="number">-0.12417836071773475</item>
			</item>
			<item type="list">
				<item type="number">1.417093299618357</item>
				<item type="number">0.23042307117951688</item>
				<item type="number">0.03793687952243369</item>
			</item>
			<item type="list">
				<item type="number">-1.6152711802509403</item>
				<item type="number">-0.004683804440326264</item>
				<item type="number">0.10924861635727526</item>
			</item>
			<item type="list">
				<item type="number">-2.255160916015073</item>
				<item type="number">0.3258353733234635</item>
				<item type="number">0.7266479255329574</item>
			</item>
			<item type="list">
				<item type="number">-2.001462598070821</item>
				<item type="number">0.17568450109403466</item>
				<item type="number">-0.7383206171938839</item>
			</item>
		</item>
		<item type="list">
			<item type="list">
				<item type="number">1.15792928740436</item>
				<item type="number">-0.9691948848047185</item>
				<item type="number">-0.12418362207219119</item>
			</item>
			<item type="list">
				<item type="number">1.41709969883476</item>
				<item type="number">0.23046793274315858</item>
				<item type="number">0.037943096954498524</item>
			</item>
			<item type="list">
				<item type="number">-1.6152636968560599</item>
				<item type="number">-0.00468510552092285</item>
				<item type="number">0.10924684706059315</item>
			</item>
			<item type="list">
				<item type="number">-2.2551421305465458</item>
				<item type="number">0.3258309833361491</item>
				<item type="number">0.7266594236733434</item>
			</item>
			<item type="list">
				<item type="number">-2.0014619129770974</item>
				<item type="number">0.17568300429315742</item>
				<item type="number">-0.73831920895726</item>
			</item>
		</item>
		<item type="list">
			<item type="list">
				<item type="number">1.1579137355856512</item>
				<item type="number">-0.9692394850620453</item>
				<item type="number">-0.12418906012951708</item>
			</item>
			<item type="list">
				<item type="number">1.4171063339793224</item>
				<item type="number">0.2305142448649436</item>
				<item type="number">0.037949514012972405</item>
			</item>
			<item type="list">
				<item type="number">-1.6152560413880994</item>
				<item type="number">-0.0046864348703856565</item>
				<item type="number">0.10924503427841638</item>
			</item>
			<item type="list">
				<item type="number">-2.2551228607862503</item>
				<item type="number">0.3258264694317361</item>
				<item type="number">0.726671257367378</item>
			</item>
			<item type="list">
				<item type="number">-2.0014611664810573</item>
				<item type="number">0.17568144740555564</item>
				<item type="number">-0.738317809941165</item>
			</item>
		</item>
		<item type="list">
			<item type="list">
				<item type="number">1.157897734887479</item>
				<item type="number">-0.9692855255315768</item>
				<item type="number">-0.12419467884092533</item>
			</item>
			<item type="list">
				<item type="number">1.4171132114364031</item>
				<item type="number">0.23056203709820305</item>
				<item type="number">0.037956134679889675</item>
			</item>
			<item type="list">
				<item type="number">-1.6152482141508968</item>
				<item type="number">-0.004687792312415788</item>
				<item type="number">0.10924317788531465</item>
			</item>
			<item type="list">
				<item type="number">-2.2551031036293714</item>
				<item type="number">0.32582183000143233</item>
				<item type="number">0.726683431911153</item>
			</item>
			<item type="list">
				<item type="number">-2.001460355116653</item>
				<item type="number">0.17567982866293547</item>
				<item type="number">-0.7383164239401709</item>
			</item>
		</item>
		<item type="list">
			<item type="list">
				<item type="number">1.1578812785897357</item>
				<item type="number">-0.9693330367344777</item>
				<item type="number">-0.12420048230043174</item>
			</item>
			<item type="list">
				<item type="number">1.4171203378123607</item>
				<item type="number">0.23061134000380257</item>
				<item type="number">0.0379629630808833</item>
			</item>
			<item type="list">
				<item type="number">-1.6152402154577532</item>
				<item type="number">-0.004689177664813901</item>
				<item type="number">0.10924127775517095</item>
			</item>
			<item type="list">
				<item type="number">-2.255082855855262</item>
				<item type="number">0.3258170634685287</item>
				<item type="number">0.7266959527901551</item>
			</item>
			<item type="list">
				<item type="number">-2.0014594753267687</item>
				<item type="number">0.17567814612018032</item>
				<item type="number">-0.7383150549401095</item>
			</item>
		</item>
		<item type="list">
			<item type="list">
				<item type="number">1.1578643597651985</item>
				<item type="number">-0.9693820501335101</item>
				<item type="number">-0.12420647472848054</item>
			</item>
			<item type="list">
				<item type="number">1.417127719917729</item>
				<item type="number">0.23066218508533273</item>
				<item type="number">0.03797000346878993</item>
			</item>
			<item type="list">
				<item type="number">-1.6152320456315616</item>
				<item type="number">-0.0046905907398670345</item>
				<item type="number">0.10923933376024021</item>
			</item>
			<item type="list">
				<item type="number">-2.255062114157883</item>
				<item type="number">0.32581216821406705</item>
				<item type="number">0.7267088257288965</item>
			</item>
			<item type="list">
				<item type="number">-2.001458523441146</item>
				<item type="number">0.1756763977692378</item>
				<item type="number">-0.7383137071521979</item>
			</item>
		</item>
		<item type="list">
			<item type="list">
				<item type="number">1.1578469712751196</item>
				<item type="number">-0.9694325981522214</item>
				<item type="number">-0.1242126604744974</item>
			</item>
			<item type="list">
				<item type="number">1.417135364771185</item>
				<item type="number">0.23071460480838774</item>
				<item type="number">0.037977260226313224</item>
			</item>
			<item type="list">
				<item type="number">-1.6152237050043472</item>
				<item type="number">-0.004692031344556246</item>
				<item type="number">0.10923734577124601</item>
			</item>
			<item type="list">
				<item type="number">-2.255040875143765</item>
				<item type="number">0.32580714257703863</item>
				<item type="number">0.7267220566898521</item>
			</item>
			<item type="list">
				<item type="number">-2.001457495678304</item>
				<item type="number">0.1756745815403295</item>
				<item type="number">-0.7383123850151257</item>
			</item>
		</item>
		<item type="list">
			<item type="list">
				<item type="number">1.1578291058054984</item>
				<item type="number">-0.9694847141910937</item>
				<item type="number">-0.12421904402465181</item>
			</item>
			<item type="list">
				<item type="number">1.4171432795611039</item>
				<item type="number">0.2307686326030961</item>
				<item type="number">0.03798473787196262</item>
			</item>
			<item type="list">
				<item type="number">-1.6152151939169923</item>
				<item type="number">-0.00469349927684627</item>
				<item type="number">0.10923531365868325</item>
			</item>
			<item type="list">
				<item type="number">-2.2550191352935802</item>
				<item type="number">0.32580198500546914</item>
				<item type="number">0.7267356518859291</item>
			</item>
			<item type="list">
				<item type="number">-2.0014563881537235</item>
				<item type="number">0.17567269530884347</item>
				<item type="number">-0.7383110931996971</item>
			</item>
		</item>
		<item type="list">
			<item type="list">
				<item type="number">1.1578107557828576</item>
				<item type="number">-0.9695384326483436</item>
				<item type="number">-0.12422562999353358</item>
			</item>
			<item type="list">
				<item type="number">1.4171514717342117</item>
				<item type="number">0.23082430291221184</item>
				<item type="number">0.03799244105525588</item>
			</item>
			<item type="list">
				<item type="number">-1.615206512720208</item>
				<item type="number">-0.004694994332863706</item>
				<item type="number">0.10923323729126184</item>
			</item>
			<item type="list">
				<item type="number">-2.254996891037666</item>
				<item type="number">0.32579669375259457</item>
				<item type="number">0.7267496177806253</item>
			</item>
			<item type="list">
				<item type="number">-2.0014551968595033</item>
				<item type="number">0.17567073687916634</item>
				<item type="number">-0.7383098366402109</item>
			</item>
		</item>
		<item type="list">
			<item type="list">
				<item type="number">1.157791913420323</item>
				<item type="number">-0.9695937888495526</item>
				<item type="number">-0.12423242310967285</item>
			</item>
			<item type="list">
				<item type="number">1.4171599489487834</item>
				<item type="number">0.23088165110980113</item>
				<item type="number">0.03800037453917326</item>
			</item>
			<item type="list">
				<item type="number">-1.6151976617796304</item>
				<item type="number">-0.00469651630422468</item>
				<item type="number">0.10923111654137688</item>
			</item>
			<item type="list">
				<item type="number">-2.2549741387507773</item>
				<item type="number">0.32579126686552573</item>
				<item type="number">0.7267639610676636</item>
			</item>
			<item type="list">
				<item type="number">-2.001453917576914</item>
				<item type="number">0.17566870412727922</item>
				<item type="number">-0.7383086205519039</item>
			</item>
		</item>
		<item type="list">
			<item type="list">
				<item type="number">1.1577725706467974</item>
				<item type="number">-0.9696508192965642</item>
				<item type="number">-0.12423942827501175</item>
			</item>
			<item type="list">
				<item type="number">1.4171687191428088</item>
				<item type="number">0.23094071375687772</item>
				<item type="number">0.03800854326430197</item>
			</item>
			<item type="list">
				<item type="number">-1.6151886414609589</item>
				<item type="number">-0.004698064977892753</item>
				<item type="number">0.10922895127622975</item>
			</item>
			<item type="list">
				<item type="number">-2.254950874700029</item>
				<item type="number">0.32578570249110667</item>
				<item type="number">0.726778688747473</item>
			</item>
			<item type="list">
				<item type="number">-2.0014525461224446</item>
				<item type="number">0.17566659458619013</item>
				<item type="number">-0.738307450440826</item>
			</item>
		</item>
		<item type="list">
			<item type="list">
				<item type="number">1.157752719239165</item>
				<item type="number">-0.9697095615421873</item>
				<item type="number">-0.12424665053358028</item>
			</item>
			<item type="list">
				<item type="number">1.417177790400812</item>
				<item type="number">0.23100152843958344</item>
				<item type="number">0.03801695231160246</item>
			</item>
			<item type="list">
				<item type="number">-1.6151794521412166</item>
				<item type="number">-0.004699640130907495</item>
				<item type="number">0.109226741359831</item>
			</item>
			<item type="list">
				<item type="number">-2.254927095006373</item>
				<item type="number">0.3257799989434249</item>
				<item type="number">0.7267938081608809</item>
			</item>
			<item type="list">
				<item type="number">-2.0014510781920922</item>
				<item type="number">0.17566440587413445</item>
				<item type="number">-0.7383063320758118</item>
			</item>
		</item>
		<item type="list">
			<item type="list">
				<item type="number">1.1577323506979915</item>
				<item type="number">-0.969770054166061</item>
				<item type="number">-0.12425409506354328</item>
			</item>
			<item type="list">
				<item type="number">1.4171871710821675</item>
				<item type="number">0.23106413378931764</item>
				<item type="number">0.03802560689775588</item>
			</item>
			<item type="list">
				<item type="number">-1.6151700942089353</item>
				<item type="number">-0.004701241537546963</item>
				<item type="number">0.10922448666080542</item>
			</item>
			<item type="list">
				<item type="number">-2.2549027957453522</item>
				<item type="number">0.32577415431416046</item>
				<item type="number">0.7268093268977968</item>
			</item>
			<item type="list">
				<item type="number">-2.001449509321164</item>
				<item type="number">0.17566213549563436</item>
				<item type="number">-0.7383052715730093</item>
			</item>
		</item>
		<item type="list">
			<item type="list">
				<item type="number">1.1577114562490434</item>
				<item type="number">-0.9698323369002548</item>
				<item type="number">-0.12426176718929675</item>
			</item>
			<item type="list">
				<item type="number">1.4171968698188067</item>
				<item type="number">0.231128569598404</item>
				<item type="number">0.03803451238798071</item>
			</item>
			<item type="list">
				<item type="number">-1.6151605680606806</item>
				<item type="number">-0.0047028689703543965</item>
				<item type="number">0.10922218704700591</item>
			</item>
			<item type="list">
				<item type="number">-2.2548779729454385</item>
				<item type="number">0.32576816652022644</item>
				<item type="number">0.7268252528714616</item>
			</item>
			<item type="list">
				<item type="number">-2.0014478349288995</item>
				<item type="number">0.1756597809676661</item>
				<item type="number">-0.7383042753962853</item>
			</item>
		</item>
		<item type="list">
			<item type="list">
				<item type="number">1.157690026908676</item>
				<item type="number">-0.9698964505515298</item>
				<item type="number">-0.12426967238603419</item>
			</item>
			<item type="list">
				<item type="number">1.4172068954469483</item>
				<item type="number">0.23119487672593336</item>
				<item type="number">0.038043674297713485</item>
			</item>
			<item type="list">
				<item type="number">-1.6151508741023959</item>
				<item type="number">-0.004704522193056399</item>
				<item type="number">0.10921984238860881</item>
			</item>
			<item type="list">
				<item type="number">-2.2548526225183068</item>
				<item type="number">0.32576203356577366</item>
				<item type="number">0.7268415943228945</item>
			</item>
			<item type="list">
				<item type="number">-2.0014460503211455</item>
				<item type="number">0.17565733970553216</item>
				<item type="number">-0.7383033503648301</item>
			</item>
		</item>
		<item type="list">
			<item type="list">
				<item type="number">1.1576680534051476</item>
				<item type="number">-0.9699624370613519</item>
				<item type="number">-0.12427781627321889</item>
			</item>
			<item type="list">
				<item type="number">1.4172172570882327</item>
				<item type="number">0.2312630971802471</item>
				<item type="number">0.03805309828971284</item>
			</item>
			<item type="list">
				<item type="number">-1.6151410127475632</item>
				<item type="number">-0.0047062009694003645</item>
				<item type="number">0.10921745255508135</item>
			</item>
			<item type="list">
				<item type="number">-2.2548267403364464</item>
				<item type="number">0.3257557532556437</item>
				<item type="number">0.7268583598541912</item>
			</item>
			<item type="list">
				<item type="number">-2.0014441506810816</item>
				<item type="number">0.17565480909398382</item>
				<item type="number">-0.7383025036963112</item>
			</item>
		</item>
		<item type="list">
			<item type="list">
				<item type="number">1.157645526246092</item>
				<item type="number">-0.9700303395465882</item>
				<item type="number">-0.12428620463637614</item>
			</item>
			<item type="list">
				<item type="number">1.4172279640797132</item>
				<item type="number">0.231333274133456</item>
				<item type="number">0.03806279019165628</item>
			</item>
			<item type="list">
				<item type="number">-1.615130984418321</item>
				<item type="number">-0.004707905053132241</item>
				<item type="number">0.10921501742044834</item>
			</item>
			<item type="list">
				<item type="number">-2.2548003221525925</item>
				<item type="number">0.32574932352053226</item>
				<item type="number">0.7268755584126906</item>
			</item>
			<item type="list">
				<item type="number">-2.001442131091212</item>
				<item type="number">0.17565218641697694</item>
				<item type="number">-0.7383017430078052</item>
			</item>
		</item>
		<item type="list">
			<item type="list">
				<item type="number">1.1576224356776235</item>
				<item type="number">-0.9701002023143283</item>
				<item type="number">-0.12429484342261728</item>
			</item>
			<item type="list">
				<item type="number">1.417239026016707</item>
				<item type="number">0.23140545194934592</item>
				<item type="number">0.03807275599365052</item>
			</item>
			<item type="list">
				<item type="number">-1.6151207895450719</item>
				<item type="number">-0.004709634193295195</item>
				<item type="number">0.10921253686150298</item>
			</item>
			<item type="list">
				<item type="number">-2.2547733636437264</item>
				<item type="number">0.3257427422797484</item>
				<item type="number">0.7268931993220616</item>
			</item>
			<item type="list">
				<item type="number">-2.0014399865272043</item>
				<item type="number">0.1756494688723929</item>
				<item type="number">-0.7383010763497734</item>
			</item>
		</item>
		<item type="list">
			<item type="list">
				<item type="number">1.1575987716912424</item>
				<item type="number">-0.97017207082077</item>
				<item type="number">-0.12430373873878058</item>
			</item>
			<item type="list">
				<item type="number">1.4172504527443612</item>
				<item type="number">0.23147967614298826</item>
				<item type="number">0.03808300184561294</item>
			</item>
			<item type="list">
				<item type="number">-1.6151104285658888</item>
				<item type="number">-0.004711388133569221</item>
				<item type="number">0.1092100107623099</item>
			</item>
			<item type="list">
				<item type="number">-2.2547458604024797</item>
				<item type="number">0.32573600746589176</item>
				<item type="number">0.726911292264743</item>
			</item>
			<item type="list">
				<item type="number">-2.0014377118514317</item>
				<item type="number">0.17564665352545641</item>
				<item type="number">-0.7383005122482416</item>
			</item>
		</item>
		<item type="list">
			<item type="list">
				<item type="number">1.1575745240689257</item>
				<item type="number">-0.9702459918193113</item>
				<item type="number">-0.12431289684868815</item>
			</item>
			<item type="list">
				<item type="number">1.4172622543072444</item>
				<item type="number">0.23155599350032302</item>
				<item type="number">0.03809353405016895</item>
			</item>
			<item type="list">
				<item type="number">-1.615099901928334</item>
				<item type="number">-0.004713166605671989</item>
				<item type="number">0.10920743901674622</item>
			</item>
			<item type="list">
				<item type="number">-2.2547178079623946</item>
				<item type="number">0.32572911690486733</item>
				<item type="number">0.7269298473250949</item>
			</item>
			<item type="list">
				<item type="number">-2.001435301674444</item>
				<item type="number">0.1756437377759913</item>
				<item type="number">-0.7383000597194738</item>
			</item>
		</item>
		<item type="list">
			<item type="list">
				<item type="number">1.1575496821668663</item>
				<item type="number">-0.9703220134109928</item>
				<item type="number">-0.12432232420769183</item>
			</item>
			<item type="list">
				<item type="number">1.4172744411805507</item>
				<item type="number">0.23163445220329093</item>
				<item type="number">0.03810435911070986</item>
			</item>
			<item type="list">
				<item type="number">-1.6150892100829517</item>
				<item type="number">-0.004714969353370945</item>
				<item type="number">0.10920482151379562</item>
			</item>
			<item type="list">
				<item type="number">-2.2546892018402294</item>
				<item type="number">0.32572206831325434</item>
				<item type="number">0.7269488750622511</item>
			</item>
			<item type="list">
				<item type="number">-2.001432750652713</item>
				<item type="number">0.17564071855694108</item>
				<item type="number">-0.7382997283229933</item>
			</item>
		</item>
		<item type="list">
			<item type="list">
				<item type="number">1.1575242351373045</item>
				<item type="number">-0.9704001848548477</item>
				<item type="number">-0.12433202743829859</item>
			</item>
			<item type="list">
				<item type="number">1.4172870240403497</item>
				<item type="number">0.23171510157551195</item>
				<item type="number">0.03811548369986165</item>
			</item>
			<item type="list">
				<item type="number">-1.6150783534887265</item>
				<item type="number">-0.004716796104746276</item>
				<item type="number">0.10920215813905729</item>
			</item>
			<item type="list">
				<item type="number">-2.2546600373605177</item>
				<item type="number">0.3257148595992105</item>
				<item type="number">0.7269683865333466</item>
			</item>
			<item type="list">
				<item type="number">-2.0014300534525384</item>
				<item type="number">0.17563759261948075</item>
				<item type="number">-0.7382995280957957</item>
			</item>
		</item>
		<item type="list">
			<item type="list">
				<item type="number">1.1574981718556852</item>
				<item type="number">-0.970480556741639</item>
				<item type="number">-0.12434201332045723</item>
			</item>
			<item type="list">
				<item type="number">1.4173000138331269</item>
				<item type="number">0.23179799226712153</item>
				<item type="number">0.03812691464600878</item>
			</item>
			<item type="list">
				<item type="number">-1.615067332609222</item>
				<item type="number">-0.004718646586358822</item>
				<item type="number">0.10919944879026218</item>
			</item>
			<item type="list">
				<item type="number">-2.254630309888377</item>
				<item type="number">0.3257074884316911</item>
				<item type="number">0.7269883932655291</item>
			</item>
			<item type="list">
				<item type="number">-2.0014272045257306</item>
				<item type="number">0.17563435701284338</item>
				<item type="number">-0.7382994697106737</item>
			</item>
		</item>
		<item type="list">
			<item type="list">
				<item type="number">1.1574714808562496</item>
				<item type="number">-0.9705631810405118</item>
				<item type="number">-0.12435228883500941</item>
			</item>
			<item type="list">
				<item type="number">1.4173134218427268</item>
				<item type="number">0.2318831763223396</item>
				<item type="number">0.03813865897983016</item>
			</item>
			<item type="list">
				<item type="number">-1.6150561479126657</item>
				<item type="number">-0.004720520523529479</item>
				<item type="number">0.10919669337758854</item>
			</item>
			<item type="list">
				<item type="number">-2.2546000147204626</item>
				<item type="number">0.3256999525490585</item>
				<item type="number">0.7270089072280949</item>
			</item>
			<item type="list">
				<item type="number">-2.0014241982574776</item>
				<item type="number">0.17563100844782106</item>
				<item type="number">-0.7382995645023251</item>
			</item>
		</item>
		<item type="list">
			<item type="list">
				<item type="number">1.1574441503961852</item>
				<item type="number">-0.970648111121914</item>
				<item type="number">-0.12436286113991797</item>
			</item>
			<item type="list">
				<item type="number">1.417327259623512</item>
				<item type="number">0.23197070717718846</item>
				<item type="number">0.03815072390945364</item>
			</item>
			<item type="list">
				<item type="number">-1.6150447998682744</item>
				<item type="number">-0.004722417640650006</item>
				<item type="number">0.10919389181668664</item>
			</item>
			<item type="list">
				<item type="number">-2.254569147141284</item>
				<item type="number">0.3256922496503437</item>
				<item type="number">0.7270299409635249</item>
			</item>
			<item type="list">
				<item type="number">-2.00142102892553</item>
				<item type="number">0.17562754381031104</item>
				<item type="number">-0.7382998244706699</item>
			</item>
		</item>
		<item type="list">
			<item type="list">
				<item type="number">1.1574161684287851</item>
				<item type="number">-0.9707354017006298</item>
				<item type="number">-0.12437373758031865</item>
			</item>
			<item type="list">
				<item type="number">1.4173415390312056</item>
				<item type="number">0.2320606396162943</item>
				<item type="number">0.03816311683115353</item>
			</item>
			<item type="list">
				<item type="number">-1.615033288952224</item>
				<item type="number">-0.004724337654405542</item>
				<item type="number">0.10919104403518481</item>
			</item>
			<item type="list">
				<item type="number">-2.2545377023587623</item>
				<item type="number">0.3256843774295738</item>
				<item type="number">0.7270515075200664</item>
			</item>
			<item type="list">
				<item type="number">-2.0014176907335557</item>
				<item type="number">0.17562395980160028</item>
				<item type="number">-0.7383002623269215</item>
			</item>
		</item>
		<item type="list">
			<item type="list">
				<item type="number">1.1573875225990484</item>
				<item type="number">-0.9708251089078276</item>
				<item type="number">-0.12438492569017076</item>
			</item>
			<item type="list">
				<item type="number">1.4173562722249833</item>
				<item type="number">0.23215302984128647</item>
				<item type="number">0.038175845330793205</item>
			</item>
			<item type="list">
				<item type="number">-1.615021615641118</item>
				<item type="number">-0.004726280281428858</item>
				<item type="number">0.10918814997159512</item>
			</item>
			<item type="list">
				<item type="number">-2.254505675573849</item>
				<item type="number">0.3256763335815599</item>
				<item type="number">0.7270736205348969</item>
			</item>
			<item type="list">
				<item type="number">-2.001414177808646</item>
				<item type="number">0.17562025311133667</item>
				<item type="number">-0.7383008915561342</item>
			</item>
		</item>
		<item type="list">
			<item type="list">
				<item type="number">1.1573582002168976</item>
				<item type="number">-0.9709172903411819</item>
				<item type="number">-0.12439643320219365</item>
			</item>
			<item type="list">
				<item type="number">1.417371471694126</item>
				<item type="number">0.23224793552673376</item>
				<item type="number">0.038188917193848614</item>
			</item>
			<item type="list">
				<item type="number">-1.615009780411902</item>
				<item type="number">-0.00472824524007422</item>
				<item type="number">0.10918520957929724</item>
			</item>
			<item type="list">
				<item type="number">-2.254473061979042</item>
				<item type="number">0.32566811580268346</item>
				<item type="number">0.7270962942298085</item>
			</item>
			<item type="list">
				<item type="number">-2.001410484202187</item>
				<item type="number">0.17561642035281308</item>
				<item type="number">-0.7383017264774794</item>
			</item>
		</item>
		<item type="list">
			<item type="list">
				<item type="number">1.1573281882782052</item>
				<item type="number">-0.9710120050995817</item>
				<item type="number">-0.12440826803148045</item>
			</item>
			<item type="list">
				<item type="number">1.417387150238997</item>
				<item type="number">0.23234541584314836</item>
				<item type="number">0.038202340392018204</item>
			</item>
			<item type="list">
				<item type="number">-1.6149977837398293</item>
				<item type="number">-0.004730232244564887</item>
				<item type="number">0.109182222815392</item>
			</item>
			<item type="list">
				<item type="number">-2.254439856764466</item>
				<item type="number">0.32565972159971646</item>
				<item type="number">0.727119543560357</item>
			</item>
			<item type="list">
				<item type="number">-2.0014066039475966</item>
				<item type="number">0.17561245834713252</item>
				<item type="number">-0.7383027822641423</item>
			</item>
		</item>
		<item type="list">
			<item type="list">
				<item type="number">1.1572974734564623</item>
				<item type="number">-0.9711093137818086</item>
				<item type="number">-0.12442043831557721</item>
			</item>
			<item type="list">
				<item type="number">1.4174033209753507</item>
				<item type="number">0.23244553146112043</item>
				<item type="number">0.03821612311733943</item>
			</item>
			<item type="list">
				<item type="number">-1.614985626099887</item>
				<item type="number">-0.004732241007158227</item>
				<item type="number">0.10917918965988094</item>
			</item>
			<item type="list">
				<item type="number">-2.254406055089869</item>
				<item type="number">0.32565114873364676</item>
				<item type="number">0.7271433840836151</item>
			</item>
			<item type="list">
				<item type="number">-2.0014025310020442</item>
				<item type="number">0.1756083636267352</item>
				<item type="number">-0.7383040750208256</item>
			</item>
		</item>
		<item type="list">
			<item type="list">
				<item type="number">1.1572660420803085</item>
				<item type="number">-0.971209278480143</item>
				<item type="number">-0.12443295240784667</item>
			</item>
			<item type="list">
				<item type="number">1.4174199973593702</item>
				<item type="number">0.23254834455287737</item>
				<item type="number">0.03823027377735715</item>
			</item>
			<item type="list">
				<item type="number">-1.6149733079630892</item>
				<item type="number">-0.004734271241518878</item>
				<item type="number">0.10917611011750586</item>
			</item>
			<item type="list">
				<item type="number">-2.2543716521285004</item>
				<item type="number">0.32564239510870013</item>
				<item type="number">0.7271678319790388</item>
			</item>
			<item type="list">
				<item type="number">-2.001398259301766</item>
				<item type="number">0.175604132474451</item>
				<item type="number">-0.738305621861768</item>
			</item>
		</item>
		<item type="list">
			<item type="list">
				<item type="number">1.1572338801267115</item>
				<item type="number">-0.9713119628913579</item>
				<item type="number">-0.12444581885850269</item>
			</item>
			<item type="list">
				<item type="number">1.4174371931953442</item>
				<item type="number">0.23265391889573978</item>
				<item type="number">0.03824480097995658</item>
			</item>
			<item type="list">
				<item type="number">-1.6149608297938294</item>
				<item type="number">-0.004736322664590885</item>
				<item type="number">0.109172984204174</item>
			</item>
			<item type="list">
				<item type="number">-2.254336643115323</item>
				<item type="number">0.32563345846026315</item>
				<item type="number">0.7271929042610363</item>
			</item>
			<item type="list">
				<item type="number">-2.0013937827698802</item>
				<item type="number">0.17559976138408753</item>
				<item type="number">-0.7383074409693329</item>
			</item>
		</item>
		<item type="list">
			<item type="list">
				<item type="number">1.1572009731994124</item>
				<item type="number">-0.9714174322780811</item>
				<item type="number">-0.12445904642411647</item>
			</item>
			<item type="list">
				<item type="number">1.4174549226594033</item>
				<item type="number">0.23276231984475051</item>
				<item type="number">0.03825971354243252</item>
			</item>
			<item type="list">
				<item type="number">-1.6149481920477864</item>
				<item type="number">-0.004738395000056706</item>
				<item type="number">0.10916981195440717</item>
			</item>
			<item type="list">
				<item type="number">-2.2543010233808696</item>
				<item type="number">0.32562433646899197</item>
				<item type="number">0.727218618770789</item>
			</item>
			<item type="list">
				<item type="number">-2.001389095350154</item>
				<item type="number">0.17559524682303235</item>
				<item type="number">-0.7383095516962543</item>
			</item>
		</item>
		<item type="list">
			<item type="list">
				<item type="number">1.157167306568619</item>
				<item type="number">-0.9715257536223582</item>
				<item type="number">-0.12447264409207814</item>
			</item>
			<item type="list">
				<item type="number">1.417473200251255</item>
				<item type="number">0.232873614460337</item>
				<item type="number">0.038275020511307656</item>
			</item>
			<item type="list">
				<item type="number">-1.6149353951721315</item>
				<item type="number">-0.004740487968903169</item>
				<item type="number">0.10916659342963837</item>
			</item>
			<item type="list">
				<item type="number">-2.2542647882673212</item>
				<item type="number">0.325615026916967</item>
				<item type="number">0.727244994137718</item>
			</item>
			<item type="list">
				<item type="number">-2.0013841909518653</item>
				<item type="number">0.17559058533732572</item>
				<item type="number">-0.7383119745851596</item>
			</item>
		</item>
		<item type="list">
			<item type="list">
				<item type="number">1.1571328651327515</item>
				<item type="number">-0.9716369955161275</item>
				<item type="number">-0.12448662107026176</item>
			</item>
			<item type="list">
				<item type="number">1.4174920408388187</item>
				<item type="number">0.2329878714211776</item>
				<item type="number">0.038290731155708024</item>
			</item>
			<item type="list">
				<item type="number">-1.6149224396007678</item>
				<item type="number">-0.004742601299183646</item>
				<item type="number">0.10916332871607654</item>
			</item>
			<item type="list">
				<item type="number">-2.254227933210933</item>
				<item type="number">0.32560552766271683</item>
				<item type="number">0.7272720498723199</item>
			</item>
			<item type="list">
				<item type="number">-2.0013790635442694</item>
				<item type="number">0.17558577337535014</item>
				<item type="number">-0.7383147314871349</item>
			</item>
		</item>
		<item type="list">
			<item type="list">
				<item type="number">1.1570976334146665</item>
				<item type="number">-0.9717512282591967</item>
				<item type="number">-0.12450098679817251</item>
			</item>
			<item type="list">
				<item type="number">1.4175114596599783</item>
				<item type="number">0.2331051611161517</item>
				<item type="number">0.038306854977162276</item>
			</item>
			<item type="list">
				<item type="number">-1.6149093257529825</item>
				<item type="number">-0.004744734726675414</item>
				<item type="number">0.10916001792990004</item>
			</item>
			<item type="list">
				<item type="number">-2.254190453745918</item>
				<item type="number">0.3255958366640863</item>
				<item type="number">0.7272998063998396</item>
			</item>
			<item type="list">
				<item type="number">-2.0013737071413873</item>
				<item type="number">0.1755808073723059</item>
				<item type="number">-0.7383178456555566</item>
			</item>
		</item>
		<item type="list">
			<item type="list">
				<item type="number">1.1570615955884942</item>
				<item type="number">-0.9718685238030504</item>
				<item type="number">-0.1245157509325971</item>
			</item>
			<item type="list">
				<item type="number">1.4175314722952972</item>
				<item type="number">0.2332255555819814</item>
				<item type="number">0.03832340169558175</item>
			</item>
			<item type="list">
				<item type="number">-1.6148960540305548</item>
				<item type="number">-0.004746887990968771</item>
				<item type="number">0.1091566612174984</item>
			</item>
			<item type="list">
				<item type="number">-2.254152345517707</item>
				<item type="number">0.3255859519118031</item>
				<item type="number">0.7273282851218804</item>
			</item>
			<item type="list">
				<item type="number">-2.001368115828309</item>
				<item type="number">0.1755756838520379</item>
				<item type="number">-0.7383213418171964</item>
			</item>
		</item>
		<item type="list">
			<item type="list">
				<item type="number">1.1570247353842225</item>
				<item type="number">-0.9719889559944757</item>
				<item type="number">-0.12453092339027194</item>
			</item>
			<item type="list">
				<item type="number">1.4175520947652118</item>
				<item type="number">0.23334912876235325</item>
				<item type="number">0.038340381292901196</item>
			</item>
			<item type="list">
				<item type="number">-1.6148826248102102</item>
				<item type="number">-0.004749060842378157</item>
				<item type="number">0.10915325876021008</item>
			</item>
			<item type="list">
				<item type="number">-2.2541136043680985</item>
				<item type="number">0.3255758714862137</item>
				<item type="number">0.7273575084684443</item>
			</item>
			<item type="list">
				<item type="number">-2.001362283823072</item>
				<item type="number">0.17557039923339873</item>
				<item type="number">-0.7383252463150184</item>
			</item>
		</item>
		<item type="list">
			<item type="list">
				<item type="number">1.156987036163961</item>
				<item type="number">-0.972112600366984</item>
				<item type="number">-0.1245465143076126</item>
			</item>
			<item type="list">
				<item type="number">1.4175733434548874</item>
				<item type="number">0.23347595628881268</item>
				<item type="number">0.038357803972836675</item>
			</item>
			<item type="list">
				<item type="number">-1.6148690384492854</item>
				<item type="number">-0.004751253043652767</item>
				<item type="number">0.10914981077329966</item>
			</item>
			<item type="list">
				<item type="number">-2.254074226289483</item>
				<item type="number">0.32556559351464204</item>
				<item type="number">0.727387499978707</item>
			</item>
			<item type="list">
				<item type="number">-2.001356205451291</item>
				<item type="number">0.17556495006804407</item>
				<item type="number">-0.7383295871726197</item>
			</item>
		</item>
		<item type="list">
			<item type="list">
				<item type="number">1.156948480865455</item>
				<item type="number">-0.9722395344539613</item>
				<item type="number">-0.12456253409723068</item>
			</item>
			<item type="list">
				<item type="number">1.417595235164974</item>
				<item type="number">0.2336061157897645</item>
				<item type="number">0.03837568021545004</item>
			</item>
			<item type="list">
				<item type="number">-1.6148552952702178</item>
				<item type="number">-0.004753464370067852</item>
				<item type="number">0.10914631751602667</item>
			</item>
			<item type="list">
				<item type="number">-2.254034207495368</item>
				<item type="number">0.3255551163752386</item>
				<item type="number">0.7274182843421741</item>
			</item>
			<item type="list">
				<item type="number">-2.0013498752301575</item>
				<item type="number">0.17555933290299722</item>
				<item type="number">-0.7383343942645686</item>
			</item>
		</item>
		<item type="list">
			<item type="list">
				<item type="number">1.1569090520464846</item>
				<item type="number">-0.9723698375157758</item>
				<item type="number">-0.12457899339931897</item>
			</item>
			<item type="list">
				<item type="number">1.4176177870732938</item>
				<item type="number">0.23373968662204414</item>
				<item type="number">0.038394020729541935</item>
			</item>
			<item type="list">
				<item type="number">-1.6148413955661132</item>
				<item type="number">-0.004755694608398983</item>
				<item type="number">0.10914277929258182</item>
			</item>
			<item type="list">
				<item type="number">-2.2539935444499393</item>
				<item type="number">0.3255444385029793</item>
				<item type="number">0.72744988746605</item>
			</item>
			<item type="list">
				<item type="number">-2.001343287847669</item>
				<item type="number">0.17555354438833148</item>
				<item type="number">-0.7383396994145143</item>
			</item>
		</item>
		<item type="list">
			<item type="list">
				<item type="number">1.1568687318340112</item>
				<item type="number">-0.9725035907302179</item>
				<item type="number">-0.12459590311259185</item>
			</item>
			<item type="list">
				<item type="number">1.4176410167821287</item>
				<item type="number">0.23387675006575462</item>
				<item type="number">0.038412836483892134</item>
			</item>
			<item type="list">
				<item type="number">-1.6148273395920152</item>
				<item type="number">-0.004757943566378373</item>
				<item type="number">0.10913919645777642</item>
			</item>
			<item type="list">
				<item type="number">-2.253952233894264</item>
				<item type="number">0.32553355850204047</item>
				<item type="number">0.7274823365284119</item>
			</item>
			<item type="list">
				<item type="number">-2.001336438217774</item>
				<item type="number">0.1755475812447408</item>
				<item type="number">-0.7383455365436681</item>
			</item>
		</item>
		<item type="list">
			<item type="list">
				<item type="number">1.156827501955834</item>
				<item type="number">-0.9726408771153081</item>
				<item type="number">-0.12461327438088979</item>
			</item>
			<item type="list">
				<item type="number">1.4176649422876986</item>
				<item type="number">0.2340173892411149</item>
				<item type="number">0.038432138693191786</item>
			</item>
			<item type="list">
				<item type="number">-1.6148131275615198</item>
				<item type="number">-0.004760211069911114</item>
				<item type="number">0.10913556942076484</item>
			</item>
			<item type="list">
				<item type="number">-2.2539102728940286</item>
				<item type="number">0.3255224751330143</item>
				<item type="number">0.7275156600704128</item>
			</item>
			<item type="list">
				<item type="number">-2.001329321504878</item>
				<item type="number">0.17554144032656183</item>
				<item type="number">-0.7383519418110859</item>
			</item>
		</item>
		<item type="list">
			<item type="list">
				<item type="number">1.15678534364256</item>
				<item type="number">-0.9727817817326587</item>
				<item type="number">-0.12463111862536745</item>
			</item>
			<item type="list">
				<item type="number">1.4176895820790034</item>
				<item type="number">0.23416168933090603</item>
				<item type="number">0.03845193885319435</item>
			</item>
			<item type="list">
				<item type="number">-1.6147987596369269</item>
				<item type="number">-0.004762496970562547</item>
				<item type="number">0.1091318986490808</item>
			</item>
			<item type="list">
				<item type="number">-2.2538676589068944</item>
				<item type="number">0.3255111872855161</item>
				<item type="number">0.7275498880805067</item>
			</item>
			<item type="list">
				<item type="number">-2.0013219332254835</item>
				<item type="number">0.17553511846527795</item>
				<item type="number">-0.7383589538094721</item>
			</item>
		</item>
		<item type="list">
			<item type="list">
				<item type="number">1.1567422377324175</item>
				<item type="number">-0.9729263917134089</item>
				<item type="number">-0.12464944754785114</item>
			</item>
			<item type="list">
				<item type="number">1.4177149550277977</item>
				<item type="number">0.2343097375679532</item>
				<item type="number">0.038472248738908525</item>
			</item>
			<item type="list">
				<item type="number">-1.6147842359273759</item>
				<item type="number">-0.0047648011396783365</item>
				<item type="number">0.1091281846754481</item>
			</item>
			<item type="list">
				<item type="number">-2.253824389740158</item>
				<item type="number">0.32549969423958497</item>
				<item type="number">0.7275850520911512</item>
			</item>
			<item type="list">
				<item type="number">-2.0013142692372643</item>
				<item type="number">0.17552861272563414</item>
				<item type="number">-0.7383666136873007</item>
			</item>
		</item>
		<item type="list">
			<item type="list">
				<item type="number">1.156698164591983</item>
				<item type="number">-0.9730747961861405</item>
				<item type="number">-0.1246682731193137</item>
			</item>
			<item type="list">
				<item type="number">1.4177410804748758</item>
				<item type="number">0.2344616231960492</item>
				<item type="number">0.038493080397998584</item>
			</item>
			<item type="list">
				<item type="number">-1.6147695564796223</item>
				<item type="number">-0.004767123479333283</item>
				<item type="number">0.10912442810053388</item>
			</item>
			<item type="list">
				<item type="number">-2.2537804636866916</item>
				<item type="number">0.32548799547031015</item>
				<item type="number">0.7276211852598391</item>
			</item>
			<item type="list">
				<item type="number">-2.001306325861543</item>
				<item type="number">0.17552192024971167</item>
				<item type="number">-0.7383749653524688</item>
			</item>
		</item>
		<item type="list">
			<item type="list">
				<item type="number">1.1566531041946622</item>
				<item type="number">-0.9732270863837139</item>
				<item type="number">-0.12468760757923024</item>
			</item>
			<item type="list">
				<item type="number">1.417767978143755</item>
				<item type="number">0.2346174375400227</item>
				<item type="number">0.038514446144299545</item>
			</item>
			<item type="list">
				<item type="number">-1.6147547212725544</item>
				<item type="number">-0.00476946391688343</item>
				<item type="number">0.10912062960509665</item>
			</item>
			<item type="list">
				<item type="number">-2.253735879557225</item>
				<item type="number">0.32547609069490563</item>
				<item type="number">0.7276583224831715</item>
			</item>
			<item type="list">
				<item type="number">-2.0012980998123027</item>
				<item type="number">0.17551503870775276</item>
				<item type="number">-0.738384055685597</item>
			</item>
		</item>
		<item type="list">
			<item type="list">
				<item type="number">1.1566070359597325</item>
				<item type="number">-0.973383355623034</item>
				<item type="number">-0.12470746345599366</item>
			</item>
			<item type="list">
				<item type="number">1.4177956683099926</item>
				<item type="number">0.2347772740459098</item>
				<item type="number">0.038536358586375885</item>
			</item>
			<item type="list">
				<item type="number">-1.6147397302077613</item>
				<item type="number">-0.004771822427654753</item>
				<item type="number">0.10911678995088096</item>
			</item>
			<item type="list">
				<item type="number">-2.253690636769845</item>
				<item type="number">0.325463979885172</item>
				<item type="number">0.7276965004595537</item>
			</item>
			<item type="list">
				<item type="number">-2.00128958839021</item>
				<item type="number">0.1755079656870655</item>
				<item type="number">-0.7383939347469074</item>
			</item>
		</item>
		<item type="list">
			<item type="list">
				<item type="number">1.1565599388069592</item>
				<item type="number">-0.9735436994273756</item>
				<item type="number">-0.12472785357666341</item>
			</item>
			<item type="list">
				<item type="number">1.4178241717419409</item>
				<item type="number">0.2349412283732463</item>
				<item type="number">0.03855883063328843</item>
			</item>
			<item type="list">
				<item type="number">-1.61472458309984</item>
				<item type="number">-0.00477419902613809</item>
				<item type="number">0.1091129099914684</item>
			</item>
			<item type="list">
				<item type="number">-2.2536447353992806</item>
				<item type="number">0.32545166334055875</item>
				<item type="number">0.7277357578206972</item>
			</item>
			<item type="list">
				<item type="number">-2.0012807895132214</item>
				<item type="number">0.17550069895560585</item>
				<item type="number">-0.7384046560167645</item>
			</item>
		</item>
		<item type="list">
			<item type="list">
				<item type="number">1.1565117912349951</item>
				<item type="number">-0.9737082154957393</item>
				<item type="number">-0.12474879106545624</item>
			</item>
			<item type="list">
				<item type="number">1.4178535096233709</item>
				<item type="number">0.23510939833983613</item>
				<item type="number">0.038581875489851085</item>
			</item>
			<item type="list">
				<item type="number">-1.6147092796699176</item>
				<item type="number">-0.0047765937666475735</item>
				<item type="number">0.1091089906816637</item>
			</item>
			<item type="list">
				<item type="number">-2.2535981762162653</item>
				<item type="number">0.3254391419297279</item>
				<item type="number">0.7277761352770226</item>
			</item>
			<item type="list">
				<item type="number">-2.0012717017962336</item>
				<item type="number">0.17549323662123942</item>
				<item type="number">-0.7384162766380787</item>
			</item>
		</item>
		<item type="list">
			<item type="list">
				<item type="number">1.1564625712325716</item>
				<item type="number">-0.973877003729389</item>
				<item type="number">-0.12477028933545653</item>
			</item>
			<item type="list">
				<item type="number">1.4178837036408023</item>
				<item type="number">0.23528188397688798</item>
				<item type="number">0.03860550665284691</item>
			</item>
			<item type="list">
				<item type="number">-1.6146938195353753</item>
				<item type="number">-0.004779006755662627</item>
				<item type="number">0.10910503308203712</item>
			</item>
			<item type="list">
				<item type="number">-2.2535509607817445</item>
				<item type="number">0.325426416812689</item>
				<item type="number">0.727817675720367</item>
			</item>
			<item type="list">
				<item type="number">-2.0012623245969645</item>
				<item type="number">0.17548557715149274</item>
				<item type="number">-0.7384288576628989</item>
			</item>
		</item>
		<item type="list">
			<item type="list">
				<item type="number">1.1564122562742716</item>
				<item type="number">-0.9740501663690385</item>
				<item type="number">-0.12479236211518566</item>
			</item>
			<item type="list">
				<item type="number">1.417914775988979</item>
				<item type="number">0.23545878765727532</item>
				<item type="number">0.03862973793638732</item>
			</item>
			<item type="list">
				<item type="number">-1.6146782021980148</item>
				<item type="number">-0.004781438152299006</item>
				<item type="number">0.10910103836956937</item>
			</item>
			<item type="list">
				<item type="number">-2.253503091522596</item>
				<item type="number">0.32541348961848493</item>
				<item type="number">0.7278604243662851</item>
			</item>
			<item type="list">
				<item type="number">-2.0012526581470644</item>
				<item type="number">0.17547771934508813</item>
				<item type="number">-0.7384424643443956</item>
			</item>
		</item>
		<item type="list">
			<item type="list">
				<item type="number">1.1563608233640474</item>
				<item type="number">-0.9742278078736354</item>
				<item type="number">-0.12481502343281904</item>
			</item>
			<item type="list">
				<item type="number">1.417946749326615</item>
				<item type="number">0.23564021396886192</item>
				<item type="number">0.038654583454599004</item>
			</item>
			<item type="list">
				<item type="number">-1.6146624270344816</item>
				<item type="number">-0.004783888176054724</item>
				<item type="number">0.10909700784832568</item>
			</item>
			<item type="list">
				<item type="number">-2.2534545718180423</item>
				<item type="number">0.3254003625634327</item>
				<item type="number">0.7279044289086998</item>
			</item>
			<item type="list">
				<item type="number">-2.001242703606656</item>
				<item type="number">0.17546966242339562</item>
				<item type="number">-0.7384571664372406</item>
			</item>
		</item>
		<item type="list">
			<item type="list">
				<item type="number">1.156308248952385</item>
				<item type="number">-0.9744100351748085</item>
				<item type="number">-0.12483828764376065</item>
			</item>
			<item type="list">
				<item type="number">1.4179796468587265</item>
				<item type="number">0.23582626997781792</item>
				<item type="number">0.038680057651148264</item>
			</item>
			<item type="list">
				<item type="number">-1.614646493277107</item>
				<item type="number">-0.004786357115021902</item>
				<item type="number">0.1090929429597971</item>
			</item>
			<item type="list">
				<item type="number">-2.253405406150911</item>
				<item type="number">0.32538703835978583</item>
				<item type="number">0.7279497396729102</item>
			</item>
			<item type="list">
				<item type="number">-2.0012324632088556</item>
				<item type="number">0.17546140611075836</item>
				<item type="number">-0.7384730385453429</item>
			</item>
		</item>
		<item type="list">
			<item type="list">
				<item type="number">1.1562545089940535</item>
				<item type="number">-0.9745969574635194</item>
				<item type="number">-0.12486216940985792</item>
			</item>
			<item type="list">
				<item type="number">1.4180134922793217</item>
				<item type="number">0.2360170650121291</item>
				<item type="number">0.03870617527754336</item>
			</item>
			<item type="list">
				<item type="number">-1.6146304000052747</item>
				<item type="number">-0.004788845332009389</item>
				<item type="number">0.10908884529549007</item>
			</item>
			<item type="list">
				<item type="number">-2.2533556001576347</item>
				<item type="number">0.32537352039618</item>
				<item type="number">0.7279964097855093</item>
			</item>
			<item type="list">
				<item type="number">-2.0012219403539766</item>
				<item type="number">0.17545295060200167</item>
				<item type="number">-0.7384901604766606</item>
			</item>
		</item>
		<item type="list">
			<item type="list">
				<item type="number">1.1561995788413342</item>
				<item type="number">-0.974788686352501</item>
				<item type="number">-0.1248866837183572</item>
			</item>
			<item type="list">
				<item type="number">1.418048309879431</item>
				<item type="number">0.23621271084836276</item>
				<item type="number">0.038732951415603206</item>
			</item>
			<item type="list">
				<item type="number">-1.6146141461275685</item>
				<item type="number">-0.004791353274218951</item>
				<item type="number">0.1090847166075305</item>
			</item>
			<item type="list">
				<item type="number">-2.253305160788011</item>
				<item type="number">0.3253598125792835</item>
				<item type="number">0.7280444953214108</item>
			</item>
			<item type="list">
				<item type="number">-2.00121113975292</item>
				<item type="number">0.17544429648791784</item>
				<item type="number">-0.7385086176144385</item>
			</item>
		</item>
		<item type="list">
			<item type="list">
				<item type="number">1.1561434333837615</item>
				<item type="number">-0.9749853360268004</item>
				<item type="number">-0.12491184589815928</item>
			</item>
			<item type="list">
				<item type="number">1.4180841244036422</item>
				<item type="number">0.23641332180216346</item>
				<item type="number">0.03876040148628809</item>
			</item>
			<item type="list">
				<item type="number">-1.6145977303669758</item>
				<item type="number">-0.004793881472771337</item>
				<item type="number">0.10908055882500292</item>
			</item>
			<item type="list">
				<item type="number">-2.253254096368038</item>
				<item type="number">0.3253459197715364</item>
				<item type="number">0.7280940555772936</item>
			</item>
			<item type="list">
				<item type="number">-2.001200067539918</item>
				<item type="number">0.1754354452625736</item>
				<item type="number">-0.73852850133266</item>
			</item>
		</item>
		<item type="list">
			<item type="list">
				<item type="number">1.1560860470252663</item>
				<item type="number">-0.9751870230335603</item>
				<item type="number">-0.1249376716018776</item>
			</item>
			<item type="list">
				<item type="number">1.4181209610739407</item>
				<item type="number">0.23661901454223289</item>
				<item type="number">0.038788541234553095</item>
			</item>
			<item type="list">
				<item type="number">-1.6145811512429942</item>
				<item type="number">-0.004796430553440598</item>
				<item type="number">0.10907637406879239</item>
			</item>
			<item type="list">
				<item type="number">-2.2532024167229183</item>
				<item type="number">0.32533184781062946</item>
				<item type="number">0.7281451532052258</item>
			</item>
			<item type="list">
				<item type="number">-2.00118873144962</item>
				<item type="number">0.17542639909065452</item>
				<item type="number">-0.7385499094084289</item>
			</item>
		</item>
		<item type="list">
			<item type="list">
				<item type="number">1.1560273934364143</item>
				<item type="number">-0.9753938666277485</item>
				<item type="number">-0.12496417683404573</item>
			</item>
			<item type="list">
				<item type="number">1.4181588458440615</item>
				<item type="number">0.23682990849574526</item>
				<item type="number">0.03881738676499248</item>
			</item>
			<item type="list">
				<item type="number">-1.6145644070490828</item>
				<item type="number">-0.004799001261370359</item>
				<item type="number">0.10907216466407312</item>
			</item>
			<item type="list">
				<item type="number">-2.2531501335068875</item>
				<item type="number">0.3253176029948946</item>
				<item type="number">0.7281978544401306</item>
			</item>
			<item type="list">
				<item type="number">-2.001177140949416</item>
				<item type="number">0.17541716076677757</item>
				<item type="number">-0.7385729465671165</item>
			</item>
		</item>
		<item type="list">
			<item type="list">
				<item type="number">1.1559674457959057</item>
				<item type="number">-0.9756059885053132</item>
				<item type="number">-0.12499137794900156</item>
			</item>
			<item type="list">
				<item type="number">1.4181978051500916</item>
				<item type="number">0.2370461255184836</item>
				<item type="number">0.038846954530482244</item>
			</item>
			<item type="list">
				<item type="number">-1.6145474958324644</item>
				<item type="number">-0.004801594453519913</item>
				<item type="number">0.10906793316551358</item>
			</item>
			<item type="list">
				<item type="number">-2.253097260173397</item>
				<item type="number">0.32530319295537047</item>
				<item type="number">0.7282522293100037</item>
			</item>
			<item type="list">
				<item type="number">-2.0011653074641975</item>
				<item type="number">0.17540773372366275</item>
				<item type="number">-0.7385977249447746</item>
			</item>
		</item>
		<item type="list">
			<item type="list">
				<item type="number">1.1559061767340422</item>
				<item type="number">-0.9758235130238054</item>
				<item type="number">-0.12501929163306896</item>
			</item>
			<item type="list">
				<item type="number">1.4182378659657875</item>
				<item type="number">0.23726779011661053</item>
				<item type="number">0.038877261317570945</item>
			</item>
			<item type="list">
				<item type="number">-1.6145304153741444</item>
				<item type="number">-0.004804211115531418</item>
				<item type="number">0.10906368236438838</item>
			</item>
			<item type="list">
				<item type="number">-2.2530438122104246</item>
				<item type="number">0.3252886262012336</item>
				<item type="number">0.728308351995014</item>
			</item>
			<item type="list">
				<item type="number">-2.001153244439045</item>
				<item type="number">0.1753981227364475</item>
				<item type="number">-0.7386243646118359</item>
			</item>
		</item>
		<item type="list">
			<item type="list">
				<item type="number">1.1558435582327764</item>
				<item type="number">-0.9760465672021432</item>
				<item type="number">-0.12504793494571367</item>
			</item>
			<item type="list">
				<item type="number">1.41827905591117</item>
				<item type="number">0.23749502948362794</item>
				<item type="number">0.03890832429053216</item>
			</item>
			<item type="list">
				<item type="number">-1.6145131631607996</item>
				<item type="number">-0.004806852379187508</item>
				<item type="number">0.10905941531538192</item>
			</item>
			<item type="list">
				<item type="number">-2.2529898073402994</item>
				<item type="number">0.32527391247380083</item>
				<item type="number">0.7283663009909263</item>
			</item>
			<item type="list">
				<item type="number">-2.001140967722885</item>
				<item type="number">0.1753883332553259</item>
				<item type="number">-0.7386529942076658</item>
			</item>
		</item>
		<item type="list">
			<item type="list">
				<item type="number">1.155779561682959</item>
				<item type="number">-0.976275280805328</item>
				<item type="number">-0.12507732531274948</item>
			</item>
			<item type="list">
				<item type="number">1.418321403188361</item>
				<item type="number">0.2377279735578373</item>
				<item type="number">0.03894016098067819</item>
			</item>
			<item type="list">
				<item type="number">-1.6144957363595596</item>
				<item type="number">-0.004809519533160182</item>
				<item type="number">0.10905513535924809</item>
			</item>
			<item type="list">
				<item type="number">-2.252935265717408</item>
				<item type="number">0.3252590628227509</item>
				<item type="number">0.7284261594464767</item>
			</item>
			<item type="list">
				<item type="number">-2.0011284956609874</item>
				<item type="number">0.17537837193232256</item>
				<item type="number">-0.7386837515756096</item>
			</item>
		</item>
		<item type="list">
			<item type="list">
				<item type="number">1.1557141579387025</item>
				<item type="number">-0.9765097862435425</item>
				<item type="number">-0.12510748051211495</item>
			</item>
			<item type="list">
				<item type="number">1.4183649365283062</item>
				<item type="number">0.23796675490903724</item>
				<item type="number">0.03897278927209595</item>
			</item>
			<item type="list">
				<item type="number">-1.6144781317924959</item>
				<item type="number">-0.004812214026309452</item>
				<item type="number">0.10905084614291899</item>
			</item>
			<item type="list">
				<item type="number">-2.2528802100847822</item>
				<item type="number">0.3252440897253532</item>
				<item type="number">0.7284880154741586</item>
			</item>
			<item type="list">
				<item type="number">-2.0011158493611054</item>
				<item type="number">0.17536824675116455</item>
				<item type="number">-0.7387167843922462</item>
			</item>
		</item>
		<item type="list">
			<item type="list">
				<item type="number">1.1556473172787933</item>
				<item type="number">-0.976750218511808</item>
				<item type="number">-0.1251384186728291</item>
			</item>
			<item type="list">
				<item type="number">1.4184096852287287</item>
				<item type="number">0.23821150869686597</item>
				<item type="number">0.039006227401747764</item>
			</item>
			<item type="list">
				<item type="number">-1.614460345900754</item>
				<item type="number">-0.004814937489849529</item>
				<item type="number">0.10904655164800989</item>
			</item>
			<item type="list">
				<item type="number">-2.2528246660612083</item>
				<item type="number">0.325229007204017</item>
				<item type="number">0.7285519624677665</item>
			</item>
			<item type="list">
				<item type="number">-2.0011030529650253</item>
				<item type="number">0.17535796696581557</item>
				<item type="number">-0.7387522509554588</item>
			</item>
		</item>
		<item type="list">
			<item type="list">
				<item type="number">1.155579009250589</item>
				<item type="number">-0.9769967157710648</item>
				<item type="number">-0.12517015835059017</item>
			</item>
			<item type="list">
				<item type="number">1.4184556793117757</item>
				<item type="number">0.23846237326326408</item>
				<item type="number">0.03904049403624343</item>
			</item>
			<item type="list">
				<item type="number">-1.614442374709252</item>
				<item type="number">-0.004817691762950236</item>
				<item type="number">0.10904225621822881</item>
			</item>
			<item type="list">
				<item type="number">-2.25276866243845</item>
				<item type="number">0.32521383090780975</item>
				<item type="number">0.7286180994341592</item>
			</item>
			<item type="list">
				<item type="number">-2.0010901339362075</item>
				<item type="number">0.1753475432432454</item>
				<item type="number">-0.7387903209700782</item>
			</item>
		</item>
		<item type="list">
			<item type="list">
				<item type="number">1.155509202759946</item>
				<item type="number">-0.9772494189107569</item>
				<item type="number">-0.125202718448387</item>
			</item>
			<item type="list">
				<item type="number">1.418502949435034</item>
				<item type="number">0.23871948969538834</item>
				<item type="number">0.039075608195627096</item>
			</item>
			<item type="list">
				<item type="number">-1.614424213791243</item>
				<item type="number">-0.00482047890854971</item>
				<item type="number">0.10903796457860034</item>
			</item>
			<item type="list">
				<item type="number">-2.2527122314610093</item>
				<item type="number">0.3251985780010892</item>
				<item type="number">0.7286865314623174</item>
			</item>
			<item type="list">
				<item type="number">-2.0010771233572062</item>
				<item type="number">0.17533698802167094</item>
				<item type="number">-0.7388311763726845</item>
			</item>
		</item>
		<item type="list">
			<item type="list">
				<item type="number">1.1554378661029008</item>
				<item type="number">-0.9775084718653998</item>
				<item type="number">-0.12523611829671075</item>
			</item>
			<item type="list">
				<item type="number">1.4185515268755566</item>
				<item type="number">0.23898300210875315</item>
				<item type="number">0.03911158932394051</item>
			</item>
			<item type="list">
				<item type="number">-1.6144058582476053</item>
				<item type="number">-0.004823301215829592</item>
				<item type="number">0.10903368188606341</item>
			</item>
			<item type="list">
				<item type="number">-2.2526554090489226</item>
				<item type="number">0.32518326787788526</item>
				<item type="number">0.7287573699577798</item>
			</item>
			<item type="list">
				<item type="number">-2.001064056285329</item>
				<item type="number">0.17532631536568707</item>
				<item type="number">-0.7388750122151346</item>
			</item>
		</item>
		<item type="list">
			<item type="list">
				<item type="number">1.155364966960747</item>
				<item type="number">-0.9777740212518958</item>
				<item type="number">-0.1252703775790617</item>
			</item>
			<item type="list">
				<item type="number">1.4186014434974903</item>
				<item type="number">0.23925305731230423</item>
				<item type="number">0.039148457223189104</item>
			</item>
			<item type="list">
				<item type="number">-1.6143873026313862</item>
				<item type="number">-0.004826161240012052</item>
				<item type="number">0.10902941374720175</item>
			</item>
			<item type="list">
				<item type="number">-2.2525982351157428</item>
				<item type="number">0.3251679219932949</item>
				<item type="number">0.7288307332664846</item>
			</item>
			<item type="list">
				<item type="number">-2.001050972039774</item>
				<item type="number">0.1753155413252123</item>
				<item type="number">-0.7389220377047396</item>
			</item>
		</item>
		<item type="list">
			<item type="list">
				<item type="number">1.155290472355149</item>
				<item type="number">-0.9780462166205796</item>
				<item type="number">-0.12530551637074214</item>
			</item>
			<item type="list">
				<item type="number">1.4186527318190747</item>
				<item type="number">0.2395298050561066</item>
				<item type="number">0.03918623209014224</item>
			</item>
			<item type="list">
				<item type="number">-1.614368540919138</item>
				<item type="number">-0.004829061814512377</item>
				<item type="number">0.10902516625967566</item>
			</item>
			<item type="list">
				<item type="number">-2.252540753955732</item>
				<item type="number">0.325152564027173</item>
				<item type="number">0.7289067470849498</item>
			</item>
			<item type="list">
				<item type="number">-2.001037914620781</item>
				<item type="number">0.17530468401901161</item>
				<item type="number">-0.7389724772400913</item>
			</item>
		</item>
		<item type="list">
			<item type="list">
				<item type="number">1.1552143486556357</item>
				<item type="number">-0.9783252105084699</item>
				<item type="number">-0.12534155515144144</item>
			</item>
			<item type="list">
				<item type="number">1.418705425000816</item>
				<item type="number">0.23981339807862675</item>
				<item type="number">0.03922493452866119</item>
			</item>
			<item type="list">
				<item type="number">-1.6143495664549148</item>
				<item type="number">-0.004832006079364624</item>
				<item type="number">0.10902094605135902</item>
			</item>
			<item type="list">
				<item type="number">-2.252483014605295</item>
				<item type="number">0.32513722024188846</item>
				<item type="number">0.7289855449752585</item>
			</item>
			<item type="list">
				<item type="number">-2.0010249331679018</item>
				<item type="number">0.1752937638220237</item>
				<item type="number">-0.7390265715429251</item>
			</item>
		</item>
		<item type="list">
			<item type="list">
				<item type="number">1.155136561570101</item>
				<item type="number">-0.9786111584605433</item>
				<item type="number">-0.12537851480348838</item>
			</item>
			<item type="list">
				<item type="number">1.4187595568581863</item>
				<item type="number">0.24010399212955627</item>
				<item type="number">0.039264585547388195</item>
			</item>
			<item type="list">
				<item type="number">-1.6143303719026738</item>
				<item type="number">-0.004834997506153541</item>
				<item type="number">0.10901676032510293</item>
			</item>
			<item type="list">
				<item type="number">-2.2524250712442897</item>
				<item type="number">0.3251219196000224</item>
				<item type="number">0.7290672688565918</item>
			</item>
			<item type="list">
				<item type="number">-2.0010120823650728</item>
				<item type="number">0.175282803619474</item>
				<item type="number">-0.7390845788517187</item>
			</item>
		</item>
		<item type="list">
			<item type="list">
				<item type="number">1.1550570761311605</item>
				<item type="number">-0.9789042190545383</item>
				<item type="number">-0.12541641661431052</item>
			</item>
			<item type="list">
				<item type="number">1.4188151618743277</item>
				<item type="number">0.24040174599786418</item>
				<item type="number">0.0393052065630315</item>
			</item>
			<item type="list">
				<item type="number">-1.6143109491901344</item>
				<item type="number">-0.004838039928389841</item>
				<item type="number">0.10901261690172045</item>
			</item>
			<item type="list">
				<item type="number">-2.2523669836150373</item>
				<item type="number">0.32510669398344016</item>
				<item type="number">0.7291520696244094</item>
			</item>
			<item type="list">
				<item type="number">-2.0009994228975962</item>
				<item type="number">0.17527182901769672</item>
				<item type="number">-0.7391467762356942</item>
			</item>
		</item>
		<item type="list">
			<item type="list">
				<item type="number">1.1549758566796933</item>
				<item type="number">-0.9792045539369941</item>
				<item type="number">-0.12545528228448224</item>
			</item>
			<item type="list">
				<item type="number">1.4188722752133327</item>
				<item type="number">0.24070682154979506</item>
				<item type="number">0.03934681940772272</item>
			</item>
			<item type="list">
				<item type="number">-1.6142912894369144</item>
				<item type="number">-0.00484113756921522</item>
				<item type="number">0.1090085242759602</item>
			</item>
			<item type="list">
				<item type="number">-2.2523088175476924</item>
				<item type="number">0.3250915784213479</item>
				<item type="number">0.729240107717537</item>
			</item>
			<item type="list">
				<item type="number">-2.0009870220170276</item>
				<item type="number">0.17526086852502035</item>
				<item type="number">-0.7392134610394577</item>
			</item>
		</item>
		<item type="list">
			<item type="list">
				<item type="number">1.154892866885142</item>
				<item type="number">-0.9795123278732054</item>
				<item type="number">-0.1254951339281073</item>
			</item>
			<item type="list">
				<item type="number">1.4189309327039075</item>
				<item type="number">0.24101938376864585</item>
				<item type="number">0.039389446330154565</item>
			</item>
			<item type="list">
				<item type="number">-1.6142713828951036</item>
				<item type="number">-0.004844295075211888</item>
				<item type="number">0.10900449166120799</item>
			</item>
			<item type="list">
				<item type="number">-2.252250645412535</item>
				<item type="number">0.32507661139136274</item>
				<item type="number">0.7293315538637619</item>
			</item>
			<item type="list">
				<item type="number">-2.000974954094873</item>
				<item type="number">0.17524995394845305</item>
				<item type="number">-0.7392849523498937</item>
			</item>
		</item>
		<item type="list">
			<item type="list">
				<item type="number">1.1548080696943643</item>
				<item type="number">-0.979827708713167</item>
				<item type="number">-0.12553599408164595</item>
			</item>
			<item type="list">
				<item type="number">1.4189911708922434</item>
				<item type="number">0.24133960074186153</item>
				<item type="number">0.039433110006112986</item>
			</item>
			<item type="list">
				<item type="number">-1.614251218876615</item>
				<item type="number">-0.004847517553929137</item>
				<item type="number">0.1090005290484575</item>
			</item>
			<item type="list">
				<item type="number">-2.252192546668155</item>
				<item type="number">0.32506183511632947</item>
				<item type="number">0.7294265897361691</item>
			</item>
			<item type="list">
				<item type="number">-2.0009633012544907</item>
				<item type="number">0.1752391203571921</item>
				<item type="number">-0.7393615926155717</item>
			</item>
		</item>
		<item type="list">
			<item type="list">
				<item type="number">1.1547214274512494</item>
				<item type="number">-0.9801508674877354</item>
				<item type="number">-0.12557788569411263</item>
			</item>
			<item type="list">
				<item type="number">1.4190530269130515</item>
				<item type="number">0.24166764370580668</item>
				<item type="number">0.03947783352221223</item>
			</item>
			<item type="list">
				<item type="number">-1.6142307856718912</item>
				<item type="number">-0.004850810602351743</item>
				<item type="number">0.10899664727276842</item>
			</item>
			<item type="list">
				<item type="number">-2.2521346084398326</item>
				<item type="number">0.32504729590547143</item>
				<item type="number">0.7295254087640944</item>
			</item>
			<item type="list">
				<item type="number">-2.0009521539348194</item>
				<item type="number">0.17522840700863043</item>
				<item type="number">-0.7394437494099505</item>
			</item>
		</item>
		<item type="list">
			<item type="list">
				<item type="number">1.1546329016925565</item>
				<item type="number">-0.9804819784136674</item>
				<item type="number">-0.12562083215160988</item>
			</item>
			<item type="list">
				<item type="number">1.419116538702935</item>
				<item type="number">0.2420036871249852</item>
				<item type="number">0.039523640409598215</item>
			</item>
			<item type="list">
				<item type="number">-1.6142100704634712</item>
				<item type="number">-0.004854180368468157</item>
				<item type="number">0.10899285807483615</item>
			</item>
			<item type="list">
				<item type="number">-2.252076926213723</item>
				<item type="number">0.3250330443726237</item>
				<item type="number">0.7296282168793251</item>
			</item>
			<item type="list">
				<item type="number">-2.000941611713908</item>
				<item type="number">0.17521785693018627</item>
				<item type="number">-0.7395318173002475</item>
			</item>
		</item>
		<item type="list">
			<item type="list">
				<item type="number">1.1545424532534787</item>
				<item type="number">-0.9808212187912702</item>
				<item type="number">-0.12566485725918794</item>
			</item>
			<item type="list">
				<item type="number">1.4191817448951922</item>
				<item type="number">0.2423479085586785</item>
				<item type="number">0.03957055462166335</item>
			</item>
			<item type="list">
				<item type="number">-1.6141890592413588</item>
				<item type="number">-0.004857633579137052</item>
				<item type="number">0.10898917417602834</item>
			</item>
			<item type="list">
				<item type="number">-2.252019604468136</item>
				<item type="number">0.3250191358363818</item>
				<item type="number">0.7297352333991007</item>
			</item>
			<item type="list">
				<item type="number">-2.0009317840268257</item>
				<item type="number">0.17520751745293459</item>
				<item type="number">-0.7396262198552146</item>
			</item>
		</item>
		<item type="list">
			<item type="list">
				<item type="number">1.1544500423089152</item>
				<item type="number">-0.9811687693081205</item>
				<item type="number">-0.12570998525915014</item>
			</item>
			<item type="list">
				<item type="number">1.4192486847702281</item>
				<item type="number">0.2427004889262723</item>
				<item type="number">0.039618600550119565</item>
			</item>
			<item type="list">
				<item type="number">-1.6141677366979261</item>
				<item type="number">-0.0048611775888545905</item>
				<item type="number">0.10898560934998115</item>
			</item>
			<item type="list">
				<item type="number">-2.2519627574048973</item>
				<item type="number">0.3250056307589511</item>
				<item type="number">0.7298466920958816</item>
			</item>
			<item type="list">
				<item type="number">-2.0009227909701783</item>
				<item type="number">0.17519744115714872</item>
				<item type="number">-0.7397274118162503</item>
			</item>
		</item>
		<item type="list">
			<item type="list">
				<item type="number">1.154355628272899</item>
				<item type="number">-0.9815248138884852</item>
				<item type="number">-0.1257562408401296</item>
			</item>
			<item type="list">
				<item type="number">1.4193173983665393</item>
				<item type="number">0.24306161240571098</item>
				<item type="number">0.039667803037893835</item>
			</item>
			<item type="list">
				<item type="number">-1.6141460861297319</item>
				<item type="number">-0.0048648204381025704</item>
				<item type="number">0.10898217850821376</item>
			</item>
			<item type="list">
				<item type="number">-2.251906509741624</item>
				<item type="number">0.3249925951837762</item>
				<item type="number">0.7299628420885408</item>
			</item>
			<item type="list">
				<item type="number">-2.000914764233272</item>
				<item type="number">0.17518768558178277</item>
				<item type="number">-0.7398358814075507</item>
			</item>
		</item>
		<item type="list">
			<item type="list">
				<item type="number">1.1542591698607485</item>
				<item type="number">-0.9818895394299157</item>
				<item type="number">-0.12580364907947325</item>
			</item>
			<item type="list">
				<item type="number">1.4193879263976201</item>
				<item type="number">0.24343146616637495</item>
				<item type="number">0.039718187324105404</item>
			</item>
			<item type="list">
				<item type="number">-1.6141240893100892</item>
				<item type="number">-0.004868570910408904</item>
				<item type="number">0.10897889777932447</item>
			</item>
			<item type="list">
				<item type="number">-2.2518509975313674</item>
				<item type="number">0.3249801009673271</item>
				<item type="number">0.7300839490285543</item>
			</item>
			<item type="list">
				<item type="number">-2.0009078479687172</item>
				<item type="number">0.17517831395713418</item>
				<item type="number">-0.7399521528205522</item>
			</item>
		</item>
		<item type="list">
			<item type="list">
				<item type="number">1.1541606250601046</item>
				<item type="number">-0.9822631364612504</item>
				<item type="number">-0.12585223555066694</item>
			</item>
			<item type="list">
				<item type="number">1.419460310317742</item>
				<item type="number">0.24381024098877843</item>
				<item type="number">0.039769779137013274</item>
			</item>
			<item type="list">
				<item type="number">-1.6141017263980617</item>
				<item type="number">-0.00487243857985004</item>
				<item type="number">0.10897578463534453</item>
			</item>
			<item type="list">
				<item type="number">-2.2517963692073795</item>
				<item type="number">0.3249682266168146</item>
				<item type="number">0.7302102959891293</item>
			</item>
			<item type="list">
				<item type="number">-2.0009021997762133</item>
				<item type="number">0.1751693957292403</item>
				<item type="number">-0.7400767888787098</item>
			</item>
		</item>
		<item type="list">
			<item type="list">
				<item type="number">1.1540599511115264</item>
				<item type="number">-0.9826457986600947</item>
				<item type="number">-0.12590202624048655</item>
			</item>
			<item type="list">
				<item type="number">1.41953459231437</item>
				<item type="number">0.24419813082414607</item>
				<item type="number">0.039822604628923196</item>
			</item>
			<item type="list">
				<item type="number">-1.6140789757790872</item>
				<item type="number">-0.004876433885264931</item>
				<item type="number">0.10897285795513907</item>
			</item>
			<item type="list">
				<item type="number">-2.251742786428513</item>
				<item type="number">0.32495705742927505</item>
				<item type="number">0.7303421850068509</item>
			</item>
			<item type="list">
				<item type="number">-2.0008979919579013</item>
				<item type="number">0.17516100693047854</item>
				<item type="number">-0.7402103938669446</item>
			</item>
		</item>
		<item type="list">
			<item type="list">
				<item type="number">1.1539571045359749</item>
				<item type="number">-0.9830377229585929</item>
				<item type="number">-0.12595304757225897</item>
			</item>
			<item type="list">
				<item type="number">1.4196108152845504</item>
				<item type="number">0.24459533288298896</item>
				<item type="number">0.03987669039192655</item>
			</item>
			<item type="list">
				<item type="number">-1.6140558139281382</item>
				<item type="number">-0.004880568197544468</item>
				<item type="number">0.10897013815169296</item>
			</item>
			<item type="list">
				<item type="number">-2.251690425202925</item>
				<item type="number">0.32494668624362083</item>
				<item type="number">0.7304799383063009</item>
			</item>
			<item type="list">
				<item type="number">-2.000895412628187</item>
				<item type="number">0.17515323076826503</item>
				<item type="number">-0.7403536166571814</item>
			</item>
		</item>
		<item type="list">
			<item type="list">
				<item type="number">1.153852041121104</item>
				<item type="number">-0.9834391096253174</item>
				<item type="number">-0.12600532641930964</item>
			</item>
			<item type="list">
				<item type="number">1.4196890228472794</item>
				<item type="number">0.24500204771532014</item>
				<item type="number">0.03993206347090113</item>
			</item>
			<item type="list">
				<item type="number">-1.6140322152600224</item>
				<item type="number">-0.004884853889979766</item>
				<item type="number">0.10896764728962029</item>
			</item>
			<item type="list">
				<item type="number">-2.2516394769989487</item>
				<item type="number">0.3249372140468939</item>
				<item type="number">0.7306238997132993</item>
			</item>
			<item type="list">
				<item type="number">-2.0008946669574397</item>
				<item type="number">0.1751461581620453</item>
				<item type="number">-0.7405071539791457</item>
			</item>
		</item>
		<item type="list">
			<item type="list">
				<item type="number">1.1537447159186245</item>
				<item type="number">-0.9838501622236445</item>
				<item type="number">-0.12605889009854548</item>
			</item>
			<item type="list">
				<item type="number">1.4197692593187</item>
				<item type="number">0.2454184791747297</item>
				<item type="number">0.039988751352763155</item>
			</item>
			<item type="list">
				<item type="number">-1.6140081519699936</item>
				<item type="number">-0.004889304430481401</item>
				<item type="number">0.10896540921434582</item>
			</item>
			<item type="list">
				<item type="number">-2.251590149902559</item>
				<item type="number">0.3249287506781786</item>
				<item type="number">0.7307744363394347</item>
			</item>
			<item type="list">
				<item type="number">-2.0008959781086486</item>
				<item type="number">0.17513988841223468</item>
				<item type="number">-0.7406717540868956</item>
			</item>
		</item>
		<item type="list">
			<item type="list">
				<item type="number">1.1536350832497129</item>
				<item type="number">-0.9842710875802075</item>
				<item type="number">-0.12611376636040741</item>
			</item>
			<item type="list">
				<item type="number">1.4198515697403273</item>
				<item type="number">0.2458448343854653</item>
				<item type="number">0.04004678196303047</item>
			</item>
			<item type="list">
				<item type="number">-1.6139835938563794</item>
				<item type="number">-0.004893934454715115</item>
				<item type="number">0.10896344967994918</item>
			</item>
			<item type="list">
				<item type="number">-2.2515426700157675</item>
				<item type="number">0.3249214153408616</item>
				<item type="number">0.7309319400542804</item>
			</item>
			<item type="list">
				<item type="number">-2.0008995891876853</item>
				<item type="number">0.17513452987061</item>
				<item type="number">-0.7408482203644393</item>
			</item>
		</item>
		<item type="list">
			<item type="list">
				<item type="number">1.1535230966980088</item>
				<item type="number">-0.9847020959691988</item>
				<item type="number">-0.12616998340679297</item>
			</item>
			<item type="list">
				<item type="number">1.4199359998924226</item>
				<item type="number">0.24628132391473412</item>
				<item type="number">0.04010618368429701</item>
			</item>
			<item type="list">
				<item type="number">-1.6139585081327723</item>
				<item type="number">-0.0048987598556011185</item>
				<item type="number">0.10896179649019026</item>
			</item>
			<item type="list">
				<item type="number">-2.251497282885886</item>
				<item type="number">0.3249153373408636</item>
				<item type="number">0.7310968292789379</item>
			</item>
			<item type="list">
				<item type="number">-2.000905764895934</item>
				<item type="number">0.17513020081328015</item>
				<item type="number">-0.7410374153667367</item>
			</item>
		</item>
		<item type="list">
			<item type="list">
				<item type="number">1.1534087091074423</item>
				<item type="number">-0.9851434008576884</item>
				<item type="number">-0.126227569873236</item>
			</item>
			<item type="list">
				<item type="number">1.4200225962943345</item>
				<item type="number">0.2467281615408626</item>
				<item type="number">0.040166985337810567</item>
			</item>
			<item type="list">
				<item type="number">-1.613932859234326</item>
				<item type="number">-0.004903797892809889</item>
				<item type="number">0.10896047965745388</item>
			</item>
			<item type="list">
				<item type="number">-2.251454254983314</item>
				<item type="number">0.3249106569927755</item>
				<item type="number">0.7312695507929874</item>
			</item>
			<item type="list">
				<item type="number">-2.000914793097661</item>
				<item type="number">0.17512702990921403</item>
				<item type="number">-0.741240265139201</item>
			</item>
		</item>
		<item type="list">
			<item type="list">
				<item type="number">1.1532918726307924</item>
				<item type="number">-0.9855952190286722</item>
				<item type="number">-0.12628655484688375</item>
			</item>
			<item type="list">
				<item type="number">1.4201114061474551</item>
				<item type="number">0.24718556434764094</item>
				<item type="number">0.04022921619906825</item>
			</item>
			<item type="list">
				<item type="number">-1.613906608590702</item>
				<item type="number">-0.004909067284487423</item>
				<item type="number">0.10895953156819846</item>
			</item>
			<item type="list">
				<item type="number">-2.251413875315448</item>
				<item type="number">0.32490752660627376</item>
				<item type="number">0.7314505817805457</item>
			</item>
			<item type="list">
				<item type="number">-2.0009269866749584</item>
				<item type="number">0.17512515714546836</item>
				<item type="number">-0.7414577638516715</item>
			</item>
		</item>
		<item type="list">
			<item type="list">
				<item type="number">1.153172538589657</item>
				<item type="number">-0.9860577706345169</item>
				<item type="number">-0.1263469678571809</item>
			</item>
			<item type="list">
				<item type="number">1.420202477480325</item>
				<item type="number">0.24765375282347576</item>
				<item type="number">0.040292905993983295</item>
			</item>
			<item type="list">
				<item type="number">-1.6138797143940502</item>
				<item type="number">-0.004914588336452405</item>
				<item type="number">0.10895898715686786</item>
			</item>
			<item type="list">
				<item type="number">-2.251376457314965</item>
				<item type="number">0.3249061109558028</item>
				<item type="number">0.7316404320230763</item>
			</item>
			<item type="list">
				<item type="number">-2.00094268540241</item>
				<item type="number">0.1751247346824811</item>
				<item type="number">-0.7416909788384579</item>
			</item>
		</item>
		<item type="list">
			<item type="list">
				<item type="number">1.153050657616774</item>
				<item type="number">-0.9865312789985752</item>
				<item type="number">-0.1264088388658843</item>
			</item>
			<item type="list">
				<item type="number">1.4202958590059849</item>
				<item type="number">0.2481329506299829</item>
				<item type="number">0.040358084884592034</item>
			</item>
			<item type="list">
				<item type="number">-1.6138521313625853</item>
				<item type="number">-0.004920383059256151</item>
				<item type="number">0.10895888409504617</item>
			</item>
			<item type="list">
				<item type="number">-2.25134234053192</item>
				<item type="number">0.3249065887178337</item>
				<item type="number">0.7318396461860656</item>
			</item>
			<item type="list">
				<item type="number">-2.0009622580017146</item>
				<item type="number">0.17512592779862168</item>
				<item type="number">-0.7419410558191201</item>
			</item>
		</item>
		<item type="list">
			<item type="list">
				<item type="number">1.1529261796329446</item>
				<item type="number">-0.9870159707651893</item>
				<item type="number">-0.1264721982676684</item>
			</item>
			<item type="list">
				<item type="number">1.420391600141488</item>
				<item type="number">0.24862338474510232</item>
				<item type="number">0.040424783470800585</item>
			</item>
			<item type="list">
				<item type="number">-1.6138238104665192</item>
				<item type="number">-0.004926475285785752</item>
				<item type="number">0.10895926298723649</item>
			</item>
			<item type="list">
				<item type="number">-2.2513118927182387</item>
				<item type="number">0.32490915322192115</item>
				<item type="number">0.7320488063208432</item>
			</item>
			<item type="list">
				<item type="number">-2.000986104350361</item>
				<item type="number">0.17512891611527326</item>
				<item type="number">-0.7422092245250723</item>
			</item>
		</item>
		<item type="list">
			<item type="list">
				<item type="number">1.1527990538037767</item>
				<item type="number">-0.9875120758754762</item>
				<item type="number">-0.12653707689670352</item>
			</item>
			<item type="list">
				<item type="number">1.4204897510551835</item>
				<item type="number">0.24912528545839197</item>
				<item type="number">0.0404930327967786</item>
			</item>
			<item type="list">
				<item type="number">-1.6137946986491705</item>
				<item type="number">-0.004932890822601584</item>
				<item type="number">0.10896016759022653</item>
			</item>
			<item type="list">
				<item type="number">-2.2512855120038355</item>
				<item type="number">0.3249140136424398</item>
				<item type="number">0.7322685344528884</item>
			</item>
			<item type="list">
				<item type="number">-2.001014657796004</item>
				<item type="number">0.17513389449682937</item>
				<item type="number">-0.7424968047666954</item>
			</item>
		</item>
		<item type="list">
			<item type="list">
				<item type="number">1.152669228647886</item>
				<item type="number">-0.9880198273928406</item>
				<item type="number">-0.12660350601615059</item>
			</item>
			<item type="list">
				<item type="number">1.4205903625526637</item>
				<item type="number">0.24963888617161298</item>
				<item type="number">0.04056286433724793</item>
			</item>
			<item type="list">
				<item type="number">-1.613764738518674</item>
				<item type="number">-0.004939657591620567</item>
				<item type="number">0.10896164504304552</item>
			</item>
			<item type="list">
				<item type="number">-2.251263629145583</item>
				<item type="number">0.3249213965217204</item>
				<item type="number">0.7324994954177411</item>
			</item>
			<item type="list">
				<item type="number">-2.0010483877070744</item>
				<item type="number">0.17514107417205696</item>
				<item type="number">-0.7428052128676054</item>
			</item>
		</item>
		<item type="list">
			<item type="list">
				<item type="number">1.152536651888782</item>
				<item type="number">-0.9885394616526465</item>
				<item type="number">-0.1266715173296451</item>
			</item>
			<item type="list">
				<item type="number">1.4206934862342788</item>
				<item type="number">0.2501644235898321</item>
				<item type="number">0.040634310017278436</item>
			</item>
			<item type="list">
				<item type="number">-1.6137338680284667</item>
				<item type="number">-0.004946805796447153</item>
				<item type="number">0.10896374609635698</item>
			</item>
			<item type="list">
				<item type="number">-2.2512467100118845</item>
				<item type="number">0.32493154669869856</item>
				<item type="number">0.7327423998736236</item>
			</item>
			<item type="list">
				<item type="number">-2.001087802208311</item>
				<item type="number">0.17515068378793633</item>
				<item type="number">-0.7431359684504496</item>
			</item>
		</item>
		<item type="list">
			<item type="list">
				<item type="number">1.152401270580052</item>
				<item type="number">-0.9890712180923097</item>
				<item type="number">-0.12674114295306288</item>
			</item>
			<item type="list">
				<item type="number">1.4207991743612034</item>
				<item type="number">0.25070213751882214</item>
				<item type="number">0.040707402171513356</item>
			</item>
			<item type="list">
				<item type="number">-1.6137020201264467</item>
				<item type="number">-0.004954368088358469</item>
				<item type="number">0.1089665253965827</item>
			</item>
			<item type="list">
				<item type="number">-2.2512352583822306</item>
				<item type="number">0.3249447287918368</item>
				<item type="number">0.73299800741433</item>
			</item>
			<item type="list">
				<item type="number">-2.0011334508104786</item>
				<item type="number">0.17516297107927523</item>
				<item type="number">-0.7434907018593043</item>
			</item>
		</item>
		<item type="list">
			<item type="list">
				<item type="number">1.1522630310523014</item>
				<item type="number">-0.9896153393127622</item>
				<item type="number">-0.1268124154259294</item>
			</item>
			<item type="list">
				<item type="number">1.4209074799112702</item>
				<item type="number">0.25125227094182356</item>
				<item type="number">0.040782173565011896</item>
			</item>
			<item type="list">
				<item type="number">-1.613669122390134</item>
				<item type="number">-0.004962379748163226</item>
				<item type="number">0.10897004173132191</item>
			</item>
			<item type="list">
				<item type="number">-2.2512298186160575</item>
				<item type="number">0.3249612286796074</item>
				<item type="number">0.7332671301875715</item>
			</item>
			<item type="list">
				<item type="number">-2.0011859275760124</item>
				<item type="number">0.175178204032143</item>
				<item type="number">-0.743871161823217</item>
			</item>
		</item>
		<item type="list">
			<item type="list">
				<item type="number">1.1521218789663534</item>
				<item type="number">-0.9901720709346549</item>
				<item type="number">-0.12688536768936723</item>
			</item>
			<item type="list">
				<item type="number">1.4210184565300055</item>
				<item type="number">0.25181506986721025</item>
				<item type="number">0.0408586573674432</item>
			</item>
			<item type="list">
				<item type="number">-1.6136350966349733</item>
				<item type="number">-0.0049708788749511165</item>
				<item type="number">0.1089743583259236</item>
			</item>
			<item type="list">
				<item type="number">-2.2512309787531333</item>
				<item type="number">0.3249813550566923</item>
				<item type="number">0.7335506364906839</item>
			</item>
			<item type="list">
				<item type="number">-2.0012458743019104</item>
				<item type="number">0.17519667245851117</item>
				<item type="number">-0.7442792236987418</item>
			</item>
		</item>
		<item type="list">
			<item type="list">
				<item type="number">1.1519777593057137</item>
				<item type="number">-0.9907416616759629</item>
				<item type="number">-0.12696003309020817</item>
			</item>
			<item type="list">
				<item type="number">1.4211321585386665</item>
				<item type="number">0.2523907834030427</item>
				<item type="number">0.04093688716199041</item>
			</item>
			<item type="list">
				<item type="number">-1.6135998584879516</item>
				<item type="number">-0.0049799065951789435</item>
				<item type="number">0.10897954314093736</item>
			</item>
			<item type="list">
				<item type="number">-2.2512393736800274</item>
				<item type="number">0.32500544112405594</item>
				<item type="number">0.7338494547438571</item>
			</item>
			<item type="list">
				<item type="number">-2.001313984128765</item>
				<item type="number">0.17521868967309964</item>
				<item type="number">-0.74471689824033</item>
			</item>
		</item>
		<item type="list">
			<item type="list">
				<item type="number">1.1518306163485577</item>
				<item type="number">-0.991324363215416</item>
				<item type="number">-0.12703644541133718</item>
			</item>
			<item type="list">
				<item type="number">1.4212486409605833</item>
				<item type="number">0.2529796636433409</item>
				<item type="number">0.04101689696934008</item>
			</item>
			<item type="list">
				<item type="number">-1.6135633169367651</item>
				<item type="number">-0.004989507285419053</item>
				<item type="number">0.10898566921584535</item>
			</item>
			<item type="list">
				<item type="number">-2.2512556886781177</item>
				<item type="number">0.32503384682208314</item>
				<item type="number">0.7341645774479275</item>
			</item>
			<item type="list">
				<item type="number">-2.0013910051207975</item>
				<item type="number">0.17524459343301804</item>
				<item type="number">-0.7451863409127423</item>
			</item>
		</item>
		<item type="list">
			<item type="list">
				<item type="number">1.1516803937721594</item>
				<item type="number">-0.9919204302038497</item>
				<item type="number">-0.12711463881029153</item>
			</item>
			<item type="list">
				<item type="number">1.421367959410546</item>
				<item type="number">0.25358196563764324</item>
				<item type="number">0.04109872118602303</item>
			</item>
			<item type="list">
				<item type="number">-1.613525373852718</item>
				<item type="number">-0.004999728800952039</item>
				<item type="number">0.10899281499808042</item>
			</item>
			<item type="list">
				<item type="number">-2.2512806631399993</item>
				<item type="number">0.3250669602669502</item>
				<item type="number">0.7344970657449402</item>
			</item>
			<item type="list">
				<item type="number">-2.0014777440234717</item>
				<item type="number">0.17527474879230504</item>
				<item type="number">-0.7456898616685347</item>
			</item>
		</item>
		<item type="list">
			<item type="list">
				<item type="number">1.151527034644205</item>
				<item type="number">-0.9925301200749824</item>
				<item type="number">-0.12719464783014944</item>
			</item>
			<item type="list">
				<item type="number">1.4214901701124314</item>
				<item type="number">0.2541979472219753</item>
				<item type="number">0.04118239459505301</item>
			</item>
			<item type="list">
				<item type="number">-1.6134859234954355</item>
				<item type="number">-0.005010622722364245</item>
				<item type="number">0.10900106470743434</item>
			</item>
			<item type="list">
				<item type="number">-2.25131509443333</item>
				<item type="number">0.32510520009143384</item>
				<item type="number">0.7348480540218189</item>
			</item>
			<item type="list">
				<item type="number">-2.001575070402279</item>
				<item type="number">0.17530954935468207</item>
				<item type="number">-0.7462299353319632</item>
			</item>
		</item>
		<item type="list">
			<item type="list">
				<item type="number">1.1513704812791787</item>
				<item type="number">-0.9931536932009803</item>
				<item type="number">-0.12727650742689653</item>
			</item>
			<item type="list">
				<item type="number">1.4216153300401249</item>
				<item type="number">0.25482786921433687</item>
				<item type="number">0.041267952396913526</item>
			</item>
			<item type="list">
				<item type="number">-1.6134448519631703</item>
				<item type="number">-0.00502224463201732</item>
				<item type="number">0.1090105087099219</item>
			</item>
			<item type="list">
				<item type="number">-2.251359842246888</item>
				<item type="number">0.3251490175164798</item>
				<item type="number">0.7352187549023801</item>
			</item>
			<item type="list">
				<item type="number">-2.001683920977637</item>
				<item type="number">0.17534941895605702</item>
				<item type="number">-0.7468092125811905</item>
			</item>
		</item>
		<item type="list">
			<item type="list">
				<item type="number">1.1512106754382256</item>
				<item type="number">-0.9937914126286341</item>
				<item type="number">-0.12736025289496902</item>
			</item>
			<item type="list">
				<item type="number">1.4217434967212434</item>
				<item type="number">0.2554719950978076</item>
				<item type="number">0.041355430133052776</item>
			</item>
			<item type="list">
				<item type="number">-1.6134020366426576</item>
				<item type="number">-0.005034654377016589</item>
				<item type="number">0.10902124389537991</item>
			</item>
			<item type="list">
				<item type="number">-2.251415832941317</item>
				<item type="number">0.32519889851714684</item>
				<item type="number">0.7356104647240918</item>
			</item>
			<item type="list">
				<item type="number">-2.001805304062763</item>
				<item type="number">0.17539481451406144</item>
				<item type="number">-0.7474305313859111</item>
			</item>
		</item>
		<item type="list">
			<item type="list">
				<item type="number">1.151047558291715</item>
				<item type="number">-0.9944435440354922</item>
				<item type="number">-0.12744591988308065</item>
			</item>
			<item type="list">
				<item type="number">1.4218747282737514</item>
				<item type="number">0.2561305909954201</item>
				<item type="number">0.0414448637035609</item>
			</item>
			<item type="list">
				<item type="number">-1.6133573455996302</item>
				<item type="number">-0.005047916373298472</item>
				<item type="number">0.10903337408282954</item>
			</item>
			<item type="list">
				<item type="number">-2.251484064355799</item>
				<item type="number">0.32525536654343246</item>
				<item type="number">0.7360245692524274</item>
			</item>
			<item type="list">
				<item type="number">-2.001940304416112</item>
				<item type="number">0.17544622783605182</item>
				<item type="number">-0.7480969291845313</item>
			</item>
		</item>
		<item type="list">
			<item type="list">
				<item type="number">1.1508810704413672</item>
				<item type="number">-0.9951103557001313</item>
				<item type="number">-0.12753354440776102</item>
			</item>
			<item type="list">
				<item type="number">1.4220090833816412</item>
				<item type="number">0.2568039256344013</item>
				<item type="number">0.041536289370230184</item>
			</item>
			<item type="list">
				<item type="number">-1.613310636949582</item>
				<item type="number">-0.005062099908455367</item>
				<item type="number">0.1090470104707465</item>
			</item>
			<item type="list">
				<item type="number">-2.2515656109621935</item>
				<item type="number">0.3253189852944892</item>
				<item type="number">0.7364625494784147</item>
			</item>
			<item type="list">
				<item type="number">-2.0020900880397203</item>
				<item type="number">0.17550418774701962</item>
				<item type="number">-0.7488116556610384</item>
			</item>
		</item>
		<item type="list">
			<item type="list">
				<item type="number">1.1507111519597215</item>
				<item type="number">-0.9957921183211706</item>
				<item type="number">-0.12762316279917077</item>
			</item>
			<item type="list">
				<item type="number">1.422146621257084</item>
				<item type="number">0.2574922701640303</item>
				<item type="number">0.041629743704954064</item>
			</item>
			<item type="list">
				<item type="number">-1.6132617581970543</item>
				<item type="number">-0.005077279469920366</item>
				<item type="number">0.10906227206258876</item>
			</item>
			<item type="list">
				<item type="number">-2.2516616292364096</item>
				<item type="number">0.32539036117527537</item>
				<item type="number">0.7369259880518523</item>
			</item>
			<item type="list">
				<item type="number">-2.002255907319076</item>
				<item type="number">0.17556926285918104</item>
				<item type="number">-0.7495781859727153</item>
			</item>
		</item>
		<item type="list">
			<item type="list">
				<item type="number">1.1505377423008787</item>
				<item type="number">-0.9964891051046393</item>
				<item type="number">-0.12771481174428195</item>
			</item>
			<item type="list">
				<item type="number">1.4222874017352727</item>
				<item type="number">0.25819589827106093</item>
				<item type="number">0.04172526363187391</item>
			</item>
			<item type="list">
				<item type="number">-1.6132105455272734</item>
				<item type="number">-0.005093535102712807</item>
				<item type="number">0.10907928612728268</item>
			</item>
			<item type="list">
				<item type="number">-2.251773363458516</item>
				<item type="number">0.3254701465388258</item>
				<item type="number">0.7374165758493346</item>
			</item>
			<item type="list">
				<item type="number">-2.0024391065541307</item>
				<item type="number">0.17564206356263962</item>
				<item type="number">-0.7504002346106678</item>
			</item>
		</item>
		<item type="list">
			<item type="list">
				<item type="number">1.1503607804451956</item>
				<item type="number">-0.9972015915415734</item>
				<item type="number">-0.12780852825337996</item>
			</item>
			<item type="list">
				<item type="number">1.4224314851237387</item>
				<item type="number">0.25891508592107443</item>
				<item type="number">0.041822886390620186</item>
			</item>
			<item type="list">
				<item type="number">-1.6131568230715312</item>
				<item type="number">-0.0051109527551187065</item>
				<item type="number">0.10909818865254253</item>
			</item>
			<item type="list">
				<item type="number">-2.2519021516720317</item>
				<item type="number">0.32555904296956917</item>
				<item type="number">0.737936119158556</item>
			</item>
			<item type="list">
				<item type="number">-2.002641127563493</item>
				<item type="number">0.17572324480340576</item>
				<item type="number">-0.751281769726135</item>
			</item>
		</item>
		<item type="list">
			<item type="list">
				<item type="number">1.1501802048882859</item>
				<item type="number">-0.9979298552927215</item>
				<item type="number">-0.12790434963016178</item>
			</item>
			<item type="list">
				<item type="number">1.4225789322193934</item>
				<item type="number">0.2596501112568057</item>
				<item type="number">0.0419226494996789</item>
			</item>
			<item type="list">
				<item type="number">-1.6131004021493236</item>
				<item type="number">-0.005129624668236501</item>
				<item type="number">0.10911912483302848</item>
			</item>
			<item type="list">
				<item type="number">-2.2520494322268436</item>
				<item type="number">0.3256578043433323</item>
				<item type="number">0.7384865469680059</item>
			</item>
			<item type="list">
				<item type="number">-2.0028635152655876</item>
				<item type="number">0.1758135089892289</item>
				<item type="number">-0.7522270280610337</item>
			</item>
		</item>
		<item type="list">
			<item type="list">
				<item type="number">1.1499959536652724</item>
				<item type="number">-0.9986741760601872</item>
				<item type="number">-0.12800231347876775</item>
			</item>
			<item type="list">
				<item type="number">1.4227298042834595</item>
				<item type="number">0.26040125447215556</item>
				<item type="number">0.042024590770909837</item>
			</item>
			<item type="list">
				<item type="number">-1.6130410804545932</item>
				<item type="number">-0.005149649767027122</item>
				<item type="number">0.10914224954355599</item>
			</item>
			<item type="list">
				<item type="number">-2.2522167502906045</item>
				<item type="number">0.3257672406415672</item>
				<item type="number">0.7390699191028474</item>
			</item>
			<item type="list">
				<item type="number">-2.0031079240693224</item>
				<item type="number">0.175913608344353</item>
				<item type="number">-0.7532405307129377</item>
			</item>
		</item>
		<item type="list">
			<item type="list">
				<item type="number">1.1498079643719592</item>
				<item type="number">-0.9994348355392773</item>
				<item type="number">-0.12810245767358555</item>
			</item>
			<item type="list">
				<item type="number">1.4228841630175504</item>
				<item type="number">0.261168797758608</item>
				<item type="number">0.042128748273548025</item>
			</item>
			<item type="list">
				<item type="number">-1.612978641220299</item>
				<item type="number">-0.005171134073000282</item>
				<item type="number">0.10916772784459593</item>
			</item>
			<item type="list">
				<item type="number">-2.252405765035481</item>
				<item type="number">0.32588822133010104</item>
				<item type="number">0.7396884345293736</item>
			</item>
			<item type="list">
				<item type="number">-2.0033761239021626</item>
				<item type="number">0.17602434816660487</item>
				<item type="number">-0.7543270993700876</item>
			</item>
		</item>
		<item type="list">
			<item type="list">
				<item type="number">1.1496161742037807</item>
				<item type="number">-1.0002121172672727</item>
				<item type="number">-0.1282048203451228</item>
			</item>
			<item type="list">
				<item type="number">1.4230420705342413</item>
				<item type="number">0.2619530251542437</item>
				<item type="number">0.04223516032347915</item>
			</item>
			<item type="list">
				<item type="number">-1.6129128523632847</item>
				<item type="number">-0.005194191135197349</item>
				<item type="number">0.10919573545245946</item>
			</item>
			<item type="list">
				<item type="number">-2.2526182569150657</item>
				<item type="number">0.32602167938054877</item>
				<item type="number">0.7403444401003046</item>
			</item>
			<item type="list">
				<item type="number">-2.003670006656369</item>
				<item type="number">0.17614658964193844</item>
				<item type="number">-0.7554918725725758</item>
			</item>
		</item>
		<item type="list">
			<item type="list">
				<item type="number">1.1494205199566652</item>
				<item type="number">-1.001006306488029</item>
				<item type="number">-0.12830943986144863</item>
			</item>
			<item type="list">
				<item type="number">1.4232035893428505</item>
				<item type="number">0.2627542224183545</item>
				<item type="number">0.04234386545933489</item>
			</item>
			<item type="list">
				<item type="number">-1.6128434655719208</item>
				<item type="number">-0.0052189424828057935</item>
				<item type="number">0.10922645922716114</item>
			</item>
			<item type="list">
				<item type="number">-2.252856135633489</item>
				<item type="number">0.3261686152995067</item>
				<item type="number">0.7410404395156164</item>
			</item>
			<item type="list">
				<item type="number">-2.003991592487368</item>
				<item type="number">0.17628125283976115</item>
				<item type="number">-0.7567403223314411</item>
			</item>
		</item>
		<item type="list">
			<item type="list">
				<item type="number">1.1492209380897598</item>
				<item type="number">-1.0018176900042883</item>
				<item type="number">-0.12841635482049563</item>
			</item>
			<item type="list">
				<item type="number">1.4233687823039234</item>
				<item type="number">0.263572676873478</item>
				<item type="number">0.042454902427270985</item>
			</item>
			<item type="list">
				<item type="number">-1.6127702153903618</item>
				<item type="number">-0.005245518077793964</item>
				<item type="number">0.10926009764114906</item>
			</item>
			<item type="list">
				<item type="number">-2.2531214485025766</item>
				<item type="number">0.326330101583357</item>
				<item type="number">0.7417791027775732</item>
			</item>
			<item type="list">
				<item type="number">-2.0043430362632653</item>
				<item type="number">0.17642931960503772</item>
				<item type="number">-0.7580782709030157</item>
			</item>
		</item>
		<item type="list">
			<item type="list">
				<item type="number">1.149017364742921</item>
				<item type="number">-1.0026465560766762</item>
				<item type="number">-0.12852560403447585</item>
			</item>
			<item type="list">
				<item type="number">1.423537712607365</item>
				<item type="number">0.26440867730703965</item>
				<item type="number">0.042568310157158784</item>
			</item>
			<item type="list">
				<item type="number">-1.6126928182733131</item>
				<item type="number">-0.00527405679394636</item>
				<item type="number">0.10929686123523144</item>
			</item>
			<item type="list">
				<item type="number">-2.253416389100662</item>
				<item type="number">0.32650728715945215</item>
				<item type="number">0.7425632758493106</item>
			</item>
			<item type="list">
				<item type="number">-2.0047266338380805</item>
				<item type="number">0.1765918366775072</item>
				<item type="number">-0.7595119075531508</item>
			</item>
		</item>
		<item type="list">
			<item type="list">
				<item type="number">1.148809735865626</item>
				<item type="number">-1.0034931940440206</item>
				<item type="number">-0.12863722648888393</item>
			</item>
			<item type="list">
				<item type="number">1.423710443641443</item>
				<item type="number">0.2652625135753111</item>
				<item type="number">0.04268412771127508</item>
			</item>
			<item type="list">
				<item type="number">-1.6126109716143835</item>
				<item type="number">-0.0053047068981300904</item>
				<item type="number">0.10933697304482508</item>
			</item>
			<item type="list">
				<item type="number">-2.25374330632756</item>
				<item type="number">0.32670140226788724</item>
				<item type="number">0.7433959907051719</item>
			</item>
			<item type="list">
				<item type="number">-2.00514482838457</item>
				<item type="number">0.1767699187075608</item>
				<item type="number">-0.7610478052086009</item>
			</item>
		</item>
		<item type="list">
			<item type="list">
				<item type="number">1.1485979870149419</item>
				<item type="number">-1.0043578946981</item>
				<item type="number">-0.12875126137922516</item>
			</item>
			<item type="list">
				<item type="number">1.4238870391999454</item>
				<item type="number">0.2661344770244357</item>
				<item type="number">0.04280239433754617</item>
			</item>
			<item type="list">
				<item type="number">-1.6125243527611688</item>
				<item type="number">-0.005337626556947957</item>
				<item type="number">0.1093806689910788</item>
			</item>
			<item type="list">
				<item type="number">-2.254104713332533</item>
				<item type="number">0.3269137629033404</item>
				<item type="number">0.7442804762687769</item>
			</item>
			<item type="list">
				<item type="number">-2.005600217178557</item>
				<item type="number">0.1769647511211998</item>
				<item type="number">-0.7626929378647859</item>
			</item>
		</item>
		<item type="list">
			<item type="list">
				<item type="number">1.1483820536164957</item>
				<item type="number">-1.0052409496112442</item>
				<item type="number">-0.12886774798875386</item>
			</item>
			<item type="list">
				<item type="number">1.4240675632206965</item>
				<item type="number">0.2670248597806758</item>
				<item type="number">0.04292314938358233</item>
			</item>
			<item type="list">
				<item type="number">-1.6124326180344326</item>
				<item type="number">-0.005372984332017341</item>
				<item type="number">0.1094281982192084</item>
			</item>
			<item type="list">
				<item type="number">-2.254503295658125</item>
				<item type="number">0.32714577584898713</item>
				<item type="number">0.7452201703857632</item>
			</item>
			<item type="list">
				<item type="number">-2.0060955590141085</item>
				<item type="number">0.17717759353907622</item>
				<item type="number">-0.764454698503934</item>
			</item>
		</item>
		<item type="list">
			<item type="list">
				<item type="number">1.1481618709346535</item>
				<item type="number">-1.0061426511457012</item>
				<item type="number">-0.12898672568216796</item>
			</item>
			<item type="list">
				<item type="number">1.424252079820245</item>
				<item type="number">0.2679339547722627</item>
				<item type="number">0.043046432298754905</item>
			</item>
			<item type="list">
				<item type="number">-1.6123354017341156</item>
				<item type="number">-0.005410959688147548</item>
				<item type="number">0.10947982337976114</item>
			</item>
			<item type="list">
				<item type="number">-2.254941920926263</item>
				<item type="number">0.3273989437737245</item>
				<item type="number">0.7462187314328556</item>
			</item>
			<item type="list">
				<item type="number">-2.006633780369333</item>
				<item type="number">0.1774097825463509</item>
				<item type="number">-0.7663409153016365</item>
			</item>
		</item>
		<item type="list">
			<item type="list">
				<item type="number">1.1479373741123469</item>
				<item type="number">-1.0070632922149063</item>
				<item type="number">-0.1291082338765365</item>
			</item>
			<item type="list">
				<item type="number">1.4244406532561624</item>
				<item type="number">0.26886205549501135</item>
				<item type="number">0.043172282596039495</item>
			</item>
			<item type="list">
				<item type="number">-1.6122323151420122</item>
				<item type="number">-0.005451743493832775</item>
				<item type="number">0.10953582083628116</item>
			</item>
			<item type="list">
				<item type="number">-2.255423649496737</item>
				<item type="number">0.32767487065192985</item>
				<item type="number">0.7472800504882964</item>
			</item>
			<item type="list">
				<item type="number">-2.0072179806100268</item>
				<item type="number">0.17766273414746675</item>
				<item type="number">-0.7683598669480478</item>
			</item>
		</item>
		<item type="list">
			<item type="list">
				<item type="number">1.1477084982257173</item>
				<item type="number">-1.0080031661967046</item>
				<item type="number">-0.1292323120194466</item>
			</item>
			<item type="list">
				<item type="number">1.4246333478698063</item>
				<item type="number">0.2698094559146424</item>
				<item type="number">0.043300739824135785</item>
			</item>
			<item type="list">
				<item type="number">-1.6121229455506343</item>
				<item type="number">-0.0054955385243243525</item>
				<item type="number">0.10959648080501319</item>
			</item>
			<item type="list">
				<item type="number">-2.2559517449571014</item>
				<item type="number">0.32797526728683807</item>
				<item type="number">0.7484082634781396</item>
			</item>
			<item type="list">
				<item type="number">-2.0078514368711615</item>
				<item type="number">0.17793794639960395</item>
				<item type="number">-0.7705202969165451</item>
			</item>
		</item>
		<item type="list">
			<item type="list">
				<item type="number">1.147475178271932</item>
				<item type="number">-1.0089625670910565</item>
				<item type="number">-0.12935899960954453</item>
			</item>
			<item type="list">
				<item type="number">1.4248302281484375</item>
				<item type="number">0.27077645062397665</item>
				<item type="number">0.04343184358713259</item>
			</item>
			<item type="list">
				<item type="number">-1.6120068553583324</item>
				<item type="number">-0.005542559961074698</item>
				<item type="number">0.10966210739626057</item>
			</item>
			<item type="list">
				<item type="number">-2.2565296846139913</item>
				<item type="number">0.3283019570005743</item>
				<item type="number">0.7496077630194353</item>
			</item>
			<item type="list">
				<item type="number">-2.008537608719258</item>
				<item type="number">0.1782370016571244</item>
				<item type="number">-0.7728314259487504</item>
			</item>
		</item>
		<item type="list">
			<item type="list">
				<item type="number">1.1472373493549686</item>
				<item type="number">-1.0099417882383572</item>
				<item type="number">-0.12948833598931742</item>
			</item>
			<item type="list">
				<item type="number">1.4250313584054315</item>
				<item type="number">0.27176333359285276</item>
				<item type="number">0.04356563336024687</item>
			</item>
			<item type="list">
				<item type="number">-1.6118835810736865</item>
				<item type="number">-0.005593035887857341</item>
				<item type="number">0.1097330184718664</item>
			</item>
			<item type="list">
				<item type="number">-2.2571611696062615</item>
				<item type="number">0.3286568810385561</item>
				<item type="number">0.750883211182231</item>
			</item>
			<item type="list">
				<item type="number">-2.009280141713606</item>
				<item type="number">0.17856156854018781</item>
				<item type="number">-0.7753029629192448</item>
			</item>
		</item>
		<item type="list">
			<item type="list">
				<item type="number">1.1469949465737614</item>
				<item type="number">-1.0109411235107464</item>
				<item type="number">-0.12962036050470044</item>
			</item>
			<item type="list">
				<item type="number">1.4252368030763742</item>
				<item type="number">0.2727703993212593</item>
				<item type="number">0.04370214863215155</item>
			</item>
			<item type="list">
				<item type="number">-1.6117526326115117</item>
				<item type="number">-0.00564720774318554</item>
				<item type="number">0.10980954545096894</item>
			</item>
			<item type="list">
				<item type="number">-2.2578501359615357</item>
				<item type="number">0.3290421045385013</item>
				<item type="number">0.7522395509911682</item>
			</item>
			<item type="list">
				<item type="number">-2.0100828704467135</item>
				<item type="number">0.17891340375091655</item>
				<item type="number">-0.7779451129802849</item>
			</item>
		</item>
		<item type="list">
			<item type="list">
				<item type="number">1.1467479051956528</item>
				<item type="number">-1.0119608660261998</item>
				<item type="number">-0.12975511234314252</item>
			</item>
			<item type="list">
				<item type="number">1.425446626409848</item>
				<item type="number">0.2737979415836819</item>
				<item type="number">0.04384142875425275</item>
			</item>
			<item type="list">
				<item type="number">-1.6116134924224317</item>
				<item type="number">-0.005705330704383746</item>
				<item type="number">0.10989203296908569</item>
			</item>
			<item type="list">
				<item type="number">-2.2586007646097563</item>
				<item type="number">0.3294598218602307</item>
				<item type="number">0.7536820188906435</item>
			</item>
			<item type="list">
				<item type="number">-2.0109498201902394</item>
				<item type="number">0.17929435235967894</item>
				<item type="number">-0.7807685847941145</item>
			</item>
		</item>
		<item type="list">
			<item type="list">
				<item type="number">1.1464961606923454</item>
				<item type="number">-1.0130013083204343</item>
				<item type="number">-0.12989263057977443</item>
			</item>
			<item type="list">
				<item type="number">1.4256608924763043</item>
				<item type="number">0.27484625356099046</item>
				<item type="number">0.04398351296399872</item>
			</item>
			<item type="list">
				<item type="number">-1.6114656148434479</item>
				<item type="number">-0.0057676739296323625</item>
				<item type="number">0.10998083848238205</item>
			</item>
			<item type="list">
				<item type="number">-2.2594174919113685</item>
				<item type="number">0.32991236138287416</item>
				<item type="number">0.7552161568256239</item>
			</item>
			<item type="list">
				<item type="number">-2.011885207384892</item>
				<item type="number">0.1797063474836187</item>
				<item type="number">-0.7837845959704617</item>
			</item>
		</item>
		<item type="list">
			<item type="list">
				<item type="number">1.1462396486908089</item>
				<item type="number">-1.014062742180374</item>
				<item type="number">-0.13003295421019573</item>
			</item>
			<item type="list">
				<item type="number">1.425879665217516</item>
				<item type="number">0.27591562770580114</item>
				<item type="number">0.04412844038716558</item>
			</item>
			<item type="list">
				<item type="number">-1.6113084255480283</item>
				<item type="number">-0.005834520849656709</item>
				<item type="number">0.1100763315910174</item>
			</item>
			<item type="list">
				<item type="number">-2.2603050204992603</item>
				<item type="number">0.33040219110238866</item>
				<item type="number">0.7568478243812432</item>
			</item>
			<item type="list">
				<item type="number">-2.012893437532269</item>
				<item type="number">0.18015140881324004</item>
				<item type="number">-0.7870048739833119</item>
			</item>
		</item>
		<item type="list">
			<item type="list">
				<item type="number">1.1459783050963506</item>
				<item type="number">-1.0151454582638313</item>
				<item type="number">-0.13017612213039484</item>
			</item>
			<item type="list">
				<item type="number">1.4261030083290385</item>
				<item type="number">0.27700635534296764</item>
				<item type="number">0.0442762499914548</item>
			</item>
			<item type="list">
				<item type="number">-1.61114132114597</item>
				<item type="number">-0.005906169354295988</item>
				<item type="number">0.1101788931319074</item>
			</item>
			<item type="list">
				<item type="number">-2.2612683292819544</item>
				<item type="number">0.33093192373407765</item>
				<item type="number">0.7585832101814745</item>
			</item>
			<item type="list">
				<item type="number">-2.013979101629727</item>
				<item type="number">0.18063164077473662</item>
				<item type="number">-0.7904416527528025</item>
			</item>
		</item>
		<item type="list">
			<item type="list">
				<item type="number">1.1457120662575253</item>
				<item type="number">-1.016249746034188</item>
				<item type="number">-0.13032217316840367</item>
			</item>
			<item type="list">
				<item type="number">1.4263309850791301</item>
				<item type="number">0.2781187265411702</item>
				<item type="number">0.04442698058404325</item>
			</item>
			<item type="list">
				<item type="number">-1.6109636689326554</item>
				<item type="number">-0.0059829318795818955</item>
				<item type="number">0.11028891406800316</item>
			</item>
			<item type="list">
				<item type="number">-2.262312682619935</item>
				<item type="number">0.33150432168940036</item>
				<item type="number">0.7604288425443991</item>
			</item>
			<item type="list">
				<item type="number">-2.015146970716498</item>
				<item type="number">0.18114922993649274</item>
				<item type="number">-0.7941076651321004</item>
			</item>
		</item>
		<item type="list">
			<item type="list">
				<item type="number">1.1454408687927646</item>
				<item type="number">-1.0173758934803119</item>
				<item type="number">-0.13047114609129443</item>
			</item>
			<item type="list">
				<item type="number">1.4265636585020165</item>
				<item type="number">0.27925302991112894</item>
				<item type="number">0.04458067078858369</item>
			</item>
			<item type="list">
				<item type="number">-1.610774806877462</item>
				<item type="number">-0.00606513540168789</item>
				<item type="number">0.11040679410242615</item>
			</item>
			<item type="list">
				<item type="number">-2.2634436390855663</item>
				<item type="number">0.3321223004649349</item>
				<item type="number">0.7623915992370519</item>
			</item>
			<item type="list">
				<item type="number">-2.0164019876140737</item>
				<item type="number">0.18170644028188276</item>
				<item type="number">-0.7980161301904166</item>
			</item>
		</item>
		<item type="list">
			<item type="list">
				<item type="number">1.1451646498820987</item>
				<item type="number">-1.018524186728703</item>
				<item type="number">-0.13062307963048259</item>
			</item>
			<item type="list">
				<item type="number">1.4268010910942552</item>
				<item type="number">0.2804095521260562</item>
				<item type="number">0.04473735901044641</item>
			</item>
			<item type="list">
				<item type="number">-1.6105740438238951</item>
				<item type="number">-0.006153121254601227</item>
				<item type="number">0.11053294006363357</item>
			</item>
			<item type="list">
				<item type="number">-2.264667058899554</item>
				<item type="number">0.33278893257561354</item>
				<item type="number">0.7644787162172513</item>
			</item>
			<item type="list">
				<item type="number">-2.0177492561241683</item>
				<item type="number">0.18230560783702296</item>
				<item type="number">-0.8021807353738692</item>
			</item>
		</item>
		<item type="list">
			<item type="list">
				<item type="number">1.1448833471349205</item>
				<item type="number">-1.0196949100367654</item>
				<item type="number">-0.13077801234411818</item>
			</item>
			<item type="list">
				<item type="number">1.4270433449546784</item>
				<item type="number">0.2815885779927067</item>
				<item type="number">0.04489708339117678</item>
			</item>
			<item type="list">
				<item type="number">-1.6103606593385886</item>
				<item type="number">-0.006247245429886009</item>
				<item type="number">0.11066776415885039</item>
			</item>
			<item type="list">
				<item type="number">-2.2659891107639334</item>
				<item type="number">0.3335074517962452</item>
				<item type="number">0.7666977938034544</item>
			</item>
			<item type="list">
				<item type="number">-2.019194036714403</item>
				<item type="number">0.18294913995311807</item>
				<item type="number">-0.806615616416905</item>
			</item>
		</item>
		<item type="list">
			<item type="list">
				<item type="number">1.1445968987575157</item>
				<item type="number">-1.0208883453336177</item>
				<item type="number">-0.1309359825026473</item>
			</item>
			<item type="list">
				<item type="number">1.4272904816230012</item>
				<item type="number">0.2827903899824801</item>
				<item type="number">0.045059881741509725</item>
			</item>
			<item type="list">
				<item type="number">-1.6101339039536473</item>
				<item type="number">-0.006347878575556563</item>
				<item type="number">0.11081168194112671</item>
			</item>
			<item type="list">
				<item type="number">-2.26741627699054</item>
				<item type="number">0.3342812568606145</item>
				<item type="number">0.7690568015641203</item>
			</item>
			<item type="list">
				<item type="number">-2.020741737641095</item>
				<item type="number">0.1836395117431189</item>
				<item type="number">-0.8113353307203779</item>
			</item>
		</item>
		<item type="list">
			<item type="list">
				<item type="number">1.1443052436943926</item>
				<item type="number">-1.0221047721317358</item>
				<item type="number">-0.13109702803764495</item>
			</item>
			<item type="list">
				<item type="number">1.427542561927185</item>
				<item type="number">0.2840152680947604</item>
				<item type="number">0.045225791486900445</item>
			</item>
			<item type="list">
				<item type="number">-1.6098929998628626</item>
				<item type="number">-0.006455405676742483</item>
				<item type="number">0.11096510993628214</item>
			</item>
			<item type="list">
				<item type="number">-2.268955357096646</item>
				<item type="number">0.33511391318800576</item>
				<item type="number">0.7715640819383955</item>
			</item>
			<item type="list">
				<item type="number">-2.0223979001248864</item>
				<item type="number">0.18437926005326263</item>
				<item type="number">-0.8163548232579484</item>
			</item>
		</item>
		<item type="list">
			<item type="list">
				<item type="number">1.144008321611835</item>
				<item type="number">-1.0233444670822318</item>
				<item type="number">-0.1312611865790661</item>
			</item>
			<item type="list">
				<item type="number">1.427799646018359</item>
				<item type="number">0.2852634894598384</item>
				<item type="number">0.04539484970937485</item>
			</item>
			<item type="list">
				<item type="number">-1.6096371418887314</item>
				<item type="number">-0.006570225617342173</item>
				<item type="number">0.11112846301343601</item>
			</item>
			<item type="list">
				<item type="number">-2.2706134695059337</item>
				<item type="number">0.3360091546948317</item>
				<item type="number">0.774228351226795</item>
			</item>
			<item type="list">
				<item type="number">-2.0241681815954626</item>
				<item type="number">0.18517097393915952</item>
				<item type="number">-0.8216893859081059</item>
			</item>
		</item>
		<item type="list">
			<item type="list">
				<item type="number">1.1437060730191146</item>
				<item type="number">-1.0246077037992787</item>
				<item type="number">-0.1314284953366554</item>
			</item>
			<item type="list">
				<item type="number">1.4280617932396436</item>
				<item type="number">0.2865353281243961</item>
				<item type="number">0.0455670930294058</item>
			</item>
			<item type="list">
				<item type="number">-1.6093654987428556</item>
				<item type="number">-0.006692750578007432</item>
				<item type="number">0.11130215149647157</item>
			</item>
			<item type="list">
				<item type="number">-2.2723980512731092</item>
				<item type="number">0.33697088255113766</item>
				<item type="number">0.7770586981447776</item>
			</item>
			<item type="list">
				<item type="number">-2.0260583358055677</item>
				<item type="number">0.1860172869728776</item>
				<item type="number">-0.8273546101719804</item>
			</item>
		</item>
		<item type="list">
			<item type="list">
				<item type="number">1.1433984392221699</item>
				<item type="number">-1.0258947527039255</item>
				<item type="number">-0.13159899110185222</item>
			</item>
			<item type="list">
				<item type="number">1.4283290621781812</item>
				<item type="number">0.2878310549226052</item>
				<item type="number">0.04574255761837364</item>
			</item>
			<item type="list">
				<item type="number">-1.6090772146095187</item>
				<item type="number">-0.006823405269589302</item>
				<item type="number">0.11148657803498076</item>
			</item>
			<item type="list">
				<item type="number">-2.274316855043091</item>
				<item type="number">0.33800316354908305</item>
				<item type="number">0.7800645794452125</item>
			</item>
			<item type="list">
				<item type="number">-2.028074190829773</item>
				<item type="number">0.18692086627496074</item>
				<item type="number">-0.8333663333029799</item>
			</item>
		</item>
		<item type="list">
			<item type="list">
				<item type="number">1.143085362542635</item>
				<item type="number">-1.0272058805662854</item>
				<item type="number">-0.13177271018616146</item>
			</item>
			<item type="list">
				<item type="number">1.4286015104432863</item>
				<item type="number">0.2891509369666807</item>
				<item type="number">0.04592127914176568</item>
			</item>
			<item type="list">
				<item type="number">-1.6087714110533846</item>
				<item type="number">-0.006962625977612148</item>
				<item type="number">0.11168213426146267</item>
			</item>
			<item type="list">
				<item type="number">-2.2763779432145093</item>
				<item type="number">0.339110227191384</item>
				<item type="number">0.7832558125613218</item>
			</item>
			<item type="list">
				<item type="number">-2.0302216245799936</item>
				<item type="number">0.18788440108103913</item>
				<item type="number">-0.8397405779733779</item>
			</item>
		</item>
		<item type="list">
			<item type="list">
				<item type="number">1.1427667862554123</item>
				<item type="number">-1.0285413503134664</item>
				<item type="number">-0.1319496884021431</item>
			</item>
			<item type="list">
				<item type="number">1.4288791947324937</item>
				<item type="number">0.2904952374855542</item>
				<item type="number">0.04610329276057856</item>
			</item>
			<item type="list">
				<item type="number">-1.6084471892894292</item>
				<item type="number">-0.007110859427548589</item>
				<item type="number">0.11188919726110101</item>
			</item>
			<item type="list">
				<item type="number">-2.278589678819545</item>
				<item type="number">0.3402964604993236</item>
				<item type="number">0.7866425647143176</item>
			</item>
			<item type="list">
				<item type="number">-2.032506537957269</item>
				<item type="number">0.18891058943717134</item>
				<item type="number">-0.8464934856792016</item>
			</item>
		</item>
		<item type="list">
			<item type="list">
				<item type="number">1.1424426546101132</item>
				<item type="number">-1.0299014207859094</item>
				<item type="number">-0.1321299609703964</item>
			</item>
			<item type="list">
				<item type="number">1.4291621708168425</item>
				<item type="number">0.29186421557709175</item>
				<item type="number">0.0462886330643314</item>
			</item>
			<item type="list">
				<item type="number">-1.608103632821496</item>
				<item type="number">-0.007268561437269419</item>
				<item type="number">0.11210812589848382</item>
			</item>
			<item type="list">
				<item type="number">-2.2809607128933673</item>
				<item type="number">0.3415664002023826</item>
				<item type="number">0.7902353385625809</item>
			</item>
			<item type="list">
				<item type="number">-2.034934825712904</item>
				<item type="number">0.19000212468865163</item>
				<item type="number">-0.8536412445045217</item>
			</item>
		</item>
		<item type="list">
			<item type="list">
				<item type="number">1.1421129128162775</item>
				<item type="number">-1.0312863464044308</item>
				<item type="number">-0.13231356248752602</item>
			</item>
			<item type="list">
				<item type="number">1.4294504935576542</item>
				<item type="number">0.293258125905849</item>
				<item type="number">0.04647733410619172</item>
			</item>
			<item type="list">
				<item type="number">-1.6077398105901672</item>
				<item type="number">-0.0074361953574255965</item>
				<item type="number">0.11233925703193369</item>
			</item>
			<item type="list">
				<item type="number">-2.2834999653615284</item>
				<item type="number">0.34292472342173314</item>
				<item type="number">0.7940449536195294</item>
			</item>
			<item type="list">
				<item type="number">-2.037512345634622</item>
				<item type="number">0.1911616795570622</item>
				<item type="number">-0.8612000115239009</item>
			</item>
		</item>
		<item type="list">
			<item type="list">
				<item type="number">1.1417775071131062</item>
				<item type="number">-1.032696376929566</item>
				<item type="number">-0.1325005268508159</item>
			</item>
			<item type="list">
				<item type="number">1.429744216817158</item>
				<item type="number">0.2946772184241579</item>
				<item type="number">0.04666942930452199</item>
			</item>
			<item type="list">
				<item type="number">-1.607354780065948</item>
				<item type="number">-0.0076142304194291655</item>
				<item type="number">0.11258290176976248</item>
			</item>
			<item type="list">
				<item type="number">-2.2862166084156264</item>
				<item type="number">0.34437623678685664</item>
				<item type="number">0.7980825234682545</item>
			</item>
			<item type="list">
				<item type="number">-2.040244885767874</item>
				<item type="number">0.19239189141186622</item>
				<item type="number">-0.8691858302344634</item>
			</item>
		</item>
		<item type="list">
			<item type="list">
				<item type="number">1.1414363847971882</item>
				<item type="number">-1.0341317571966175</item>
				<item type="number">-0.1326908874164665</item>
			</item>
			<item type="list">
				<item type="number">1.4300433934387013</item>
				<item type="number">0.2961217381526103</item>
				<item type="number">0.046864951462943984</item>
			</item>
			<item type="list">
				<item type="number">-1.6069475902441723</item>
				<item type="number">-0.00780314052282904</item>
				<item type="number">0.11283934186462731</item>
			</item>
			<item type="list">
				<item type="number">-2.289120052893212</item>
				<item type="number">0.3459258710614941</item>
				<item type="number">0.8023594278664685</item>
			</item>
			<item type="list">
				<item type="number">-2.0431381306297545</item>
				<item type="number">0.19369534767850383</item>
				<item type="number">-0.8776145432433075</item>
			</item>
		</item>
		<item type="list">
			<item type="list">
				<item type="number">1.1410894944120267</item>
				<item type="number">-1.0355927266885792</item>
				<item type="number">-0.13288467695877795</item>
			</item>
			<item type="list">
				<item type="number">1.4303480750628002</item>
				<item type="number">0.297591924728044</item>
				<item type="number">0.047063932702316326</item>
			</item>
			<item type="list">
				<item type="number">-1.6065172854023584</item>
				<item type="number">-0.008003402491663723</item>
				<item type="number">0.11310882601113909</item>
			</item>
			<item type="list">
				<item type="number">-2.2922199238290366</item>
				<item type="number">0.3475786690703475</item>
				<item type="number">0.8068872809263123</item>
			</item>
			<item type="list">
				<item type="number">-2.046197626115408</item>
				<item type="number">0.19507457063407194</item>
				<item type="number">-0.8865017012558722</item>
			</item>
		</item>
		<item type="list">
			<item type="list">
				<item type="number">1.1407367856769124</item>
				<item type="number">-1.0370795193381603</item>
				<item type="number">-0.1330819276500089</item>
			</item>
			<item type="list">
				<item type="number">1.4306583121949623</item>
				<item type="number">0.29908801225432763</item>
				<item type="number">0.04726640443697932</item>
			</item>
			<item type="list">
				<item type="number">-1.6060629091580645</item>
				<item type="number">-0.00821549414909041</item>
				<item type="number">0.11339156624508694</item>
			</item>
			<item type="list">
				<item type="number">-2.295526031582251</item>
				<item type="number">0.34933977054305143</item>
				<item type="number">0.8116778946765019</item>
			</item>
			<item type="list">
				<item type="number">-2.049428743916792</item>
				<item type="number">0.19653200123277242</item>
				<item type="number">-0.8958624694339385</item>
			</item>
		</item>
		<item type="list">
			<item type="list">
				<item type="number">1.1403782096771762</item>
				<item type="number">-1.0385923631694325</item>
				<item type="number">-0.1332826709976536</item>
			</item>
			<item type="list">
				<item type="number">1.4309741540062657</item>
				<item type="number">0.3006102288901655</item>
				<item type="number">0.047472397339909926</item>
			</item>
			<item type="list">
				<item type="number">-1.605583508639034</item>
				<item type="number">-0.00843989219954034</item>
				<item type="number">0.11368773448654403</item>
			</item>
			<item type="list">
				<item type="number">-2.299048339116843</item>
				<item type="number">0.3512143950483073</item>
				<item type="number">0.8167432372872535</item>
			</item>
			<item type="list">
				<item type="number">-2.0528366479134625</item>
				<item type="number">0.19806998341427795</item>
				<item type="number">-0.9057115311995908</item>
			</item>
		</item>
		<item type="list">
			<item type="list">
				<item type="number">1.1400137187401171</item>
				<item type="number">-1.0401314804235513</item>
				<item type="number">-0.1334869379295378</item>
			</item>
			<item type="list">
				<item type="number">1.431295648508699</item>
				<item type="number">0.30215879695205455</item>
				<item type="number">0.04768194159419297</item>
			</item>
			<item type="list">
				<item type="number">-1.605078138498333</item>
				<item type="number">-0.008677069806774067</item>
				<item type="number">0.1139974591006035</item>
			</item>
			<item type="list">
				<item type="number">-2.3027969263776247</item>
				<item type="number">0.3532078225844624</item>
				<item type="number">0.822095387653835</item>
			</item>
			<item type="list">
				<item type="number">-2.056426266887123</item>
				<item type="number">0.199690745436702</item>
				<item type="number">-0.9160629908757564</item>
			</item>
		</item>
		<item type="list">
			<item type="list">
				<item type="number">1.1396432666552978</item>
				<item type="number">-1.0416970865564168</item>
				<item type="number">-0.13369475849372814</item>
			</item>
			<item type="list">
				<item type="number">1.4316228422093793</item>
				<item type="number">0.30373393188803777</item>
				<item type="number">0.04789506680517343</item>
			</item>
			<item type="list">
				<item type="number">-1.6045458650823636</item>
				<item type="number">-0.00892749438909092</item>
				<item type="number">0.1143208213751373</item>
			</item>
			<item type="list">
				<item type="number">-2.3067819504206706</item>
				<item type="number">0.3553253730400885</item>
				<item type="number">0.8277464845050855</item>
			</item>
			<item type="list">
				<item type="number">-2.0602022662505135</item>
				<item type="number">0.20139638580384817</item>
				<item type="number">-0.9269302702625319</item>
			</item>
		</item>
		<item type="list">
			<item type="list">
				<item type="number">1.139266808585611</item>
				<item type="number">-1.0432893902995162</item>
				<item type="number">-0.13390616169609385</item>
			</item>
			<item type="list">
				<item type="number">1.4319557802240142</item>
				<item type="number">0.30533584248306883</item>
				<item type="number">0.04811180179979697</item>
			</item>
			<item type="list">
				<item type="number">-1.6039857714159576</item>
				<item type="number">-0.009191625962770168</item>
				<item type="number">0.11465785327720746</item>
			</item>
			<item type="list">
				<item type="number">-2.311013601799015</item>
				<item type="number">0.3575723864006163</item>
				<item type="number">0.8337086726607374</item>
			</item>
			<item type="list">
				<item type="number">-2.0641690129334287</item>
				<item type="number">0.20318886447387935</item>
				<item type="number">-0.9383260186801998</item>
			</item>
		</item>
		<item type="list">
			<item type="list">
				<item type="number">1.1388843011587633</item>
				<item type="number">-1.04490859334465</item>
				<item type="number">-0.13412117555235215</item>
			</item>
			<item type="list">
				<item type="number">1.4322945061020087</item>
				<item type="number">0.30696473054542395</item>
				<item type="number">0.048332174528620146</item>
			</item>
			<item type="list">
				<item type="number">-1.6033969622607371</item>
				<item type="number">-0.009469914740037553</item>
				<item type="number">0.11500853611646374</item>
			</item>
			<item type="list">
				<item type="number">-2.3155020578316536</item>
				<item type="number">0.3599541984408577</item>
				<item type="number">0.8399940468097237</item>
			</item>
			<item type="list">
				<item type="number">-2.0683305405104675</item>
				<item type="number">0.20506998901797038</item>
				<item type="number">-0.9502620331543092</item>
			</item>
		</item>
	</x0>
	<moltype type="str">nonlinear</moltype>
	<x1 type="list">
		<item type="list">
			<item type="list">
				<item type="number">1.1388843011587633</item>
				<item type="number">-1.04490859334465</item>
				<item type="number">-0.13412117555235215</item>
			</item>
			<item type="list">
				<item type="number">1.4322945061020087</item>
				<item type="number">0.30696473054542395</item>
				<item type="number">0.048332174528620146</item>
			</item>
			<item type="list">
				<item type="number">-1.6033969622607371</item>
				<item type="number">-0.009469914740037553</item>
				<item type="number">0.11500853611646374</item>
			</item>
			<item type="list">
				<item type="number">-2.3155020578316536</item>
				<item type="number">0.3599541984408577</item>
				<item type="number">0.8399940468097237</item>
			</item>
			<item type="list">
				<item type="number">-2.0683305405104675</item>
				<item type="number">0.20506998901797038</item>
				<item type="number">-0.9502620331543092</item>
			</item>
		</item>
		<item type="list">
			<item type="list">
				<item type="number">1.1392639975711227</item>
				<item type="number">-1.0433009269893128</item>
				<item type="number">-0.13390768364571454</item>
			</item>
			<item type="list">
				<item type="number">1.4319581298544823</item>
				<item type="number">0.30534747276782837</item>
				<item type="number">0.04811337575724863</item>
			</item>
			<item type="list">
				<item type="number">-1.603982636305559</item>
				<item type="number">-0.009193050011156034</item>
				<item type="number">0.11465958479580345</item>
			</item>
			<item type="list">
				<item type="number">-2.311035395839244</item>
				<item type="number">0.35758411808116797</item>
				<item type="number">0.8337407897394046</item>
			</item>
			<item type="list">
				<item type="number">-2.0641896528709203</item>
				<item type="number">0.20319824805488057</item>
				<item type="number">-0.9383864416173131</item>
			</item>
		</item>
		<item type="list">
			<item type="list">
				<item type="number">1.1396360137845931</item>
				<item type="number">-1.0417263306039792</item>
				<item type="number">-0.1336986014960556</item>
			</item>
			<item type="list">
				<item type="number">1.4316287045469454</item>
				<item type="number">0.3037634495542218</item>
				<item type="number">0.04789906272861093</item>
			</item>
			<item type="list">
				<item type="number">-1.604539546287252</item>
				<item type="number">-0.008930246510520417</item>
				<item type="number">0.11432405232739025</item>
			</item>
			<item type="list">
				<item type="number">-2.3068215423369036</item>
				<item type="number">0.35534705230180974</item>
				<item type="number">0.8278084900523369</item>
			</item>
			<item type="list">
				<item type="number">-2.0602408894277597</item>
				<item type="number">0.20141404218148326</item>
				<item type="number">-0.9270459803350211</item>
			</item>
		</item>
		<item type="list">
			<item type="list">
				<item type="number">1.140000399926412</item>
				<item type="number">-1.0401845730640014</item>
				<item type="number">-0.13349389713329032</item>
			</item>
			<item type="list">
				<item type="number">1.4313061810803855</item>
				<item type="number">0.30221242941301696</item>
				<item type="number">0.04768920392487409</item>
			</item>
			<item type="list">
				<item type="number">-1.6050685715912425</item>
				<item type="number">-0.008681061170948993</item>
				<item type="number">0.11400195714824812</item>
			</item>
			<item type="list">
				<item type="number">-2.3028504941109262</item>
				<item type="number">0.3532377535139931</item>
				<item type="number">0.8221852697198813</item>
			</item>
			<item type="list">
				<item type="number">-2.056480313228502</item>
				<item type="number">0.19971559301247585</item>
				<item type="number">-0.9162290710652488</item>
			</item>
		</item>
		<item type="list">
			<item type="list">
				<item type="number">1.1403572070746986</item>
				<item type="number">-1.0386754182711075</item>
				<item type="number">-0.1332935379260437</item>
			</item>
			<item type="list">
				<item type="number">1.430990509271358</item>
				<item type="number">0.3006941759688668</item>
				<item type="number">0.04748376721916982</item>
			</item>
			<item type="list">
				<item type="number">-1.6055706131104053</item>
				<item type="number">-0.00844504123192365</item>
				<item type="number">0.11369326819313584</item>
			</item>
			<item type="list">
				<item type="number">-2.299112233538012</item>
				<item type="number">0.3512509691215735</item>
				<item type="number">0.8168592000579536</item>
			</item>
			<item type="list">
				<item type="number">-2.0529036582719624</item>
				<item type="number">0.19810097190337492</item>
				<item type="number">-0.9059233001029242</item>
			</item>
		</item>
		<item type="list">
			<item type="list">
				<item type="number">1.1407064872787536</item>
				<item type="number">-1.0371986255287302</item>
				<item type="number">-0.13309749055974562</item>
			</item>
			<item type="list">
				<item type="number">1.430681637924186</item>
				<item type="number">0.2992084482938475</item>
				<item type="number">0.047282719976911254</item>
			</item>
			<item type="list">
				<item type="number">-1.6060465883870372</item>
				<item type="number">-0.008221726568237078</item>
				<item type="number">0.11339790624871714</item>
			</item>
			<item type="list">
				<item type="number">-2.295596773935887</item>
				<item type="number">0.34938146563497513</item>
				<item type="number">0.8118183567844625</item>
			</item>
			<item type="list">
				<item type="number">-2.0495063627259635</item>
				<item type="number">0.19656811349459025</item>
				<item type="number">-0.8961154967847098</item>
			</item>
		</item>
		<item type="list">
			<item type="list">
				<item type="number">1.1410482935185582</item>
				<item type="number">-1.0357539499775033</item>
				<item type="number">-0.13290572123031397</item>
			</item>
			<item type="list">
				<item type="number">1.4303795149232734</item>
				<item type="number">0.29775500123754534</item>
				<item type="number">0.0470860292654607</item>
			</item>
			<item type="list">
				<item type="number">-1.606497426886043</item>
				<item type="number">-0.008010651433254728</item>
				<item type="number">0.11311574619219503</item>
			</item>
			<item type="list">
				<item type="number">-2.292294202268421</item>
				<item type="number">0.3476240484263177</item>
				<item type="number">0.8070508729982723</item>
			</item>
			<item type="list">
				<item type="number">-2.04628360206259</item>
				<item type="number">0.19511482529603846</item>
				<item type="number">-0.886791822250284</item>
			</item>
		</item>
		<item type="list">
			<item type="list">
				<item type="number">1.1413826795812532</item>
				<item type="number">-1.0343411429112364</item>
				<item type="number">-0.13271819579046418</item>
			</item>
			<item type="list">
				<item type="number">1.4300840873395606</item>
				<item type="number">0.2963335857620875</item>
				<item type="number">0.046893661848338895</item>
			</item>
			<item type="list">
				<item type="number">-1.606924065753376</item>
				<item type="number">-0.00781134655638839</item>
				<item type="number">0.11284662026887883</item>
			</item>
			<item type="list">
				<item type="number">-2.289194717539591</item>
				<item type="number">0.3459735808709029</item>
				<item type="number">0.8025449878826313</item>
			</item>
			<item type="list">
				<item type="number">-2.0432303177099227</item>
				<item type="number">0.19373880153167086</item>
				<item type="number">-0.877937867749401</item>
			</item>
		</item>
		<item type="list">
			<item type="list">
				<item type="number">1.1417097000481167</item>
				<item type="number">-1.032959952096216</item>
				<item type="number">-0.13253487976110578</item>
			</item>
			<item type="list">
				<item type="number">1.4297953014939035</item>
				<item type="number">0.2949439492998693</item>
				<item type="number">0.046705584084634</item>
			</item>
			<item type="list">
				<item type="number">-1.6073274458659603</item>
				<item type="number">-0.007623341498181186</item>
				<item type="number">0.11259032124235474</item>
			</item>
			<item type="list">
				<item type="number">-2.2862886661253135</item>
				<item type="number">0.34442500404487236</item>
				<item type="number">0.7982890921281451</item>
			</item>
			<item type="list">
				<item type="number">-2.0403412452100174</item>
				<item type="number">0.19243764020892437</item>
				<item type="number">-0.8695387482829116</item>
			</item>
		</item>
		<item type="list">
			<item type="list">
				<item type="number">1.142029410183509</item>
				<item type="number">-1.0316101223636893</item>
				<item type="number">-0.13235573841228176</item>
			</item>
			<item type="list">
				<item type="number">1.4295131030261279</item>
				<item type="number">0.29358583633510743</item>
				<item type="number">0.04652176196643848</item>
			</item>
			<item type="list">
				<item type="number">-1.6077085076568325</item>
				<item type="number">-0.0074461666788650915</item>
				<item type="number">0.11234660584388162</item>
			</item>
			<item type="list">
				<item type="number">-2.2835665742386</item>
				<item type="number">0.3429733532142576</item>
				<item type="number">0.794271768195666</item>
			</item>
			<item type="list">
				<item type="number">-2.037610947345272</item>
				<item type="number">0.19120885899772186</item>
				<item type="number">-0.8615791969196734</item>
			</item>
		</item>
		<item type="list">
			<item type="list">
				<item type="number">1.1423418658331734</item>
				<item type="number">-1.0302913958322144</item>
				<item type="number">-0.1321807367773742</item>
			</item>
			<item type="list">
				<item type="number">1.4292374370019678</item>
				<item type="number">0.2922589886453169</item>
				<item type="number">0.046342161156308424</item>
			</item>
			<item type="list">
				<item type="number">-1.6080681871818032</item>
				<item type="number">-0.007279355280413359</item>
				<item type="number">0.11211519816875289</item>
			</item>
			<item type="list">
				<item type="number">-2.28101917616311</item>
				<item type="number">0.34161377246389485</item>
				<item type="number">0.790481826699212</item>
			</item>
			<item type="list">
				<item type="number">-2.0350338484127697</item>
				<item type="number">0.19004991048497064</item>
				<item type="number">-0.8540436554512414</item>
			</item>
		</item>
		<item type="list">
			<item type="list">
				<item type="number">1.1426471234167506</item>
				<item type="number">-1.029003512402105</item>
				<item type="number">-0.13200983970431007</item>
			</item>
			<item type="list">
				<item type="number">1.4289682479224561</item>
				<item type="number">0.29096314577129595</item>
				<item type="number">0.04616674704569545</item>
			</item>
			<item type="list">
				<item type="number">-1.6084074124367675</item>
				<item type="number">-0.007122445103123584</item>
				<item type="number">0.11189579338220987</item>
			</item>
			<item type="list">
				<item type="number">-2.2786374382679044</item>
				<item type="number">0.3403415281645379</item>
				<item type="number">0.7869083374150773</item>
			</item>
			<item type="list">
				<item type="number">-2.032604268687065</item>
				<item type="number">0.18895819856113655</item>
				<item type="number">-0.8469163643312319</item>
			</item>
		</item>
		<item type="list">
			<item type="list">
				<item type="number">1.1429452396629722</item>
				<item type="number">-1.0277462101931407</item>
				<item type="number">-0.13184301174658852</item>
			</item>
			<item type="list">
				<item type="number">1.4287054799789434</item>
				<item type="number">0.2896980454565589</item>
				<item type="number">0.04599548479709799</item>
			</item>
			<item type="list">
				<item type="number">-1.608727100392889</item>
				<item type="number">-0.006974979590912675</item>
				<item type="number">0.11168806115245002</item>
			</item>
			<item type="list">
				<item type="number">-2.2764125728647726</item>
				<item type="number">0.33915201283838403</item>
				<item type="number">0.7835406569843758</item>
			</item>
			<item type="list">
				<item type="number">-2.0303164574609243</item>
				<item type="number">0.18793109079912745</item>
				<item type="number">-0.8401814472606673</item>
			</item>
		</item>
		<item type="list">
			<item type="list">
				<item type="number">1.1432362717535964</item>
				<item type="number">-1.0265192257259157</item>
				<item type="number">-0.13168021716675635</item>
			</item>
			<item type="list">
				<item type="number">1.4284490769137226</item>
				<item type="number">0.28846342379679996</item>
				<item type="number">0.04582833935986979</item>
			</item>
			<item type="list">
				<item type="number">-1.6090281539868336</item>
				<item type="number">-0.006836509490814606</item>
				<item type="number">0.11149164937226129</item>
			</item>
			<item type="list">
				<item type="number">-2.274336054200832</item>
				<item type="number">0.33804075591873517</item>
				<item type="number">0.7803684515821553</item>
			</item>
			<item type="list">
				<item type="number">-2.028164624892569</item>
				<item type="number">0.1869659345385981</item>
				<item type="number">-0.8338229931176848</item>
			</item>
		</item>
		<item type="list">
			<item type="list">
				<item type="number">1.1435202769759782</item>
				<item type="number">-1.0253222944523306</item>
				<item type="number">-0.13152142003316658</item>
			</item>
			<item type="list">
				<item type="number">1.4281989823763968</item>
				<item type="number">0.2872590158601062</item>
				<item type="number">0.04566527551243106</item>
			</item>
			<item type="list">
				<item type="number">-1.6093114590097546</item>
				<item type="number">-0.0067065944038572365</item>
				<item type="number">0.11130618789146739</item>
			</item>
			<item type="list">
				<item type="number">-2.272399637546063</item>
				<item type="number">0.3370034325170696</item>
				<item type="number">0.7773817153025404</item>
			</item>
			<item type="list">
				<item type="number">-2.0261429724337723</item>
				<item type="number">0.18606007130817426</item>
				<item type="number">-0.8278251327138464</item>
			</item>
		</item>
		<item type="list">
			<item type="list">
				<item type="number">1.1437973129985017</item>
				<item type="number">-1.024155150991137</item>
				<item type="number">-0.13136658436661033</item>
			</item>
			<item type="list">
				<item type="number">1.4279551396337002</item>
				<item type="number">0.2860845558177339</item>
				<item type="number">0.04550625797212269</item>
			</item>
			<item type="list">
				<item type="number">-1.6095778815161075</item>
				<item type="number">-0.006584804082648299</item>
				<item type="number">0.11113129210605947</item>
			</item>
			<item type="list">
				<item type="number">-2.270595371417831</item>
				<item type="number">0.3360358725986326</item>
				<item type="number">0.7745707848530199</item>
			</item>
			<item type="list">
				<item type="number">-2.0242457214955136</item>
				<item type="number">0.18521084990634604</item>
				<item type="number">-0.822172109866638</item>
			</item>
		</item>
		<item type="list">
			<item type="list">
				<item type="number">1.1440674375998008</item>
				<item type="number">-1.0230175295685522</item>
				<item type="number">-0.13121567413119145</item>
			</item>
			<item type="list">
				<item type="number">1.4277174918465014</item>
				<item type="number">0.2849397774548948</item>
				<item type="number">0.04535125137587493</item>
			</item>
			<item type="list">
				<item type="number">-1.609828265581463</item>
				<item type="number">-0.006470719572499862</item>
				<item type="number">0.11096656643538803</item>
			</item>
			<item type="list">
				<item type="number">-2.268915607064817</item>
				<item type="number">0.3351340646707766</item>
				<item type="number">0.7719263504251129</item>
			</item>
			<item type="list">
				<item type="number">-2.0224671396479095</item>
				<item type="number">0.18441563970987032</item>
				<item type="number">-0.8168483472939307</item>
			</item>
		</item>
		<item type="list">
			<item type="list">
				<item type="number">1.1443307085988472</item>
				<item type="number">-1.0219091642789961</item>
				<item type="number">-0.13106865327133335</item>
			</item>
			<item type="list">
				<item type="number">1.427485982151703</item>
				<item type="number">0.28382441444242046</item>
				<item type="number">0.04520022031063079</item>
			</item>
			<item type="list">
				<item type="number">-1.610063431413078</item>
				<item type="number">-0.006363934145234872</item>
				<item type="number">0.11081160761578855</item>
			</item>
			<item type="list">
				<item type="number">-2.2673530043329624</item>
				<item type="number">0.33429415898344467</item>
				<item type="number">0.7694394633217706</item>
			</item>
			<item type="list">
				<item type="number">-2.0208015649311175</item>
				<item type="number">0.18367184212015997</item>
				<item type="number">-0.8118385064089036</item>
			</item>
		</item>
		<item type="list">
			<item type="list">
				<item type="number">1.1445871837804487</item>
				<item type="number">-1.0208297896824037</item>
				<item type="number">-0.13092548580778765</item>
			</item>
			<item type="list">
				<item type="number">1.4272605537182401</item>
				<item type="number">0.2827382009171144</item>
				<item type="number">0.04505312939652221</item>
			</item>
			<item type="list">
				<item type="number">-1.610284173748288</item>
				<item type="number">-0.006264054071597693</item>
				<item type="number">0.11066600777134086</item>
			</item>
			<item type="list">
				<item type="number">-2.265900535092938</item>
				<item type="number">0.33351246977554827</item>
				<item type="number">0.7671015407879078</item>
			</item>
			<item type="list">
				<item type="number">-2.0192434275527926</item>
				<item type="number">0.18297690084471308</item>
				<item type="number">-0.8071275406822539</item>
			</item>
		</item>
		<item type="list">
			<item type="list">
				<item type="number">1.1448369207961449</item>
				<item type="number">-1.0197791409155295</item>
				<item type="number">-0.1307861358469905</item>
			</item>
			<item type="list">
				<item type="number">1.4270411498462</item>
				<item type="number">0.28168087161668626</item>
				<item type="number">0.04490994329983667</item>
			</item>
			<item type="list">
				<item type="number">-1.610491260586208</item>
				<item type="number">-0.006170699188382782</item>
				<item type="number">0.11052935725808329</item>
			</item>
			<item type="list">
				<item type="number">-2.2645514838895666</item>
				<item type="number">0.3327854751371095</item>
				<item type="number">0.764904367894207</item>
			</item>
			<item type="list">
				<item type="number">-2.017787269367897</item>
				<item type="number">0.1823283106607468</item>
				<item type="number">-0.8027007427230123</item>
			</item>
		</item>
		<item type="list">
			<item type="list">
				<item type="number">1.1450799770721265</item>
				<item type="number">-1.018756954051761</item>
				<item type="number">-0.13065056762749622</item>
			</item>
			<item type="list">
				<item type="number">1.4268277140554557</item>
				<item type="number">0.2806521622554725</item>
				<item type="number">0.04477062678254737</item>
			</item>
			<item type="list">
				<item type="number">-1.6106854321863995</item>
				<item type="number">-0.006083503427114772</item>
				<item type="number">0.11040124728620149</item>
			</item>
			<item type="list">
				<item type="number">-2.263299446401459</item>
				<item type="number">0.33210981674792783</item>
				<item type="number">0.7628400965122456</item>
			</item>
			<item type="list">
				<item type="number">-2.0164277612561476</item>
				<item type="number">0.18172362581441623</item>
				<item type="number">-0.7985437849188219</item>
			</item>
		</item>
		<item type="list">
			<item type="list">
				<item type="number">1.1453164098277875</item>
				<item type="number">-1.0177629665706451</item>
				<item type="number">-0.13051874561625323</item>
			</item>
			<item type="list">
				<item type="number">1.4266201900849977</item>
				<item type="number">0.27965180995475236</item>
				<item type="number">0.04463514477719692</item>
			</item>
			<item type="list">
				<item type="number">-1.6108674004481474</item>
				<item type="number">-0.006002115112272051</item>
				<item type="number">0.11028127227420863</item>
			</item>
			<item type="list">
				<item type="number">-2.2621383258397287</item>
				<item type="number">0.3314822986994672</item>
				<item type="number">0.7609012423825098</item>
			</item>
			<item type="list">
				<item type="number">-2.015159716858436</item>
				<item type="number">0.1811604665545394</item>
				<item type="number">-0.7946427535269583</item>
			</item>
		</item>
		<item type="list">
			<item type="list">
				<item type="number">1.1455462758953556</item>
				<item type="number">-1.0167969175831089</item>
				<item type="number">-0.13039063452875146</item>
			</item>
			<item type="list">
				<item type="number">1.426418522041486</item>
				<item type="number">0.27867955348448303</item>
				<item type="number">0.04450346239572999</item>
			</item>
			<item type="list">
				<item type="number">-1.6110378484609424</item>
				<item type="number">-0.005926196967600779</item>
				<item type="number">0.11016903183231595</item>
			</item>
			<item type="list">
				<item type="number">-2.2610623288640346</item>
				<item type="number">0.3308998831551014</item>
				<item type="number">0.7590806809655503</item>
			</item>
			<item type="list">
				<item type="number">-2.0139781032900284</item>
				<item type="number">0.18063652331028485</item>
				<item type="number">-0.7909841758235094</item>
			</item>
		</item>
		<item type="list">
			<item type="list">
				<item type="number">1.1457696316778396</item>
				<item type="number">-1.0158585481821247</item>
				<item type="number">-0.13026619955489682</item>
			</item>
			<item type="list">
				<item type="number">1.4262226544477672</item>
				<item type="number">0.2777351335838097</item>
				<item type="number">0.04437554505511283</item>
			</item>
			<item type="list">
				<item type="number">-1.6111974306914203</item>
				<item type="number">-0.00585542586385868</item>
				<item type="number">0.11006413252574228</item>
			</item>
			<item type="list">
				<item type="number">-2.2600659588284673</item>
				<item type="number">0.3303596866629936</item>
				<item type="number">0.7573716414194646</item>
			</item>
			<item type="list">
				<item type="number">-2.0128780450303907</item>
				<item type="number">0.18014955685344058</item>
				<item type="number">-0.7875550404747141</item>
			</item>
		</item>
		<item type="list">
			<item type="list">
				<item type="number">1.1459865330863923</item>
				<item type="number">-1.0149476017357901</item>
				<item type="number">-0.13014540632363805</item>
			</item>
			<item type="list">
				<item type="number">1.4260325323097829</item>
				<item type="number">0.2768182932631491</item>
				<item type="number">0.04425135848483495</item>
			</item>
			<item type="list">
				<item type="number">-1.6113467727711857</item>
				<item type="number">-0.005789492964003506</item>
				<item type="number">0.10996618948452896</item>
			</item>
			<item type="list">
				<item type="number">-2.25914400874592</item>
				<item type="number">0.32985897667977526</item>
				<item type="number">0.7557676985621473</item>
			</item>
			<item type="list">
				<item type="number">-2.0118548343940175</item>
				<item type="number">0.17969740393606867</item>
				<item type="number">-0.7843428157286223</item>
			</item>
		</item>
		<item type="list">
			<item type="list">
				<item type="number">1.1461970354679014</item>
				<item type="number">-1.0140638242392472</item>
				<item type="number">-0.13002822090092991</item>
			</item>
			<item type="list">
				<item type="number">1.4258481011853634</item>
				<item type="number">0.275928778164649</item>
				<item type="number">0.04413086876498168</item>
			</item>
			<item type="list">
				<item type="number">-1.611486471476129</item>
				<item type="number">-0.005728103772108016</item>
				<item type="number">0.10987482777685055</item>
			</item>
			<item type="list">
				<item type="number">-2.258291553176304</item>
				<item type="number">0.3293951678578537</item>
				<item type="number">0.754262763687514</item>
			</item>
			<item type="list">
				<item type="number">-2.010903939913145</item>
				<item type="number">0.1792779816439476</item>
				<item type="number">-0.7813354626632713</item>
			</item>
		</item>
		<item type="list">
			<item type="list">
				<item type="number">1.1464011935434295</item>
				<item type="number">-1.013206964602669</item>
				<item type="number">-0.12991460979377853</item>
			</item>
			<item type="list">
				<item type="number">1.4256693072439854</item>
				<item type="number">0.2750663368556115</item>
				<item type="number">0.04401404235851462</item>
			</item>
			<item type="list">
				<item type="number">-1.6116170949141917</item>
				<item type="number">-0.005670978056067629</item>
				<item type="number">0.10978968354193491</item>
			</item>
			<item type="list">
				<item type="number">-2.2575039393870444</item>
				<item type="number">0.3289658177260019</item>
				<item type="number">0.752851074439369</item>
			</item>
			<item type="list">
				<item type="number">-2.010021012168552</item>
				<item type="number">0.17888929040305931</item>
				<item type="number">-0.7785214434889471</item>
			</item>
		</item>
		<item type="list">
			<item type="list">
				<item type="number">1.1465990613322088</item>
				<item type="number">-1.0123767749282644</item>
				<item type="number">-0.12980453996233587</item>
			</item>
			<item type="list">
				<item type="number">1.4254960973467878</item>
				<item type="number">0.2742307211133113</item>
				<item type="number">0.04390084614672487</item>
			</item>
			<item type="list">
				<item type="number">-1.6117391828974887</item>
				<item type="number">-0.005617849657172832</item>
				<item type="number">0.10971040488707214</item>
			</item>
			<item type="list">
				<item type="number">-2.256776777908195</item>
				<item type="number">0.3285686218217068</item>
				<item type="number">0.751527184249164</item>
			</item>
			<item type="list">
				<item type="number">-2.009201887392325</item>
				<item type="number">0.17852941570098999</item>
				<item type="number">-0.77588972559288</item>
			</item>
		</item>
		<item type="list">
			<item type="list">
				<item type="number">1.1467906921078754</item>
				<item type="number">-1.0115730108188163</item>
				<item type="number">-0.12969797881349987</item>
			</item>
			<item type="list">
				<item type="number">1.4253284190878082</item>
				<item type="number">0.27342168622787727</item>
				<item type="number">0.04379124745158713</item>
			</item>
			<item type="list">
				<item type="number">-1.6118532474419152</item>
				<item type="number">-0.005568466248216511</item>
				<item type="number">0.1096366526167953</item>
			</item>
			<item type="list">
				<item type="number">-2.256105932114142</item>
				<item type="number">0.32820140834653766</item>
				<item type="number">0.7502859504735225</item>
			</item>
			<item type="list">
				<item type="number">-2.0084425899168483</item>
				<item type="number">0.1781965296823588</item>
				<item type="number">-0.7734297817056239</item>
			</item>
		</item>
		<item type="list">
			<item type="list">
				<item type="number">1.1469761382687578</item>
				<item type="number">-1.0107954316319305</item>
				<item type="number">-0.12959489419921197</item>
			</item>
			<item type="list">
				<item type="number">1.4251662209164782</item>
				<item type="number">0.27263899128328123</item>
				<item type="number">0.04368521405601154</item>
			</item>
			<item type="list">
				<item type="number">-1.6119597733602093</item>
				<item type="number">-0.005522589032780095</item>
				<item type="number">0.10956810070899464</item>
			</item>
			<item type="list">
				<item type="number">-2.255487508372587</item>
				<item type="number">0.32786213266954173</item>
				<item type="number">0.7491225229329357</item>
			</item>
			<item type="list">
				<item type="number">-2.007739332499154</item>
				<item type="number">0.17788889144851716</item>
				<item type="number">-0.7711315863447165</item>
			</item>
		</item>
		<item type="list">
			<item type="list">
				<item type="number">1.147155451416288</item>
				<item type="number">-1.0100438008162855</item>
				<item type="number">-0.12949525446286717</item>
			</item>
			<item type="list">
				<item type="number">1.425009452070648</item>
				<item type="number">0.2718823994600389</item>
				<item type="number">0.04358271424744723</item>
			</item>
			<item type="list">
				<item type="number">-1.612059219038975</item>
				<item type="number">-0.00547999248767719</item>
				<item type="number">0.10950443658764876</item>
			</item>
			<item type="list">
				<item type="number">-2.2549178458283348</item>
				<item type="number">0.32754887357870416</item>
				<item type="number">0.7480323323065037</item>
			</item>
			<item type="list">
				<item type="number">-2.0070885143864157</item>
				<item type="number">0.1776048472507558</item>
				<item type="number">-0.7689856084930384</item>
			</item>
		</item>
		<item type="list">
			<item type="list">
				<item type="number">1.1473286822621944</item>
				<item type="number">-1.0093178861038323</item>
				<item type="number">-0.12939902847761353</item>
			</item>
			<item type="list">
				<item type="number">1.4248580626734528</item>
				<item type="number">0.2711516782418385</item>
				<item type="number">0.04348371685271147</item>
			</item>
			<item type="list">
				<item type="number">-1.6121520172370822</item>
				<item type="number">-0.005440463931596305</item>
				<item type="number">0.10944536139982114</item>
			</item>
			<item type="list">
				<item type="number">-2.2543935062729443</item>
				<item type="number">0.32725982767355133</item>
				<item type="number">0.7470110786241798</item>
			</item>
			<item type="list">
				<item type="number">-2.0064867188396893</item>
				<item type="number">0.1773428290228073</item>
				<item type="number">-0.7669828044323326</item>
			</item>
		</item>
		<item type="list">
			<item type="list">
				<item type="number">1.147495880468487</item>
				<item type="number">-1.0086174598141193</item>
				<item type="number">-0.1293061856891064</item>
			</item>
			<item type="list">
				<item type="number">1.4247120038754322</item>
				<item type="number">0.2704465997332441</item>
				<item type="number">0.043388191287428365</item>
			</item>
			<item type="list">
				<item type="number">-1.6122385758500601</item>
				<item type="number">-0.005403803004189861</item>
				<item type="number">0.10939059015155408</item>
			</item>
			<item type="list">
				<item type="number">-2.253911264433356</item>
				<item type="number">0.32699330306334773</item>
				<item type="number">0.746054719603929</item>
			</item>
			<item type="list">
				<item type="number">-2.00593071042963</item>
				<item type="number">0.17710135220331338</item>
				<item type="number">-0.7651146083430231</item>
			</item>
		</item>
		<item type="list">
			<item type="list">
				<item type="number">1.147657094658393</item>
				<item type="number">-1.0079422990667124</item>
				<item type="number">-0.12921669616021672</item>
			</item>
			<item type="list">
				<item type="number">1.424571227849834</item>
				<item type="number">0.2697669408566261</item>
				<item type="number">0.04329610759067579</item>
			</item>
			<item type="list">
				<item type="number">-1.61231927883206</item>
				<item type="number">-0.0053698212359442445</item>
				<item type="number">0.10933985171072579</item>
			</item>
			<item type="list">
				<item type="number">-2.2534680978848027</item>
				<item type="number">0.3267477145971857</item>
				<item type="number">0.7451594592204936</item>
			</item>
			<item type="list">
				<item type="number">-2.0054174305907027</item>
				<item type="number">0.1768790139248658</item>
				<item type="number">-0.7633729207587104</item>
			</item>
		</item>
		<item type="list">
			<item type="list">
				<item type="number">1.1478123723485645</item>
				<item type="number">-1.0072921860179302</item>
				<item type="number">-0.12913053060732244</item>
			</item>
			<item type="list">
				<item type="number">1.4244356878566184</item>
				<item type="number">0.2691124835820766</item>
				<item type="number">0.04320743646397535</item>
			</item>
			<item type="list">
				<item type="number">-1.6123944870889269</item>
				<item type="number">-0.00533834151569711</item>
				<item type="number">0.10929288871018768</item>
			</item>
			<item type="list">
				<item type="number">-2.2530611772285565</item>
				<item type="number">0.32652157810718935</item>
				<item type="number">0.7443217360871228</item>
			</item>
			<item type="list">
				<item type="number">-2.004943993209367</item>
				<item type="number">0.1766744904282366</item>
				<item type="number">-0.7617500954534775</item>
			</item>
		</item>
		<item type="list">
			<item type="list">
				<item type="number">1.1479617599278806</item>
				<item type="number">-1.0066669081326638</item>
				<item type="number">-0.129047660441106</item>
			</item>
			<item type="list">
				<item type="number">1.4243053382688193</item>
				<item type="number">0.26848301520672085</item>
				<item type="number">0.043122149320628994</item>
			</item>
			<item type="list">
				<item type="number">-1.6124645394594974</item>
				<item type="number">-0.0053091977332692655</item>
				<item type="number">0.10924945738155076</item>
			</item>
			<item type="list">
				<item type="number">-2.25268785551327</item>
				<item type="number">0.3263135062754605</item>
				<item type="number">0.743538211866263</item>
			</item>
			<item type="list">
				<item type="number">-2.004507679710882</item>
				<item type="number">0.17648653540478587</item>
				<item type="number">-0.7602389253501334</item>
			</item>
		</item>
		<item type="list">
			<item type="list">
				<item type="number">1.1481053025729222</item>
				<item type="number">-1.0060662583799436</item>
				<item type="number">-0.12896805778152956</item>
			</item>
			<item type="list">
				<item type="number">1.4241801346467555</item>
				<item type="number">0.2678783285381645</item>
				<item type="number">0.04304021830031896</item>
			</item>
			<item type="list">
				<item type="number">-1.612529753600229</item>
				<item type="number">-0.005282234167240214</item>
				<item type="number">0.10920932729953345</item>
			</item>
			<item type="list">
				<item type="number">-2.2523456594159965</item>
				<item type="number">0.32612220235713085</item>
				<item type="number">0.7428057604465211</item>
			</item>
			<item type="list">
				<item type="number">-2.004105933674838</item>
				<item type="number">0.17631397674937954</item>
				<item type="number">-0.758832627633805</item>
			</item>
		</item>
		<item type="list">
			<item type="list">
				<item type="number">1.148243044218084</item>
				<item type="number">-1.0054900354405694</item>
				<item type="number">-0.12889169551289054</item>
			</item>
			<item type="list">
				<item type="number">1.4240600337758118</item>
				<item type="number">0.2672982221134111</item>
				<item type="number">0.042961616316229065</item>
			</item>
			<item type="list">
				<item type="number">-1.6125904269549196</item>
				<item type="number">-0.005257305108149394</item>
				<item type="number">0.10917228109214878</item>
			</item>
			<item type="list">
				<item type="number">-2.2520322800141708</item>
				<item type="number">0.325946456453888</item>
				<item type="number">0.7421214572438151</item>
			</item>
			<item type="list">
				<item type="number">-2.0037363547983222</item>
				<item type="number">0.17615571412762498</item>
				<item type="number">-0.7575248283277044</item>
			</item>
		</item>
		<item type="list">
			<item type="list">
				<item type="number">1.1483750275085416</item>
				<item type="number">-1.0049380439229494</item>
				<item type="number">-0.12881854732364953</item>
			</item>
			<item type="list">
				<item type="number">1.4239449937079847</item>
				<item type="number">0.2667425004050242</item>
				<item type="number">0.04288631706507583</item>
			</item>
			<item type="list">
				<item type="number">-1.612646837655901</item>
				<item type="number">-0.005234274363581036</item>
				<item type="number">0.10913811409570227</item>
			</item>
			<item type="list">
				<item type="number">-2.2517455651674387</item>
				<item type="number">0.3257851407454767</item>
				<item type="number">0.7414825684896493</item>
			</item>
			<item type="list">
				<item type="number">-2.0033966921243804</item>
				<item type="number">0.1760107160432241</item>
				<item type="number">-0.7563095456330217</item>
			</item>
		</item>
		<item type="list">
			<item type="list">
				<item type="number">1.1485012937525332</item>
				<item type="number">-1.0044100945485346</item>
				<item type="number">-0.12874858774476106</item>
			</item>
			<item type="list">
				<item type="number">1.4238349738104907</item>
				<item type="number">0.2662109740123416</item>
				<item type="number">0.04281429505659455</item>
			</item>
			<item type="list">
				<item type="number">-1.6126992454421902</item>
				<item type="number">-0.005213014825608659</item>
				<item type="number">0.10910663398269912</item>
			</item>
			<item type="list">
				<item type="number">-2.2514835112518616</item>
				<item type="number">0.3256372053270924</item>
				<item type="number">0.7408865410852615</item>
			</item>
			<item type="list">
				<item type="number">-2.003084837750224</item>
				<item type="number">0.17587801704398656</item>
				<item type="number">-0.7551811737373154</item>
			</item>
		</item>
		<item type="list">
			<item type="list">
				<item type="number">1.1486218828795078</item>
				<item type="number">-1.0039060043595414</item>
				<item type="number">-0.1286817921720971</item>
			</item>
			<item type="list">
				<item type="number">1.4237299348029604</item>
				<item type="number">0.2657034598577908</item>
				<item type="number">0.04274552564425444</item>
			</item>
			<item type="list">
				<item type="number">-1.6127478925277396</item>
				<item type="number">-0.0051934079715400296</item>
				<item type="number">0.10907766035180545</item>
			</item>
			<item type="list">
				<item type="number">-2.2512442550931513</item>
				<item type="number">0.3255016735473937</item>
				<item type="number">0.7403309937713749</item>
			</item>
			<item type="list">
				<item type="number">-2.002798821040319</item>
				<item type="number">0.1757567146412626</item>
				<item type="number">-0.754134467608266</item>
			</item>
		</item>
		<item type="list">
			<item type="list">
				<item type="number">1.1487368334022023</item>
				<item type="number">-1.003425596888599</item>
				<item type="number">-0.12861813687948773</item>
			</item>
			<item type="list">
				<item type="number">1.423629838798225</item>
				<item type="number">0.265219781360925</item>
				<item type="number">0.04267998504409283</item>
			</item>
			<item type="list">
				<item type="number">-1.6127930044679408</item>
				<item type="number">-0.005175343464108298</item>
				<item type="number">0.10905102430651278</item>
			</item>
			<item type="list">
				<item type="number">-2.251026066137738</item>
				<item type="number">0.3253776380885934</item>
				<item type="number">0.7398137083070848</item>
			</item>
			<item type="list">
				<item type="number">-2.002536802748724</item>
				<item type="number">0.1756459668149504</item>
				<item type="number">-0.753164527577602</item>
			</item>
		</item>
		<item type="list">
			<item type="list">
				<item type="number">1.1488461823783755</item>
				<item type="number">-1.002968702345016</item>
				<item type="number">-0.1285575990511541</item>
			</item>
			<item type="list">
				<item type="number">1.423534649337498</item>
				<item type="number">0.2647597686243662</item>
				<item type="number">0.042617650372062034</item>
			</item>
			<item type="list">
				<item type="number">-1.6128347910037435</item>
				<item type="number">-0.005158718732301924</item>
				<item type="number">0.10902656802141847</item>
			</item>
			<item type="list">
				<item type="number">-2.250827338909642</item>
				<item type="number">0.325264257226771</item>
				<item type="number">0.7393326212766724</item>
			</item>
			<item type="list">
				<item type="number">-2.0022970691164774</item>
				<item type="number">0.17554498910576702</item>
				<item type="number">-0.7522667843424817</item>
			</item>
		</item>
		<item type="list">
			<item type="list">
				<item type="number">1.1489499653804625</item>
				<item type="number">-1.0025351577486983</item>
				<item type="number">-0.12850015679414695</item>
			</item>
			<item type="list">
				<item type="number">1.4234443314229317</item>
				<item type="number">0.264323258565663</item>
				<item type="number">0.04255849965880803</item>
			</item>
			<item type="list">
				<item type="number">-1.6128734468137402</item>
				<item type="number">-0.005143438585598498</item>
				<item type="number">0.10900414433483505</item>
			</item>
			<item type="list">
				<item type="number">-2.250646586328704</item>
				<item type="number">0.32516075115333115</item>
				<item type="number">0.7388858155638462</item>
			</item>
			<item type="list">
				<item type="number">-2.002078026652327</item>
				<item type="number">0.17545305220413157</item>
				<item type="number">-0.7514369840112504</item>
			</item>
		</item>
		<item type="list">
			<item type="list">
				<item type="number">1.1490482164556157</item>
				<item type="number">-1.0021248070725837</item>
				<item type="number">-0.1284457891532964</item>
			</item>
			<item type="list">
				<item type="number">1.4233588515563855</item>
				<item type="number">0.2639100950627755</item>
				<item type="number">0.0425025118699171</item>
			</item>
			<item type="list">
				<item type="number">-1.612909152328447</item>
				<item type="number">-0.005129414811284805</item>
				<item type="number">0.10898361628375039</item>
			</item>
			<item type="list">
				<item type="number">-2.2504824328102147</item>
				<item type="number">0.3250663983751429</item>
				<item type="number">0.7384715132612664</item>
			</item>
			<item type="list">
				<item type="number">-2.0018781960909657</item>
				<item type="number">0.17536947911078124</item>
				<item type="number">-0.7506711737165175</item>
			</item>
		</item>
		<item type="list">
			<item type="list">
				<item type="number">1.1491409680949296</item>
				<item type="number">-1.001737501451332</item>
				<item type="number">-0.12839447613926622</item>
			</item>
			<item type="list">
				<item type="number">1.423278177769399</item>
				<item type="number">0.26352012916020434</item>
				<item type="number">0.042449666933101114</item>
			</item>
			<item type="list">
				<item type="number">-1.6129420744286898</item>
				<item type="number">-0.005116565848722795</item>
				<item type="number">0.10896485670800655</item>
			</item>
			<item type="list">
				<item type="number">-2.250333608315167</item>
				<item type="number">0.32498053278658245</item>
				<item type="number">0.7380880685907298</item>
			</item>
			<item type="list">
				<item type="number">-2.001696207246181</item>
				<item type="number">0.1752936429357147</item>
				<item type="number">-0.7499656882395862</item>
			</item>
		</item>
		<item type="list">
			<item type="list">
				<item type="number">1.1492282512012197</item>
				<item type="number">-1.001373099295712</item>
				<item type="number">-0.12834619874255215</item>
			</item>
			<item type="list">
				<item type="number">1.4232022796558006</item>
				<item type="number">0.2631532191841187</item>
				<item type="number">0.04239994575519192</item>
			</item>
			<item type="list">
				<item type="number">-1.6129723671416758</item>
				<item type="number">-0.005104816433797593</item>
				<item type="number">0.10894774783004393</item>
			</item>
			<item type="list">
				<item type="number">-2.2501989424688467</item>
				<item type="number">0.32490254049389156</item>
				<item type="number">0.737733961018972</item>
			</item>
			<item type="list">
				<item type="number">-2.001530793851244</item>
				<item type="number">0.17522496441921342</item>
				<item type="number">-0.7493171365040564</item>
			</item>
		</item>
		<item type="list">
			<item type="list">
				<item type="number">1.1493100950624742</item>
				<item type="number">-1.0010314664128257</item>
				<item type="number">-0.12830093895516037</item>
			</item>
			<item type="list">
				<item type="number">1.423131128400095</item>
				<item type="number">0.26280923086281954</item>
				<item type="number">0.042353330241099</item>
			</item>
			<item type="list">
				<item type="number">-1.6130001722914897</item>
				<item type="number">-0.005094097279531669</item>
				<item type="number">0.1089321808530061</item>
			</item>
			<item type="list">
				<item type="number">-2.2500773592947105</item>
				<item type="number">0.3248318570796537</item>
				<item type="number">0.7374077888828707</item>
			</item>
			<item type="list">
				<item type="number">-2.0013807885303554</item>
				<item type="number">0.17516290959470993</item>
				<item type="number">-0.7487223887794626</item>
			</item>
		</item>
		<item type="list">
			<item type="list">
				<item type="number">1.1493865273266255</item>
				<item type="number">-1.000712476130509</item>
				<item type="number">-0.12825867978637095</item>
			</item>
			<item type="list">
				<item type="number">1.4230646967982152</item>
				<item type="number">0.2624880374497579</item>
				<item type="number">0.042309803310819634</item>
			</item>
			<item type="list">
				<item type="number">-1.613025620109536</item>
				<item type="number">-0.0050843447711138605</item>
				<item type="number">0.10891805557935519</item>
			</item>
			<item type="list">
				<item type="number">-2.2499678721236</item>
				<item type="number">0.32476796493664684</item>
				<item type="number">0.7371082634699675</item>
			</item>
			<item type="list">
				<item type="number">-2.001245118130249</item>
				<item type="number">0.17510698763675348</item>
				<item type="number">-0.7481785647287196</item>
			</item>
		</item>
		<item type="list">
			<item type="list">
				<item type="number">1.1494575739790123</item>
				<item type="number">-1.0004160094366163</item>
				<item type="number">-0.12821940528092307</item>
			</item>
			<item type="list">
				<item type="number">1.4230029592823237</item>
				<item type="number">0.26218951986077293</item>
				<item type="number">0.04226934891868592</item>
			</item>
			<item type="list">
				<item type="number">-1.6130488298048153</item>
				<item type="number">-0.005075500690004369</item>
				<item type="number">0.10890528004481038</item>
			</item>
			<item type="list">
				<item type="number">-2.249869578949978</item>
				<item type="number">0.32471039090488046</item>
				<item type="number">0.7368342036395878</item>
			</item>
			<item type="list">
				<item type="number">-2.001122799349165</item>
				<item type="number">0.1750567488778063</item>
				<item type="number">-0.7476830222364615</item>
			</item>
		</item>
		<item type="list">
			<item type="list">
				<item type="number">1.1495232593050948</item>
				<item type="number">-1.00014195505336</item>
				<item type="number">-0.12818310052295398</item>
			</item>
			<item type="list">
				<item type="number">1.422945891954797</item>
				<item type="number">0.26191356675481825</item>
				<item type="number">0.04223195206166433</item>
			</item>
			<item type="list">
				<item type="number">-1.6130699101022496</item>
				<item type="number">-0.005067511942995681</item>
				<item type="number">0.1088937701665792</item>
			</item>
			<item type="list">
				<item type="number">-2.249781657980228</item>
				<item type="number">0.32465870381971357</item>
				<item type="number">0.7365845307855606</item>
			</item>
			<item type="list">
				<item type="number">-2.0010129345925702</item>
				<item type="number">0.17501178285871682</item>
				<item type="number">-0.7472333468581273</item>
			</item>
		</item>
		<item type="list">
			<item type="list">
				<item type="number">1.1495836058800781</item>
				<item type="number">-0.9998902095517659</item>
				<item type="number">-0.12814975165096748</item>
			</item>
			<item type="list">
				<item type="number">1.4228934726009395</item>
				<item type="number">0.26166007464337215</item>
				<item type="number">0.04219759879401569</item>
			</item>
			<item type="list">
				<item type="number">-1.6130889597321052</item>
				<item type="number">-0.005060330322800447</item>
				<item type="number">0.10888344941839274</item>
			</item>
			<item type="list">
				<item type="number">-2.2497033637279245</item>
				<item type="number">0.3246125125097067</item>
				<item type="number">0.7363582642329968</item>
			</item>
			<item type="list">
				<item type="number">-2.0009147081474596</item>
				<item type="number">0.17497171661137692</item>
				<item type="number">-0.7468273420544111</item>
			</item>
		</item>
		<item type="list">
			<item type="list">
				<item type="number">1.149638634561127</item>
				<item type="number">-0.9996606774328546</item>
				<item type="number">-0.1281193458662103</item>
			</item>
			<item type="list">
				<item type="number">1.422845680697723</item>
				<item type="number">0.2614289479679461</item>
				<item type="number">0.04216627623626313</item>
			</item>
			<item type="list">
				<item type="number">-1.6131060678874867</item>
				<item type="number">-0.005053912283022475</item>
				<item type="number">0.1088742485241647</item>
			</item>
			<item type="list">
				<item type="number">-2.249634023352835</item>
				<item type="number">0.3245714638867865</item>
				<item type="number">0.7361545169807145</item>
			</item>
			<item type="list">
				<item type="number">-2.00082738259777</item>
				<item type="number">0.1749362130554063</item>
				<item type="number">-0.7464630200812317</item>
			</item>
		</item>
		<item type="list">
			<item type="list">
				<item type="number">1.1496883644349203</item>
				<item type="number">-0.9994532712472053</item>
				<item type="number">-0.12809187147119816</item>
			</item>
			<item type="list">
				<item type="number">1.4228024974624003</item>
				<item type="number">0.26122009923077516</item>
				<item type="number">0.04213797261530521</item>
			</item>
			<item type="list">
				<item type="number">-1.6131213146338355</item>
				<item type="number">-0.005048218738522458</item>
				<item type="number">0.10886610519363397</item>
			</item>
			<item type="list">
				<item type="number">-2.2495730332349737</item>
				<item type="number">0.3245352414337226</item>
				<item type="number">0.7359724917594972</item>
			</item>
			<item type="list">
				<item type="number">-2.000750295690448</item>
				<item type="number">0.17490496916578024</item>
				<item type="number">-0.7461385938776289</item>
			</item>
		</item>
		<item type="list">
			<item type="list">
				<item type="number">1.1497328128240243</item>
				<item type="number">-0.9992679116392011</item>
				<item type="number">-0.12806731781977793</item>
			</item>
			<item type="list">
				<item type="number">1.4227639058492978</item>
				<item type="number">0.2610334490297633</item>
				<item type="number">0.04211267721622845</item>
			</item>
			<item type="list">
				<item type="number">-1.6131347712940804</item>
				<item type="number">-0.00504321487623134</item>
				<item type="number">0.10885896383683415</item>
			</item>
			<item type="list">
				<item type="number">-2.249519856160066</item>
				<item type="number">0.3245035630018476</item>
				<item type="number">0.7358114776592445</item>
			</item>
			<item type="list">
				<item type="number">-2.00068285708762</item>
				<item type="number">0.17487771532013618</item>
				<item type="number">-0.7458524691891159</item>
			</item>
		</item>
		<item type="list">
			<item type="list">
				<item type="number">1.1497719952481318</item>
				<item type="number">-0.9991045273920838</item>
				<item type="number">-0.12804567538010553</item>
			</item>
			<item type="list">
				<item type="number">1.4227298905860752</item>
				<item type="number">0.26086892611744866</item>
				<item type="number">0.04209038044559363</item>
			</item>
			<item type="list">
				<item type="number">-1.6131465007861334</item>
				<item type="number">-0.005038869988971148</item>
				<item type="number">0.10885277535151455</item>
			</item>
			<item type="list">
				<item type="number">-2.249474018412362</item>
				<item type="number">0.32447618001487316</item>
				<item type="number">0.7356708468530242</item>
			</item>
			<item type="list">
				<item type="number">-2.0006245458777747</item>
				<item type="number">0.17485421323685119</item>
				<item type="number">-0.7456032379228474</item>
			</item>
		</item>
		<item type="list">
			<item type="list">
				<item type="number">1.149805925449531</item>
				<item type="number">-0.998963055537589</item>
				<item type="number">-0.12802693571912818</item>
			</item>
			<item type="list">
				<item type="number">1.4227004381481432</item>
				<item type="number">0.2607264674908691</item>
				<item type="number">0.04207107381439085</item>
			</item>
			<item type="list">
				<item type="number">-1.613156557917529</item>
				<item type="number">-0.005035157328939832</item>
				<item type="number">0.10884749690636922</item>
			</item>
			<item type="list">
				<item type="number">-2.249435107567569</item>
				<item type="number">0.32445287602068545</item>
				<item type="number">0.7355500518564649</item>
			</item>
			<item type="list">
				<item type="number">-2.0005749081049076</item>
				<item type="number">0.17483425541170286</item>
				<item type="number">-0.7453896719424681</item>
			</item>
		</item>
		<item type="list">
			<item type="list">
				<item type="number">1.1498346153627297</item>
				<item type="number">-0.9988434413943517</item>
				<item type="number">-0.1280110915141101</item>
			</item>
			<item type="list">
				<item type="number">1.4226755367904893</item>
				<item type="number">0.26060601843833003</item>
				<item type="number">0.04205474995076163</item>
			</item>
			<item type="list">
				<item type="number">-1.6131649896573945</item>
				<item type="number">-0.005032053975127101</item>
				<item type="number">0.10884309175647404</item>
			</item>
			<item type="list">
				<item type="number">-2.2494027703436443</item>
				<item type="number">0.3244334655977106</item>
				<item type="number">0.7354486230700782</item>
			</item>
			<item type="list">
				<item type="number">-2.000533554624363</item>
				<item type="number">0.17481766397455295</item>
				<item type="number">-0.7452107177002704</item>
			</item>
		</item>
		<item type="list">
			<item type="list">
				<item type="number">1.149858075103415</item>
				<item type="number">-0.9987456386157956</item>
				<item type="number">-0.12799813655872558</item>
			</item>
			<item type="list">
				<item type="number">1.4226551765583282</item>
				<item type="number">0.26050753258750925</item>
				<item type="number">0.04204140260647562</item>
			</item>
			<item type="list">
				<item type="number">-1.6131718353647935</item>
				<item type="number">-0.005029540721330778</item>
				<item type="number">0.10883952908184492</item>
			</item>
			<item type="list">
				<item type="number">-2.2493767108088525</item>
				<item type="number">0.3244177934184582</item>
				<item type="number">0.7353661666699131</item>
			</item>
			<item type="list">
				<item type="number">-2.0005001592645955</item>
				<item type="number">0.1748042898451316</item>
				<item type="number">-0.7450654915717374</item>
			</item>
		</item>
		<item type="list">
			<item type="list">
				<item type="number">1.1498763129610596</item>
				<item type="number">-0.9986696092286967</item>
				<item type="number">-0.1279880657682776</item>
			</item>
			<item type="list">
				<item type="number">1.4226393492949503</item>
				<item type="number">0.26043097194368925</item>
				<item type="number">0.04203102666210543</item>
			</item>
			<item type="list">
				<item type="number">-1.6131771269833048</item>
				<item type="number">-0.00502760198090378</item>
				<item type="number">0.1088367838525357</item>
			</item>
			<item type="list">
				<item type="number">-2.2493566888618077</item>
				<item type="number">0.3244057334573775</item>
				<item type="number">0.7353023628189516</item>
			</item>
			<item type="list">
				<item type="number">-2.0004744572662596</item>
				<item type="number">0.17479401201871161</item>
				<item type="number">-0.7449532759252392</item>
			</item>
		</item>
		<item type="list">
			<item type="list">
				<item type="number">1.1498893353894863</item>
				<item type="number">-0.998615323661714</item>
				<item type="number">-0.12798087518327952</item>
			</item>
			<item type="list">
				<item type="number">1.4226280486485168</item>
				<item type="number">0.2603763069193055</item>
				<item type="number">0.042023618130885454</item>
			</item>
			<item type="list">
				<item type="number">-1.6131808891947155</item>
				<item type="number">-0.005026225710760849</item>
				<item type="number">0.1088348367160544</item>
			</item>
			<item type="list">
				<item type="number">-2.2493425190265763</item>
				<item type="number">0.32439718835517145</item>
				<item type="number">0.7352569642509156</item>
			</item>
			<item type="list">
				<item type="number">-2.0004562440059974</item>
				<item type="number">0.17478673697955713</item>
				<item type="number">-0.7448735159235055</item>
			</item>
		</item>
		<item type="list">
			<item type="list">
				<item type="number">1.149897147012097</item>
				<item type="number">-0.9985827607898105</item>
				<item type="number">-0.12797656196810223</item>
			</item>
			<item type="list">
				<item type="number">1.4226212700668444</item>
				<item type="number">0.2603435163739864</item>
				<item type="number">0.0420191741548752</item>
			</item>
			<item type="list">
				<item type="number">-1.613183139534018</item>
				<item type="number">-0.0050254033653900345</item>
				<item type="number">0.10883367392068317</item>
			</item>
			<item type="list">
				<item type="number">-2.2493340696261575</item>
				<item type="number">0.3243920889733121</item>
				<item type="number">0.735229795217897</item>
			</item>
			<item type="list">
				<item type="number">-2.0004453739980432</item>
				<item type="number">0.17478239848609706</item>
				<item type="number">-0.744825817214791</item>
			</item>
		</item>
		<item type="list">
			<item type="list">
				<item type="number">1.1498997505985225</item>
				<item type="number">-0.9985719079228329</item>
				<item type="number">-0.12797512442374467</item>
			</item>
			<item type="list">
				<item type="number">1.422619010824145</item>
				<item type="number">0.260332587610617</item>
				<item type="number">0.042017693023205564</item>
			</item>
			<item type="list">
				<item type="number">-1.6131838884931184</item>
				<item type="number">-0.005025129825736637</item>
				<item type="number">0.10883328723416781</item>
			</item>
			<item type="list">
				<item type="number">-2.249331261843352</item>
				<item type="number">0.32439039393802815</item>
				<item type="number">0.7352207505425641</item>
			</item>
			<item type="list">
				<item type="number">-2.000441760241252</item>
				<item type="number">0.1747809567794648</item>
				<item type="number">-0.7448099437815614</item>
			</item>
		</item>
	</x1>
	<G1 type="list">
		<item type="list">
			<item type="list">
				<item type="number">-0.051401879044565696</item>
				<item type="number">-0.22142499587547476</item>
				<item type="number">-0.029534840255519803</item>
			</item>
			<item type="list">
				<item type="number">0.04654425830586194</item>
				<item type="number">0.22252281439125035</item>
				<item type="number">0.030035729199063697</item>
			</item>
			<item type="list">
				<item type="number">0.19695788508737594</item>
				<item type="number">-0.09637639508403587</item>
				<item type="number">0.08878274874973463</item>
			</item>
			<item type="list">
				<item type="number">-0.11009874116883045</item>
				<item type="number">0.057922536794794886</item>
				<item type="number">0.13942212536058984</item>
			</item>
			<item type="list">
				<item type="number">-0.08200152318551092</item>
				<item type="number">0.03735603977535513</item>
				<item type="number">-0.22870576305953752</item>
			</item>
		</item>
		<item type="list">
			<item type="list">
				<item type="number">-0.05107533724247029</item>
				<item type="number">-0.21992397590714635</item>
				<item type="number">-0.029326040080886236</item>
			</item>
			<item type="list">
				<item type="number">0.04622557386783317</item>
				<item type="number">0.22101856922734361</item>
				<item type="number">0.029831365413512397</item>
			</item>
			<item type="list">
				<item type="number">0.19128856503823483</item>
				<item type="number">-0.09351085702339246</item>
				<item type="number">0.08923888820572969</item>
			</item>
			<item type="list">
				<item type="number">-0.10593357952437993</item>
				<item type="number">0.055736699540889924</item>
				<item type="number">0.13448980473836322</item>
			</item>
			<item type="list">
				<item type="number">-0.0805052221335486</item>
				<item type="number">0.03667956415474637</item>
				<item type="number">-0.22423401827860878</item>
			</item>
		</item>
		<item type="list">
			<item type="list">
				<item type="number">-0.05074197793968276</item>
				<item type="number">-0.2183869363604694</item>
				<item type="number">-0.02911343055853445</item>
			</item>
			<item type="list">
				<item type="number">0.04589905256548678</item>
				<item type="number">0.21947908947732087</item>
				<item type="number">0.029621763509342015</item>
			</item>
			<item type="list">
				<item type="number">0.18544042127542665</item>
				<item type="number">-0.09056434398095468</item>
				<item type="number">0.08936149933616339</item>
			</item>
			<item type="list">
				<item type="number">-0.10174196301241485</item>
				<item type="number">0.053537818274769736</item>
				<item type="number">0.12951259016469466</item>
			</item>
			<item type="list">
				<item type="number">-0.07885553289070554</item>
				<item type="number">0.03593437258366431</item>
				<item type="number">-0.21938242244599643</item>
			</item>
		</item>
		<item type="list">
			<item type="list">
				<item type="number">-0.0504022950236849</item>
				<item type="number">-0.216816820899624</item>
				<item type="number">-0.028896423091688692</item>
			</item>
			<item type="list">
				<item type="number">0.045565319539122316</item>
				<item type="number">0.21790713147681137</item>
				<item type="number">0.029408111326821057</item>
			</item>
			<item type="list">
				<item type="number">0.17944924732637108</item>
				<item type="number">-0.08755336781668895</item>
				<item type="number">0.08915490714777043</item>
			</item>
			<item type="list">
				<item type="number">-0.09754430854768918</item>
				<item type="number">0.051336838896755055</item>
				<item type="number">0.12451414952011165</item>
			</item>
			<item type="list">
				<item type="number">-0.07706796329222959</item>
				<item type="number">0.03512621834463626</item>
				<item type="number">-0.2141807449086836</item>
			</item>
		</item>
		<item type="list">
			<item type="list">
				<item type="number">-0.05005615346409642</item>
				<item type="number">-0.21521612560715755</item>
				<item type="number">-0.028674872337733207</item>
			</item>
			<item type="list">
				<item type="number">0.045224854871772247</item>
				<item type="number">0.2163048975504363</item>
				<item type="number">0.029191082787639273</item>
			</item>
			<item type="list">
				<item type="number">0.17334735030984663</item>
				<item type="number">-0.08449341434864402</item>
				<item type="number">0.0886281176103921</item>
			</item>
			<item type="list">
				<item type="number">-0.0933596191915541</item>
				<item type="number">0.049143865547561304</item>
				<item type="number">0.11951755347499421</item>
			</item>
			<item type="list">
				<item type="number">-0.07515643252785809</item>
				<item type="number">0.03426077685780399</item>
				<item type="number">-0.20866188152773346</item>
			</item>
		</item>
		<item type="list">
			<item type="list">
				<item type="number">-0.049703822669722376</item>
				<item type="number">-0.21358774660174085</item>
				<item type="number">-0.028450066296200578</item>
			</item>
			<item type="list">
				<item type="number">0.04487827252222664</item>
				<item type="number">0.21467458295524106</item>
				<item type="number">0.02897207216385738</item>
			</item>
			<item type="list">
				<item type="number">0.16716616483918245</item>
				<item type="number">-0.08139607696912085</item>
				<item type="number">0.08779601810549753</item>
			</item>
			<item type="list">
				<item type="number">-0.089205789537369</item>
				<item type="number">0.04696717625562898</item>
				<item type="number">0.11454500160778816</item>
			</item>
			<item type="list">
				<item type="number">-0.07313482515431771</item>
				<item type="number">0.03334206434676357</item>
				<item type="number">-0.20286302557149383</item>
			</item>
		</item>
		<item type="list">
			<item type="list">
				<item type="number">-0.04934612405726637</item>
				<item type="number">-0.21193378523992815</item>
				<item type="number">-0.028222977909594035</item>
			</item>
			<item type="list">
				<item type="number">0.044526280404568803</item>
				<item type="number">0.2130184157728139</item>
				<item type="number">0.028751040863488436</item>
			</item>
			<item type="list">
				<item type="number">0.16093389841405734</item>
				<item type="number">-0.07827530437026105</item>
				<item type="number">0.0866804055279027</item>
			</item>
			<item type="list">
				<item type="number">-0.08509890771748037</item>
				<item type="number">0.044814791857672946</item>
				<item type="number">0.10961690191185042</item>
			</item>
			<item type="list">
				<item type="number">-0.07101514704198968</item>
				<item type="number">0.03237588196647425</item>
				<item type="number">-0.1968253703860886</item>
			</item>
		</item>
		<item type="list">
			<item type="list">
				<item type="number">-0.04898314421775891</item>
				<item type="number">-0.21025636483689128</item>
				<item type="number">-0.02799368287278326</item>
			</item>
			<item type="list">
				<item type="number">0.044169300031659656</item>
				<item type="number">0.21133877492268235</item>
				<item type="number">0.02852731994616075</item>
			</item>
			<item type="list">
				<item type="number">0.15467682002285496</item>
				<item type="number">-0.0751467585814054</item>
				<item type="number">0.08530222885231113</item>
			</item>
			<item type="list">
				<item type="number">-0.0810537787118496</item>
				<item type="number">0.04269496626544891</item>
				<item type="number">0.10475228811311804</item>
			</item>
			<item type="list">
				<item type="number">-0.06880919712301639</item>
				<item type="number">0.03136938222827569</item>
				<item type="number">-0.19058815403691692</item>
			</item>
		</item>
		<item type="list">
			<item type="list">
				<item type="number">-0.048615621754435595</item>
				<item type="number">-0.2085594257172662</item>
				<item type="number">-0.02776271953472633</item>
			</item>
			<item type="list">
				<item type="number">0.04380779066552919</item>
				<item type="number">0.2096395279561293</item>
				<item type="number">0.028301158415416687</item>
			</item>
			<item type="list">
				<item type="number">0.14842269365031197</item>
				<item type="number">-0.07202392994729302</item>
				<item type="number">0.08368442789879676</item>
			</item>
			<item type="list">
				<item type="number">-0.07708400631114426</item>
				<item type="number">0.04061460875608799</item>
				<item type="number">0.09996803107227807</item>
			</item>
			<item type="list">
				<item type="number">-0.06653085625026128</item>
				<item type="number">0.03032921894100357</item>
				<item type="number">-0.18419089785176518</item>
			</item>
		</item>
		<item type="list">
			<item type="list">
				<item type="number">-0.048244232971930825</item>
				<item type="number">-0.20684444649725983</item>
				<item type="number">-0.027530182326927454</item>
			</item>
			<item type="list">
				<item type="number">0.04344246343846431</item>
				<item type="number">0.2079222807435189</item>
				<item type="number">0.028072805388182194</item>
			</item>
			<item type="list">
				<item type="number">0.14219767678908082</item>
				<item type="number">-0.06891946742155422</item>
				<item type="number">0.08184958922581109</item>
			</item>
			<item type="list">
				<item type="number">-0.07320142093979265</item>
				<item type="number">0.03857984910036375</item>
				<item type="number">0.09527937639673262</item>
			</item>
			<item type="list">
				<item type="number">-0.06419448631582168</item>
				<item type="number">0.02926178409004916</item>
				<item type="number">-0.17767158868379845</item>
			</item>
		</item>
		<item type="list">
			<item type="list">
				<item type="number">-0.04786902754547527</item>
				<item type="number">-0.20511471537591944</item>
				<item type="number">-0.02729641186685157</item>
			</item>
			<item type="list">
				<item type="number">0.04307338073221414</item>
				<item type="number">0.20619015872178734</item>
				<item type="number">0.02784264946962743</item>
			</item>
			<item type="list">
				<item type="number">0.1360262606828106</item>
				<item type="number">-0.0658457181232037</item>
				<item type="number">0.07982235794606314</item>
			</item>
			<item type="list">
				<item type="number">-0.06941608576168884</item>
				<item type="number">0.03659633062519918</item>
				<item type="number">0.09069931786977647</item>
			</item>
			<item type="list">
				<item type="number">-0.061814528107860624</item>
				<item type="number">0.02817394415402632</item>
				<item type="number">-0.17106791341672573</item>
			</item>
		</item>
		<item type="list">
			<item type="list">
				<item type="number">-0.04749176651840414</item>
				<item type="number">-0.20337314311729332</item>
				<item type="number">-0.027060683658068612</item>
			</item>
			<item type="list">
				<item type="number">0.042702238483379694</item>
				<item type="number">0.20444608427679856</item>
				<item type="number">0.027610971032748458</item>
			</item>
			<item type="list">
				<item type="number">0.12992816241453053</item>
				<item type="number">-0.06280950073590212</item>
				<item type="number">0.07762556501817391</item>
			</item>
			<item type="list">
				<item type="number">-0.06573380773136157</item>
				<item type="number">0.034665673317212584</item>
				<item type="number">0.08623946320216541</item>
			</item>
			<item type="list">
				<item type="number">-0.05940482664814452</item>
				<item type="number">0.027070886270522697</item>
				<item type="number">-0.16441531559690892</item>
			</item>
		</item>
		<item type="list">
			<item type="list">
				<item type="number">-0.04711149259703625</item>
				<item type="number">-0.20162093587687566</item>
				<item type="number">-0.02682302043209415</item>
			</item>
			<item type="list">
				<item type="number">0.04232810948083</item>
				<item type="number">0.2026910512722137</item>
				<item type="number">0.027377875108523332</item>
			</item>
			<item type="list">
				<item type="number">0.12392339671425252</item>
				<item type="number">-0.059821850638502296</item>
				<item type="number">0.07528395972789483</item>
			</item>
			<item type="list">
				<item type="number">-0.062161287105225</item>
				<item type="number">0.03279238526358515</item>
				<item type="number">0.08190931159548757</item>
			</item>
			<item type="list">
				<item type="number">-0.056978726492821284</item>
				<item type="number">0.025959349981468847</item>
				<item type="number">-0.1577481260017013</item>
			</item>
		</item>
		<item type="list">
			<item type="list">
				<item type="number">-0.04673051726413266</item>
				<item type="number">-0.19986162175444536</item>
				<item type="number">-0.02658406521926497</item>
			</item>
			<item type="list">
				<item type="number">0.04195336547447167</item>
				<item type="number">0.20092918494237014</item>
				<item type="number">0.02714364212286043</item>
			</item>
			<item type="list">
				<item type="number">0.1180326531124009</item>
				<item type="number">-0.056893082033675706</item>
				<item type="number">0.07282236388488653</item>
			</item>
			<item type="list">
				<item type="number">-0.05870652277838388</item>
				<item type="number">0.030980139851909543</item>
				<item type="number">0.07771656714568244</item>
			</item>
			<item type="list">
				<item type="number">-0.05454897854435603</item>
				<item type="number">0.024845378991951668</item>
				<item type="number">-0.15109850793416443</item>
			</item>
		</item>
		<item type="list">
			<item type="list">
				<item type="number">-0.04634700729637904</item>
				<item type="number">-0.19809676676604263</item>
				<item type="number">-0.026344794089581045</item>
			</item>
			<item type="list">
				<item type="number">0.04157607432138665</item>
				<item type="number">0.19916135401326504</item>
				<item type="number">0.02690900321457715</item>
			</item>
			<item type="list">
				<item type="number">0.11227316378151844</item>
				<item type="number">-0.05403182399861604</item>
				<item type="number">0.07026464630236567</item>
			</item>
			<item type="list">
				<item type="number">-0.05537463696688486</item>
				<item type="number">0.029232782765557942</item>
				<item type="number">0.07366738680156473</item>
			</item>
			<item type="list">
				<item type="number">-0.052127593837751465</item>
				<item type="number">0.023734453989615153</item>
				<item type="number">-0.1444962422289265</item>
			</item>
		</item>
		<item type="list">
			<item type="list">
				<item type="number">-0.045962764154572996</item>
				<item type="number">-0.1963293013099702</item>
				<item type="number">-0.026105145948196733</item>
			</item>
			<item type="list">
				<item type="number">0.04119807914894386</item>
				<item type="number">0.1973909557778349</item>
				<item type="number">0.026673829578051055</item>
			</item>
			<item type="list">
				<item type="number">0.10665983982669605</item>
				<item type="number">-0.051245665433447905</item>
				<item type="number">0.067633931182874</item>
			</item>
			<item type="list">
				<item type="number">-0.05216960376476977</item>
				<item type="number">0.027551859142876268</item>
				<item type="number">0.06976632583110781</item>
			</item>
			<item type="list">
				<item type="number">-0.04972555105629715</item>
				<item type="number">0.022632151820817185</item>
				<item type="number">-0.13796894064383614</item>
			</item>
		</item>
		<item type="list">
			<item type="list">
				<item type="number">-0.045578252769922896</item>
				<item type="number">-0.19456095945561253</item>
				<item type="number">-0.025865366931939877</item>
			</item>
			<item type="list">
				<item type="number">0.04081992458755102</item>
				<item type="number">0.19561979694653656</item>
				<item type="number">0.026438323502794694</item>
			</item>
			<item type="list">
				<item type="number">0.10120524642244605</item>
				<item type="number">-0.04854081631081137</item>
				<item type="number">0.06495212202067825</item>
			</item>
			<item type="list">
				<item type="number">-0.04909388111424356</item>
				<item type="number">0.025938709997773837</item>
				<item type="number">0.06601658024873916</item>
			</item>
			<item type="list">
				<item type="number">-0.04735303712583062</item>
				<item type="number">0.021543268816444323</item>
				<item type="number">-0.1315416588402722</item>
			</item>
		</item>
		<item type="list">
			<item type="list">
				<item type="number">-0.04519396854358115</item>
				<item type="number">-0.19279571336949086</item>
				<item type="number">-0.02562609551501758</item>
			</item>
			<item type="list">
				<item type="number">0.04044198302096924</item>
				<item type="number">0.19385173692593324</item>
				<item type="number">0.026203038143770334</item>
			</item>
			<item type="list">
				<item type="number">0.09592003466047522</item>
				<item type="number">-0.045922413463784624</item>
				<item type="number">0.06223964015438126</item>
			</item>
			<item type="list">
				<item type="number">-0.04614890526952253</item>
				<item type="number">0.02439427669732004</item>
				<item type="number">0.06242017423459806</item>
			</item>
			<item type="list">
				<item type="number">-0.04501914386645104</item>
				<item type="number">0.020472113204353007</item>
				<item type="number">-0.12523675701773204</item>
			</item>
		</item>
		<item type="list">
			<item type="list">
				<item type="number">-0.04481057069705802</item>
				<item type="number">-0.1910343033140203</item>
				<item type="number">-0.02538739385430156</item>
			</item>
			<item type="list">
				<item type="number">0.04006491375007724</item>
				<item type="number">0.19208767314696196</item>
				<item type="number">0.0259680596800482</item>
			</item>
			<item type="list">
				<item type="number">0.09081263911224659</item>
				<item type="number">-0.043394228394540775</item>
				<item type="number">0.05951540033654261</item>
			</item>
			<item type="list">
				<item type="number">-0.04333494833038177</item>
				<item type="number">0.02291850138754956</item>
				<item type="number">0.05897789715563301</item>
			</item>
			<item type="list">
				<item type="number">-0.04273203383488404</item>
				<item type="number">0.01942235718727762</item>
				<item type="number">-0.11907396331981199</item>
			</item>
		</item>
		<item type="list">
			<item type="list">
				<item type="number">-0.044428671467603056</item>
				<item type="number">-0.18927912206042088</item>
				<item type="number">-0.025149570814188667</item>
			</item>
			<item type="list">
				<item type="number">0.03968930609163642</item>
				<item type="number">0.19033010414881404</item>
				<item type="number">0.025733717549473473</item>
			</item>
			<item type="list">
				<item type="number">0.08588971885893175</item>
				<item type="number">-0.04095977698766912</item>
				<item type="number">0.056796840838905585</item>
			</item>
			<item type="list">
				<item type="number">-0.040651364834406956</item>
				<item type="number">0.021511274630643003</item>
				<item type="number">0.05568931952811829</item>
			</item>
			<item type="list">
				<item type="number">-0.040498988646668434</item>
				<item type="number">0.01839752027505807</item>
				<item type="number">-0.11307030710230868</item>
			</item>
		</item>
		<item type="list">
			<item type="list">
				<item type="number">-0.04404814749011535</item>
				<item type="number">-0.18753329219025267</item>
				<item type="number">-0.024913266649008017</item>
			</item>
			<item type="list">
				<item type="number">0.03931515562935684</item>
				<item type="number">0.18858189169871872</item>
				<item type="number">0.025500509740233632</item>
			</item>
			<item type="list">
				<item type="number">0.08115540185418393</item>
				<item type="number">-0.03862104248428216</item>
				<item type="number">0.05409961753597298</item>
			</item>
			<item type="list">
				<item type="number">-0.038096645769146495</item>
				<item type="number">0.020172102726201475</item>
				<item type="number">0.05255321280519497</item>
			</item>
			<item type="list">
				<item type="number">-0.0383257642223892</item>
				<item type="number">0.017400340249992572</item>
				<item type="number">-0.10724007343239356</item>
			</item>
		</item>
		<item type="list">
			<item type="list">
				<item type="number">-0.04367019825502494</item>
				<item type="number">-0.18579831142107409</item>
				<item type="number">-0.024678615353569983</item>
			</item>
			<item type="list">
				<item type="number">0.038943450245916465</item>
				<item type="number">0.18684464340180879</item>
				<item type="number">0.02526849500391392</item>
			</item>
			<item type="list">
				<item type="number">0.07661267754646786</item>
				<item type="number">-0.03637806687787385</item>
				<item type="number">0.051436920385398426</item>
			</item>
			<item type="list">
				<item type="number">-0.035669079832636244</item>
				<item type="number">0.018899167222899787</item>
				<item type="number">0.04956783849740912</item>
			</item>
			<item type="list">
				<item type="number">-0.03621684970472313</item>
				<item type="number">0.01643256767499526</item>
				<item type="number">-0.10159463853315148</item>
			</item>
		</item>
		<item type="list">
			<item type="list">
				<item type="number">-0.04329510346636485</item>
				<item type="number">-0.184076511758072</item>
				<item type="number">-0.024447119048494982</item>
			</item>
			<item type="list">
				<item type="number">0.0385745126252793</item>
				<item type="number">0.18512049071041678</item>
				<item type="number">0.02503850874119125</item>
			</item>
			<item type="list">
				<item type="number">0.07226030273976763</item>
				<item type="number">-0.03422917260187084</item>
				<item type="number">0.048820475874783574</item>
			</item>
			<item type="list">
				<item type="number">-0.033365836865206056</item>
				<item type="number">0.01769092310201167</item>
				<item type="number">0.046730673000242105</item>
			</item>
			<item type="list">
				<item type="number">-0.034173875033476034</item>
				<item type="number">0.015494270546569528</item>
				<item type="number">-0.09614253856772195</item>
			</item>
		</item>
		<item type="list">
			<item type="list">
				<item type="number">-0.04292327962922175</item>
				<item type="number">-0.18236984228933859</item>
				<item type="number">-0.02421854249500574</item>
			</item>
			<item type="list">
				<item type="number">0.03820878773936638</item>
				<item type="number">0.1834114425904969</item>
				<item type="number">0.02481060084461479</item>
			</item>
			<item type="list">
				<item type="number">0.06809968841321268</item>
				<item type="number">-0.032175325219395846</item>
				<item type="number">0.046260989673015465</item>
			</item>
			<item type="list">
				<item type="number">-0.03118396876181939</item>
				<item type="number">0.016545913720120785</item>
				<item type="number">0.044038348290725345</item>
			</item>
			<item type="list">
				<item type="number">-0.032201227759648184</item>
				<item type="number">0.014587811199250561</item>
				<item type="number">-0.09089139631334986</item>
			</item>
		</item>
		<item type="list">
			<item type="list">
				<item type="number">-0.04255520829305558</item>
				<item type="number">-0.18068064334241446</item>
				<item type="number">-0.02399287214565566</item>
			</item>
			<item type="list">
				<item type="number">0.037846733019063106</item>
				<item type="number">0.18171989615208045</item>
				<item type="number">0.024585024505359997</item>
			</item>
			<item type="list">
				<item type="number">0.06413097219366694</item>
				<item type="number">-0.030216850009006833</item>
				<item type="number">0.04376759466772145</item>
			</item>
			<item type="list">
				<item type="number">-0.029120076439969042</item>
				<item type="number">0.01546258333827352</item>
				<item type="number">0.04148701610978995</item>
			</item>
			<item type="list">
				<item type="number">-0.030302420479705425</item>
				<item type="number">0.013715013860689391</item>
				<item type="number">-0.08584676313721573</item>
			</item>
		</item>
		<item type="list">
			<item type="list">
				<item type="number">-0.04219129857790328</item>
				<item type="number">-0.17901083023787578</item>
				<item type="number">-0.023770134927152305</item>
			</item>
			<item type="list">
				<item type="number">0.03748874593613459</item>
				<item type="number">0.1800478027698282</item>
				<item type="number">0.02436199438497637</item>
			</item>
			<item type="list">
				<item type="number">0.06035290503074302</item>
				<item type="number">-0.02835323285559356</item>
				<item type="number">0.04134782509302878</item>
			</item>
			<item type="list">
				<item type="number">-0.027170455928734714</item>
				<item type="number">0.0144391220004085</item>
				<item type="number">0.03907243334009314</item>
			</item>
			<item type="list">
				<item type="number">-0.028479896460239604</item>
				<item type="number">0.01287713832304365</item>
				<item type="number">-0.08101211789094599</item>
			</item>
		</item>
		<item type="list">
			<item type="list">
				<item type="number">-0.041832056818872684</item>
				<item type="number">-0.17736224478973175</item>
				<item type="number">-0.023550411205768337</item>
			</item>
			<item type="list">
				<item type="number">0.03713535883209957</item>
				<item type="number">0.178397056576707</item>
				<item type="number">0.02414174627026177</item>
			</item>
			<item type="list">
				<item type="number">0.056763012898776916</item>
				<item type="number">-0.026583207701233486</item>
				<item type="number">0.039007646258736046</item>
			</item>
			<item type="list">
				<item type="number">-0.02533114957091242</item>
				<item type="number">0.013473490035545486</item>
				<item type="number">0.03679017412399635</item>
			</item>
			<item type="list">
				<item type="number">-0.026735165341091386</item>
				<item type="number">0.012074905880413506</item>
				<item type="number">-0.07638915544722583</item>
			</item>
		</item>
		<item type="list">
			<item type="list">
				<item type="number">-0.04147777317963087</item>
				<item type="number">-0.175736939176304</item>
				<item type="number">-0.023333658506129635</item>
			</item>
			<item type="list">
				<item type="number">0.036786845193792106</item>
				<item type="number">0.17676967171652067</item>
				<item type="number">0.02392442883919856</item>
			</item>
			<item type="list">
				<item type="number">0.05335797311688868</item>
				<item type="number">-0.02490516545168969</item>
				<item type="number">0.03675190742884831</item>
			</item>
			<item type="list">
				<item type="number">-0.0235977918213626</item>
				<item type="number">0.012563447900529372</item>
				<item type="number">0.034635267784480686</item>
			</item>
			<item type="list">
				<item type="number">-0.025069253309687317</item>
				<item type="number">0.011308985010754677</item>
				<item type="number">-0.07197794554639791</item>
			</item>
		</item>
		<item type="list">
			<item type="list">
				<item type="number">-0.04112931053369317</item>
				<item type="number">-0.17413660410910076</item>
				<item type="number">-0.02311986539728287</item>
			</item>
			<item type="list">
				<item type="number">0.03644402037378463</item>
				<item type="number">0.17516751694132437</item>
				<item type="number">0.02371017669508893</item>
			</item>
			<item type="list">
				<item type="number">0.05013384125217774</item>
				<item type="number">-0.023317106680345395</item>
				<item type="number">0.034583774826260696</item>
			</item>
			<item type="list">
				<item type="number">-0.021966254802021065</item>
				<item type="number">0.01170669240055995</item>
				<item type="number">0.032602911658187336</item>
			</item>
			<item type="list">
				<item type="number">-0.023482296290248138</item>
				<item type="number">0.010579501446994918</item>
				<item type="number">-0.0677769977822541</item>
			</item>
		</item>
		<item type="list">
			<item type="list">
				<item type="number">-0.04078614746971677</item>
				<item type="number">-0.17256347576340728</item>
				<item type="number">-0.022909340590557065</item>
			</item>
			<item type="list">
				<item type="number">0.03610643876709786</item>
				<item type="number">0.17359260526864517</item>
				<item type="number">0.02349927987687807</item>
			</item>
			<item type="list">
				<item type="number">0.0470854500772109</item>
				<item type="number">-0.021817318331570624</item>
				<item type="number">0.03250506224223376</item>
			</item>
			<item type="list">
				<item type="number">-0.020432257684170462</item>
				<item type="number">0.010901652783187492</item>
				<item type="number">0.03068824285240643</item>
			</item>
			<item type="list">
				<item type="number">-0.02197348369231125</item>
				<item type="number">0.009886536043712126</item>
				<item type="number">-0.06378324437907147</item>
			</item>
		</item>
		<item type="list">
			<item type="list">
				<item type="number">-0.040448901227056314</item>
				<item type="number">-0.17101883260886724</item>
				<item type="number">-0.022702338849379836</item>
			</item>
			<item type="list">
				<item type="number">0.035774744604044686</item>
				<item type="number">0.17204631111897084</item>
				<item type="number">0.02329197005743006</item>
			</item>
			<item type="list">
				<item type="number">0.04420749005117016</item>
				<item type="number">-0.020402931802996647</item>
				<item type="number">0.030517611812030224</item>
			</item>
			<item type="list">
				<item type="number">-0.01899155555900765</item>
				<item type="number">0.010145979384301515</item>
				<item type="number">0.028886439368101445</item>
			</item>
			<item type="list">
				<item type="number">-0.02054177786915088</item>
				<item type="number">0.009229473908213569</item>
				<item type="number">-0.05999368238629217</item>
			</item>
		</item>
		<item type="list">
			<item type="list">
				<item type="number">-0.040118635853801245</item>
				<item type="number">-0.16950469793555897</item>
				<item type="number">-0.02249914439800908</item>
			</item>
			<item type="list">
				<item type="number">0.03544988289697619</item>
				<item type="number">0.17053074676013427</item>
				<item type="number">0.023088575918699623</item>
			</item>
			<item type="list">
				<item type="number">0.04149487776920407</item>
				<item type="number">-0.01907048293372796</item>
				<item type="number">0.028622327246146977</item>
			</item>
			<item type="list">
				<item type="number">-0.017640079136970292</item>
				<item type="number">0.009437031534440398</item>
				<item type="number">0.02719261411272974</item>
			</item>
			<item type="list">
				<item type="number">-0.019186045674841796</item>
				<item type="number">0.00860740257320046</item>
				<item type="number">-0.056404372877677536</item>
			</item>
		</item>
		<item type="list">
			<item type="list">
				<item type="number">-0.03979527855392179</item>
				<item type="number">-0.1680224842041571</item>
				<item type="number">-0.022300054552725285</item>
			</item>
			<item type="list">
				<item type="number">0.035131822365255826</item>
				<item type="number">0.16904722164194932</item>
				<item type="number">0.022889327861765157</item>
			</item>
			<item type="list">
				<item type="number">0.038941481978993775</item>
				<item type="number">-0.017817111231155505</item>
				<item type="number">0.02681922752499322</item>
			</item>
			<item type="list">
				<item type="number">-0.016373601615666113</item>
				<item type="number">0.008772810571192618</item>
				<item type="number">0.025601977078428366</item>
			</item>
			<item type="list">
				<item type="number">-0.01790442417409479</item>
				<item type="number">0.008019563221981711</item>
				<item type="number">-0.053010477912461454</item>
			</item>
		</item>
		<item type="list">
			<item type="list">
				<item type="number">-0.03947928034835227</item>
				<item type="number">-0.16657376658453524</item>
				<item type="number">-0.022105310750607423</item>
			</item>
			<item type="list">
				<item type="number">0.034820988854886506</item>
				<item type="number">0.16759726557330357</item>
				<item type="number">0.022694485287442168</item>
			</item>
			<item type="list">
				<item type="number">0.03654136341116672</item>
				<item type="number">-0.016639275535603064</item>
				<item type="number">0.025107668467388954</item>
			</item>
			<item type="list">
				<item type="number">-0.015188007205608938</item>
				<item type="number">0.008150904203412112</item>
				<item type="number">0.02410965991873786</item>
			</item>
			<item type="list">
				<item type="number">-0.016695064713225852</item>
				<item type="number">0.007464872343422605</item>
				<item type="number">-0.049806502922961564</item>
			</item>
		</item>
		<item type="list">
			<item type="list">
				<item type="number">-0.03917078214074181</item>
				<item type="number">-0.1651603523427295</item>
				<item type="number">-0.0219151842542819</item>
			</item>
			<item type="list">
				<item type="number">0.03451755756615678</item>
				<item type="number">0.1661827356598701</item>
				<item type="number">0.022504376242737417</item>
			</item>
			<item type="list">
				<item type="number">0.03428799627827329</item>
				<item type="number">-0.015534599253229024</item>
				<item type="number">0.023486544734728873</item>
			</item>
			<item type="list">
				<item type="number">-0.014078863157895938</item>
				<item type="number">0.007569580584032297</item>
				<item type="number">0.022710806379556216</item>
			</item>
			<item type="list">
				<item type="number">-0.015555908546170272</item>
				<item type="number">0.006942635351678192</item>
				<item type="number">-0.0467865431027406</item>
			</item>
		</item>
		<item type="list">
			<item type="list">
				<item type="number">-0.03887034602067778</item>
				<item type="number">-0.16378354208652526</item>
				<item type="number">-0.02172977466554361</item>
			</item>
			<item type="list">
				<item type="number">0.034222022014272394</item>
				<item type="number">0.16480485189182797</item>
				<item type="number">0.022319097819889493</item>
			</item>
			<item type="list">
				<item type="number">0.03217549751706506</item>
				<item type="number">-0.01449901095057677</item>
				<item type="number">0.021954156159315168</item>
			</item>
			<item type="list">
				<item type="number">-0.013042474113844665</item>
				<item type="number">0.007026209507949973</item>
				<item type="number">0.02140088131660358</item>
			</item>
			<item type="list">
				<item type="number">-0.014484699395681177</item>
				<item type="number">0.0064514916375130755</item>
				<item type="number">-0.04394436063026463</item>
			</item>
		</item>
		<item type="list">
			<item type="list">
				<item type="number">-0.038578170777899955</item>
				<item type="number">-0.16244471658589008</item>
				<item type="number">-0.0215494480999321</item>
			</item>
			<item type="list">
				<item type="number">0.03393463350257241</item>
				<item type="number">0.16346507011607397</item>
				<item type="number">0.02213896338651261</item>
			</item>
			<item type="list">
				<item type="number">0.030197418238717667</item>
				<item type="number">-0.013530004817544763</item>
				<item type="number">0.020508575413251934</item>
			</item>
			<item type="list">
				<item type="number">-0.012074973272771456</item>
				<item type="number">0.0065192294876646635</item>
				<item type="number">0.02017540162487814</item>
			</item>
			<item type="list">
				<item type="number">-0.013478907689484836</item>
				<item type="number">0.005990421799318261</item>
				<item type="number">-0.041273492322820855</item>
			</item>
		</item>
		<item type="list">
			<item type="list">
				<item type="number">-0.038294569158302635</item>
				<item type="number">-0.16114531124088402</item>
				<item type="number">-0.021374469410122755</item>
			</item>
			<item type="list">
				<item type="number">0.03365566826555267</item>
				<item type="number">0.162164761378045</item>
				<item type="number">0.021964039657497898</item>
			</item>
			<item type="list">
				<item type="number">0.028347765258082445</item>
				<item type="number">-0.012624289517573379</item>
				<item type="number">0.019147508149814634</item>
			</item>
			<item type="list">
				<item type="number">-0.011173168357560178</item>
				<item type="number">0.006046642387998436</item>
				<item type="number">0.019029878851453148</item>
			</item>
			<item type="list">
				<item type="number">-0.012535696007961271</item>
				<item type="number">0.005558196991847037</item>
				<item type="number">-0.0387669572467532</item>
			</item>
		</item>
		<item type="list">
			<item type="list">
				<item type="number">-0.038019858537609155</item>
				<item type="number">-0.15988655923764367</item>
				<item type="number">-0.02120509352961853</item>
			</item>
			<item type="list">
				<item type="number">0.03338544958999982</item>
				<item type="number">0.1609051972971276</item>
				<item type="number">0.02179452271271786</item>
			</item>
			<item type="list">
				<item type="number">0.026620432652729526</item>
				<item type="number">-0.01177898846457896</item>
				<item type="number">0.01786847984766411</item>
			</item>
			<item type="list">
				<item type="number">-0.010333595847365555</item>
				<item type="number">0.005606703960557009</item>
				<item type="number">0.017960061557576824</item>
			</item>
			<item type="list">
				<item type="number">-0.011652427859266413</item>
				<item type="number">0.005153646443971117</item>
				<item type="number">-0.03641797058796232</item>
			</item>
		</item>
		<item type="list">
			<item type="list">
				<item type="number">-0.03775431723468327</item>
				<item type="number">-0.15866984197919484</item>
				<item type="number">-0.021041469582377167</item>
			</item>
			<item type="list">
				<item type="number">0.03312422483917395</item>
				<item type="number">0.15968768341707168</item>
				<item type="number">0.021630616820228307</item>
			</item>
			<item type="list">
				<item type="number">0.025009646338026416</item>
				<item type="number">-0.010990781469474424</item>
				<item type="number">0.01666876364239482</item>
			</item>
			<item type="list">
				<item type="number">-0.009552875555240885</item>
				<item type="number">0.005197460710784769</item>
				<item type="number">0.01696224963587395</item>
			</item>
			<item type="list">
				<item type="number">-0.010826678386898266</item>
				<item type="number">0.004775479319678995</item>
				<item type="number">-0.0342201605168758</item>
			</item>
		</item>
		<item type="list">
			<item type="list">
				<item type="number">-0.037498197429696956</item>
				<item type="number">-0.15749628766415977</item>
				<item type="number">-0.020883684293599738</item>
			</item>
			<item type="list">
				<item type="number">0.032872265230348044</item>
				<item type="number">0.1585133771289887</item>
				<item type="number">0.02147244723485628</item>
			</item>
			<item type="list">
				<item type="number">0.02350964381336176</item>
				<item type="number">-0.010257009699128584</item>
				<item type="number">0.015545557544483968</item>
			</item>
			<item type="list">
				<item type="number">-0.00882772692135669</item>
				<item type="number">0.004817270090434222</item>
				<item type="number">0.01603274681057799</item>
			</item>
			<item type="list">
				<item type="number">-0.01005598469171129</item>
				<item type="number">0.00442265014367649</item>
				<item type="number">-0.03216706729575158</item>
			</item>
		</item>
		<item type="list">
			<item type="list">
				<item type="number">-0.03725175362718535</item>
				<item type="number">-0.15636713504202876</item>
				<item type="number">-0.02073195334528785</item>
			</item>
			<item type="list">
				<item type="number">0.032629804770197925</item>
				<item type="number">0.15738351502430167</item>
				<item type="number">0.021320262317637267</item>
			</item>
			<item type="list">
				<item type="number">0.02211481146208673</item>
				<item type="number">-0.009574885562219934</item>
				<item type="number">0.014495977213356742</item>
			</item>
			<item type="list">
				<item type="number">-0.008154989177701279</item>
				<item type="number">0.004464565060556446</item>
				<item type="number">0.015168119911168055</item>
			</item>
			<item type="list">
				<item type="number">-0.009337873427964943</item>
				<item type="number">0.0040939405195795555</item>
				<item type="number">-0.030252406096118324</item>
			</item>
		</item>
		<item type="list">
			<item type="list">
				<item type="number">-0.03701518758186851</item>
				<item type="number">-0.15528327466324598</item>
				<item type="number">-0.02058635946398209</item>
			</item>
			<item type="list">
				<item type="number">0.032397059890946496</item>
				<item type="number">0.1562989739434918</item>
				<item type="number">0.021174160358896243</item>
			</item>
			<item type="list">
				<item type="number">0.020820147729057534</item>
				<item type="number">-0.008941843616449327</item>
				<item type="number">0.013517313375501187</item>
			</item>
			<item type="list">
				<item type="number">-0.0075318624707092965</item>
				<item type="number">0.004137804236935433</item>
				<item type="number">0.014364796429112255</item>
			</item>
			<item type="list">
				<item type="number">-0.008670157567426222</item>
				<item type="number">0.0037883400992680927</item>
				<item type="number">-0.028469910699527593</item>
			</item>
		</item>
		<item type="list">
			<item type="list">
				<item type="number">-0.036788765106402686</item>
				<item type="number">-0.1542456538097236</item>
				<item type="number">-0.02044700207195338</item>
			</item>
			<item type="list">
				<item type="number">0.03217428848162835</item>
				<item type="number">0.15526072146412978</item>
				<item type="number">0.021034276001619636</item>
			</item>
			<item type="list">
				<item type="number">0.01962023745855276</item>
				<item type="number">-0.008355205926011085</item>
				<item type="number">0.01260647340605175</item>
			</item>
			<item type="list">
				<item type="number">-0.0069554553776793315</item>
				<item type="number">0.0038354791602424245</item>
				<item type="number">0.013619805243454703</item>
			</item>
			<item type="list">
				<item type="number">-0.008050305457799846</item>
				<item type="number">0.0035046591121183743</item>
				<item type="number">-0.02681355257917271</item>
			</item>
		</item>
		<item type="list">
			<item type="list">
				<item type="number">-0.03657269080521494</item>
				<item type="number">-0.15325566023207748</item>
				<item type="number">-0.02031406772107509</item>
			</item>
			<item type="list">
				<item type="number">0.03196168983654014</item>
				<item type="number">0.15427012831228884</item>
				<item type="number">0.02090079002267779</item>
			</item>
			<item type="list">
				<item type="number">0.018510436156534422</item>
				<item type="number">-0.007812806284808484</item>
				<item type="number">0.011760824990970883</item>
			</item>
			<item type="list">
				<item type="number">-0.006423274774997219</item>
				<item type="number">0.003556362951490743</item>
				<item type="number">0.01293017973097666</item>
			</item>
			<item type="list">
				<item type="number">-0.007476160413051372</item>
				<item type="number">0.003241975251783569</item>
				<item type="number">-0.025277727024684078</item>
			</item>
		</item>
		<item type="list">
			<item type="list">
				<item type="number">-0.03636717896946845</item>
				<item type="number">-0.15231405469436143</item>
				<item type="number">-0.020187649504925343</item>
			</item>
			<item type="list">
				<item type="number">0.031759480814982845</item>
				<item type="number">0.15332796017475936</item>
				<item type="number">0.02077381545225945</item>
			</item>
			<item type="list">
				<item type="number">0.01748611480884504</item>
				<item type="number">-0.007312280172838079</item>
				<item type="number">0.010977573314325131</item>
			</item>
			<item type="list">
				<item type="number">-0.005932856203359526</item>
				<item type="number">0.0032991249201559268</item>
				<item type="number">0.012293035238542617</item>
			</item>
			<item type="list">
				<item type="number">-0.006945560450432993</item>
				<item type="number">0.00299924977322909</item>
				<item type="number">-0.023856774499068017</item>
			</item>
		</item>
		<item type="list">
			<item type="list">
				<item type="number">-0.036172406165723744</item>
				<item type="number">-0.15142163670379438</item>
				<item type="number">-0.020067891585041072</item>
			</item>
			<item type="list">
				<item type="number">0.03156785019303749</item>
				<item type="number">0.152435018140461</item>
				<item type="number">0.02065347835210471</item>
			</item>
			<item type="list">
				<item type="number">0.01654294743554097</item>
				<item type="number">-0.006851503591981016</item>
				<item type="number">0.0102540456699369</item>
			</item>
			<item type="list">
				<item type="number">-0.005481992996877292</item>
				<item type="number">0.0030626188001332206</item>
				<item type="number">0.011705700557204986</item>
			</item>
			<item type="list">
				<item type="number">-0.006456398465977424</item>
				<item type="number">0.002775503356126037</item>
				<item type="number">-0.022545332993260662</item>
			</item>
		</item>
		<item type="list">
			<item type="list">
				<item type="number">-0.035988540160086784</item>
				<item type="number">-0.15057923358625347</item>
				<item type="number">-0.019954898809096896</item>
			</item>
			<item type="list">
				<item type="number">0.03138693602464617</item>
				<item type="number">0.1515921203455328</item>
				<item type="number">0.020539891850668082</item>
			</item>
			<item type="list">
				<item type="number">0.0156768743937338</item>
				<item type="number">-0.006428448401043083</item>
				<item type="number">0.009587705745446288</item>
			</item>
			<item type="list">
				<item type="number">-0.005068552000007842</item>
				<item type="number">0.002845727416328762</item>
				<item type="number">0.011165695254183346</item>
			</item>
			<item type="list">
				<item type="number">-0.006006718258474319</item>
				<item type="number">0.0025698342254350127</item>
				<item type="number">-0.021338394041389794</item>
			</item>
		</item>
		<item type="list">
			<item type="list">
				<item type="number">-0.035815730830516035</item>
				<item type="number">-0.14978777158155052</item>
				<item type="number">-0.019848792112005936</item>
			</item>
			<item type="list">
				<item type="number">0.031216903190303062</item>
				<item type="number">0.15080017941997897</item>
				<item type="number">0.020433183950438392</item>
			</item>
			<item type="list">
				<item type="number">0.014884103221353109</item>
				<item type="number">-0.0060412798263786574</item>
				<item type="number">0.008976119140856427</item>
			</item>
			<item type="list">
				<item type="number">-0.004690587338138213</item>
				<item type="number">0.002647460624818294</item>
				<item type="number">0.01067076543139601</item>
			</item>
			<item type="list">
				<item type="number">-0.005594688243946785</item>
				<item type="number">0.002381411362942963</item>
				<item type="number">-0.020231276410117974</item>
			</item>
		</item>
		<item type="list">
			<item type="list">
				<item type="number">-0.035654226148763415</item>
				<item type="number">-0.1490477450836139</item>
				<item type="number">-0.01974959768915175</item>
			</item>
			<item type="list">
				<item type="number">0.0310579777107014</item>
				<item type="number">0.15005973224444033</item>
				<item type="number">0.020333409837087684</item>
			</item>
			<item type="list">
				<item type="number">0.014161053955086414</item>
				<item type="number">-0.005688196062126161</item>
				<item type="number">0.008416946503158452</item>
			</item>
			<item type="list">
				<item type="number">-0.004346233650893665</item>
				<item type="number">0.002466791023270352</item>
				<item type="number">0.010218800329956394</item>
			</item>
			<item type="list">
				<item type="number">-0.0052185718657527915</item>
				<item type="number">0.002209417877462429</item>
				<item type="number">-0.019219558981239754</item>
			</item>
		</item>
		<item type="list">
			<item type="list">
				<item type="number">-0.0355040951125092</item>
				<item type="number">-0.1483599152816858</item>
				<item type="number">-0.019657415081857987</item>
			</item>
			<item type="list">
				<item type="number">0.03091024417376201</item>
				<item type="number">0.14937150643528485</item>
				<item type="number">0.02024066701670458</item>
			</item>
			<item type="list">
				<item type="number">0.013504471752765021</item>
				<item type="number">-0.00536760494353811</item>
				<item type="number">0.00790802673248461</item>
			</item>
			<item type="list">
				<item type="number">-0.004033854730057852</item>
				<item type="number">0.0023028796407484568</item>
				<item type="number">0.009807871071448307</item>
			</item>
			<item type="list">
				<item type="number">-0.004876766084715868</item>
				<item type="number">0.00205313414919059</item>
				<item type="number">-0.018299149738590537</item>
			</item>
		</item>
		<item type="list">
			<item type="list">
				<item type="number">-0.03536538950213897</item>
				<item type="number">-0.1477248220402847</item>
				<item type="number">-0.01957230000114056</item>
			</item>
			<item type="list">
				<item type="number">0.03077376066021736</item>
				<item type="number">0.14873601744743856</item>
				<item type="number">0.02015501511770724</item>
			</item>
			<item type="list">
				<item type="number">0.012911314197656811</item>
				<item type="number">-0.005078009974574932</item>
				<item type="number">0.007447322584640964</item>
			</item>
			<item type="list">
				<item type="number">-0.0037519165314889805</item>
				<item type="number">0.00215492621830067</item>
				<item type="number">0.009436193621939521</item>
			</item>
			<item type="list">
				<item type="number">-0.004567768823868274</item>
				<item type="number">0.0019118883494983368</item>
				<item type="number">-0.017466231323336134</item>
			</item>
		</item>
		<item type="list">
			<item type="list">
				<item type="number">-0.035238458077947524</item>
				<item type="number">-0.14714326043522172</item>
				<item type="number">-0.019494508642839473</item>
			</item>
			<item type="list">
				<item type="number">0.030648850462523265</item>
				<item type="number">0.14815413434326988</item>
				<item type="number">0.02007672090328417</item>
			</item>
			<item type="list">
				<item type="number">0.01237885798352156</item>
				<item type="number">-0.004818083534761227</item>
				<item type="number">0.0070330759962014214</item>
			</item>
			<item type="list">
				<item type="number">-0.0034989834771147477</item>
				<item type="number">0.002022296967106843</item>
				<item type="number">0.009102116293144186</item>
			</item>
			<item type="list">
				<item type="number">-0.004290266890982552</item>
				<item type="number">0.0017849126601164637</item>
				<item type="number">-0.016717404547900577</item>
			</item>
		</item>
		<item type="list">
			<item type="list">
				<item type="number">-0.03512325846849568</item>
				<item type="number">-0.1466155247705539</item>
				<item type="number">-0.019423708921603246</item>
			</item>
			<item type="list">
				<item type="number">0.030535492266458752</item>
				<item type="number">0.14762608958743803</item>
				<item type="number">0.02000546391934819</item>
			</item>
			<item type="list">
				<item type="number">0.0119045417578054</item>
				<item type="number">-0.004586567485827668</item>
				<item type="number">0.0066633881259465615</item>
			</item>
			<item type="list">
				<item type="number">-0.0032738761975529954</item>
				<item type="number">0.0019040690743735425</item>
				<item type="number">0.008804225770798346</item>
			</item>
			<item type="list">
				<item type="number">-0.004042899356325752</item>
				<item type="number">0.0016719335954581349</item>
				<item type="number">-0.016049368894111904</item>
			</item>
		</item>
		<item type="list">
			<item type="list">
				<item type="number">-0.03502004844187558</item>
				<item type="number">-0.14614191464157145</item>
				<item type="number">-0.019360319644204982</item>
			</item>
			<item type="list">
				<item type="number">0.030433927191628806</item>
				<item type="number">0.1471522752697683</item>
				<item type="number">0.019941665030584147</item>
			</item>
			<item type="list">
				<item type="number">0.011486121134363095</item>
				<item type="number">-0.004382356685511496</item>
				<item type="number">0.006336845270706789</item>
			</item>
			<item type="list">
				<item type="number">-0.0030753765288559906</item>
				<item type="number">0.0017999089081029416</item>
				<item type="number">0.008541149333089061</item>
			</item>
			<item type="list">
				<item type="number">-0.003824623355071361</item>
				<item type="number">0.0015720871480211735</item>
				<item type="number">-0.015459339988852206</item>
			</item>
		</item>
		<item type="list">
			<item type="list">
				<item type="number">-0.03492865861815515</item>
				<item type="number">-0.14572315916886422</item>
				<item type="number">-0.0193042376221496</item>
			</item>
			<item type="list">
				<item type="number">0.030343985122997887</item>
				<item type="number">0.14673328904827307</item>
				<item type="number">0.019885210887439594</item>
			</item>
			<item type="list">
				<item type="number">0.01112163661535708</item>
				<item type="number">-0.004204476781573796</item>
				<item type="number">0.0060520058464822325</item>
			</item>
			<item type="list">
				<item type="number">-0.002902559615625331</item>
				<item type="number">0.0017092096384967704</item>
				<item type="number">0.008311738599119064</item>
			</item>
			<item type="list">
				<item type="number">-0.0036344035041965426</item>
				<item type="number">0.0014851372636303783</item>
				<item type="number">-0.0149447177101354</item>
			</item>
		</item>
		<item type="list">
			<item type="list">
				<item type="number">-0.03484929101094693</item>
				<item type="number">-0.14535951375269757</item>
				<item type="number">-0.019255539504618478</item>
			</item>
			<item type="list">
				<item type="number">0.030265877802488628</item>
				<item type="number">0.14636944193785761</item>
				<item type="number">0.019836186121299053</item>
			</item>
			<item type="list">
				<item type="number">0.010809279589266104</item>
				<item type="number">-0.004052046041977373</item>
				<item type="number">0.005807642459713787</item>
			</item>
			<item type="list">
				<item type="number">-0.0027545249120884633</item>
				<item type="number">0.00163151300542003</item>
				<item type="number">0.008114963741093412</item>
			</item>
			<item type="list">
				<item type="number">-0.0034713414687193374</item>
				<item type="number">0.0014106048523043816</item>
				<item type="number">-0.014503252817487777</item>
			</item>
		</item>
		<item type="list">
			<item type="list">
				<item type="number">-0.03478201902855198</item>
				<item type="number">-0.14505129684593868</item>
				<item type="number">-0.019214265796001384</item>
			</item>
			<item type="list">
				<item type="number">0.030199675781136186</item>
				<item type="number">0.14606105381246312</item>
				<item type="number">0.019794633723431883</item>
			</item>
			<item type="list">
				<item type="number">0.010547531473498553</item>
				<item type="number">-0.003924319755324886</item>
				<item type="number">0.00560268147214088</item>
			</item>
			<item type="list">
				<item type="number">-0.002630521542183479</item>
				<item type="number">0.0015664265983610561</item>
				<item type="number">0.00794994086852973</item>
			</item>
			<item type="list">
				<item type="number">-0.0033346666852220887</item>
				<item type="number">0.0013481361910630066</item>
				<item type="number">-0.014132990266589327</item>
			</item>
		</item>
		<item type="list">
			<item type="list">
				<item type="number">-0.034726891873769435</item>
				<item type="number">-0.14479876495245292</item>
				<item type="number">-0.019180451220015878</item>
			</item>
			<item type="list">
				<item type="number">0.030145431521517267</item>
				<item type="number">0.14580837898198296</item>
				<item type="number">0.019760588188898774</item>
			</item>
			<item type="list">
				<item type="number">0.010335098312105096</item>
				<item type="number">-0.0038206644712461347</item>
				<item type="number">0.00543622576255264</item>
			</item>
			<item type="list">
				<item type="number">-0.002529912578822052</item>
				<item type="number">0.0015136184965824126</item>
				<item type="number">0.007815920520393033</item>
			</item>
			<item type="list">
				<item type="number">-0.0032237253804639544</item>
				<item type="number">0.0012974319456628162</item>
				<item type="number">-0.013832283252017541</item>
			</item>
		</item>
		<item type="list">
			<item type="list">
				<item type="number">-0.03468397224771214</item>
				<item type="number">-0.14460210777617688</item>
				<item type="number">-0.01915411957965223</item>
			</item>
			<item type="list">
				<item type="number">0.030103190121945844</item>
				<item type="number">0.14561161391557323</item>
				<item type="number">0.019734075161283247</item>
			</item>
			<item type="list">
				<item type="number">0.010170957976601936</item>
				<item type="number">-0.0037405747991184563</item>
				<item type="number">0.005307526614466177</item>
			</item>
			<item type="list">
				<item type="number">-0.002452193165607095</item>
				<item type="number">0.001472822331149161</item>
				<item type="number">0.007712309271846292</item>
			</item>
			<item type="list">
				<item type="number">-0.0031379826861734116</item>
				<item type="number">0.001258246328761919</item>
				<item type="number">-0.013599791466809652</item>
			</item>
		</item>
		<item type="list">
			<item type="list">
				<item type="number">-0.034653225411544725</item>
				<item type="number">-0.14446162074933405</item>
				<item type="number">-0.019135261894931897</item>
			</item>
			<item type="list">
				<item type="number">0.030072916905947527</item>
				<item type="number">0.1454710249058806</item>
				<item type="number">0.019715069106605903</item>
			</item>
			<item type="list">
				<item type="number">0.010054345682542883</item>
				<item type="number">-0.003683744907933376</item>
				<item type="number">0.005216074081507082</item>
			</item>
			<item type="list">
				<item type="number">-0.00239701694673132</item>
				<item type="number">0.0014438514238030386</item>
				<item type="number">0.007638666153219436</item>
			</item>
			<item type="list">
				<item type="number">-0.0030770202309702574</item>
				<item type="number">0.0012304893260153289</item>
				<item type="number">-0.013434547444888742</item>
			</item>
		</item>
		<item type="list">
			<item type="list">
				<item type="number">-0.03463480664406292</item>
				<item type="number">-0.14437722788225754</item>
				<item type="number">-0.019123963092036685</item>
			</item>
			<item type="list">
				<item type="number">0.030054789715647977</item>
				<item type="number">0.14538658575374208</item>
				<item type="number">0.019703691379299056</item>
			</item>
			<item type="list">
				<item type="number">0.009984571742820022</item>
				<item type="number">-0.003649701854799642</item>
				<item type="number">0.005161327435174146</item>
			</item>
			<item type="list">
				<item type="number">-0.0023639904120514306</item>
				<item type="number">0.0014265146991387539</item>
				<item type="number">0.007594594009654387</item>
			</item>
			<item type="list">
				<item type="number">-0.0030405644038654306</item>
				<item type="number">0.0012138292837417062</item>
				<item type="number">-0.013335649733035772</item>
			</item>
		</item>
		<item type="list">
			<item type="list">
				<item type="number">-0.03462906500035882</item>
				<item type="number">-0.14434882452191447</item>
				<item type="number">-0.019120090712503545</item>
			</item>
			<item type="list">
				<item type="number">0.030049113129545196</item>
				<item type="number">0.14535828802531</item>
				<item type="number">0.019699827424164987</item>
			</item>
			<item type="list">
				<item type="number">0.00996154851798278</item>
				<item type="number">-0.003638220874369083</item>
				<item type="number">0.005143133342333659</item>
			</item>
			<item type="list">
				<item type="number">-0.002353074079897432</item>
				<item type="number">0.0014205331100487922</item>
				<item type="number">0.007579924557827141</item>
			</item>
			<item type="list">
				<item type="number">-0.0030285225668937816</item>
				<item type="number">0.0012082242598476412</item>
				<item type="number">-0.01330279461163327</item>
			</item>
		</item>
	</G1>
	<G0 type="list">
		<item type="list">
			<item type="list">
				<item type="number">-0.0020788829842221445</item>
				<item type="number">-0.005502997568646223</item>
				<item type="number">-0.0006558440672465552</item>
			</item>
			<item type="list">
				<item type="number">0.0007346156946891335</item>
				<item type="number">0.005760372751389936</item>
				<item type="number">0.0008025823768417196</item>
			</item>
			<item type="list">
				<item type="number">0.0011707432568299795</item>
				<item type="number">-0.00020845518065741158</item>
				<item type="number">-0.00026805324384699845</item>
			</item>
			<item type="list">
				<item type="number">0.0001752631337800313</item>
				<item type="number">-3.8913678047336605e-05</item>
				<item type="number">0.00010058199908044048</item>
			</item>
			<item type="list">
				<item type="number">-1.7391010286229113e-06</item>
				<item type="number">-1.0006323984352544e-05</item>
				<item type="number">2.0732935158165512e-05</item>
			</item>
		</item>
		<item type="list">
			<item type="list">
				<item type="number">-0.0020792936258666036</item>
				<item type="number">-0.0055048618309011125</item>
				<item type="number">-0.000656093945259693</item>
			</item>
			<item type="list">
				<item type="number">0.000735018898787303</item>
				<item type="number">0.005762239529626189</item>
				<item type="number">0.000802834415265353</item>
			</item>
			<item type="list">
				<item type="number">0.0011707251474711356</item>
				<item type="number">-0.00020844444194855296</item>
				<item type="number">-0.00026806308476587214</item>
			</item>
			<item type="list">
				<item type="number">0.00017527575764565757</item>
				<item type="number">-3.8919863376058267e-05</item>
				<item type="number">0.00010059927210886215</item>
			</item>
			<item type="list">
				<item type="number">-1.726178103991781e-06</item>
				<item type="number">-1.0013393400088085e-05</item>
				<item type="number">2.0723342630562948e-05</item>
			</item>
		</item>
		<item type="list">
			<item type="list">
				<item type="number">-0.0020805258164954756</item>
				<item type="number">-0.005510455728446799</item>
				<item type="number">-0.0006568437158696133</item>
			</item>
			<item type="list">
				<item type="number">0.0007362287858857843</item>
				<item type="number">0.005767840985131514</item>
				<item type="number">0.0008035906769144391</item>
			</item>
			<item type="list">
				<item type="number">0.0011706707874204383</item>
				<item type="number">-0.0002084122180174082</item>
				<item type="number">-0.00026809263530146724</item>
			</item>
			<item type="list">
				<item type="number">0.00017531364806798816</item>
				<item type="number">-3.8938433117539676e-05</item>
				<item type="number">0.00010065112221398148</item>
			</item>
			<item type="list">
				<item type="number">-1.6874048682471392e-06</item>
				<item type="number">-1.0034605479848262e-05</item>
				<item type="number">2.0694552038880607e-05</item>
			</item>
		</item>
		<item type="list">
			<item type="list">
				<item type="number">-0.0020825802819525643</item>
				<item type="number">-0.005519782708899625</item>
				<item type="number">-0.0006580938483142105</item>
			</item>
			<item type="list">
				<item type="number">0.0007382460656901213</item>
				<item type="number">0.0057771805562625966</item>
				<item type="number">0.0008048516278521318</item>
			</item>
			<item type="list">
				<item type="number">0.0011705801439100359</item>
				<item type="number">-0.00020835847709768117</item>
				<item type="number">-0.0002681418897468108</item>
			</item>
			<item type="list">
				<item type="number">0.00017537681949208949</item>
				<item type="number">-3.8969392978753765e-05</item>
				<item type="number">0.00010073760655056517</item>
			</item>
			<item type="list">
				<item type="number">-1.6227472113788865e-06</item>
				<item type="number">-1.0069977247797794e-05</item>
				<item type="number">2.0646503652655113e-05</item>
			</item>
		</item>
		<item type="list">
			<item type="list">
				<item type="number">-0.002085458260386427</item>
				<item type="number">-0.005532848323330084</item>
				<item type="number">-0.0006598450937974139</item>
			</item>
			<item type="list">
				<item type="number">0.000741071954976069</item>
				<item type="number">0.005790263807129039</item>
				<item type="number">0.0008066180213043678</item>
			</item>
			<item type="list">
				<item type="number">0.001170453124570116</item>
				<item type="number">-0.00020828317323123244</item>
				<item type="number">-0.0002682108524482729</item>
			</item>
			<item type="list">
				<item type="number">0.00017546531915166612</item>
				<item type="number">-3.9012764362738616e-05</item>
				<item type="number">0.00010085882544606292</item>
			</item>
			<item type="list">
				<item type="number">-1.5321382877268417e-06</item>
				<item type="number">-1.0119546153017255e-05</item>
				<item type="number">2.057909948958687e-05</item>
			</item>
		</item>
		<item type="list">
			<item type="list">
				<item type="number">-0.002089161589366749</item>
				<item type="number">-0.005549660945870528</item>
				<item type="number">-0.0006620985716606993</item>
			</item>
			<item type="list">
				<item type="number">0.0007447082856630304</item>
				<item type="number">0.0058070991201779895</item>
				<item type="number">0.0008088909836046096</item>
			</item>
			<item type="list">
				<item type="number">0.0011702895951167397</item>
				<item type="number">-0.00020818623906822294</item>
				<item type="number">-0.00026829954723530004</item>
			</item>
			<item type="list">
				<item type="number">0.00017557920690568275</item>
				<item type="number">-3.90685820669111e-05</item>
				<item type="number">0.00010101492736113861</item>
			</item>
			<item type="list">
				<item type="number">-1.415498280777466e-06</item>
				<item type="number">-1.0183353195949525e-05</item>
				<item type="number">2.049220793969986e-05</item>
			</item>
		</item>
		<item type="list">
			<item type="list">
				<item type="number">-0.0020936925074630974</item>
				<item type="number">-0.005570230819214503</item>
				<item type="number">-0.0006648556711362281</item>
			</item>
			<item type="list">
				<item type="number">0.0007491572603401886</item>
				<item type="number">0.005827696746039844</item>
				<item type="number">0.0008116719011315318</item>
			</item>
			<item type="list">
				<item type="number">0.0011700893823565078</item>
				<item type="number">-0.00020806758794581254</item>
				<item type="number">-0.00026840796796628234</item>
			</item>
			<item type="list">
				<item type="number">0.00017571856487785738</item>
				<item type="number">-3.9136878517081814e-05</item>
				<item type="number">0.0001012060896598172</item>
			</item>
			<item type="list">
				<item type="number">-1.2727000841689515e-06</item>
				<item type="number">-1.026146042820858e-05</item>
				<item type="number">2.0385648331948412e-05</item>
			</item>
		</item>
		<item type="list">
			<item type="list">
				<item type="number">-0.0020990536916615024</item>
				<item type="number">-0.00559457006349846</item>
				<item type="number">-0.000668118016670372</item>
			</item>
			<item type="list">
				<item type="number">0.0007544215219029134</item>
				<item type="number">0.005852068820346806</item>
				<item type="number">0.0008149624120131235</item>
			</item>
			<item type="list">
				<item type="number">0.0011698525932479194</item>
				<item type="number">-0.00020792724049981055</item>
				<item type="number">-0.0002685355597042457</item>
			</item>
			<item type="list">
				<item type="number">0.00017588347820413143</item>
				<item type="number">-3.921770393272253e-05</item>
				<item type="number">0.00010143254894525823</item>
			</item>
			<item type="list">
				<item type="number">-1.1039016247702465e-06</item>
				<item type="number">-1.0353812295058862e-05</item>
				<item type="number">2.025861541434622e-05</item>
			</item>
		</item>
		<item type="list">
			<item type="list">
				<item type="number">-0.0021052485553742636</item>
				<item type="number">-0.005622694271986495</item>
				<item type="number">-0.0006718877076732673</item>
			</item>
			<item type="list">
				<item type="number">0.0007605044726897101</item>
				<item type="number">0.005880230950724891</item>
				<item type="number">0.0008187646197413296</item>
			</item>
			<item type="list">
				<item type="number">0.0011695784209724044</item>
				<item type="number">-0.00020776482347151262</item>
				<item type="number">-0.0002686835269417253</item>
			</item>
			<item type="list">
				<item type="number">0.00017607405993925998</item>
				<item type="number">-3.931111238645662e-05</item>
				<item type="number">0.00010169457022698434</item>
			</item>
			<item type="list">
				<item type="number">-9.083982413781069e-07</item>
				<item type="number">-1.046074306543039e-05</item>
				<item type="number">2.0112044641009632e-05</item>
			</item>
		</item>
		<item type="list">
			<item type="list">
				<item type="number">-0.0021122810944272743</item>
				<item type="number">-0.005654622134636907</item>
				<item type="number">-0.0006761672375440506</item>
			</item>
			<item type="list">
				<item type="number">0.000767410218678607</item>
				<item type="number">0.005912201812014589</item>
				<item type="number">0.0008230810602530214</item>
			</item>
			<item type="list">
				<item type="number">0.001169266882575293</item>
				<item type="number">-0.00020758032444541816</item>
				<item type="number">-0.0002688512868304922</item>
			</item>
			<item type="list">
				<item type="number">0.00017629044124346435</item>
				<item type="number">-3.9417166998916105e-05</item>
				<item type="number">0.00010199246132437384</item>
			</item>
			<item type="list">
				<item type="number">-6.86447991420643e-07</item>
				<item type="number">-1.0582185995330252e-05</item>
				<item type="number">1.994500279336831e-05</item>
			</item>
		</item>
		<item type="list">
			<item type="list">
				<item type="number">-0.002120161142010428</item>
				<item type="number">-0.005690364844108565</item>
				<item type="number">-0.0006809578405573405</item>
			</item>
			<item type="list">
				<item type="number">0.0007751474503043153</item>
				<item type="number">0.005947995293702922</item>
				<item type="number">0.000827913371695085</item>
			</item>
			<item type="list">
				<item type="number">0.0011689186649342374</item>
				<item type="number">-0.00020737544164280705</item>
				<item type="number">-0.0002690388003099075</item>
			</item>
			<item type="list">
				<item type="number">0.0001765328630511563</item>
				<item type="number">-3.953650014805162e-05</item>
				<item type="number">0.00010232652251868751</item>
			</item>
			<item type="list">
				<item type="number">-4.3783618598512535e-07</item>
				<item type="number">-1.0718507792727127e-05</item>
				<item type="number">1.975674663835765e-05</item>
			</item>
		</item>
		<item type="list">
			<item type="list">
				<item type="number">-0.002128881633949522</item>
				<item type="number">-0.005729955556969147</item>
				<item type="number">-0.0006862645938970099</item>
			</item>
			<item type="list">
				<item type="number">0.0007837107619485613</item>
				<item type="number">0.0059876393575004514</item>
				<item type="number">0.0008332657599742664</item>
			</item>
			<item type="list">
				<item type="number">0.0011685316030278095</item>
				<item type="number">-0.00020714642299355992</item>
				<item type="number">-0.00026924651743714516</item>
			</item>
			<item type="list">
				<item type="number">0.00017680108913712152</item>
				<item type="number">-3.966793737096592e-05</item>
				<item type="number">0.00010269754419921569</item>
			</item>
			<item type="list">
				<item type="number">-1.6182022893725989e-07</item>
				<item type="number">-1.0869440223469705e-05</item>
				<item type="number">1.9547807156893567e-05</item>
			</item>
		</item>
		<item type="list">
			<item type="list">
				<item type="number">-0.0021384538118473313</item>
				<item type="number">-0.005773413298414369</item>
				<item type="number">-0.0006920897558046762</item>
			</item>
			<item type="list">
				<item type="number">0.0007931098471315808</item>
				<item type="number">0.006031155621496107</item>
				<item type="number">0.0008391410407446978</item>
			</item>
			<item type="list">
				<item type="number">0.0011681059685230378</item>
				<item type="number">-0.0002068945738071007</item>
				<item type="number">-0.00026947373381679194</item>
			</item>
			<item type="list">
				<item type="number">0.0001770964899685407</item>
				<item type="number">-3.981245535748914e-05</item>
				<item type="number">0.00010310516357822655</item>
			</item>
			<item type="list">
				<item type="number">1.415061692380722e-07</item>
				<item type="number">-1.103529401730349e-05</item>
				<item type="number">1.9317285290984885e-05</item>
			</item>
		</item>
		<item type="list">
			<item type="list">
				<item type="number">-0.0021488845556297625</item>
				<item type="number">-0.005820770091176232</item>
				<item type="number">-0.0006984376291489325</item>
			</item>
			<item type="list">
				<item type="number">0.0008033530104438048</item>
				<item type="number">0.006078576079887026</item>
				<item type="number">0.000845543305414619</item>
			</item>
			<item type="list">
				<item type="number">0.0011676420761538083</item>
				<item type="number">-0.0002066201721377315</item>
				<item type="number">-0.00026971953604972503</item>
			</item>
			<item type="list">
				<item type="number">0.00017741767160027577</item>
				<item type="number">-3.996989603581033e-05</item>
				<item type="number">0.00010355056338805883</item>
			</item>
			<item type="list">
				<item type="number">4.7179745572167727e-07</item>
				<item type="number">-1.1215920502482208e-05</item>
				<item type="number">1.906329640542833e-05</item>
			</item>
		</item>
		<item type="list">
			<item type="list">
				<item type="number">-0.0021601783925136917</item>
				<item type="number">-0.00587204523389382</item>
				<item type="number">-0.0007053108046498105</item>
			</item>
			<item type="list">
				<item type="number">0.000814444445281992</item>
				<item type="number">0.006129920207056826</item>
				<item type="number">0.0008524752823139182</item>
			</item>
			<item type="list">
				<item type="number">0.0011671377824604685</item>
				<item type="number">-0.0002063224873984349</item>
				<item type="number">-0.00026998667357407347</item>
			</item>
			<item type="list">
				<item type="number">0.00017776554784152</item>
				<item type="number">-4.0140409852695516e-05</item>
				<item type="number">0.00010403408313123909</item>
			</item>
			<item type="list">
				<item type="number">8.306169749893171e-07</item>
				<item type="number">-1.1412075986329625e-05</item>
				<item type="number">1.8788112784962837e-05</item>
			</item>
		</item>
		<item type="list">
			<item type="list">
				<item type="number">-0.0021723390070871205</item>
				<item type="number">-0.005927291931995171</item>
				<item type="number">-0.0007127173778373398</item>
			</item>
			<item type="list">
				<item type="number">0.0008263875750928887</item>
				<item type="number">0.006185238232870781</item>
				<item type="number">0.0008599445389075563</item>
			</item>
			<item type="list">
				<item type="number">0.0011665925036688238</item>
				<item type="number">-0.0002059986391741642</item>
				<item type="number">-0.00027027338542964997</item>
			</item>
			<item type="list">
				<item type="number">0.00017814086252438123</item>
				<item type="number">-4.032358788085979e-05</item>
				<item type="number">0.0001045556577879605</item>
			</item>
			<item type="list">
				<item type="number">1.2180658484402528e-06</item>
				<item type="number">-1.16240737332809e-05</item>
				<item type="number">1.8490566575441373e-05</item>
			</item>
		</item>
		<item type="list">
			<item type="list">
				<item type="number">-0.002185148923053489</item>
				<item type="number">-0.005986412885749753</item>
				<item type="number">-0.0007206185517270964</item>
			</item>
			<item type="list">
				<item type="number">0.0008389591875052543</item>
				<item type="number">0.0062443644859843375</item>
				<item type="number">0.000867904787166673</item>
			</item>
			<item type="list">
				<item type="number">0.0011660008695173767</item>
				<item type="number">-0.0002056417135617387</item>
				<item type="number">-0.0002705772042388471</item>
			</item>
			<item type="list">
				<item type="number">0.00017854937001608956</item>
				<item type="number">-4.050831439974414e-05</item>
				<item type="number">0.00010511960969855421</item>
			</item>
			<item type="list">
				<item type="number">1.6394960858793176e-06</item>
				<item type="number">-1.1801572321289018e-05</item>
				<item type="number">1.817135910846423e-05</item>
			</item>
		</item>
		<item type="list">
			<item type="list">
				<item type="number">-0.0021990650769458235</item>
				<item type="number">-0.006049455745357713</item>
				<item type="number">-0.0007290725064889348</item>
			</item>
			<item type="list">
				<item type="number">0.0008526317439837152</item>
				<item type="number">0.006307503070614044</item>
				<item type="number">0.0008764317976066859</item>
			</item>
			<item type="list">
				<item type="number">0.0011653736407491917</item>
				<item type="number">-0.00020527619052692188</item>
				<item type="number">-0.0002709033923975954</item>
			</item>
			<item type="list">
				<item type="number">0.00017897700611688362</item>
				<item type="number">-4.072027390355193e-05</item>
				<item type="number">0.00010572042556815195</item>
			</item>
			<item type="list">
				<item type="number">2.0826861950547725e-06</item>
				<item type="number">-1.2050860931493863e-05</item>
				<item type="number">1.7823675724731488e-05</item>
			</item>
		</item>
		<item type="list">
			<item type="list">
				<item type="number">-0.002213867038636658</item>
				<item type="number">-0.006116668865051524</item>
				<item type="number">-0.0007380704598663514</item>
			</item>
			<item type="list">
				<item type="number">0.0008671701215345159</item>
				<item type="number">0.006374805185636926</item>
				<item type="number">0.000885506647247168</item>
			</item>
			<item type="list">
				<item type="number">0.0011647066127047432</item>
				<item type="number">-0.00020488465051759746</item>
				<item type="number">-0.0002712522843496245</item>
			</item>
			<item type="list">
				<item type="number">0.00017943197968933803</item>
				<item type="number">-4.095239820808212e-05</item>
				<item type="number">0.00010636429722802296</item>
			</item>
			<item type="list">
				<item type="number">2.5583247713670858e-06</item>
				<item type="number">-1.2299271842526037e-05</item>
				<item type="number">1.745179974059596e-05</item>
			</item>
		</item>
		<item type="list">
			<item type="list">
				<item type="number">-0.0022295509544075056</item>
				<item type="number">-0.006187912511300513</item>
				<item type="number">-0.0007476713774560703</item>
			</item>
			<item type="list">
				<item type="number">0.0008825720268805166</item>
				<item type="number">0.006446144104507228</item>
				<item type="number">0.0008951856851700503</item>
			</item>
			<item type="list">
				<item type="number">0.0011640013150039457</item>
				<item type="number">-0.00020446367757033477</item>
				<item type="number">-0.00027161226020678365</item>
			</item>
			<item type="list">
				<item type="number">0.0001799216540683082</item>
				<item type="number">-4.115215230343736e-05</item>
				<item type="number">0.00010704388976668249</item>
			</item>
			<item type="list">
				<item type="number">3.055958392940822e-06</item>
				<item type="number">-1.2615763324250942e-05</item>
				<item type="number">1.7054062718751206e-05</item>
			</item>
		</item>
		<item type="list">
			<item type="list">
				<item type="number">-0.0022465275191931007</item>
				<item type="number">-0.006264054333902784</item>
				<item type="number">-0.0007578882176203598</item>
			</item>
			<item type="list">
				<item type="number">0.0008992554093504875</item>
				<item type="number">0.006522460173653267</item>
				<item type="number">0.0009054970148342499</item>
			</item>
			<item type="list">
				<item type="number">0.0011632634084158943</item>
				<item type="number">-0.00020404198864363768</item>
				<item type="number">-0.0002720011695283688</item>
			</item>
			<item type="list">
				<item type="number">0.00018042416042655316</item>
				<item type="number">-4.142265410342751e-05</item>
				<item type="number">0.00010777233730793608</item>
			</item>
			<item type="list">
				<item type="number">3.5845409132384167e-06</item>
				<item type="number">-1.2941197128518436e-05</item>
				<item type="number">1.662003501863691e-05</item>
			</item>
		</item>
		<item type="list">
			<item type="list">
				<item type="number">-0.0022637592446267314</item>
				<item type="number">-0.006343365068858399</item>
				<item type="number">-0.0007685084853618305</item>
			</item>
			<item type="list">
				<item type="number">0.0009161700914636253</item>
				<item type="number">0.006601793707209723</item>
				<item type="number">0.0009161954404199474</item>
			</item>
			<item type="list">
				<item type="number">0.0011624581514029166</item>
				<item type="number">-0.00020355007802324188</item>
				<item type="number">-0.00027240253526316884</item>
			</item>
			<item type="list">
				<item type="number">0.00018097354869221925</item>
				<item type="number">-4.1669111653696675e-05</item>
				<item type="number">0.00010853788636944439</item>
			</item>
			<item type="list">
				<item type="number">4.157453137890247e-06</item>
				<item type="number">-1.3209448666448939e-05</item>
				<item type="number">1.6177693849591417e-05</item>
			</item>
		</item>
		<item type="list">
			<item type="list">
				<item type="number">-0.002282256640966999</item>
				<item type="number">-0.006427348553603955</item>
				<item type="number">-0.0007797674102736886</item>
			</item>
			<item type="list">
				<item type="number">0.000934338287346111</item>
				<item type="number">0.006685889626502347</item>
				<item type="number">0.0009275490812964946</item>
			</item>
			<item type="list">
				<item type="number">0.0011616210965920354</item>
				<item type="number">-0.00020305725341790822</item>
				<item type="number">-0.00027282925516993524</item>
			</item>
			<item type="list">
				<item type="number">0.00018154450058868783</item>
				<item type="number">-4.194916350591526e-05</item>
				<item type="number">0.00010935061829615657</item>
			</item>
			<item type="list">
				<item type="number">4.7527564065271316e-06</item>
				<item type="number">-1.3534655970032761e-05</item>
				<item type="number">1.5696965864956717e-05</item>
			</item>
		</item>
		<item type="list">
			<item type="list">
				<item type="number">-0.0023021017153357607</item>
				<item type="number">-0.006516089711108722</item>
				<item type="number">-0.0007916440028466051</item>
			</item>
			<item type="list">
				<item type="number">0.000953845140895096</item>
				<item type="number">0.006774853562308263</item>
				<item type="number">0.0009395391987128635</item>
			</item>
			<item type="list">
				<item type="number">0.0011607539312630166</item>
				<item type="number">-0.00020257415532742864</item>
				<item type="number">-0.00027328238473629807</item>
			</item>
			<item type="list">
				<item type="number">0.0001821261841018729</item>
				<item type="number">-4.229373656636346e-05</item>
				<item type="number">0.00011021280038336765</item>
			</item>
			<item type="list">
				<item type="number">5.376459077286742e-06</item>
				<item type="number">-1.3895959179137187e-05</item>
				<item type="number">1.5174388476656353e-05</item>
			</item>
		</item>
		<item type="list">
			<item type="list">
				<item type="number">-0.002322187230708848</item>
				<item type="number">-0.006608542099294633</item>
				<item type="number">-0.0008040390221477864</item>
			</item>
			<item type="list">
				<item type="number">0.0009735520412674615</item>
				<item type="number">0.006867333567518689</item>
				<item type="number">0.0009520256229895895</item>
			</item>
			<item type="list">
				<item type="number">0.001159805670529406</item>
				<item type="number">-0.0002019999815839764</item>
				<item type="number">-0.0002737520173565036</item>
			</item>
			<item type="list">
				<item type="number">0.0001827769167318061</item>
				<item type="number">-4.256761679604399e-05</item>
				<item type="number">0.00011112323843188075</item>
			</item>
			<item type="list">
				<item type="number">6.05260228259784e-06</item>
				<item type="number">-1.4223869930774244e-05</item>
				<item type="number">1.4642178078095503e-05</item>
			</item>
		</item>
		<item type="list">
			<item type="list">
				<item type="number">-0.0023435551975675936</item>
				<item type="number">-0.006705566519970258</item>
				<item type="number">-0.0008170470232128448</item>
			</item>
			<item type="list">
				<item type="number">0.0009945417114309535</item>
				<item type="number">0.006964487180265743</item>
				<item type="number">0.0009651420816541869</item>
			</item>
			<item type="list">
				<item type="number">0.0011588335560285777</item>
				<item type="number">-0.00020142852195967188</item>
				<item type="number">-0.0002742374362007406</item>
			</item>
			<item type="list">
				<item type="number">0.00018343609425299667</item>
				<item type="number">-4.289080843497239e-05</item>
				<item type="number">0.00011207626035125153</item>
			</item>
			<item type="list">
				<item type="number">6.743835848262683e-06</item>
				<item type="number">-1.4601329875519598e-05</item>
				<item type="number">1.4066117419863379e-05</item>
			</item>
		</item>
		<item type="list">
			<item type="list">
				<item type="number">-0.0023659046097522676</item>
				<item type="number">-0.00680704952002615</item>
				<item type="number">-0.0008306530932302667</item>
			</item>
			<item type="list">
				<item type="number">0.0010164962589544388</item>
				<item type="number">0.007066105091838157</item>
				<item type="number">0.0009788612183887567</item>
			</item>
			<item type="list">
				<item type="number">0.001157813784392311</item>
				<item type="number">-0.00020082946770410664</item>
				<item type="number">-0.00027474443377091247</item>
			</item>
			<item type="list">
				<item type="number">0.00018412545575920765</item>
				<item type="number">-4.322882601848384e-05</item>
				<item type="number">0.00011307801335820514</item>
			</item>
			<item type="list">
				<item type="number">7.469110679002401e-06</item>
				<item type="number">-1.4997278105857627e-05</item>
				<item type="number">1.3458295258941596e-05</item>
			</item>
		</item>
		<item type="list">
			<item type="list">
				<item type="number">-0.0023892488176110293</item>
				<item type="number">-0.006913054324974149</item>
				<item type="number">-0.0008448659698212245</item>
			</item>
			<item type="list">
				<item type="number">0.0010394299128709302</item>
				<item type="number">0.007172250539086126</item>
				<item type="number">0.0009931916870618098</item>
			</item>
			<item type="list">
				<item type="number">0.0011567467754610588</item>
				<item type="number">-0.00020020383431830602</item>
				<item type="number">-0.00027527197640572575</item>
			</item>
			<item type="list">
				<item type="number">0.0001848440727750813</item>
				<item type="number">-4.3580838898562615e-05</item>
				<item type="number">0.00011413062434894443</item>
			</item>
			<item type="list">
				<item type="number">8.22805653665093e-06</item>
				<item type="number">-1.5411540801188826e-05</item>
				<item type="number">1.2815634808070295e-05</item>
			</item>
		</item>
		<item type="list">
			<item type="list">
				<item type="number">-0.0024136043003115818</item>
				<item type="number">-0.007023647593391552</item>
				<item type="number">-0.0008596939180430788</item>
			</item>
			<item type="list">
				<item type="number">0.001063356647686228</item>
				<item type="number">0.00728299063657786</item>
				<item type="number">0.0010081421327357328</item>
			</item>
			<item type="list">
				<item type="number">0.0011556309502552598</item>
				<item type="number">-0.00019954924386540002</item>
				<item type="number">-0.00027581867116915616</item>
			</item>
			<item type="list">
				<item type="number">0.00018559510686533775</item>
				<item type="number">-4.3949241515056945e-05</item>
				<item type="number">0.00011523395332121965</item>
			</item>
			<item type="list">
				<item type="number">9.021595427844542e-06</item>
				<item type="number">-1.584455783514212e-05</item>
				<item type="number">1.2136503160195697e-05</item>
			</item>
		</item>
		<item type="list">
			<item type="list">
				<item type="number">-0.0024391602494857304</item>
				<item type="number">-0.007139324708856325</item>
				<item type="number">-0.0008752230441738043</item>
			</item>
			<item type="list">
				<item type="number">0.0010884743201256195</item>
				<item type="number">0.007398848770419972</item>
				<item type="number">0.0010238023696902074</item>
			</item>
			<item type="list">
				<item type="number">0.0011544848030331752</item>
				<item type="number">-0.00019886881034948177</item>
				<item type="number">-0.0002763776172916196</item>
			</item>
			<item type="list">
				<item type="number">0.0001863684719985071</item>
				<item type="number">-4.433235924936624e-05</item>
				<item type="number">0.0001163855045855465</item>
			</item>
			<item type="list">
				<item type="number">9.832654405718117e-06</item>
				<item type="number">-1.6322891931917593e-05</item>
				<item type="number">1.1412787196473244e-05</item>
			</item>
		</item>
		<item type="list">
			<item type="list">
				<item type="number">-0.002465577290541411</item>
				<item type="number">-0.007259280062223924</item>
				<item type="number">-0.0008913070861135994</item>
			</item>
			<item type="list">
				<item type="number">0.0011144276478447237</item>
				<item type="number">0.007518963200932811</item>
				<item type="number">0.0010400184463975454</item>
			</item>
			<item type="list">
				<item type="number">0.0011532695640980256</item>
				<item type="number">-0.00019815679072278063</item>
				<item type="number">-0.00027696354789057224</item>
			</item>
			<item type="list">
				<item type="number">0.00018718301436788514</item>
				<item type="number">-4.473172410435012e-05</item>
				<item type="number">0.00011759606960815761</item>
			</item>
			<item type="list">
				<item type="number">1.0697064164635827e-05</item>
				<item type="number">-1.6794623820152048e-05</item>
				<item type="number">1.0656117983728741e-05</item>
			</item>
		</item>
		<item type="list">
			<item type="list">
				<item type="number">-0.0024930489981412032</item>
				<item type="number">-0.007384026852654335</item>
				<item type="number">-0.000908034035803653</item>
			</item>
			<item type="list">
				<item type="number">0.0011414182755815387</item>
				<item type="number">0.00764387516514289</item>
				<item type="number">0.0010568821823258203</item>
			</item>
			<item type="list">
				<item type="number">0.0011520025865402598</item>
				<item type="number">-0.00019741488059875448</item>
				<item type="number">-0.0002775674559076907</item>
			</item>
			<item type="list">
				<item type="number">0.00018803048087240865</item>
				<item type="number">-4.514728652383068e-05</item>
				<item type="number">0.00011886214841217814</item>
			</item>
			<item type="list">
				<item type="number">1.159765514302774e-05</item>
				<item type="number">-1.7286145363702043e-05</item>
				<item type="number">9.857160974668019e-06</item>
			</item>
		</item>
		<item type="list">
			<item type="list">
				<item type="number">-0.002521591303621208</item>
				<item type="number">-0.0075136578243153165</item>
				<item type="number">-0.0009254150185340973</item>
			</item>
			<item type="list">
				<item type="number">0.0011694593012546066</item>
				<item type="number">0.00777367564844986</item>
				<item type="number">0.0010744051989694501</item>
			</item>
			<item type="list">
				<item type="number">0.0011506889600726349</item>
				<item type="number">-0.00019664326044624826</item>
				<item type="number">-0.00027819167156426026</item>
			</item>
			<item type="list">
				<item type="number">0.00018890953272615542</item>
				<item type="number">-4.557846953473757e-05</item>
				<item type="number">0.00012018748432018527</item>
			</item>
			<item type="list">
				<item type="number">1.2533509647746448e-05</item>
				<item type="number">-1.7796094083070236e-05</item>
				<item type="number">9.01400679454925e-06</item>
			</item>
		</item>
		<item type="list">
			<item type="list">
				<item type="number">-0.0025512693006765155</item>
				<item type="number">-0.007647938251679209</item>
				<item type="number">-0.000943386608293148</item>
			</item>
			<item type="list">
				<item type="number">0.0011986221809267318</item>
				<item type="number">0.007908169255062074</item>
				<item type="number">0.0010925268638420898</item>
			</item>
			<item type="list">
				<item type="number">0.001149307435802014</item>
				<item type="number">-0.00019584900761085528</item>
				<item type="number">-0.0002788358632700376</item>
			</item>
			<item type="list">
				<item type="number">0.0001898181181741025</item>
				<item type="number">-4.606838700996624e-05</item>
				<item type="number">0.0001215673086253089</item>
			</item>
			<item type="list">
				<item type="number">1.3521565704124996e-05</item>
				<item type="number">-1.8313608687210626e-05</item>
				<item type="number">8.128299102778897e-06</item>
			</item>
		</item>
		<item type="list">
			<item type="list">
				<item type="number">-0.002581775154055124</item>
				<item type="number">-0.007786714751345586</item>
				<item type="number">-0.0009620603932951299</item>
			</item>
			<item type="list">
				<item type="number">0.0012285956693540163</item>
				<item type="number">0.008047112816155545</item>
				<item type="number">0.0011113501223633485</item>
			</item>
			<item type="list">
				<item type="number">0.0011478726053998534</item>
				<item type="number">-0.00019499784867785865</item>
				<item type="number">-0.0002795011302598126</item>
			</item>
			<item type="list">
				<item type="number">0.0001907807386719789</item>
				<item type="number">-4.6479888472253885e-05</item>
				<item type="number">0.00012301423713916262</item>
			</item>
			<item type="list">
				<item type="number">1.452614062096039e-05</item>
				<item type="number">-1.892032766551564e-05</item>
				<item type="number">7.19716404657317e-06</item>
			</item>
		</item>
		<item type="list">
			<item type="list">
				<item type="number">-0.002613858241833043</item>
				<item type="number">-0.007932187840034596</item>
				<item type="number">-0.00098158697989344</item>
			</item>
			<item type="list">
				<item type="number">0.0012601231720007697</item>
				<item type="number">0.008192795792756885</item>
				<item type="number">0.0011310325725331371</item>
			</item>
			<item type="list">
				<item type="number">0.0011464104096280054</item>
				<item type="number">-0.0001941472190193553</item>
				<item type="number">-0.0002801723226181349</item>
			</item>
			<item type="list">
				<item type="number">0.00019175165843125856</item>
				<item type="number">-4.694981986949819e-05</item>
				<item type="number">0.00012451641883930335</item>
			</item>
			<item type="list">
				<item type="number">1.557300180966994e-05</item>
				<item type="number">-1.951091372194144e-05</item>
				<item type="number">6.210311141969042e-06</item>
			</item>
		</item>
		<item type="list">
			<item type="list">
				<item type="number">-0.0026468723215170124</item>
				<item type="number">-0.008081865191596498</item>
				<item type="number">-0.0010016279308001743</item>
			</item>
			<item type="list">
				<item type="number">0.001292572950135128</item>
				<item type="number">0.008342689657610912</item>
				<item type="number">0.0011512400471264987</item>
			</item>
			<item type="list">
				<item type="number">0.0011448826414934398</item>
				<item type="number">-0.00019327486714801234</item>
				<item type="number">-0.0002808751526200715</item>
			</item>
			<item type="list">
				<item type="number">0.00019275592376862474</item>
				<item type="number">-4.7467374823637736e-05</item>
				<item type="number">0.0001260981596307109</item>
			</item>
			<item type="list">
				<item type="number">1.6660806028168255e-05</item>
				<item type="number">-2.0082223974734116e-05</item>
				<item type="number">5.164876648863115e-06</item>
			</item>
		</item>
		<item type="list">
			<item type="list">
				<item type="number">-0.002681036368712299</item>
				<item type="number">-0.008237011387321842</item>
				<item type="number">-0.001022434213871321</item>
			</item>
			<item type="list">
				<item type="number">0.001326146745589217</item>
				<item type="number">0.008498039986843562</item>
				<item type="number">0.00117221259412252</item>
			</item>
			<item type="list">
				<item type="number">0.0011432934754578592</item>
				<item type="number">-0.0001923475910293399</item>
				<item type="number">-0.00028159018528279883</item>
			</item>
			<item type="list">
				<item type="number">0.000193803355269498</item>
				<item type="number">-4.7980908172241184e-05</item>
				<item type="number">0.00012774038725026337</item>
			</item>
			<item type="list">
				<item type="number">1.7792792354150755e-05</item>
				<item type="number">-2.0700100365491805e-05</item>
				<item type="number">4.07141776546301e-06</item>
			</item>
		</item>
		<item type="list">
			<item type="list">
				<item type="number">-0.0027163812581422857</item>
				<item type="number">-0.008397525101418593</item>
				<item type="number">-0.0010439608560817392</item>
			</item>
			<item type="list">
				<item type="number">0.0013608826687721654</item>
				<item type="number">0.008658764400678986</item>
				<item type="number">0.0011939105219215317</item>
			</item>
			<item type="list">
				<item type="number">0.0011416477213655818</item>
				<item type="number">-0.00019138772373014746</item>
				<item type="number">-0.0002823215949735336</item>
			</item>
			<item type="list">
				<item type="number">0.00019488552127826272</item>
				<item type="number">-4.851143032689813e-05</item>
				<item type="number">0.00012945279027089363</item>
			</item>
			<item type="list">
				<item type="number">1.8965346656355848e-05</item>
				<item type="number">-2.1340145369643002e-05</item>
				<item type="number">2.9191388713512e-06</item>
			</item>
		</item>
		<item type="list">
			<item type="list">
				<item type="number">-0.002752928614131999</item>
				<item type="number">-0.008563501451172574</item>
				<item type="number">-0.0010662206719099488</item>
			</item>
			<item type="list">
				<item type="number">0.0013968025629904626</item>
				<item type="number">0.008824958401529193</item>
				<item type="number">0.0012163467712546572</item>
			</item>
			<item type="list">
				<item type="number">0.001139943867038865</item>
				<item type="number">-0.00019039472567693443</item>
				<item type="number">-0.00028307003525405614</item>
			</item>
			<item type="list">
				<item type="number">0.00019600239428050652</item>
				<item type="number">-4.905893187110328e-05</item>
				<item type="number">0.00013123992855449925</item>
			</item>
			<item type="list">
				<item type="number">2.0179789744685983e-05</item>
				<item type="number">-2.2003292767006716e-05</item>
				<item type="number">1.7040073501243848e-06</item>
			</item>
		</item>
		<item type="list">
			<item type="list">
				<item type="number">-0.002790433880042584</item>
				<item type="number">-0.008735088713566276</item>
				<item type="number">-0.0010892678338513303</item>
			</item>
			<item type="list">
				<item type="number">0.001433643840292099</item>
				<item type="number">0.008996672950394498</item>
				<item type="number">0.0012395618288049358</item>
			</item>
			<item type="list">
				<item type="number">0.0011381742843336417</item>
				<item type="number">-0.00018932314967447955</item>
				<item type="number">-0.0002838237595300789</item>
			</item>
			<item type="list">
				<item type="number">0.0001971763999396191</item>
				<item type="number">-4.957253014880668e-05</item>
				<item type="number">0.00013309805395592207</item>
			</item>
			<item type="list">
				<item type="number">2.1439355547143897e-05</item>
				<item type="number">-2.268855702572427e-05</item>
				<item type="number">4.317106152790554e-07</item>
			</item>
		</item>
		<item type="list">
			<item type="list">
				<item type="number">-0.0028298035739370403</item>
				<item type="number">-0.008913049772737295</item>
				<item type="number">-0.0011131374453639035</item>
			</item>
			<item type="list">
				<item type="number">0.0014723565726753823</item>
				<item type="number">0.00917493160250192</item>
				<item type="number">0.0012636263452338967</item>
			</item>
			<item type="list">
				<item type="number">0.0011363588005398788</item>
				<item type="number">-0.0001882830964750926</item>
				<item type="number">-0.00028461003632282515</item>
			</item>
			<item type="list">
				<item type="number">0.00019835321061370604</item>
				<item type="number">-5.0176767159684684e-05</item>
				<item type="number">0.00013503556410625879</item>
			</item>
			<item type="list">
				<item type="number">2.273499003815292e-05</item>
				<item type="number">-2.3421966233782595e-05</item>
				<item type="number">-9.144276688660373e-07</item>
			</item>
		</item>
		<item type="list">
			<item type="list">
				<item type="number">-0.0028700875861170233</item>
				<item type="number">-0.009096003558251645</item>
				<item type="number">-0.0011376761943088156</item>
			</item>
			<item type="list">
				<item type="number">0.0015119539513747972</item>
				<item type="number">0.00935812430665723</item>
				<item type="number">0.001288357071512586</item>
			</item>
			<item type="list">
				<item type="number">0.0011344783494737036</item>
				<item type="number">-0.00018718847569150552</item>
				<item type="number">-0.0002854038166510977</item>
			</item>
			<item type="list">
				<item type="number">0.00019957768624669786</item>
				<item type="number">-5.077680124580486e-05</item>
				<item type="number">0.0001370546490884847</item>
			</item>
			<item type="list">
				<item type="number">2.4077598999148144e-05</item>
				<item type="number">-2.4155471543863037e-05</item>
				<item type="number">-2.3317096369999654e-06</item>
			</item>
		</item>
		<item type="list">
			<item type="list">
				<item type="number">-0.0029116544902778245</item>
				<item type="number">-0.00928480482914066</item>
				<item type="number">-0.0011630075341316853</item>
			</item>
			<item type="list">
				<item type="number">0.0015528135557077655</item>
				<item type="number">0.009547170711685402</item>
				<item type="number">0.0013138851721140768</item>
			</item>
			<item type="list">
				<item type="number">0.0011325373250696115</item>
				<item type="number">-0.00018605781183460502</item>
				<item type="number">-0.0002862096344214059</item>
			</item>
			<item type="list">
				<item type="number">0.00020084018555038884</item>
				<item type="number">-5.138883433504153e-05</item>
				<item type="number">0.0001391563989022982</item>
			</item>
			<item type="list">
				<item type="number">2.5463423865021522e-05</item>
				<item type="number">-2.491923632218423e-05</item>
				<item type="number">-3.824402460827159e-06</item>
			</item>
		</item>
		<item type="list">
			<item type="list">
				<item type="number">-0.002954399755273951</item>
				<item type="number">-0.00947907649509135</item>
				<item type="number">-0.0011890133974653992</item>
			</item>
			<item type="list">
				<item type="number">0.0015948336224106503</item>
				<item type="number">0.009741682520630608</item>
				<item type="number">0.0013400938511356848</item>
			</item>
			<item type="list">
				<item type="number">0.00113053742507645</item>
				<item type="number">-0.00018489745302923893</item>
				<item type="number">-0.000287035101374994</item>
			</item>
			<item type="list">
				<item type="number">0.00020212783971663168</item>
				<item type="number">-5.205599415387235e-05</item>
				<item type="number">0.00014135276837090856</item>
			</item>
			<item type="list">
				<item type="number">2.6900868089115965e-05</item>
				<item type="number">-2.5652578439295924e-05</item>
				<item type="number">-5.39812066393271e-06</item>
			</item>
		</item>
		<item type="list">
			<item type="list">
				<item type="number">-0.002998629674340885</item>
				<item type="number">-0.00967995832098368</item>
				<item type="number">-0.001215959045657517</item>
			</item>
			<item type="list">
				<item type="number">0.001638314891872099</item>
				<item type="number">0.009942825687520267</item>
				<item type="number">0.0013672476070425332</item>
			</item>
			<item type="list">
				<item type="number">0.0011284753965007705</item>
				<item type="number">-0.00018369826395381268</item>
				<item type="number">-0.00028786526133113376</item>
			</item>
			<item type="list">
				<item type="number">0.00020346345218396592</item>
				<item type="number">-5.270986060545652e-05</item>
				<item type="number">0.00014362772594225936</item>
			</item>
			<item type="list">
				<item type="number">2.8375933795387984e-05</item>
				<item type="number">-2.6459241945193195e-05</item>
				<item type="number">-7.051025986315269e-06</item>
			</item>
		</item>
		<item type="list">
			<item type="list">
				<item type="number">-0.003044222651350331</item>
				<item type="number">-0.009887037486507941</item>
				<item type="number">-0.0012437368149824449</item>
			</item>
			<item type="list">
				<item type="number">0.001683139912624537</item>
				<item type="number">0.01015017357361135</item>
				<item type="number">0.0013952386453399798</item>
			</item>
			<item type="list">
				<item type="number">0.0011263502205912182</item>
				<item type="number">-0.00018246285950173456</item>
				<item type="number">-0.0002887060821961077</item>
			</item>
			<item type="list">
				<item type="number">0.00020483442034996356</item>
				<item type="number">-5.3381246437718976e-05</item>
				<item type="number">0.00014600170371694362</item>
			</item>
			<item type="list">
				<item type="number">2.9898097826186192e-05</item>
				<item type="number">-2.7291981065689455e-05</item>
				<item type="number">-8.79745188158369e-06</item>
			</item>
		</item>
		<item type="list">
			<item type="list">
				<item type="number">-0.003091207956081273</item>
				<item type="number">-0.010100440275825002</item>
				<item type="number">-0.0012723635622696532</item>
			</item>
			<item type="list">
				<item type="number">0.0017293348733051933</item>
				<item type="number">0.010363853114264347</item>
				<item type="number">0.0014240843336504674</item>
			</item>
			<item type="list">
				<item type="number">0.001124164932058978</item>
				<item type="number">-0.00018119240847239262</item>
				<item type="number">-0.0002895568875046544</item>
			</item>
			<item type="list">
				<item type="number">0.00020624181313820748</item>
				<item type="number">-5.407008881915576e-05</item>
				<item type="number">0.00014847430899097528</item>
			</item>
			<item type="list">
				<item type="number">3.1466337654483556e-05</item>
				<item type="number">-2.8150341268739203e-05</item>
				<item type="number">-1.0638192863922487e-05</item>
			</item>
		</item>
		<item type="list">
			<item type="list">
				<item type="number">-0.003139346703340905</item>
				<item type="number">-0.010320273029493121</item>
				<item type="number">-0.0013018903067797147</item>
			</item>
			<item type="list">
				<item type="number">0.0017766468346012987</item>
				<item type="number">0.010583880976674714</item>
				<item type="number">0.0014538238839989688</item>
			</item>
			<item type="list">
				<item type="number">0.0011219213025222925</item>
				<item type="number">-0.00017986270075480383</item>
				<item type="number">-0.00029040926627476227</item>
			</item>
			<item type="list">
				<item type="number">0.00020770128005104404</item>
				<item type="number">-5.4713778634461163e-05</item>
				<item type="number">0.00015105088827199476</item>
			</item>
			<item type="list">
				<item type="number">3.307728613792385e-05</item>
				<item type="number">-2.9031467745084703e-05</item>
				<item type="number">-1.257519920873882e-05</item>
			</item>
		</item>
		<item type="list">
			<item type="list">
				<item type="number">-0.003189193125235383</item>
				<item type="number">-0.010546672378301647</item>
				<item type="number">-0.0013322622309403392</item>
			</item>
			<item type="list">
				<item type="number">0.0018256590258994873</item>
				<item type="number">0.010810573386478447</item>
				<item type="number">0.0014844257101613177</item>
			</item>
			<item type="list">
				<item type="number">0.001119613040704945</item>
				<item type="number">-0.0001785208422947599</item>
				<item type="number">-0.0002912732838869741</item>
			</item>
			<item type="list">
				<item type="number">0.00020918162764388192</item>
				<item type="number">-5.5438149930637485e-05</item>
				<item type="number">0.00015373132256961712</item>
			</item>
			<item type="list">
				<item type="number">3.4739431019194085e-05</item>
				<item type="number">-2.994201588148297e-05</item>
				<item type="number">-1.4621517918928486e-05</item>
			</item>
		</item>
		<item type="list">
			<item type="list">
				<item type="number">-0.003240444250289808</item>
				<item type="number">-0.010779175523220193</item>
				<item type="number">-0.0013633841053860437</item>
			</item>
			<item type="list">
				<item type="number">0.001876063750464683</item>
				<item type="number">0.011043395734296503</item>
				<item type="number">0.0015157743306716313</item>
			</item>
			<item type="list">
				<item type="number">0.0011172065277555538</item>
				<item type="number">-0.00017714933728213642</item>
				<item type="number">-0.0002921132908847002</item>
			</item>
			<item type="list">
				<item type="number">0.00021068507377489101</item>
				<item type="number">-5.6248050654550684e-05</item>
				<item type="number">0.00015650734049212</item>
			</item>
			<item type="list">
				<item type="number">3.648889829656957e-05</item>
				<item type="number">-3.082282313017355e-05</item>
				<item type="number">-1.6784274910392564e-05</item>
			</item>
		</item>
		<item type="list">
			<item type="list">
				<item type="number">-0.003293566080431375</item>
				<item type="number">-0.011019420617938154</item>
				<item type="number">-0.001395647381913738</item>
			</item>
			<item type="list">
				<item type="number">0.001928309465005178</item>
				<item type="number">0.011284030312907277</item>
				<item type="number">0.00154829196586649</item>
			</item>
			<item type="list">
				<item type="number">0.0011147995871989352</item>
				<item type="number">-0.0001757471952869047</item>
				<item type="number">-0.0002929872604560928</item>
			</item>
			<item type="list">
				<item type="number">0.0002122330935185282</item>
				<item type="number">-5.70165711459851e-05</item>
				<item type="number">0.00015941042120879508</item>
			</item>
			<item type="list">
				<item type="number">3.822393469361608e-05</item>
				<item type="number">-3.184592852678449e-05</item>
				<item type="number">-1.9067744697895457e-05</item>
			</item>
		</item>
		<item type="list">
			<item type="list">
				<item type="number">-0.003347688255238824</item>
				<item type="number">-0.01126658290452718</item>
				<item type="number">-0.0014288457793045798</item>
			</item>
			<item type="list">
				<item type="number">0.001981519535530228</item>
				<item type="number">0.01153141193981871</item>
				<item type="number">0.0015817333764245793</item>
			</item>
			<item type="list">
				<item type="number">0.001112318099819051</item>
				<item type="number">-0.00017427967304607208</item>
				<item type="number">-0.0002938822880393864</item>
			</item>
			<item type="list">
				<item type="number">0.00021384180423553384</item>
				<item type="number">-5.771568648871045e-05</item>
				<item type="number">0.0001624547901659546</item>
			</item>
			<item type="list">
				<item type="number">4.0008815659680606e-05</item>
				<item type="number">-3.2833675887140786e-05</item>
				<item type="number">-2.146009923522922e-05</item>
			</item>
		</item>
		<item type="list">
			<item type="list">
				<item type="number">-0.0034036291858063356</item>
				<item type="number">-0.011520503287511686</item>
				<item type="number">-0.0014629270149026995</item>
			</item>
			<item type="list">
				<item type="number">0.0020365386387964798</item>
				<item type="number">0.011785672958409526</item>
				<item type="number">0.0016160681691058357</item>
			</item>
			<item type="list">
				<item type="number">0.0011097609283031295</item>
				<item type="number">-0.00017279405288301813</item>
				<item type="number">-0.00029474700641873733</item>
			</item>
			<item type="list">
				<item type="number">0.0002154692866792876</item>
				<item type="number">-5.8507089025621965e-05</item>
				<item type="number">0.0001656023613376064</item>
			</item>
			<item type="list">
				<item type="number">4.186033215027075e-05</item>
				<item type="number">-3.38685289306168e-05</item>
				<item type="number">-2.399650912956425e-05</item>
			</item>
		</item>
		<item type="list">
			<item type="list">
				<item type="number">-0.003461378734320165</item>
				<item type="number">-0.011782008905496995</item>
				<item type="number">-0.0014979707240724892</item>
			</item>
			<item type="list">
				<item type="number">0.0020933515798941048</item>
				<item type="number">0.0120475751599887</item>
				<item type="number">0.0016513805515614988</item>
			</item>
			<item type="list">
				<item type="number">0.0011071508084942075</item>
				<item type="number">-0.00017129701550305047</item>
				<item type="number">-0.0002956167442130336</item>
			</item>
			<item type="list">
				<item type="number">0.00021711630898566488</item>
				<item type="number">-5.937094338250407e-05</item>
				<item type="number">0.00016888401150126574</item>
			</item>
			<item type="list">
				<item type="number">4.3760036919732e-05</item>
				<item type="number">-3.48982954757597e-05</item>
				<item type="number">-2.6677094779131448e-05</item>
			</item>
		</item>
		<item type="list">
			<item type="list">
				<item type="number">-0.0035205065976693524</item>
				<item type="number">-0.01205058736094494</item>
				<item type="number">-0.001534006898279341</item>
			</item>
			<item type="list">
				<item type="number">0.002151509066232253</item>
				<item type="number">0.012316498067344863</item>
				<item type="number">0.0016876815676345044</item>
			</item>
			<item type="list">
				<item type="number">0.0011044790250698798</item>
				<item type="number">-0.00016974192577241356</item>
				<item type="number">-0.0002964712173477091</item>
			</item>
			<item type="list">
				<item type="number">0.0002188117681662748</item>
				<item type="number">-6.019863504829868e-05</item>
				<item type="number">0.00017230164668194592</item>
			</item>
			<item type="list">
				<item type="number">4.570673811401758e-05</item>
				<item type="number">-3.5970145692593226e-05</item>
				<item type="number">-2.9505098674282632e-05</item>
			</item>
		</item>
		<item type="list">
			<item type="list">
				<item type="number">-0.0035815304508302137</item>
				<item type="number">-0.012326634796576282</item>
				<item type="number">-0.0015709927212425397</item>
			</item>
			<item type="list">
				<item type="number">0.00221154513516987</item>
				<item type="number">0.012592985570113081</item>
				<item type="number">0.0017249523797033546</item>
			</item>
			<item type="list">
				<item type="number">0.0011017575116506293</item>
				<item type="number">-0.00016818695774958777</item>
				<item type="number">-0.00029733034172198887</item>
			</item>
			<item type="list">
				<item type="number">0.00022052350329344162</item>
				<item type="number">-6.11089972432051e-05</item>
				<item type="number">0.00017586901699558785</item>
			</item>
			<item type="list">
				<item type="number">4.7704300767295166e-05</item>
				<item type="number">-3.70548185194394e-05</item>
				<item type="number">-3.24983337589805e-05</item>
			</item>
		</item>
		<item type="list">
			<item type="list">
				<item type="number">-0.0036440067457903474</item>
				<item type="number">-0.012610417939107808</item>
				<item type="number">-0.0016090714254907578</item>
			</item>
			<item type="list">
				<item type="number">0.0022729990482339376</item>
				<item type="number">0.01287713239894122</item>
				<item type="number">0.0017633084955011257</item>
			</item>
			<item type="list">
				<item type="number">0.0010989791578206551</item>
				<item type="number">-0.00016656616152158305</item>
				<item type="number">-0.00029815941572811344</item>
			</item>
			<item type="list">
				<item type="number">0.0002222848595484094</item>
				<item type="number">-6.196716582613601e-05</item>
				<item type="number">0.0001795795134349828</item>
			</item>
			<item type="list">
				<item type="number">4.9743680077741316e-05</item>
				<item type="number">-3.8181132561280637e-05</item>
				<item type="number">-3.565716771156811e-05</item>
			</item>
		</item>
		<item type="list">
			<item type="list">
				<item type="number">-0.003708204102016229</item>
				<item type="number">-0.012902034906332486</item>
				<item type="number">-0.0016482136651268426</item>
			</item>
			<item type="list">
				<item type="number">0.0023361528075534045</item>
				<item type="number">0.013169122571013003</item>
				<item type="number">0.0018027337051460858</item>
			</item>
			<item type="list">
				<item type="number">0.0010961464004006934</item>
				<item type="number">-0.00016491442630816875</item>
				<item type="number">-0.00029897039468062094</item>
			</item>
			<item type="list">
				<item type="number">0.00022407765052820014</item>
				<item type="number">-6.283008129148994e-05</item>
				<item type="number">0.00018344615438388036</item>
			</item>
			<item type="list">
				<item type="number">5.182724349613572e-05</item>
				<item type="number">-3.9343157039283845e-05</item>
				<item type="number">-3.8995799720613084e-05</item>
			</item>
		</item>
		<item type="list">
			<item type="list">
				<item type="number">-0.0037740772356227663</item>
				<item type="number">-0.013201214633478236</item>
				<item type="number">-0.001688407155683759</item>
			</item>
			<item type="list">
				<item type="number">0.00240095070022264</item>
				<item type="number">0.013468689724895707</item>
				<item type="number">0.0018432106993138439</item>
			</item>
			<item type="list">
				<item type="number">0.0010932631389161936</item>
				<item type="number">-0.00016322746159200168</item>
				<item type="number">-0.0002997334237224211</item>
			</item>
			<item type="list">
				<item type="number">0.0002259054393114234</item>
				<item type="number">-6.368736536543111e-05</item>
				<item type="number">0.0001874615173041953</item>
			</item>
			<item type="list">
				<item type="number">5.395795718384805e-05</item>
				<item type="number">-4.0560264390117294e-05</item>
				<item type="number">-4.253163722886668e-05</item>
			</item>
		</item>
		<item type="list">
			<item type="list">
				<item type="number">-0.003841329421057852</item>
				<item type="number">-0.013508932556163965</item>
				<item type="number">-0.0017296338958194086</item>
			</item>
			<item type="list">
				<item type="number">0.0024670612903890344</item>
				<item type="number">0.013776621854651797</item>
				<item type="number">0.00188469284338087</item>
			</item>
			<item type="list">
				<item type="number">0.0010903174873299764</item>
				<item type="number">-0.00016146172401835038</item>
				<item type="number">-0.00030043187235654126</item>
			</item>
			<item type="list">
				<item type="number">0.00022775767107846985</item>
				<item type="number">-6.45890236858941e-05</item>
				<item type="number">0.00019164362802320752</item>
			</item>
			<item type="list">
				<item type="number">5.619297222824601e-05</item>
				<item type="number">-4.163855079303617e-05</item>
				<item type="number">-4.627070320923047e-05</item>
			</item>
		</item>
		<item type="list">
			<item type="list">
				<item type="number">-0.003911383973771986</item>
				<item type="number">-0.013825520471368941</item>
				<item type="number">-0.0017721212775823787</item>
			</item>
			<item type="list">
				<item type="number">0.0025360061027588014</item>
				<item type="number">0.014093742191310907</item>
				<item type="number">0.0019274963929542192</item>
			</item>
			<item type="list">
				<item type="number">0.0010873519916919214</item>
				<item type="number">-0.00015977524730505794</item>
				<item type="number">-0.00030116255380351905</item>
			</item>
			<item type="list">
				<item type="number">0.00022961688795357737</item>
				<item type="number">-6.553594915603208e-05</item>
				<item type="number">0.00019602254824742905</item>
			</item>
			<item type="list">
				<item type="number">5.8408991224066464e-05</item>
				<item type="number">-4.291052341473653e-05</item>
				<item type="number">-5.023510970425668e-05</item>
			</item>
		</item>
		<item type="list">
			<item type="list">
				<item type="number">-0.0039827809450288625</item>
				<item type="number">-0.01414972980548365</item>
				<item type="number">-0.0018157087640328939</item>
			</item>
			<item type="list">
				<item type="number">0.002606274888243573</item>
				<item type="number">0.014418376684135146</item>
				<item type="number">0.0019714140978957743</item>
			</item>
			<item type="list">
				<item type="number">0.0010843315235429317</item>
				<item type="number">-0.0001579859292072488</item>
				<item type="number">-0.0003019139272413445</item>
			</item>
			<item type="list">
				<item type="number">0.00023155580259183426</item>
				<item type="number">-6.640346872555165e-05</item>
				<item type="number">0.00020060805493795283</item>
			</item>
			<item type="list">
				<item type="number">6.0618730652413106e-05</item>
				<item type="number">-4.4257480864203294e-05</item>
				<item type="number">-5.439946165586451e-05</item>
			</item>
		</item>
		<item type="list">
			<item type="list">
				<item type="number">-0.004055999540839033</item>
				<item type="number">-0.014482703746060017</item>
				<item type="number">-0.0018603324263408417</item>
			</item>
			<item type="list">
				<item type="number">0.0026783196893636553</item>
				<item type="number">0.014751741318595963</item>
				<item type="number">0.0020163562211022684</item>
			</item>
			<item type="list">
				<item type="number">0.0010812800285665031</item>
				<item type="number">-0.00015618586966425758</item>
				<item type="number">-0.0003025886243991226</item>
			</item>
			<item type="list">
				<item type="number">0.00023347801182437494</item>
				<item type="number">-6.737020407183061e-05</item>
				<item type="number">0.0002053884823429749</item>
			</item>
			<item type="list">
				<item type="number">6.292181101835882e-05</item>
				<item type="number">-4.548149875261521e-05</item>
				<item type="number">-5.8823652722285885e-05</item>
			</item>
		</item>
		<item type="list">
			<item type="list">
				<item type="number">-0.004131464071047049</item>
				<item type="number">-0.01482475049495691</item>
				<item type="number">-0.0019062784809323015</item>
			</item>
			<item type="list">
				<item type="number">0.002752586868878512</item>
				<item type="number">0.015094282151506168</item>
				<item type="number">0.0020626302370769854</item>
			</item>
			<item type="list">
				<item type="number">0.0010781983282454797</item>
				<item type="number">-0.00015437799065376746</item>
				<item type="number">-0.0003031797445828583</item>
			</item>
			<item type="list">
				<item type="number">0.00023542850111073923</item>
				<item type="number">-6.83080971707636e-05</item>
				<item type="number">0.00021035222661811912</item>
			</item>
			<item type="list">
				<item type="number">6.525037290680422e-05</item>
				<item type="number">-4.684556880598367e-05</item>
				<item type="number">-6.352423804388469e-05</item>
			</item>
		</item>
		<item type="list">
			<item type="list">
				<item type="number">-0.0042087520278511915</item>
				<item type="number">-0.01517601997340752</item>
				<item type="number">-0.001953390180940008</item>
			</item>
			<item type="list">
				<item type="number">0.0028286345564745973</item>
				<item type="number">0.015445983360755824</item>
				<item type="number">0.0021100721446153203</item>
			</item>
			<item type="list">
				<item type="number">0.001075110043098183</item>
				<item type="number">-0.00015256400084913356</item>
				<item type="number">-0.00030373498907199266</item>
			</item>
			<item type="list">
				<item type="number">0.0002373840467939893</item>
				<item type="number">-6.926237856992027e-05</item>
				<item type="number">0.00021555369295964016</item>
			</item>
			<item type="list">
				<item type="number">6.762338149765054e-05</item>
				<item type="number">-4.813700791413184e-05</item>
				<item type="number">-6.850066744768647e-05</item>
			</item>
		</item>
		<item type="list">
			<item type="list">
				<item type="number">-0.004288039659393142</item>
				<item type="number">-0.01553613739656473</item>
				<item type="number">-0.0020017338693758906</item>
			</item>
			<item type="list">
				<item type="number">0.0029066654628844167</item>
				<item type="number">0.015806560288583866</item>
				<item type="number">0.0021587523365823634</item>
			</item>
			<item type="list">
				<item type="number">0.0010719756512790417</item>
				<item type="number">-0.00015069920276240077</item>
				<item type="number">-0.0003042113101321548</item>
			</item>
			<item type="list">
				<item type="number">0.0002393713656709086</item>
				<item type="number">-7.021865659134017e-05</item>
				<item type="number">0.0002209649368156907</item>
			</item>
			<item type="list">
				<item type="number">7.002717966460005e-05</item>
				<item type="number">-4.95050326162603e-05</item>
				<item type="number">-7.377209386355224e-05</item>
			</item>
		</item>
		<item type="list">
			<item type="list">
				<item type="number">-0.004369356966586923</item>
				<item type="number">-0.015905576268001532</item>
				<item type="number">-0.002051320149871185</item>
			</item>
			<item type="list">
				<item type="number">0.002986693552806092</item>
				<item type="number">0.016176463005770355</item>
				<item type="number">0.0022086802708684004</item>
			</item>
			<item type="list">
				<item type="number">0.0010688391226520843</item>
				<item type="number">-0.00014883424950647638</item>
				<item type="number">-0.0003046160002542575</item>
			</item>
			<item type="list">
				<item type="number">0.00024136156821320356</item>
				<item type="number">-7.117463103014772e-05</item>
				<item type="number">0.000226620363277104</item>
			</item>
			<item type="list">
				<item type="number">7.246272301002906e-05</item>
				<item type="number">-5.087785717361455e-05</item>
				<item type="number">-7.936448396903902e-05</item>
			</item>
		</item>
		<item type="list">
			<item type="list">
				<item type="number">-0.004452879881423032</item>
				<item type="number">-0.0162846691092182</item>
				<item type="number">-0.0021022148814600614</item>
			</item>
			<item type="list">
				<item type="number">0.003068894884463827</item>
				<item type="number">0.016556061977059517</item>
				<item type="number">0.002259922249459405</item>
			</item>
			<item type="list">
				<item type="number">0.0010657000252448153</item>
				<item type="number">-0.00014698057199500903</item>
				<item type="number">-0.00030492286636021545</item>
			</item>
			<item type="list">
				<item type="number">0.00024335527270146794</item>
				<item type="number">-7.21299893256418e-05</item>
				<item type="number">0.00023251826781091488</item>
			</item>
			<item type="list">
				<item type="number">7.492969898646448e-05</item>
				<item type="number">-5.228230642240026e-05</item>
				<item type="number">-8.530276945949192e-05</item>
			</item>
		</item>
		<item type="list">
			<item type="list">
				<item type="number">-0.004538469358986993</item>
				<item type="number">-0.016673641553325135</item>
				<item type="number">-0.002154309847464165</item>
			</item>
			<item type="list">
				<item type="number">0.0031531433522758736</item>
				<item type="number">0.016945505884213174</item>
				<item type="number">0.0023123897564498266</item>
			</item>
			<item type="list">
				<item type="number">0.0010625720046373063</item>
				<item type="number">-0.00014509971331490862</item>
				<item type="number">-0.0003052052175782712</item>
			</item>
			<item type="list">
				<item type="number">0.0002453499391359192</item>
				<item type="number">-7.316394810536182e-05</item>
				<item type="number">0.00023872049795957247</item>
			</item>
			<item type="list">
				<item type="number">7.74040629643504e-05</item>
				<item type="number">-5.3600669363836645e-05</item>
				<item type="number">-9.159518931783027e-05</item>
			</item>
		</item>
		<item type="list">
			<item type="list">
				<item type="number">-0.004626180753514421</item>
				<item type="number">-0.01707248579216296</item>
				<item type="number">-0.002207868897303283</item>
			</item>
			<item type="list">
				<item type="number">0.003239467609781526</item>
				<item type="number">0.01734482271483114</item>
				<item type="number">0.002366307509377764</item>
			</item>
			<item type="list">
				<item type="number">0.001059445802191994</item>
				<item type="number">-0.00014320580615905984</item>
				<item type="number">-0.0003053368301998953</item>
			</item>
			<item type="list">
				<item type="number">0.0002473572534884309</item>
				<item type="number">-7.409246704021521e-05</item>
				<item type="number">0.00024517215016824827</item>
			</item>
			<item type="list">
				<item type="number">7.99100879523142e-05</item>
				<item type="number">-5.503864949347328e-05</item>
				<item type="number">-9.827393206173121e-05</item>
			</item>
		</item>
		<item type="list">
			<item type="list">
				<item type="number">-0.0047161618837292165</item>
				<item type="number">-0.017481159862095388</item>
				<item type="number">-0.0022628484147756314</item>
			</item>
			<item type="list">
				<item type="number">0.003328032439965089</item>
				<item type="number">0.01775402298901875</item>
				<item type="number">0.00242164351858142</item>
			</item>
			<item type="list">
				<item type="number">0.001056345733279497</item>
				<item type="number">-0.00014132122256798395</item>
				<item type="number">-0.0003053055850334999</item>
			</item>
			<item type="list">
				<item type="number">0.00024935890151605265</item>
				<item type="number">-7.496167949064865e-05</item>
				<item type="number">0.00025188184789975965</item>
			</item>
			<item type="list">
				<item type="number">8.24248090366087e-05</item>
				<item type="number">-5.658022473056095e-05</item>
				<item type="number">-0.00010537136666259906</item>
			</item>
		</item>
		<item type="list">
			<item type="list">
				<item type="number">-0.004808457641776246</item>
				<item type="number">-0.017900394452562945</item>
				<item type="number">-0.002319123547187883</item>
			</item>
			<item type="list">
				<item type="number">0.0034188884761483674</item>
				<item type="number">0.018173787707190872</item>
				<item type="number">0.002478298298295084</item>
			</item>
			<item type="list">
				<item type="number">0.0010532891919595255</item>
				<item type="number">-0.00013945822196795472</item>
				<item type="number">-0.00030520090817122566</item>
			</item>
			<item type="list">
				<item type="number">0.0002513350338190217</item>
				<item type="number">-7.59007445296945e-05</item>
				<item type="number">0.0002589378942387024</item>
			</item>
			<item type="list">
				<item type="number">8.494493988334623e-05</item>
				<item type="number">-5.8034288126499304e-05</item>
				<item type="number">-0.00011291173724459739</item>
			</item>
		</item>
		<item type="list">
			<item type="list">
				<item type="number">-0.004903209735005121</item>
				<item type="number">-0.018329934964166246</item>
				<item type="number">-0.0023767569667400698</item>
			</item>
			<item type="list">
				<item type="number">0.003512191779473707</item>
				<item type="number">0.018603936450580255</item>
				<item type="number">0.0025363312858856075</item>
			</item>
			<item type="list">
				<item type="number">0.001050290014598901</item>
				<item type="number">-0.00013763959662545081</item>
				<item type="number">-0.00030497365683164555</item>
			</item>
			<item type="list">
				<item type="number">0.00025327148531265753</item>
				<item type="number">-7.68625941043494e-05</item>
				<item type="number">0.0002663368139409373</item>
			</item>
			<item type="list">
				<item type="number">8.7456455612297e-05</item>
				<item type="number">-5.949929564263637e-05</item>
				<item type="number">-0.00012093747633041847</item>
			</item>
		</item>
		<item type="list">
			<item type="list">
				<item type="number">-0.005000157279165319</item>
				<item type="number">-0.018770792220291512</item>
				<item type="number">-0.002435909425441698</item>
			</item>
			<item type="list">
				<item type="number">0.0036076249039199764</item>
				<item type="number">0.019045309618000446</item>
				<item type="number">0.002595872992831201</item>
			</item>
			<item type="list">
				<item type="number">0.0010473468424656413</item>
				<item type="number">-0.0001358032278525597</item>
				<item type="number">-0.00030456938473585914</item>
			</item>
			<item type="list">
				<item type="number">0.0002552031398877021</item>
				<item type="number">-7.778250677667264e-05</item>
				<item type="number">0.00027406256253246066</item>
			</item>
			<item type="list">
				<item type="number">8.998239288066052e-05</item>
				<item type="number">-6.0931663894172205e-05</item>
				<item type="number">-0.00012945674522578927</item>
			</item>
		</item>
		<item type="list">
			<item type="list">
				<item type="number">-0.005099551467991792</item>
				<item type="number">-0.01922224512110243</item>
				<item type="number">-0.0024965130501884924</item>
			</item>
			<item type="list">
				<item type="number">0.003705481235326305</item>
				<item type="number">0.019497333456474412</item>
				<item type="number">0.0026568797485059695</item>
			</item>
			<item type="list">
				<item type="number">0.0010444910691074375</item>
				<item type="number">-0.0001340133057585966</item>
				<item type="number">-0.0003040019807472787</item>
			</item>
			<item type="list">
				<item type="number">0.0002570957380000281</item>
				<item type="number">-7.867051999138577e-05</item>
				<item type="number">0.00028215374626763877</item>
			</item>
			<item type="list">
				<item type="number">9.24834255485721e-05</item>
				<item type="number">-6.240450900217146e-05</item>
				<item type="number">-0.00013851846380004274</item>
			</item>
		</item>
		<item type="list">
			<item type="list">
				<item type="number">-0.005201417796913532</item>
				<item type="number">-0.019684938844609524</item>
				<item type="number">-0.00255864126723392</item>
			</item>
			<item type="list">
				<item type="number">0.003805772849609552</item>
				<item type="number">0.019960613391922885</item>
				<item type="number">0.0027194161976060744</item>
			</item>
			<item type="list">
				<item type="number">0.0010417314146654955</item>
				<item type="number">-0.00013227426850520685</item>
				<item type="number">-0.00030323735093737496</item>
			</item>
			<item type="list">
				<item type="number">0.000258947716562671</item>
				<item type="number">-7.951739930320003e-05</item>
				<item type="number">0.00029062426313726124</item>
			</item>
			<item type="list">
				<item type="number">9.496581602290262e-05</item>
				<item type="number">-6.388287964290539e-05</item>
				<item type="number">-0.00014816184262873218</item>
			</item>
		</item>
		<item type="list">
			<item type="list">
				<item type="number">-0.005305579157585531</item>
				<item type="number">-0.020158503030570426</item>
				<item type="number">-0.002622199488415471</item>
			</item>
			<item type="list">
				<item type="number">0.003908319643019823</item>
				<item type="number">0.02043473855820194</item>
				<item type="number">0.0027833899170282275</item>
			</item>
			<item type="list">
				<item type="number">0.001039087001807602</item>
				<item type="number">-0.00013056034528305665</item>
				<item type="number">-0.0003022738299849998</item>
			</item>
			<item type="list">
				<item type="number">0.0002607536071617579</item>
				<item type="number">-8.035067926709287e-05</item>
				<item type="number">0.0002994996885246347</item>
			</item>
			<item type="list">
				<item type="number">9.74189055623339e-05</item>
				<item type="number">-6.532450365773043e-05</item>
				<item type="number">-0.0001584162871278245</item>
			</item>
		</item>
		<item type="list">
			<item type="list">
				<item type="number">-0.005412664027185742</item>
				<item type="number">-0.02064454266873692</item>
				<item type="number">-0.002687468787061703</item>
			</item>
			<item type="list">
				<item type="number">0.004013761865539862</item>
				<item type="number">0.020921416026178925</item>
				<item type="number">0.0028490883630289195</item>
			</item>
			<item type="list">
				<item type="number">0.0010366074599763527</item>
				<item type="number">-0.00012891694734288662</item>
				<item type="number">-0.00030108029434653126</item>
			</item>
			<item type="list">
				<item type="number">0.00026247803325494634</item>
				<item type="number">-8.114677311525125e-05</item>
				<item type="number">0.0003088016159900441</item>
			</item>
			<item type="list">
				<item type="number">9.981666854308188e-05</item>
				<item type="number">-6.680963772086395e-05</item>
				<item type="number">-0.00016934089763340638</item>
			</item>
		</item>
		<item type="list">
			<item type="list">
				<item type="number">-0.005521944479242213</item>
				<item type="number">-0.02114082286505809</item>
				<item type="number">-0.0027540555540076696</item>
			</item>
			<item type="list">
				<item type="number">0.004121386162942791</item>
				<item type="number">0.02141832701308078</item>
				<item type="number">0.0029161172879047484</item>
			</item>
			<item type="list">
				<item type="number">0.0010342381850629212</item>
				<item type="number">-0.00012734526998371427</item>
				<item type="number">-0.00029966865511691634</item>
			</item>
			<item type="list">
				<item type="number">0.0002641446081795985</item>
				<item type="number">-8.193049762121571e-05</item>
				<item type="number">0.0003185682584224654</item>
			</item>
			<item type="list">
				<item type="number">0.00010217552309469715</item>
				<item type="number">-6.822838200323666e-05</item>
				<item type="number">-0.00018096133727821706</item>
			</item>
		</item>
		<item type="list">
			<item type="list">
				<item type="number">-0.00563446894325798</item>
				<item type="number">-0.02165198622120021</item>
				<item type="number">-0.0028227167765005976</item>
			</item>
			<item type="list">
				<item type="number">0.004232181597284657</item>
				<item type="number">0.021930130217260892</item>
				<item type="number">0.0029852231682462294</item>
			</item>
			<item type="list">
				<item type="number">0.0010321334339936344</item>
				<item type="number">-0.0001258763880641474</item>
				<item type="number">-0.00029795712086763665</item>
			</item>
			<item type="list">
				<item type="number">0.00026571027613221307</item>
				<item type="number">-8.259596205335582e-05</item>
				<item type="number">0.00032880246199510813</item>
			</item>
			<item type="list">
				<item type="number">0.00010444363576243725</item>
				<item type="number">-6.967164562192691e-05</item>
				<item type="number">-0.00019335173289200105</item>
			</item>
		</item>
		<item type="list">
			<item type="list">
				<item type="number">-0.0057492687830377085</item>
				<item type="number">-0.022173656055867658</item>
				<item type="number">-0.0028927475581608272</item>
			</item>
			<item type="list">
				<item type="number">0.004345241233250934</item>
				<item type="number">0.022452434958332518</item>
				<item type="number">0.0030557054891926986</item>
			</item>
			<item type="list">
				<item type="number">0.0010302042853088157</item>
				<item type="number">-0.0001244729834087207</item>
				<item type="number">-0.0002959550788132204</item>
			</item>
			<item type="list">
				<item type="number">0.0002671766478397504</item>
				<item type="number">-8.324500718620487e-05</item>
				<item type="number">0.00033954640095423594</item>
			</item>
			<item type="list">
				<item type="number">0.00010664661665899551</item>
				<item type="number">-7.106091276566726e-05</item>
				<item type="number">-0.0002065492533240651</item>
			</item>
		</item>
		<item type="list">
			<item type="list">
				<item type="number">-0.005866904168018072</item>
				<item type="number">-0.02270794560821256</item>
				<item type="number">-0.0029644799166876415</item>
			</item>
			<item type="list">
				<item type="number">0.004461094572668892</item>
				<item type="number">0.022987397903243872</item>
				<item type="number">0.003127898953366317</item>
			</item>
			<item type="list">
				<item type="number">0.001028525590115432</item>
				<item type="number">-0.00012320755647895522</item>
				<item type="number">-0.00029361969715830126</item>
			</item>
			<item type="list">
				<item type="number">0.0002685281251248257</item>
				<item type="number">-8.38238904578638e-05</item>
				<item type="number">0.0003508172990196468</item>
			</item>
			<item type="list">
				<item type="number">0.00010875588017695161</item>
				<item type="number">-7.242084723088893e-05</item>
				<item type="number">-0.00022061663852112384</item>
			</item>
		</item>
		<item type="list">
			<item type="list">
				<item type="number">-0.005987166805215587</item>
				<item type="number">-0.023254347314805163</item>
				<item type="number">-0.003037825537242348</item>
			</item>
			<item type="list">
				<item type="number">0.004579541157548541</item>
				<item type="number">0.023534472246512474</item>
				<item type="number">0.0032017109006921398</item>
			</item>
			<item type="list">
				<item type="number">0.0010271197628518994</item>
				<item type="number">-0.00012206165906921557</item>
				<item type="number">-0.00029092692464038455</item>
			</item>
			<item type="list">
				<item type="number">0.0002697446969405033</item>
				<item type="number">-8.433789543675475e-05</item>
				<item type="number">0.0003626536728915858</item>
			</item>
			<item type="list">
				<item type="number">0.0001107611878444085</item>
				<item type="number">-7.372537651348211e-05</item>
				<item type="number">-0.00023561211177658214</item>
			</item>
		</item>
		<item type="list">
			<item type="list">
				<item type="number">-0.006110701662692219</item>
				<item type="number">-0.023814199330399143</item>
				<item type="number">-0.003112996497929857</item>
			</item>
			<item type="list">
				<item type="number">0.004701230205756925</item>
				<item type="number">0.024095121830466335</item>
				<item type="number">0.003277372862304785</item>
			</item>
			<item type="list">
				<item type="number">0.001026051632028041</item>
				<item type="number">-0.00012108472364460524</item>
				<item type="number">-0.0002878496123201163</item>
			</item>
			<item type="list">
				<item type="number">0.0002707992910514126</item>
				<item type="number">-8.479832751146845e-05</item>
				<item type="number">0.00037509008225938085</item>
			</item>
			<item type="list">
				<item type="number">0.0001126205338312741</item>
				<item type="number">-7.50394486333294e-05</item>
				<item type="number">-0.00025161683423860357</item>
			</item>
		</item>
		<item type="list">
			<item type="list">
				<item type="number">-0.00623681908848896</item>
				<item type="number">-0.024387672129078004</item>
				<item type="number">-0.003190014701620824</item>
			</item>
			<item type="list">
				<item type="number">0.004825438800486052</item>
				<item type="number">0.02466926382085047</item>
				<item type="number">0.0033548727175008826</item>
			</item>
			<item type="list">
				<item type="number">0.0010253332886974228</item>
				<item type="number">-0.00012023803609085984</item>
				<item type="number">-0.0002843434150527569</item>
			</item>
			<item type="list">
				<item type="number">0.00027170863508644904</item>
				<item type="number">-8.509692948036264e-05</item>
				<item type="number">0.0003881668301435888</item>
			</item>
			<item type="list">
				<item type="number">0.0001143383642341538</item>
				<item type="number">-7.625672595557922e-05</item>
				<item type="number">-0.0002686814309519933</item>
			</item>
		</item>
		<item type="list">
			<item type="list">
				<item type="number">-0.006366040785722334</item>
				<item type="number">-0.024974291327223303</item>
				<item type="number">-0.0032688042433080236</item>
			</item>
			<item type="list">
				<item type="number">0.004952734479403729</item>
				<item type="number">0.02525664134530293</item>
				<item type="number">0.003434167043019687</item>
			</item>
			<item type="list">
				<item type="number">0.0010250255858207365</item>
				<item type="number">-0.0001195934943605609</item>
				<item type="number">-0.00028038987624228715</item>
			</item>
			<item type="list">
				<item type="number">0.00027241666338480606</item>
				<item type="number">-8.531462799548605e-05</item>
				<item type="number">0.000401917517216426</item>
			</item>
			<item type="list">
				<item type="number">0.00011586405717353376</item>
				<item type="number">-7.744189533807386e-05</item>
				<item type="number">-0.0002868904407802887</item>
			</item>
		</item>
		<item type="list">
			<item type="list">
				<item type="number">-0.006497850920765162</item>
				<item type="number">-0.025574764544121067</item>
				<item type="number">-0.0033493615680386685</item>
			</item>
			<item type="list">
				<item type="number">0.005082550017024905</item>
				<item type="number">0.02585771983014032</item>
				<item type="number">0.003515213783762167</item>
			</item>
			<item type="list">
				<item type="number">0.0010251645353607345</item>
				<item type="number">-0.00011911542594434983</item>
				<item type="number">-0.00027590902778133807</item>
			</item>
			<item type="list">
				<item type="number">0.00027290981188919763</item>
				<item type="number">-8.54319114323926e-05</item>
				<item type="number">0.0004163893961363512</item>
			</item>
			<item type="list">
				<item type="number">0.00011722655642040631</item>
				<item type="number">-7.84079476012708e-05</item>
				<item type="number">-0.00030633258392733344</item>
			</item>
		</item>
		<item type="list">
			<item type="list">
				<item type="number">-0.006633307000419923</item>
				<item type="number">-0.026188947125015842</item>
				<item type="number">-0.003431819507874651</item>
			</item>
			<item type="list">
				<item type="number">0.005215997450278106</item>
				<item type="number">0.02647275233992646</item>
				<item type="number">0.0035981993428802544</item>
			</item>
			<item type="list">
				<item type="number">0.001025812226555837</item>
				<item type="number">-0.00011895296507251609</item>
				<item type="number">-0.00027089583751821017</item>
			</item>
			<item type="list">
				<item type="number">0.00027315113547121336</item>
				<item type="number">-8.544361722749317e-05</item>
				<item type="number">0.00043160856602426673</item>
			</item>
			<item type="list">
				<item type="number">0.00011834618816957</item>
				<item type="number">-7.940863250100324e-05</item>
				<item type="number">-0.0003270925635116599</item>
			</item>
		</item>
		<item type="list">
			<item type="list">
				<item type="number">-0.006772051157990583</item>
				<item type="number">-0.02681765469649037</item>
				<item type="number">-0.003516243661823828</item>
			</item>
			<item type="list">
				<item type="number">0.00535268890834074</item>
				<item type="number">0.027102356764081775</item>
				<item type="number">0.0036831632120594925</item>
			</item>
			<item type="list">
				<item type="number">0.0010270324682196503</item>
				<item type="number">-0.00011904837776410966</item>
				<item type="number">-0.00026527774983405635</item>
			</item>
			<item type="list">
				<item type="number">0.0002731201167884942</item>
				<item type="number">-8.53194409257269e-05</item>
				<item type="number">0.00044762952741311026</item>
			</item>
			<item type="list">
				<item type="number">0.00011920966456610919</item>
				<item type="number">-8.033424982564168e-05</item>
				<item type="number">-0.0003492713277391296</item>
			</item>
		</item>
		<item type="list">
			<item type="list">
				<item type="number">-0.006913567087229455</item>
				<item type="number">-0.027460682251605927</item>
				<item type="number">-0.0036026236188180555</item>
			</item>
			<item type="list">
				<item type="number">0.005492114562568338</item>
				<item type="number">0.027746166238735166</item>
				<item type="number">0.003770073656184193</item>
			</item>
			<item type="list">
				<item type="number">0.0010288679459394302</item>
				<item type="number">-0.00011940583992458422</item>
				<item type="number">-0.00025899348769474473</item>
			</item>
			<item type="list">
				<item type="number">0.0002728004978468813</item>
				<item type="number">-8.495916761433727e-05</item>
				<item type="number">0.0004645123986514398</item>
			</item>
			<item type="list">
				<item type="number">0.0001197840809277192</item>
				<item type="number">-8.111898025549944e-05</item>
				<item type="number">-0.0003729689483795245</item>
			</item>
		</item>
		<item type="list">
			<item type="list">
				<item type="number">-0.0070584391154540575</item>
				<item type="number">-0.028118204556014048</item>
				<item type="number">-0.0036909047608590212</item>
			</item>
			<item type="list">
				<item type="number">0.005634849274451277</item>
[truncated: 3,531,837 more chars]
