# Supplementary material for: Heavy-atom tunnelling in singlet oxygen deactivation predicted by instanton theory with branch-point singularities
Source: Nat Commun. 2024 May 21;15:4335. doi: 10.1038/s41467-024-48463-2 (PMC11522392; doi:10.1038/s41467-024-48463-2)
Supplement: Supplementary file 4 — Supplementary Dataset 1 [file 41467_2024_48463_MOESM4_ESM.tar › SI_data/instantons/branch-point/O2-H2O_pcm.xyz]

5
-225.715416387200008330  
O 1.1582397314607901783745091961464 -0.96833817385974563229922296159202 -0.12408027339547755829585184983443
O 1.4169784062722898809738580894191 0.22957496026214352369265725428704 0.037819042444971320837687756011292
O -1.6154273148834004114604567803326 -0.0046563145411222120820249337214136 0.10928492659150076948826324496622
H -2.2555418609727464485104064806364 0.32592213080979959283212110676686 0.72642241102101245964206555072451
H -2.0014674171691151371987871243618 0.17571042000940687022314534715406 -0.73835792951484058299627122323727
5
-225.715416381799997225  
O 1.1582395735322952301515897488571 -0.96833859191122662046780078526353 -0.124080323218650645511473840088
O 1.416978462079542921969732560683 0.22957539786594155506449510539824 0.037819103415536750589787118315144
O -1.6154272259444359960411929932889 -0.0046563303770455902533265124532136 0.10928490622804618026542300412984
H -2.255541649664590142521092275274 0.32592208389260390877240070039988 0.72642253228923392427418548322748
H -2.001467419264978619963812889182 0.17571040794470338397559316945262 -0.73835790451744753859486536384793
5
-225.715416365500004758  
O 1.158239099684383877075788404909 -0.96833984634896386189950590051012 -0.12408047272631815560739454440409
O 1.4169786295625741434633937387844 0.22957671096089218853997238056763 0.037819286365543804129263349977919
O -1.6154269591302892195017193444073 -0.0046563778831687019713059250136666 0.10928484513620669027478271573273
H -2.255541015709299657032715913374 0.32592194312507044573479220161971 0.72642289613691657379490607127082
H -2.0014674255214686127146705985069 0.17571037173626347094312905028346 -0.73835782954748951922852029383648
5
-225.715416338399990082  
O 1.1582383097298427632182438173913 -0.9683419380228709405500353568641 -0.12408072203239729758283971250421
O 1.4169789089052076125341272927471 0.22957890039805828319430247574928 0.037819591409895832179177688203708
O -1.6154265144492183647884075980983 -0.0046564570545955417599226500158238 0.10928474331149301557175590460247
H -2.2555399590155138511704535630997 0.32592170846243101456352064815292 0.72642350268908584265403760582558
H -2.0014674358450954549937250703806 0.17571031133294118253829196873994 -0.73835770467439287845223816475482
5
-225.715416300300006469  
O 1.1582372033565242475106060737744 -0.96834486835005684213228960288689 -0.12408107132682871798223800396954
O 1.4169793004139406011887558634044 0.2295819675964624606567809905755 0.037820018740177485661035916564288
O -1.6154258919149957485217328212457 -0.0046565678831612051027932785984831 0.10928460074642080968043700295311
H -2.2555384794308923623873397446005 0.32592137983004665358066631597467 0.72642435215428691197558919157018
H -2.0014674500800637702013773377985 0.17571022664944552227339613637014 -0.73835753001401227546551808700315
5
-225.715416251100009504  
O 1.1582357801271652153474178703618 -0.9683486393156557348049773281673 -0.12408152087568966037700590732129
O 1.4169798045181247747592578889453 0.22958591454392121566918660846568 0.037820568624769464183277278834794
O -1.6154250915469192673157294848352 -0.004656710357421703881664054591738 0.10928441743051138523856735673689
H -2.255536576742051213528839070932 0.32592095712333141177552420231223 0.72642544482482285239655084296828
H -2.0014674680077737534134030283894 0.17571011756624146937788566447125 -0.7383573057288790320029647773481
5
-225.715416190799999185  
O 1.1582340394790997528673415217781 -0.96835325347411116414519938189187 -0.12408207102136362132149827175454
O 1.4169804217702457460603682193323 0.22959074379831700962739660099032 0.037821241409010011857994015826989
O -1.6154241133698372667737430674606 -0.0046568844626517502671703141459147 0.10928419335029709857920465765346
H -2.2555342506743598640639447694412 0.3259204402076665840759517323022 0.72642678107715663582411025345209
H -2.0014674893469397431999823311344 0.17570998392947131949703987174871 -0.73835703202854119364673124437104
5
-225.715416119100012793  
O 1.1582319807239189746184138130047 -0.96835871395071315692604230207507 -0.12408272218274871145915483339195
O 1.4169811528462648020365577394841 0.22959645848916354626823022044846 0.037822037515417600284095556162356
O -1.6154229574141680814136634580791 -0.0046570901808242219296896102775918 0.10928392848929593950124683487957
H -2.2555315008917991015380266617285 0.32591982891827336876744425353536 0.72642836137228061765824804751901
H -2.0014675137532864646061625535367 0.17570982555083361487113791099546 -0.73835670917011408942443040359649
5
-225.715416035900005909  
O 1.158229603047067568510897217493 -0.96836502444347227758214557979954 -0.12408347485551533828651571411683
O 1.4169819985460114786235408246284 0.22960306231945781796355277037947 0.037822957443943518163198547199499
O -1.6154216237158878222146540792892 -0.0046573274906144762966264671888439 0.10928362282812363603934358025072
H -2.2555283269966914794224521756405 0.32591912306025072609827475389466 0.72643018625627187034865528403316
H -2.0014675408197617478833763016155 0.17570964220761631224831944564357 -0.73835633745980744357950698031345
5
-225.715415941000003386  
O 1.1582269055073215469064962235279 -0.96837218922546597354994446504861 -0.12408432961242459036110830083999
O 1.4169829597937051435252442388446 0.2296105595680387745360917506332 0.037824001772282588029749916813671
O -1.6154201123166536113728852797067 -0.0046575963673436198905775107448335 0.10928327634430320958180971047113
H -2.2555247285294686143686249124585 0.32591832240845730606082497615716 0.72643225636093899932888007242582
H -2.0014675700749458009397585556144 0.17570943364193050695298836672009 -0.73835591725105353955171949564829
5
-225.715415834200001655  
O 1.1582238870361862836944055743515 -0.96838021314769051617332706882735 -0.12408528710368486869253246140943
O 1.4169840376385758329291775226011 0.22961895509243346324979029304814 0.03782517115625898956876582701625
O -1.6154184232637991414094358333386 -0.0046578967829799047817296298035217 0.10928288901234708974108400525438
H -2.2555207049683643205639782536309 0.32591742670713819141070644036517 0.72643457240460040935658980743028
H -2.0014676009836600556468511058483 0.17570919956094430136595008207223 -0.73835544894658966530442967268755
5
-225.715415715099993577  
O 1.1582205464363946045835973563953 -0.96838910164074665232192273833789 -0.12408634805716173277190250701096
O 1.4169852332561940766453290052596 0.22962825433096453742187748048309 0.03782646633007225034361908910796
O -1.6154165566102309803397929499624 -0.0046582287063978390292962039609392 0.10928246080376464999250885057336
H -2.2555162557288306324210225284332 0.32591643566848016444481572762015 0.72643713519280395107813319555135
H -2.0014676329464577975159045308828 0.17570893963600162090976652962127 -0.73835493300029175767207334502018
5
-225.715415583500004004  
O 1.1582168823829930293101142524392 -0.968398860719862031309901340137 -0.12408751327914509243743879096655
O 1.4169865479476346781240181371686 0.22963846330696416342398435972427 0.037827888106944457247138302591338
O -1.6154145124147558654215117712738 -0.004658592102799007615698823059347 0.10928199168698857213222197515279
H -2.2555113801641186732638288958697 0.32591534897559126804367224394809 0.72643994562016100946522101367009
H -2.0014676652976719495313773222733 0.17570865350303158103351108820789 -0.73835436991604319612036988473847
5
-225.715415438900009804  
O 1.1582128934216242566179744244437 -0.9684094969878287439968289618264 -0.12408878365467172766312131670929
O 1.4169879831409577519707454484887 0.22964958863210660489073688950157 0.037829437379541870634103162274187
O -1.6154122907420414012591436403454 -0.0046589869339192947067518346671022 0.10928148162748700655821920690869
H -2.2555060775619377722023273236118 0.32591416627998870403359887859551 0.72644300466962008488991386911948
H -2.0014676973059168929580664553214 0.17570834076203276086225457675027 -0.73835376024958188079239107537433
5
-225.715415281199994979  
O 1.1582085779674813341699746160884 -0.96842101763983245987787995545659 -0.12409016014820677120678027449685
O 1.416989540392469049123747026897 0.22966163751126239533917328117241 0.037831115120584540845172227818694
O -1.6154098916625645454558934943634 -0.0046594131580680138091099529162875 0.10928093058792291702996379854085
H -2.2555003471478349830192655645078 0.32591288720208205775819010341365 0.72644631341510956801243992231321
H -2.0014677281748065595934349403251 0.1757080009774565909630439364264 -0.73835310461358916178653544193367
5
-225.715415109800005666  
O 1.1582039343046290902350392570952 -0.96843343046641361393511715505156 -0.12409164380403314709155893069692
O 1.4169912213873527839780308568152 0.22967461774544281616350360764045 0.037832922383286379797162624072371
O -1.6154073152529460077886369617772 -0.0046598707300194866856579700709062 0.10928033852770883960214831631674
H -2.2554941880829537659280958905583 0.32591151133068307910178873498808 0.72644987302259178552077401036513
H -2.0014677570390291272417471191147 0.17570763367645639285719028066524 -0.73835240367160293040171836764785
5
-225.715414924399993879  
O 1.1581989605854212666002922560438 -0.96844674386151508027609224882326 -0.12409323574747706253607049120546
O 1.4169930279402023209911476442358 0.22968853773943348484110060780949 0.037834860302500335216269178317816
O -1.6154045615960370696484460495412 -0.0046603596005676843280762788879201 0.10927970540328063586699158804549
H -2.2554875994622016754931337345624 0.3259100382240884274942516185547 0.72645368474977467521114249393577
H -2.0014677829643985340624112723162 0.1757072383479176547194100521665 -0.73835165814118119964604147753562
5
-225.715414724400005753  
O 1.1581936548636151407265515445033 -0.96846096680694093716823545037187 -0.12409493717893686770548100639644
O 1.4169949619610486823972905767732 0.22970340647589543303652703798434 0.037836930087613081241659784836884
O -1.6154016307817204989305537310429 -0.0046608797155008535942344316538311 0.10927903116848509956771096085504
H -2.2554805803006896525175761780702 0.32590846743710683020012197630422 0.72645774995658940476062070956687
H -2.0014678049348528787731993361376 0.17570681456299014344679676469241 -0.73835086879220612754437524927198
5
-225.715414509400005727  
O 1.1581880150248169414339827199001 -0.96847610888073198953662767962669 -0.12409674938278175693184834926797
O 1.4169970255272841264115868398221 0.22971923354746362488931765710731 0.037839133034101371522162082783325
O -1.6153985229052914007752406178042 -0.00466143101928654865484524805197 0.10927831577376355409736419233013
H -2.2554731295673522417644107918022 0.32590679845790287982865152116574 0.72646207009166829937640841308166
H -2.0014678218816683852310234215111 0.17570636172074399761200425018615 -0.73835003646301522461925515017356
5
-225.715414278800011516  
O 1.1581820388199490778902145393658 -0.96849218029567807342061769304564 -0.1240986737262068234644019071311
O 1.4169992208479535999998688566848 0.22973602918043289911054216645425 0.037841470520843113745090846578023
O -1.6153952380681131373307835019659 -0.0046620134524281570120862738804135 0.1092775591660996581389042603405
H -2.2554652461650648298530086321989 0.32590503072659277039591074753844 0.72646664670761595949954880779842
H -2.0014678326579136147245208121603 0.17570587922232391853150090810232 -0.73834916205021605684066798858112
5
-225.715414032000012412  
O 1.1581757238663230591413366710185 -0.96850919187700179602273919954314 -0.12410071166804607922795611330002
O 1.4170015502628823256259238405619 0.22975380421435451228084900776594 0.037843944018512348792526722718321
O -1.6153917763773526505843847189681 -0.0046626269509222996803576855029405 0.10927676129080501898904742574814
H -2.255456928912701108913552161539 0.32590316376246369900471222535998 0.7264714814432694511836530182336
H -2.0014678360635196341377195494715 0.17570536630534874800169120589999 -0.73834824651265862360816072396119
5
-225.715413768399997707  
O 1.1581690675845299765001072955783 -0.96852715519287846390739105117973 -0.12410286476054550874881243771597
O 1.4170040163069281824448353290791 0.22977257024393588080712902410596 0.037846555093723602269939476627769
O -1.6153881379451189292950630260748 -0.0046632714507293948624777613076731 0.10927592208879226276518892291278
H -2.2554481765986955643654710002011 0.32590119691302660287490766677365 0.72647657605515869594370315098786
H -2.0014678308239375326138542732224 0.17570482218463950863096556531673 -0.73834729089699335791152634556056
5
-225.715413487299997541  
O 1.158162067356330648948414818733 -0.96854608229375804828720220029936 -0.12410513461733954643229083103506
O 1.4170066215501531114995259486022 0.22979233932310638710561079278705 0.037849305371985830781511594977928
O -1.6153843228937494469477087477571 -0.0046639468771031483348976642844264 0.10927504149907125985397016165734
H -2.2554389878982190609235658484977 0.32589912958388145280963499317295 0.72648193238924652082033617261914
H -2.0014678155576928197945107967826 0.17570424621337615844751667282253 -0.73834629627000880613962863208144
5
-225.715413188100001207  
O 1.158154720371304291504088723741 -0.96856598593975362643249127359013 -0.12410752294906489401338234301875
O 1.4170093687529605741559635134763 0.22981312422905808556805595799233 0.037852196578327473863723184877017
O -1.6153803313504331296002192175365 -0.0046646531551734152915011932805101 0.10927411945680785831935821761363
H -2.2554293614345417573474605887895 0.32589696109974969351341655965371 0.726487552405300607283322733565
H -2.0014677888293417318266165239038 0.17570363760736135150253289793909 -0.73834526379098275317147681562346
5
-225.715412869900006854  
O 1.1581470236296620424099046431365 -0.96858687961829659229806566145271 -0.12411003156809680136873907940753
O 1.4170122608617132797803606081288 0.22983493847743993732102296689845 0.037855230541125085841347441828475
O -1.615376163448962731905567125068 -0.0046653902067808009773708377565526 0.1092731558951125364620438062957
H -2.2554192957541427944079259759746 0.32589469072122678738878676085733 0.72649343815900946363939283401123
H -2.0014677491209496018598201771965 0.17570299541784212271622322987241 -0.7383441947078636102830273557629
5
-225.715412531999987777  
O 1.1581389740643404095976620737929 -0.96860877737176886981274037680123 -0.12411266234978335365468637974118
O 1.4170153008879922129636952377041 0.22985779612043813480148912731238 0.037858409150863976677658939706816
O -1.6153718193313575390845926449401 -0.0046661579494416301205905739379887 0.1092721507406864411837688066953
H -2.2554087893388423680107734980993 0.32589231769642285074795040600293 0.72649959186903523278289185327594
H -2.0014676948161236325063327967655 0.17570231893179494297996257046179 -0.73834309031593570171736473639612
5
-225.715412173400011397  
O 1.1581305684287734880655307279085 -0.96863169394166803716217373221298 -0.12411541727051313144247757236371
O 1.417018492020886366589138560812 0.22988171191917836089224635998107 0.037861734400409165213208240174936
O -1.615367299145322510511846303416 -0.0046669562963430203175740906829105 0.10927110391976517511647415403786
H -2.2553978405991168543209823837969 0.32588984124592984548129948052519 0.7265060158334684103920153575018
H -2.0014676242480589074546060146531 0.17570160723897737531373763886222 -0.73834195200430896566246019574464
5
-225.715411793399994167  
O 1.1581218033272770995267819671426 -0.96865564474685406093357187273796 -0.1241182983975315928804050713552
O 1.417021837596090128030823507288 0.22990670131304011269968157193944 0.037865208374195588603150497419847
O -1.6153626030457588491628939664224 -0.0046677851565155798266304465471421 0.10927001535534744403044271621184
H -2.2553864478727585485273721133126 0.32588726055504274592422575551609 0.72651271246704407502647882211022
H -2.0014675356683278018010696541751 0.17570085938492252530807036237093 -0.73834078123831636819573986940668
5
-225.715411390799999936  
O 1.1581126752130450618949453200912 -0.96868064589327951274810857285047 -0.12412130789027728261508798368595
O 1.4170253410980222508186443519662 0.2299327804293327115470191301938 0.037868833249518459027616046341791
O -1.6153577311948223993454121227842 -0.0046686444348486453789770500577561 0.10926888496725949140309097629142
H -2.2553746094268811717142853012774 0.32588457477460880395980780122045 0.72651968430864277692649011441972
H -2.001467427246203634183530084556 0.17570007437051982090991941731772 -0.73833957956791584908984305002377
5
-225.715410964799986004  
O 1.1581031803856007833530838979641 -0.96870671418403930807983215345303 -0.12412444800164922076302076447973
O 1.4170290061620172128442618486588 0.22995996609346200378887203896738 0.037872611297892475046289462170535
O -1.6153526837620477696333409767249 -0.0046695340318906068330373493324714 0.10926771267243333418672790458004
H -2.2553623234504942551836847997038 0.32588178301636550049380502969143 0.72652693401879386847497244161787
H -2.0014672970684035391286670346744 0.17569925115146661775966663299187 -0.73833834863089364830557315144688
5
-225.715410514100000228  
O 1.1580933149620806776880499455729 -0.96873386719463761007631319444044 -0.12412772109109017348860248830533
O 1.4170328366043496437498561135726 0.2299882759084418415440609351208 0.037876544898671302141757166737079
O -1.6153474609215696666808526060777 -0.0046704538442569644429713804356652 0.1092664983859467225935091505562
H -2.2553495880787584049187444179552 0.32587888435647044405030214875296 0.726534464374295474442533304682
H -2.0014671431791422051560402906034 0.17569838857441083534993708781258 -0.73833709017228454918324587197276
5
-225.715410037699996337  
O 1.1580830749287824854576456345967 -0.96876212315059562207864019001136 -0.12413112960234189141583982518569
O 1.4170368363682730450392455168185 0.23001772812396417688951544278098 0.037880636515660197349841809000282
O -1.6153420628580312801148011203622 -0.0046714037637612046416357713951584 0.10926524201877514663738821809602
H -2.2553364013474443972029348515207 0.32587587783191962476081471322686 0.72654227829430040319635963896872
H -2.0014669634941015807783060154179 0.17569748550174718593197553673235 -0.73833580601668735710063629085198
5
-225.715409534400009761  
O 1.1580724561117732296366966693313 -0.9687915010054637399150578858098 -0.12413467607683292825981880014297
O 1.4170410095546261963761480728863 0.23004834171867158398860908619099 0.037884888711068535893655706559002
O -1.6153364897639375108440162875922 -0.0046723836776780339197223668179504 0.10926394347916755511729292038581
H -2.2553227612130766210896126722218 0.32587276244064422581203643858316 0.7265503788315912370165960965096
H -2.0014667558415708548125166998943 0.17569654074830751144808971275779 -0.73833449809066209468255692627281
5
-225.715409002900003088  
O 1.1580614541744553847024690185208 -0.96882202045483400976166876716889 -0.12413836315535915766350427702491
O 1.4170453604238522071767647503293 0.23008013641391109049827434773761 0.037889304147270319589324572007172
O -1.6153307418388642702211654977873 -0.0046733934687729966270253179061456 0.1092626026722853527228807024585
H -2.2553086655558902684504118951736 0.32586953714295219253216373545001 0.72655876918209805204185158800101
H -2.00146651796494845498841641529 0.1756955530844517554545092252738 -0.73833316842739271645967846779968
5
-225.715408441800008177  
O 1.1580500646148410570646092310199 -0.96885370194248299213768405024894 -0.12414219357929996701006558623703
O 1.4170498933995030466093112408998 0.23011313268045857638455231608532 0.037893885587903790301833595322023
O -1.6153248192910385494514002857613 -0.0046744330152805645475777573949472 0.10926121950045082631408632778403
H -2.2552941121773826260721307335189 0.32586620086075973601325017625641 0.72656745268320788166960255693994
H -2.0014662475135835961737029720098 0.17569452122720893849638912342925 -0.73833181916712098402655328754918
5
-225.715407849700000043  
O 1.1580382827908226595070573239354 -0.96888656651179116963135129481088 -0.12414617017501414220070898863924
O 1.4170546130429797493377463979414 0.2301473515924711277236269779678 0.037898635882583117662214533538645
O -1.6153187223401432870417693266063 -0.004675502188972058270621801057132 0.10925979386238077184501094052393
H -2.2552790987641184727863219450228 0.32586275249843349444134332770773 0.72657643281383910149884286511224
H -2.0014659420332612249637804779923 0.1756934437486482314394464765428 -0.73833045255062779155252883356297
5
-225.715407225200010544  
O 1.1580261038278238938659114865004 -0.9689206362653521864558570086956 -0.12415029590929411995592346329431
O 1.4170595241444283729492781276349 0.23018281528442793848476810580905 0.037903558021788318066480627521742
O -1.6153124512083345543089762941236 -0.0046766008606066809122348004734704 0.10925832565609569502207421010098
H -2.2552636229747027307723783451365 0.32585919092289827858621720224619 0.72658571319620635087233040394494
H -2.0014655989996805729447260091547 0.17569231922463790507293879272765 -0.7383290709574668042591838457156
5
-225.715406566500007557  
O 1.1580135227098276029522594399168 -0.96895593394451284829926862585125 -0.12415457382707914546493555008055
O 1.4170646316341424242324364968226 0.23021954653057452588882370037027 0.037908655075760321062627866695038
O -1.6153060061277415559999326433172 -0.0046777288976409562779035233859304 0.10925681477481262449114041146458
H -2.2552476823874552103177393291844 0.32585551488616754101101946616836 0.72659529764437724708159294095822
H -2.0014652157897905304650976177072 0.17569114627749765622510835783032 -0.73832767690845702013291429466335
5
-225.715405872100006945  
O 1.1580005342460870654264226686792 -0.96899248312156049944832147957641 -0.12415900708959487497295981484058
O 1.4170699406131781472595321247354 0.23025756893421400750554539627046 0.037913930230984188574083759704081
O -1.615299387339816039599327268661 -0.0046788861591787475960324549362213 0.10925526110989690342645275222822
H -2.2552312744767042396176748297876 0.32585172314995242137669606563577 0.72660519011827662261282512190519
H -2.0014647896739621302231171284802 0.17568992341735367723742911039153 -0.73832627304040354676573087999714
5
-225.715405140299992581  
O 1.1579871330664495143736303361948 -0.96903030818429825021809165264131 -0.12416359896750212010729796929809
O 1.417075456359162322073075301887 0.2302969069151543368700885139333 0.037919386784149099189900056217084
O -1.6152925950946064315161265767529 -0.0046800724993895682912725675350885 0.10925366455021430500682555475578
H -2.2552143966329869506637351150857 0.32584781443488103347405626664113 0.72661539474712932840105850118562
H -2.0014643178247846222461703291629 0.1756886491010560824577169114491 -0.73832486213185211099130356160458
5
-225.715404368999998042  
O 1.1579733136180521135827348189196 -0.96906943435051706714489228033926 -0.1241683528428766808415772970875
O 1.4170811843296320375884533859789 0.23033758572425255817250899781357 0.037925028144136022079102588122623
O -1.6152856296509907618741408441565 -0.0046812877673941596240458906663662 0.10925202498205363599304007493629
H -2.2551970461632331321766287146602 0.3258437874208077178472819923627 0.72662591584022773183448862255318
H -2.0014637973138862392374903720338 0.17568732172932260970910078867746 -0.73832344711294006778246057365322
5
-225.715403556500007198  
O 1.1579590702025124304697101251804 -0.96910988769043127089020117637119 -0.12417327221740177833897433856691
O 1.4170871301220675508858448665706 0.23037963145106221674041080405004 0.03793085783814051370477216096333
O -1.6152784912778219705842275288887 -0.0046825318003817081521922283116055 0.10925034229089375381605009351915
H -2.2551792202364775441481015150202 0.32583964086935718329485212052532 0.72663675787815229512034420622513
H -2.0014632251039143895354754931759 0.17568593964978701515988745995855 -0.73832203105160887357527599306195
5
-225.715402700499993216  
O 1.1579443968381426532943123675068 -0.96915169524274902279614707367728 -0.12417836071773474815316262720444
O 1.4170932996183569496650989094633 0.2304230711795168806688138829486 0.037936879522433693268101961848515
O -1.6152711802509402971850249741692 -0.0046838044403262639112095477855746 0.10924861635727525777106450277643
H -2.2551609160150731803184953605523 0.32583537332346351744760681867774 0.72664792553295742827401682006894
H -2.0014625980708209418423848546809 0.1756845010940346618610874429578 -0.73832061719388386578089011891279
5
-225.715401799099993241  
O 1.1579292874043600747313575993758 -0.96919488480471849278785612114007 -0.1241836220721911909770085458149
O 1.4170996988347599465640769267338 0.23046793274315857669165552579216 0.037943096954498524431276251789313
O -1.6152636968560598607069778154255 -0.0046851055209228501668983213335196 0.10924684706059314964754491938947
H -2.2551421305465457756156411051052 0.32583098333614912700539889556239 0.72665942367334335205697470883024
H -2.0014619129770974126358851208352 0.17568300429315741872926537325839 -0.73831920895725999809400263984571
5
-225.715400849800005290  
O 1.15791373558565124923802613921 -0.96923948506204526953666800181963 -0.1241890601295170815099311312224
O 1.4171063339793223967433277721284 0.23051424486494359600285974920553 0.037949514012972404564116857272893
O -1.6152560413880994172330929359305 -0.0046864348703856565162007008495948 0.10924503427841637803741292600535
H -2.2551228607862503494629891065415 0.32582646943173609876964746945305 0.72667125736737803176623629042297
H -2.0014611664810573188333364669234 0.17568144740555563521056114950625 -0.73831780994116502636614995935815
5
-225.715399850300002527  
O 1.1578977348874790465060868882574 -0.96928552553157676374695483900723 -0.12419467884092533216389142580738
O 1.4171132114364031195918869343586 0.23056203709820305425282072064874 0.037956134679889674821140488347737
O -1.6152482141508968105370058765402 -0.0046877923124157882053819612622192 0.10924317788531465178714086050604
H -2.255103103629371386062985038734 0.32582183000143233320144986464584 0.72668343191115303270066760887858
H -2.0014603551166532113825269334484 0.1756798286629354666210645063984 -0.73831642394017094055413963360479
5
-225.715398798100011390  
O 1.157881278589735662976067942509 -0.96933303673447768211701713880757 -0.12420048230043173598247108202486
O 1.4171203378123606864136263538967 0.23061134000380256736661976901814 0.037962963080883302402490642180055
O -1.61524021545775320340965208743 -0.0046891776648139010807980753270385 0.10924127775517095129131917019549
H -2.2550828558552620251020925934426 0.32581706346852867817176502285292 0.72669595279015508637598941277247
H -2.0014594753267687110565020702779 0.17567814612018031739104628741188 -0.73831505494010951640149187369389
5
-225.715397690499997907  
O 1.1578643597651985253094153449638 -0.96938205013351008698663235918502 -0.12420647472848053705085646924999
O 1.41712771991772901181150245975 0.23066218508533273268135133093892 0.037970003468789932654647856224983
O -1.6152320456315616414855185212218 -0.0046905907398670345156976857481368 0.10923933376024021202344016501229
H -2.2550621141578828243723364721518 0.32581216821406705497210509747674 0.72670882572889650141689799056621
H -2.0014585234411459424563872744329 0.17567639776923779648676315900957 -0.73831370715219790668015775736421
5
-225.715396524600009798  
O 1.1578469712751195963562622637255 -0.96943259815222138087165149045177 -0.12421266047449740221875202905721
O 1.4171353647711850687329615539056 0.23071460480838773543510455965588 0.037977260226313223900884707973091
O -1.6152237050043471988658438931452 -0.0046920313445562456672321971495876 0.1092373457712460110835550608499
H -2.2550408751437651666549299989128 0.32580714257703863312443104405247 0.72672205668985212501098658322007
H -2.0014574956783039993979400605895 0.17567458154032949968481602809334 -0.73831238501512574945451206076541
5
-225.715395297700013089  
O 1.1578291058054983597713771814597 -0.96948471419109372160249904482043 -0.12421904402465180905501540564728
O 1.4171432795611038635286149656167 0.23076863260309610215159636936733 0.037984737871962617750121182780276
O -1.6152151939169923089423264173092 -0.0046934992768462701490106425694648 0.10923531365868324738421790698339
H -2.2550191352935802235890605516033 0.32580198500546914130993059188768 0.72673565188592914587673021742376
H -2.0014563881537235090490867150947 0.17567269530884346839805232320941 -0.73831109319969712156961350046913
5
-225.715394006499991519  
O 1.1578107557828576368308404198615 -0.96953843264834360660131551412633 -0.12422562999353357893195237693362
O 1.4171514717342117428700021264376 0.2308243029122118428198007222818 0.037992441055255878057383966961424
O -1.615206512720207987499065893644 -0.0046949943328637062933683665733042 0.1092332372912618448923538494455
H -2.2549968910376660957695094111841 0.32579669375259456831628313011606 0.72674961778062530104449479040341
H -2.001455196859503349315900777583 0.17567073687916634483485722739715 -0.73830983664021088141993232056848
5
-225.715392647800001669  
O 1.1577919134203229489799014118034 -0.96959378884955260691214107282576 -0.12423242310967284873779448162168
O 1.4171599489487833878342826210428 0.23088165110980113370331423539028 0.038000374539173258081614648062896
O -1.6151976617796304225294079515152 -0.0046965163042246797081569198439865 0.10923111654137687698273850855912
H -2.2549741387507773460185944713885 0.32579126686552573044508562816191 0.72676396106766361082662797343801
H -2.0014539175769141543526075111004 0.17566870412727922379225731219776 -0.73830862055190393800074843966286
5
-225.715391218099995285  
O 1.1577725706467973942892513150582 -0.96965081929656415926643830971443 -0.12423942827501174845927778278565
O 1.4171687191428088414824060237152 0.23094071375687771907614376232232 0.038008543264301968001017684173348
O -1.6151886414609588626944969291799 -0.0046980649778927529441885369010379 0.1092289512762297520875875989077
H -2.2549508747000288622075458988547 0.32578570249110666567915473024186 0.72677868874747297844862714555347
H -2.0014525461224446090113815444056 0.17566659458619013345348491839104 -0.73830745044082601857837744319113
5
-225.715389714100012952  
O 1.1577527192391650068259423278505 -0.96970956154218734823757586127613 -0.1242466505335802773313247371334
O 1.4171777904008120430034978198819 0.2310015284395834367359157113242 0.038016952311602458802752835254068
O -1.6151794521412166094620488365763 -0.0046996401309074946339716660759223 0.1092267413598310005218294804763
H -2.2549270950063728946588526014239 0.32577999894342490883047958050156 0.72679380816088090533355625666445
H -2.0014510781920922255494588171132 0.17566440587413445495457153811003 -0.73830633207581175536660111902165
5
-225.715388131899999280  
O 1.1577323506979915190839847127791 -0.96977005416606099075238489604089 -0.12425409506354327671129311738696
O 1.4171871710821675183211709736497 0.23106413378931764390777914286446 0.038025606897755880042577558697303
O -1.6151700942089353141284391313093 -0.0047012415375469627717985865444916 0.10922448666080541990197616541991
H -2.2549027957453522397202050342457 0.32577415431416045787926805132884 0.72680932689779675914820700199925
H -2.001449509321163944264299061615 0.17566213549563436391309778628056 -0.73830527157300929186334315090789
5
-225.715386467200005427  
O 1.1577114562490433691266389359953 -0.96983233690025483220154001173796 -0.12426176718929675402147694285304
O 1.4171968698188066593246503543924 0.23112856959840399895256268791854 0.038034512387980709546830837552989
O -1.6151605680606806458854407537729 -0.0047028689703543964661935916637958 0.10922218704700591140888121799435
H -2.2548779729454384579412362654693 0.3257681665202264431613343731442 0.72682525287146160231088742875727
H -2.0014478349288995495669496449409 0.17565978096766610150325504946522 -0.73830427539628529221005237559439
5
-225.715384716199991999  
O 1.157690026908676061978553661902 -0.96989645055152984287616391156917 -0.12426967238603418841602632483045
O 1.4172068954469483337277324608294 0.23119487672593336258231033752963 0.038043674297713485354943685479157
O -1.6151508741023958837246254915954 -0.0047045221930563990361817694463298 0.10921984238860880933597030661986
H -2.2548526225183067595025931950659 0.32576203356577365655155631429807 0.72684159432289452418274322553771
H -2.0014460503211455311145527957706 0.17565733970553215614884834394616 -0.73830335036483007993268756763428
5
-225.715382874400006585  
O 1.1576680534051475568446676334133 -0.96996243706135187867545255357982 -0.12427781627321889124093701184393
O 1.4172172570882326514407623108127 0.23126309718024709582984144162765 0.038053098289712837531961753256837
O -1.6151410127475631650639797953772 -0.004706200969400364461647789937615 0.1092174525550813485308410122343
H -2.2548267403364463667969630478183 0.32575575325564370965381044698006 0.72685835985419122717843265490956
H -2.0014441506810816129302565968828 0.17565480909398381581532078143937 -0.73830250369631122975278003650601
5
-225.715380937100007941  
O 1.1576455262460920714318035606993 -0.97003033954658823834193981383578 -0.12428620463637614357299554512792
O 1.4172279640797131872176350952941 0.23133327413345600165328619368665 0.038062790191656280247567423202781
O -1.6151309844183210362444924612646 -0.0047079050531322408704171245119596 0.10921501742044834037947964588966
H -2.2548003221525925177104454633081 0.32574932352053226347621261993481 0.72687555841269058110043488341034
H -2.0014421310912120510749900859082 0.17565218641697694090808568034845 -0.73830174300780515572739659546642
5
-225.715378899499995669  
O 1.1576224356776234625243660048 -0.97010020231432825266182362611289 -0.12429484342261727658485170877611
O 1.4172390260167069264696237951284 0.23140545194934591943791701851296 0.038072755993650522765570087813103
O -1.6151207895450718776686471755966 -0.0047096341932951948233698757917409 0.1092125368615029790131387699148
H -2.2547733636437263804452868498629 0.32574274227974842066402061391273 0.72689319932206164498467160228756
H -2.0014399865272043399500034865923 0.17564946887239291095639259765449 -0.73830107634977337749404568967293
5
-225.715376756599994224  
O 1.1575987716912423675097443265258 -0.97017207082076994950625703495461 -0.1243037387387805753347080894855
O 1.4172504527443612332149314170238 0.23147967614298825544949522736715 0.038083001845612939051388678990406
O -1.6151104285658888226606677562813 -0.0047113881335692211690946429314408 0.10921001076230990589621683284349
H -2.2547458604024797068632324226201 0.32573600746589176369027995860961 0.72691129226474304747540600146749
H -2.0014377118514317110964384482941 0.17564665352545641430204170774232 -0.73830051224824155831072403088911
5
-225.715374502900004927  
O 1.1575745240689256920774141690345 -0.97024599181931125979616581389564 -0.12431289684868815359486404759082
O 1.4172622543072443956901906858548 0.23155599350032302075064194468723 0.038093534050168950666481748612568
O -1.6150999019283340807362492341781 -0.0047131666056719886612191849906139 0.1092074390167462188960811886318
H -2.2547178079623946267417977651348 0.32572911690486733293781185238913 0.72692984732509491330176842893707
H -2.0014353016744439450746995134978 0.17564373777599129322624094129424 -0.73830005971947376686159714154201
5
-225.715372132900000679  
O 1.1575496821668662672522032153211 -0.97032201341099277858148752784473 -0.12432232420769183389719358956427
O 1.4172744411805506814516775193624 0.23163445220329093032773926097434 0.038104359110709862257238000893267
O -1.6150892100829516984106248855824 -0.0047149693533709447629265198997928 0.10920482151379562463233696689713
H -2.2546892018402293622614251944469 0.3257220683132543426197003100242 0.72694887506225114304214685034822
H -2.0014327506527131994573664997006 0.17564071855694107782142054929864 -0.73829972832299328722172049310757
5
-225.715369640700004084  
O 1.1575242351373045135431993912789 -0.97040018485484769161786289259908 -0.12433202743829858960555867497533
O 1.4172870240403496744363565085223 0.23171510157551195030478652370221 0.038115483699861653354989954323173
O -1.6150783534887265258106481269351 -0.0047167961047462764190285611221043 0.1092021581390572870784438919145
H -2.2546600373605176770297475741245 0.32571485959921048225496065242623 0.72696838653334661106697467403137
H -2.0014300534525384378525814099703 0.17563759261948075351966735979659 -0.73829952809579568739906108021387
5
-225.715367020099989759  
O 1.1574981718556851539858598698629 -0.97048055674163902217799204663606 -0.12434201332045723142893933754749
O 1.4173000138331268704661169977044 0.23179799226712152759866114593024 0.038126914646008779052888115757014
O -1.6150673326092219728167265202501 -0.0047186465863588216915203155110703 0.10919944879026217965378720009539
H -2.2546303098883768711857555899769 0.32570748843169111674811233569926 0.7269883932655291092217453297053
H -2.0014272045257306409382636047667 0.17563435701284338397165640799358 -0.7382994697106737280734023443074
5
-225.715364264599998023  
O 1.1574714808562496237698269396788 -0.97056318104051175765789594152011 -0.12435228883500941410300555389767
O 1.417313421842726794963596148591 0.23188317632233959586507410222112 0.038138658979830160344892675539086
O -1.6150561479126657182803228351986 -0.0047205205235294790677702536640936 0.10919669337758854121833707040423
H -2.2546000147204625640995345747797 0.32569995254905848014459479600191 0.72700890722809485833266762710991
H -2.0014241982574776379522063507466 0.17563100844782106313424208110519 -0.73829956450232514519882442982635
5
-225.715361367300005213  
O 1.1574441503961852006909793999512 -0.970648111121913959031815011258 -0.12436286113991797119826543394083
O 1.4173272596235120257546213906608 0.23197070717718845656030168811412 0.038150723909453641835565207429681
O -1.6150447998682744277232359308982 -0.0047224176406500057226467426119143 0.10919389181668663624247272991852
H -2.2545691471412840911625607986934 0.32569224965034371255256928634481 0.72702994096352491215640156951849
H -2.0014210289255300878608068160247 0.17562754381031103756427569351217 -0.73829982447066988537898168942775
5
-225.715358321100012517  
O 1.1574161684287851414865144761279 -0.97073540170062977416876037750626 -0.12437373758031865234041646317564
O 1.4173415390312056327815071199439 0.23206063961629430636435245105531 0.038163116831153531816056556635885
O -1.6150332889522240886748249977245 -0.0047243376544055422361356733063076 0.10919104403518481438695175711473
H -2.254537702358762274457149032969 0.32568437742957379033015286040609 0.72705150752006642012048587275785
H -2.0014176907335556876432747230865 0.1756239598016002823044345859671 -0.73830026232692147480918265500804
5
-225.715355118399997991  
O 1.1573875225990484238991484744474 -0.97082510890782758306016830829321 -0.12438492569017076116999476198544
O 1.4173562722249832823706583440071 0.23215302984128646790473737837601 0.038175845330793205245623056498516
O -1.6150216156411179024843249862897 -0.0047262802814288578864831968928684 0.10918814997159512203417364162306
H -2.2545056755738488440954370162217 0.32567633358155989586890655118623 0.72707362053489688058505180379143
H -2.0014141778086460554675340972608 0.17562025311133666605201142374426 -0.73830089155613420892620979429921
5
-225.715351751399992963  
O 1.1573582002168976146094792056829 -0.97091729034118190444502261016169 -0.12439643320219365141277023667499
O 1.4173714716941259172955369649571 0.23224793552673375640615915926901 0.038188917193848613551576676172772
O -1.6150097804119019073709750955459 -0.0047282452400742198961314244343157 0.10918520957929724046753250377151
H -2.2544730619790418479908566951053 0.32566811580268345549526998183865 0.72709629422980848190150027221534
H -2.0014104842021871455415293894475 0.1756164203528130796083672748864 -0.73830172647747938086126850976143
5
-225.715348211800005629  
O 1.15732818827820516105475689983 -0.97101200509958174311719858451397 -0.12440826803148044565894281276996
O 1.4173871502389969734281294222455 0.23234541584314835627189665956394 0.038202340392018203918400587326687
O -1.6149977837398292734860660857521 -0.0047302322445648865845146957553879 0.10918222281539199935984640887909
H -2.254439856764466121319401281653 0.32565972159971645627507541576051 0.72711954356035701785287983511807
H -2.0014066039475966185534616670338 0.17561245834713251623426799596928 -0.73830278226414225439810934403795
5
-225.715344490799992627  
O 1.1572974734564622778520970314275 -0.97110931378180864737004185371916 -0.12442043831557721145220085645633
O 1.4174033209753507112083070751396 0.23244553146112043040538708282838 0.038216123117339427517347161256112
O -1.6149856260998869394995836046292 -0.0047322410071582270141288262266244 0.1091791896598809374907546043687
H -2.2544060550898690209464803047013 0.32565114873364675585065697305254 0.72714338408361511856270453790785
H -2.0014025310020442383063254965236 0.17560836362673520882893285488535 -0.73830407502082562309908553288551
5
-225.715340579399992293  
O 1.1572660420803084768692770012422 -0.97120927848014304561985454711248 -0.12443295240784667254896334043224
O 1.4174199973593701873397776580532 0.2325483445528773729371607714711 0.038230273777357152986677846229213
O -1.6149733079630892440547995647648 -0.004734271241518877779141938333396 0.10917611011750585903179455726786
H -2.2543716521285004361629944469314 0.32564239510870013338816875148041 0.72716783197903878122048126897425
H -2.0013982593017658473399933427572 0.17560413247445100237698056844238 -0.73830562186176795780312431816128
5
-225.715336467899987838  
O 1.1572338801267114671844637996401 -0.97131196289135790511437562599895 -0.12444581885850268532234252916169
O 1.4174371931953442249607633129926 0.23265391889573977524108272518788 0.038244800979956576625351516440787
O -1.6149608297938293777207263701712 -0.0047363226645908852036059855095118 0.10917298420417399784643208704438
H -2.2543366431153231133066583424807 0.32563345846026314767129861138528 0.7271929042610363325138678192161
H -2.0013937827698802252029963710811 0.17559976138408753265629513862223 -0.73830744096933287323736294638366
5
-225.715332146200012176  
O 1.1572009731994123971077215173864 -0.97141743227808108329668357328046 -0.12445904642411646789934565049407
O 1.4174549226594033157766716612969 0.23276231984475051484118068856333 0.038259713542432523258884913275324
O -1.6149481920477863905460935711744 -0.0047383950000567057886380339937205 0.10916981195440716989608631593001
H -2.2543010233808695730317595007364 0.32562433646899197059454422742419 0.72721861877078897151704950374551
H -2.0013890953501540792558444081806 0.17559524682303234710545325469866 -0.738309551696254340313885222713
5
-225.715327604099996961  
O 1.1571673065686189918466197923408 -0.97152575362235815692457663317327 -0.12447264409207814406244096971932
O 1.4174732002512548945105663733557 0.23287361446033699730051580445434 0.03827502051130765581277159981255
O -1.6149353951721314714973232185002 -0.0047404879689031693273948420142005 0.10916659342963837275863880904581
H -2.2542647882673212400561624235706 0.32561502691696697642242952497327 0.72724499413771803713046892880811
H -2.001384190951865260643671717844 0.17559058533732571638630304278195 -0.73831197458515962495084750116803
5
-225.715322830300010537  
O 1.1571328651327514869251444906695 -0.97163699551612747740136910579167 -0.12448662107026176038004905421985
O 1.417492040838818745385196962161 0.23298787142117760584625330011477 0.03829073115570802432472419241094
O -1.614922439600767756218147042091 -0.0047426012991836456744731975732066 0.10916332871607653531853543427133
H -2.2542279332109331768663196271518 0.32560552766271683156062977104739 0.72727204987231985899853725641151
H -2.0013790635442694210155423206743 0.17558577337535014040170722182665 -0.73831473148713488985350750226644
5
-225.715317813199987995  
O 1.1570976334146665376323426244198 -0.97175122825919668656524663674645 -0.12450098679817250824086727334361
O 1.4175114596599782679220425052335 0.23310516111615170453674750206119 0.038306854977162275999180707231062
O -1.6149093257529825162777115110657 -0.0047447347266754138703226395534784 0.10916001792990004393146818983951
H -2.2541904537459180879466202895856 0.32559583666408631330568823614158 0.72729980639983959900263243980589
H -2.0013737071413872925518262491096 0.17558080737230591372721733023354 -0.73831784565555658161883911816403
5
-225.715312540700011823  
O 1.1570615955884941961073764105095 -0.97186852380305044363240085658617 -0.12451575093259710513837745793353
O 1.4175314722952971902003582727048 0.23322555558198140857051328111993 0.038323401695581751913444179535873
O -1.6148960540305548061468243759009 -0.0047468879909687714327426455440673 0.10915666121749839634347267747216
H -2.2541523455177068235855131206335 0.32558595191180311756440346471209 0.72732828512188041347741318531916
H -2.001368115828308980042038456304 0.17557568385203789484982905833022 -0.73832134181719644150376780089573
5
-225.715306999999995696  
O 1.1570247353842224580233732922352 -0.97198895599447565629702694423031 -0.12453092339027194146439114774694
O 1.417552094765211823101935806335 0.23334912876235325285279031959362 0.038340381292901196119693452146748
O -1.6148826248102101654779971795506 -0.0047490608423781570726629475132086 0.10915325876021007844851595791624
H -2.2541136043680984890613672178006 0.32557587148621369710355111237732 0.72735750846844426931170346506406
H -2.0013622838230720191177169908769 0.17557039923339873288554713326448 -0.73832524631501839085245819660486
5
-225.715301177700013113  
O 1.1569870361639609246395821173792 -0.97211260036698399211729793023551 -0.12454651430761259911506044772977
O 1.4175733434548873912461885993253 0.23347595628881268048360198008595 0.038357803972836675143742724003459
O -1.6148690384492854210662926561781 -0.0047512530436527667179746892145431 0.1091498107732996603047581629653
H -2.2540742262894828407127079117345 0.32556559351464203766468585854454 0.72738749997870699726121301864623
H -2.0013562054512910037828987697139 0.17556495006804406777689564478351 -0.73832958717261965020384195668157
5
-225.715295059999988325  
O 1.1569484808654550977990993487765 -0.97223953445396127381883388807182 -0.12456253409723068437120474527546
O 1.4175952351649740990069403778762 0.23360611578976450686262467115739 0.038375680215450042043201506203332
O -1.61485529527021776097228666913 -0.0047534643700678520100710855444959 0.10914631751602667242284638859928
H -2.2540342074953678697113446105504 0.32555511637523859569398609892232 0.72741828434217414844908944360213
H -2.0013498752301575045464687718777 0.17555933290299721716287706385629 -0.73833439426456859422387424274348
5
-225.715288632000010693  
O 1.1569090520464846427728389244294 -0.97236983751577577006486308164313 -0.12457899339931896576239012119913
O 1.4176177870732937780218207990401 0.23373968662204414048488843036466 0.03839402072954193473330875008287
O -1.6148413955661131691243781460798 -0.004755694608398982649311026449368 0.1091427792925818152092176660517
H -2.2539935444499392680484106676886 0.32554443850297931639659054781077 0.72744988746604999363398746936582
H -2.0013432878476691278990529099246 0.17555354438833148389420557577978 -0.73833969941451427221323910998763
5
-225.715281878399991911  
O 1.1568687318340111769288114373921 -0.97250359073021785949464401710429 -0.12459590311259184647330044981572
O 1.4176410167821287267031493684044 0.23387675006575461833513429610321 0.038412836483892133510043009891888
O -1.6148273395920151873639269979321 -0.0047579435663783727419873237352022 0.10913919645777642175588084683113
H -2.2539522338942639123615663265809 0.32553355850204046539886348909931 0.72748233652841187701909575480386
H -2.0013364382177738498569397052051 0.17554758124474079128418679829338 -0.73834553654366807950992779296939
5
-225.715274783099999922  
O 1.1568275019558340588332612242084 -0.97264087711530811120042017137166 -0.12461327438088978802888107111357
O 1.4176649422876985706665209363564 0.234017389241114898146278733293 0.038432138693191786327219006125233
O -1.6148131275615198454431720165303 -0.0047602110699111136599137594771491 0.10913556942076484135295544319888
H -2.2539102728940285658154607517645 0.32552247513301429959753363618802 0.727515660070412795157324126194
H -2.001329321504877967186075693462 0.175541440326561826168472180143 -0.73835194181108587674344789775205
5
-225.715267329200003132  
O 1.1567853436425599156223142927047 -0.97278178173265872352715177839855 -0.12463111862536745133578364175264
O 1.4176895820790034186131833848776 0.23416168933090603099245186058397 0.038451938853194353451492304429848
O -1.6147987596369268725737811109866 -0.004762496970562546741434495345402 0.10913189864908079407257446291624
H -2.2538676589068944444704811758129 0.32551118728551609038390779460315 0.72754988808050669035765167791396
H -2.0013219332254834625928197056055 0.17553511846527794504346786652604 -0.73835895380947214050593174761161
5
-225.715259499000012511  
O 1.156742237732417466489209800784 -0.97292639171340888903927179853781 -0.12464944754785113600892287877286
O 1.4177149550277976519652156639495 0.23430973756795320239731950096029 0.038472248738908525200752563932838
O -1.6147842359273758550131105948822 -0.0047648011396783365375973140487531 0.109128184675448103302386471114
H -2.2538243897401581961048577795736 0.32549969423958496905768811302551 0.72758505209115120759832961994107
H -2.0013142692372642983400510274805 0.17552861272563413663760911731515 -0.73836661368730072130261987695121
5
-225.715251273900008755  
O 1.1566981645919829357893604537821 -0.97307479618614045602242867971654 -0.12466827311931369393072088769259
O 1.417741080474875792205580182781 0.23446162319604921253635154698713 0.038493080397998584440966141073659
O -1.6147695564796222811310144606978 -0.0047671234793332829815515339078047 0.10912442810053388231317228473927
H -2.253780463686691604152656509541 0.3254879954703101541113596795185 0.72762118525983909833598772820551
H -2.0013063258615431116993477189681 0.17552192024971166595115334985167 -0.738374965352468826118581546325
5
-225.715242634600002702  
O 1.1566531041946621627403146703728 -0.97322708638371391298704793371144 -0.12468760757923023907434156853924
O 1.4177679781437551032041710641352 0.23461743754002270523351114661637 0.03851444614429954532708322290091
O -1.614754721272554371935825656692 -0.0047694639168834301184984880705997 0.10912062960509665010544466667852
H -2.2537358795572250969030392298009 0.32547609069490562871962424651429 0.72765832248317152686212239132146
H -2.0012980998123026665780344046652 0.17551503870775275739646303918562 -0.73838405568559695169028600503225
5
-225.715233560600012197  
O 1.1566070359597324657130457126186 -0.97338335562303401893302634562133 -0.12470746345599366400325180848085
O 1.4177956683099925960789278178709 0.23477727404590981175047659235133 0.038536358586375885071362290545949
O -1.6147397302077612923909555320279 -0.004771822427654752972470131311411 0.10911678995088096300047908471242
H -2.253690636769845045961346841068 0.32546397988517200561275899417524 0.72769650045955369677130875061266
H -2.0012895883902102056595140311401 0.17550796568706550360161600110587 -0.73839393474690739882504431079724
5
-225.715224030799987531  
O 1.1565599388069591757499665618525 -0.97354369942737561949286373419454 -0.12472785357666341110594032670633
O 1.41782417174194086406657788757 0.23494122837324629693434019372944 0.03855883063328843091133180109864
O -1.6147245830998400162314965200494 -0.0047741990261380897603293860242957 0.10911290999146840141609260399491
H -2.2536447353992805631150986300781 0.32545166334055875001496360710007 0.72773575782069721551437169182464
H -2.0012807895132214142108750820626 0.17550069895560585497840122570778 -0.73840465601676452678248097072355
5
-225.715214022800012117  
O 1.1565117912349951456718599729356 -0.97370821549573927100595938100014 -0.12474879106545623541624223662438
O 1.4178535096233708667767814404215 0.23510939833983612867740475849132 0.038581875489851084892745092247424
O -1.6147092796699176187047441999312 -0.0047765937666475735343118991238498 0.109108990681663700628156732364
H -2.2535981762162653474490525695728 0.32543914192972789312108261583489 0.72777613527702256224216625923873
H -2.001271701796233593029228359228 0.17549323662123941791612935503508 -0.73841627663807873904744383253274
5
-225.715203513299996985  
O 1.156462571232571567847458027245 -0.9738770037293890124985296097293 -0.12477028933545653011094600515207
O 1.417883703640802295353751105722 0.23528188397688798438878166052746 0.038605506652846913184795596407639
O -1.6146938195353752742988717727712 -0.0047790067556626267958330700480474 0.10910503308203711725354878581129
H -2.2535509607817445498767483513802 0.32542641681268902331680692441296 0.72781767572036704105897797489888
H -2.0012623245969645147113169514341 0.17548557715149273872334845236765 -0.73842885766289889648561484136735
5
-225.715192477800002280  
O 1.1564122562742715771832990867551 -0.9740501663690385170113472668163 -0.12479236211518565657918600209086
O 1.4179147759889789703890983219026 0.23545878765727532022644652442978 0.038629737936387319174880161654073
O -1.6146782021980148336126603680896 -0.0047814381522990057060695789914462 0.10910103836956937251034815972162
H -2.2535030915225959802228317130357 0.32541348961848493015480698886677 0.72786042436628506369089564032038
H -2.0012526581470644337912290211534 0.17547771934508812896602591990813 -0.73844246434439564374940800917102
5
-225.715180890999988605  
O 1.1563608233640474409753551299218 -0.97422780787363538745893265513587 -0.12481502343281904165994689037689
O 1.417946749326614908071064746764 0.23564021396886192238895318951108 0.038654583454599003577989435598283
O -1.6146624270344815954558725934476 -0.0047838881760547237800840214561049 0.10909700784832568332127777921414
H -2.2534545718180423179433091718238 0.32540036256343268794566370161192 0.72790442890869977432544146722648
H -2.0012427036066560148697135446128 0.17546966242339562258578666842368 -0.73845716643724057526299020537408
5
-225.715168725900014124  
O 1.1563082489523850426849094219506 -0.97441003517480850870668973584543 -0.12483828764376064812680056093086
O 1.4179796468587264612892795412336 0.2358262699778179150023049714946 0.038680057651148264108442731412651
O -1.6146464932771069644701356082805 -0.0047863571150219023572769394547777 0.1090929429597971012100288135116
H -2.2534054061509110056249483022839 0.32538703835978582956656168789777 0.72794973967291021210712642641738
H -2.0012324632088556164433157391613 0.1754614061107583611320848149262 -0.73847303854534285250110769993626
5
-225.715155954500005464  
O 1.1562545089940534648320635824348 -0.9745969574635193755085538214189 -0.1248621694098579204545984566721
O 1.4180134922793217189251890886226 0.23601706501212910138676193128049 0.038706175277543358737020184889843
O -1.6146304000052746907556411315454 -0.0047888453320093886389496873334792 0.10908884529549006670023914011836
H -2.2533556001576346972115061362274 0.32537352039618000487664062347903 0.7279964097855092797217935185472
H -2.0012219403539766027222412958508 0.17545295060200166714636793585669 -0.73849016047666060647003405392752
5
-225.715142547499993952  
O 1.1561995788413341745837215057691 -0.97478868635250104368594747938914 -0.12488668371835720538598479834036
O 1.418048309879430979307812776824 0.23621271084836276132890020562627 0.038732951415603206202220576415129
O -1.6146141461275684836351729245507 -0.0047913532742189512969588349733385 0.10908471660753049636838341029943
H -2.2533051607880110189796596387168 0.32535981257928348053809486373211 0.72804449532141080059233217980363
H -2.0012111397529199763312135473825 0.1754442964879178445958274323857 -0.73850861761443853392705705118715
5
-225.715128474500005495  
O 1.1561434333837614651940839394229 -0.97498533602680037546406310866587 -0.12491184589815927663547512338482
O 1.4180841244036421766594457949395 0.23641332180216345637546737634693 0.038760401486288093009235922181688
O -1.614597730366975847360322404711 -0.0047938814727713366728445443243345 0.10908055882500292121939367007144
H -2.2532540963680380841083206178155 0.32534591977153637376574124573381 0.72809405557729356406326814976637
H -2.0012000675399179705493679648498 0.175435445262573597169364347792 -0.73852850133266001453336002668948
5
-225.715113703300005454  
O 1.1560860470252662945966903862427 -0.97518702303356030736125603652908 -0.12493767160187760345557705932151
O 1.4181209610739407001034351196722 0.23661901454223288610023701039609 0.038788541234553094994019772911997
O -1.6145811512429941725343951475224 -0.0047964305534405980019352355725459 0.10907637406879239216905830289761
H -2.253202416722918322022906068014 0.3253318478106294597829162285052 0.72814515320522577024320298733073
H -2.0011887314496199508084828266874 0.1754263990906545223058543570005 -0.73854990940842890623230232449714
5
-225.715098200499994618  
O 1.1560273934364142522923657452338 -0.97539386662774851810553400355275 -0.12496417683404573151229044469801
O 1.4181588458440614886058028787374 0.23682990849574525604737118555931 0.038817386764992481418268255310977
O -1.6145644070490827726160887323203 -0.0047990012613703591712321916418205 0.10907216466407311517006206713631
H -2.253150133506887531353868325823 0.32531760299489459464794549603539 0.72819785444013063191448509314796
H -2.0011771409494159001951629761606 0.17541716076677757452095818280213 -0.7385729465671164728490794004756
5
-225.715081931100002066  
O 1.1559674457959057125577828628593 -0.97560598850531321524215400131652 -0.12499137794900155862265478390327
O 1.4181978051500916393479201360606 0.23704612551848361357009764560644 0.038846954530482244449807183173107
O -1.6145474958324643743878823443083 -0.0048015944535199127710112243505591 0.10906793316551358086208267650363
H -2.253097260173396954030522465473 0.32530319295537046819788429274922 0.72825222931000366255460676256916
H -2.0011653074641975180725239624735 0.17540773372366275095757259805396 -0.73859772494477460291761872213101
5
-225.715064858400012326  
O 1.1559061767340421678085249368451 -0.97582351302380543334180629244656 -0.12501929163306896297669368323113
O 1.4182378659657874919730602414347 0.23726779011661053297999046662881 0.038877261317570944998411874848898
O -1.6145304153741444341818578323 -0.0048042111155314178375097533546523 0.10906368236438837571178339658218
H -2.2530438122104246012611383775948 0.32528862620123361049095933594799 0.72830835199501398058430368109839
H -2.0011532444390449647642071795417 0.17539812273644750373335909898742 -0.73862436461183589297974094733945
5
-225.715046943999993800  
O 1.1558435582327764024057614733465 -0.97604656720214322263018402736634 -0.12504793494571367351575474913261
O 1.4182790559111699835170838923659 0.23749502948362793963710259959043 0.038908324290532161904287988818396
O -1.6145131631607996247623759700218 -0.0048068523791875081285773774197878 0.1090594153153819217960673881862
H -2.2529898073402994107539143442409 0.32527391247380083028062358607713 0.72836630099092625201251394173596
H -2.0011409677228848558172558114165 0.17538833325532590667883425794571 -0.73865299420766583615716172062093
5
-225.715028148100003591  
O 1.1557795616829589224749952336424 -0.97627528080532799403812305172323 -0.12507732531274948217792086779809
O 1.4183214031883610850570676120697 0.23772797355783731321210439091374 0.038940160980678192870207965370355
O -1.6144957363595595634109258753597 -0.0048095195331601817492761519190481 0.10905513535924808710131372890828
H -2.2529352657174079865853855153546 0.32525906282275091063738159391505 0.72842615944647670644940262718592
H -2.0011284956609873830757351242937 0.17537837193232255761365934176865 -0.73868375157560961508096397665213
5
-225.715008428700002696  
O 1.1557141579387024687974871994811 -0.9765097862435424547200568667904 -0.12510748051211495468493239968666
O 1.4183649365283061971609868123778 0.23796675490903723693136839756335 0.038972789272095950674490438814246
O -1.6144781317924958852216832383419 -0.0048122140263094515671982165372356 0.10905084614291898903459809844207
H -2.252880210084782230950395387481 0.32524408972535318040897323044192 0.72848801547415864554579911782639
H -2.0011158493611054254301961918827 0.17536824675116455263257364549645 -0.73871678439224619516778602701379
5
-225.714987742200008825  
O 1.1556473172787933290095452321111 -0.97675021851180798826419504621299 -0.12513841867282909925407352602633
O 1.4184096852287286782967612452921 0.23821150869686597006946726651222 0.039006227401747764482742297786899
O -1.6144603459007540458003404637566 -0.0048149374898495290314714978308075 0.10904655164800988731421682587097
H -2.2528246660612083474006794858724 0.32522900720401698437811432995659 0.72855196246776654511734250263544
H -2.0011030529650253306783724838169 0.17535796696581557041483279135718 -0.7387522509554588223679161274049
5
-225.714966042899987997  
O 1.1555790092505890953589187120087 -0.97699671577106483866259623027872 -0.12517015835059017159203165192594
O 1.4184556793117757411692991809105 0.23846237326326408245691368392727 0.039040494036243426900778530352909
O -1.614442374709252003839310418698 -0.0048176917629502357884319074798896 0.10904225621822881409084260440068
H -2.2527686624384499758377842226764 0.32521383090780975333444757779944 0.72861809943415922763421121999272
H -2.0010901339362074935479540727101 0.17534754324324539065393935288739 -0.73879032097007824031464906511246
5
-225.714943282299998373  
O 1.1555092027599460635656214435585 -0.97724941891075689515133717577555 -0.12520271844838701258417756889685
O 1.4185029494350340772967911107116 0.23871948969538833718040393705451 0.039075608195627095642343817871733
O -1.6144242137912430123947160609532 -0.0048204789085497098607979715723104 0.10903796457860033541908961751687
H -2.2527122314610092956854714429937 0.32519857800108920020676350759459 0.72868653146231743278349313186482
H -2.0010771233572062222094700700836 0.17533698802167094199511154783977 -0.73883117637268447275289418030297
5
-225.714919411799996851  
O 1.1554378661029007790972400471219 -0.97750847186539979727371019180282 -0.12523611829671074668901553650358
O 1.418551526875556634266217770346 0.23898300210875314530944990565331 0.039111589323940508522436942939748
O -1.6144058582476052965404278438655 -0.0048233012158295923699213858526491 0.10903368188606341049329273573676
H -2.2526554090489225856686061888468 0.32518326787788526255340570969565 0.72875736995777984361666312906891
H -2.0010640562853287960365378239658 0.17532631536568707431023028675554 -0.73887501221513463001144828012912
5
-225.714894378600007485  
O 1.155364966960747086233141089906 -0.97777402125189583070863363900571 -0.12527037757906170356569930390833
O 1.4186014434974902886921199751669 0.23925305731230422923161427206651 0.03914845722318910370418620914279
O -1.614387302631386189588624802127 -0.0048261612400120517188395474761364 0.1090294137472017504952859212608
H -2.2525982351157427530097265844233 0.32516792199329491719339557675994 0.72883073326648462053611865485436
H -2.0010509720397737787322967051296 0.17531554132521229294461306835728 -0.73892203770473963153619934018934
5
-225.714868128099993783  
O 1.1552904723551489230004563069087 -0.97804621662057955600033665177762 -0.12530551637074213711109393898369
O 1.4186527318190746971282578670071 0.23952980505610660388882138249755 0.039186232090142242290298213447386
O -1.6143685409191379509508124101558 -0.004829061814512376760166745270908 0.10902516625967566266108832451209
H -2.2525407539557318337131164298626 0.32515256402717301886795553400589 0.72890674708494984646023340246757
H -2.0010379146207810663327109068632 0.17530468401901161401568174369459 -0.73897247724009129665745376769337
5
-225.714840603400006103  
O 1.1552143486556356588579319577548 -0.97832521050846987797910969675286 -0.12534155515144143611117044656567
O 1.4187054250008159783646988216788 0.23981339807862675495009341375408 0.039224934528661187238540719590674
O -1.6143495664549147861066558107268 -0.0048320060793646240487886345249535 0.10902094605135902172232675866326
H -2.2524830146052949864099446131149 0.32513722024188845827197269500175 0.72898554497525847040151347755454
H -2.0010249331679017537055642605992 0.17529376382202369044627232597122 -0.73902657154292505925496925556217
5
-225.714811744999991561  
O 1.1551365615701010280957916620537 -0.97861115846054325118075212230906 -0.12537851480348838340006523139891
O 1.4187595568581863325618996896083 0.24010399212955627068488695385895 0.039264585547388194952667106463196
O -1.6143303719026738107800156285521 -0.004834997506153540687556802168956 0.10901676032510293490318531439698
H -2.2524250712442897004450514941709 0.32512191960002240209703927575902 0.72906726885659178805099145392887
H -2.0010120823650727750475653010653 0.17528280361947398691135902026872 -0.73908457885171874313101625375566
5
-225.714781490599989411  
O 1.1550570761311604872645375508 -0.97890421905453828266274740599329 -0.12541641661431052190422974490502
O 1.418815161874327657187677687034 0.24040174599786418019320421990415 0.03930520656303149867882851253853
O -1.6143109491901344032527276795008 -0.004838039928389841273781435404544 0.10901261690172045493163466289843
H -2.2523669836150372880467784852954 0.32510669398344016478574758366449 0.72915206962440937132896578987129
H -2.0009994228975962471395177999511 0.17527182901769672307423775237112 -0.73914677623569424724792042979971
5
-225.714749775200004933  
O 1.1549758566796932690579069458181 -0.97920455393699412649510804840247 -0.12545528228448224461466509183083
O 1.4188722752133327009715912936372 0.24070682154979505806835504699848 0.039346819407722721795295228730538
O -1.6142912894369143561590362878633 -0.0048411375692152197949824632416949 0.10900852427596019467159749183338
H -2.2523088175476924099882580776466 0.32509157842134789317967147326272 0.72924010771753700055342051200569
H -2.0009870220170276056137481646147 0.17526086852502034685308274220006 -0.73921346103945773098331528672134
5
-225.714716530599986299  
O 1.1548928668851419221397236469784 -0.97951232787320541284259434178239 -0.12549513392810729417448101230548
O 1.4189309327039074659637662989553 0.24101938376864584512304645613767 0.039389446330154564979153519743704
O -1.6142713828951036347802983073052 -0.0048442950752118881310726017375146 0.10900449166120798616397280511592
H -2.2522506454125350572326169640291 0.32507661139136273531491383437242 0.72933155386376191664510315604275
H -2.0009749540948731372225211089244 0.17524995394845305218822772985732 -0.73928495234989366480249373125844
5
-225.714681685800002242  
O 1.1548080696943643363994169703801 -0.97982770871316704486275739327539 -0.12553599408164595185866119209095
O 1.418991170892243358636619632307 0.24133960074186153188513515033264 0.039433110006112985501669498944466
O -1.6142512188766149350271916773636 -0.004847517553929136906176733390339 0.10900052904845750068041354552406
H -2.2521925466681551597503130324185 0.32506183511632946725455894920742 0.72942658973616913975490660959622
H -2.0009633012544907337826316506835 0.17523912035719210744666440859874 -0.73936159261557166111344940873096
5
-225.714645166299987977  
O 1.1547214274512493936697410390479 -0.98015086748773538882772982105962 -0.12557788569411262868946721482644
O 1.4190530269130514628983519287431 0.24166764370580667842247635235253 0.039477833522212228689607371734382
O -1.614230785671891155175217136275 -0.0048508106023517428076474722331568 0.10899664727276842102199339024082
H -2.2521346084398325970710175170098 0.325047295905471433918876300595 0.72952540876409444070560539330472
H -2.0009521539348193996943336969707 0.17522840700863043239543515028345 -0.73944374940995050149439293818432
5
-225.714606894199988574  
O 1.1546329016925565014162202714942 -0.9804819784136673543883944148547 -0.12562083215160987914593704317667
O 1.419116538702934970928026814363 0.24200368712498521173159815589315 0.039523640409598215228470508009195
O -1.6142100704634712027285559088341 -0.0048541803684681566338765534851518 0.10899285807483614918478309618877
H -2.2520769262137227961773078277474 0.32503304437262370285566248639952 0.72962821687932510883456416195258
H -2.000941611713908052649912860943 0.17521785693018626650641067499237 -0.73953181730024752926766495875199
5
-225.714566788000013275  
O 1.1545424532534787065429782160209 -0.98082121879127015517951804213226 -0.1256648572591879398085978891686
O 1.4191817448951922209232634486398 0.24234790855867849312943462791736 0.039570554621663346639426350748181
O -1.6141890592413588034759186484735 -0.004857633579137051772767197377334 0.10898917417602833890288849261196
H -2.2520196044681362046446793101495 0.32501913583638181171053815887717 0.72973523339910073559622105676681
H -2.0009317840268256993851991865085 0.17520751745293458578878187381633 -0.73962621985521459500034779921407
5
-225.714524762100012367  
O 1.1544500423089152363331777451094 -0.9811687693081204697520547597378 -0.12570998525915014210063702648768
O 1.4192486847702281416161440574797 0.24270048892627230086027623201517 0.03961860055011956482928781042574
O -1.6141677366979261254442690187716 -0.0048611775888545904686366405655917 0.10898560934998115234950688545723
H -2.2519627574048972640241572662489 0.32500563075895111397883852077939 0.72984669209588159954904540427378
H -2.0009227909701783332252489344683 0.17519744115714872001454693872802 -0.7397274118162503464546375653299
5
-225.714480727899996282  
O 1.1543556282728990591834872248 -0.98152481388848522581014321986004 -0.12575624084012959613687598903198
O 1.4193173983665392512421021820046 0.24306161240571097503782027615671 0.039667803037893835382821094981409
O -1.6141460861297318718499127498944 -0.0048648204381025704490237870913916 0.10898217850821376173620080862747
H -2.2519065097416239851213504152838 0.32499259518377621169804569944972 0.72996284208854078645600793606718
H -2.0009147642332720806734869256616 0.17518768558178277050529914049548 -0.73983588140755074391563539393246
5
-225.714434589799992636  
O 1.1542591698607485017902263280121 -0.9818895394299157475259676175483 -0.12580364907947325092685275649274
O 1.4193879263976201254848774624406 0.24343146616637495460722107054607 0.039718187324105404256702200882501
O -1.6141240893100892161982073957915 -0.0048685709104089036625140352043672 0.10897889777932447119557224368691
H -2.2518509975313674154051568621071 0.32498010096732710128009102845681 0.73008394902855433539201612802572
H -2.000907847968717234721225395333 0.17517831395713417963477809280448 -0.73995215282055215588741248211591
5
-225.714386250899991637  
O 1.1541606250601046390613646508427 -0.98226313646125040790479943098035 -0.12585223555066693545967382306117
O 1.4194603103177418912395069128252 0.24381024098877843164778767004464 0.039769779137013273884182495976347
O -1.6141017263980617091334579527029 -0.0048724385798500401481558874650091 0.10897578463534453308003691063277
H -2.2517963692073794668147002084879 0.32496822661681462607319303970144 0.73021029598912934321930379155674
H -2.0009021997762133082687796559185 0.17516939572924031254252952294337 -0.74007678887870975703577869353467
5
-225.714335607399988248  
O 1.1540599511115263720029133764911 -0.98264579866009471587062762409914 -0.12590202624048654755917198144743
O 1.4195345923143700694879498769296 0.24419813082414607019465790926915 0.039822604628923195801970535967484
O -1.61407897577908721054029683728 -0.0048764338852649311353837369154007 0.10897285795513907136200515424207
H -2.25174278642851311005301795376 0.32495705742927505355055473046377 0.73034218500685088582002890689182
H -2.0008979919579013007080448005581 0.17516100693047853553707682294771 -0.74021039386694464923266423284076
5
-225.714282550599989463  
O 1.1539571045359748868719407255412 -0.98303772295859292995601208531298 -0.12595304757225897485106713702407
O 1.4196108152845503536099158736761 0.24459533288298895836732071984443 0.039876690391926553069801286710572
O -1.6140558139281382388219299173215 -0.0048805681975444678219466787538749 0.10897013815169295791740466938791
H -2.2516904252029248389987969858339 0.32494668624362083031442693936697 0.73047993830630086886657181821647
H -2.0008954126281870422587871871656 0.17515323076826502801672802434041 -0.74035361665718135704139513109112
5
-225.714226966300003596  
O 1.1538520411211039551346857479075 -0.98343910962531744246462039882317 -0.12600532641930964339316290079296
O 1.4196890228472793804570528664044 0.24500204771532013703350116884394 0.039932063470901127399947938556579
O -1.6140322152600223848395444292692 -0.0048848538899797658632828678548776 0.10896764728962028689895902289209
H -2.251639476998948730113170313416 0.32493721404689390741538090878748 0.73062389971329932958354902439169
H -2.0008946669574396715063357987674 0.17514615816204529008537349454855 -0.74050715397914568249859712523175
5
-225.714168734200001154  
O 1.1537447159186244860507031262387 -0.98385016222364451987658640064183 -0.12605889009854548410416441583948
O 1.419769259318699905492167090415 0.24541847917472969786700787153677 0.039988751352763154955916036215058
O -1.6140081519699935874712082295446 -0.0048893044304814010925230860493684 0.10896540921434581805637975548962
H -2.2515901499025590126734641671646 0.3249287506781786127874056546716 0.73077443633943472978131694617332
H -2.0008959781086486096057797112735 0.17513988841223468440055910377851 -0.74067175408689556181940361057059
5
-225.714107727499992961  
O 1.1536350832497128671150221634889 -0.98427108758020753764839128052699 -0.1261137663604074143908206906417
O 1.4198515697403273350118979578838 0.24584483438546531064439193414728 0.040046781963030471385156516817005
O -1.6139835938563793504840759851504 -0.0048939344547151153452801963794627 0.10896344967994918417897309836917
H -2.2515426700157674666513685224345 0.32492141534086160792327291346737 0.73093194005428041570837649487657
H -2.0008995891876852901702932285843 0.17513452987061001175916885586048 -0.74084822036443931381199945462868
5
-225.714043811999999889  
O 1.1535230966980087874418359206175 -0.98470209596919877625964545586612 -0.1261699834067929737457802730205
O 1.4199359998924225845229329934227 0.24628132391473411821891659201356 0.040106183684297011526886933552305
O -1.6139585081327723070643287428538 -0.0048987598556011185263470153472554 0.10896179649019026303147228418311
H -2.2514972828858859088541066739708 0.3249153373408635858687887321139 0.73109682927893793191742588533089
H -2.0009057648959340802718998020282 0.17513020081328015131738595755451 -0.74103741536673672918311694957083
5
-225.713976846299999579  
O 1.1534087091074423092607048602076 -0.98514340085768836718926877438207 -0.12622756987323599520145478436461
O 1.4200225962943344715228022323572 0.24672816154086260609368252971763 0.040166985337810566514260557369198
O -1.6139328592343260559971440670779 -0.0049037978928098890571418699835249 0.1089604796574538819742272721669
H -2.2514542549833138629367113026092 0.32491065699277549283507937616378 0.73126955079298738837678683921695
H -2.0009147930976611817754928779323 0.17512702990921402701474107743707 -0.74124026513920104886068429550505
5
-225.713906680200011579  
O 1.1532918726307923584784020931693 -0.9855952190286721981138384762744 -0.12628655484688375287838368876692
O 1.420111406147455124227008127491 0.24718556434764094031919512417517 0.040229216199068253134729644671097
O -1.6139066085907018965883708006004 -0.004909067284487422799799105632701 0.10895953156819845886182918093255
H -2.2514138753154480099283318850212 0.32490752660627375547619521967135 0.73145058178054567221693105238955
H -2.000926986674958385492573142983 0.17512515714546836309573052403721 -0.74145776385167150301924721134128
5
-225.713833154599996078  
O 1.1531725385896569591182014846709 -0.98605777063451693909001960491878 -0.12634696785718088629657529509132
O 1.4202024774803250206645088837831 0.24765375282347576457731008758856 0.040292905993983295365179486680063
O -1.6138797143940502021308702751412 -0.0049145883364524051151178696272837 0.10895898715686785918066448175523
H -2.2513764573149650516370456898585 0.32490611095580279599204231999465 0.73164043202307627034031156654237
H -2.0009426854024101594120566005586 0.17512473468248110353151503204572 -0.74169097883845791496781885143719
5
-225.713756100300003027  
O 1.1530506576167740551142060212442 -0.98653127899857517846271548478398 -0.12640883886588430429220863970841
O 1.4202958590059848731357305950951 0.24813295062998289020050890485436 0.040358084884592033969585855857076
O -1.6138521313625853181861202756409 -0.0049203830592561507289994793268306 0.10895888409504617122536274109734
H -2.251342340531920171997626312077 0.32490658871783367755980975744023 0.7318396461860655621833871009585
H -2.0009622580017145665465250203852 0.17512592779862168335114347428316 -0.74194105581912006552869343067869
5
-225.713675337099999751  
O 1.1529261796329446365660942319664 -0.98701597076518932105670955934329 -0.12647219826766839534393227495457
O 1.42039160014148801991495929542 0.24862338474510231600689280639926 0.040424783470800584872506533429259
O -1.6138238104665192373943227721611 -0.0049264752857857523060669535652778 0.10895926298723648817379228148639
H -2.2513118927182387274399388843449 0.32490915322192115421984226486529 0.73204880632084323721642249438446
H -2.0009861043503609501215123600559 0.17512891611527325874675398154068 -0.74220922452507231970031398304855
5
-225.713590672500004075  
O 1.1527990538037766743428846893949 -0.98751207587547618071965871422435 -0.12653707689670351532740255606768
O 1.4204897510551834916014968257514 0.24912528545839196514322111397632 0.040493032796778599680109778091719
O -1.6137946986491704670640956464922 -0.004932890822601583742657016529165 0.1089601675902265309758831790532
H -2.2512855120038355316580691578565 0.32491401364243982508028807387745 0.73226853445288841992777406630921
H -2.0010146577960039593335750396363 0.17513389449682936760410711940494 -0.74249680476669543960355213130242
5
-225.713501900799997202  
O 1.1526692286478859017506692907773 -0.98801982739284055501371994978399 -0.12660350601615058541149494431011
O 1.4205903625526636879783382028108 0.24963888617161297811541942337499 0.040562864337247928059326795846573
O -1.6137647385186739690254853485385 -0.0049396575916205668482783508466127 0.1089616450430455213416180981767
H -2.2512636291455829784524667047663 0.32492139652172041808242397564754 0.73249949541774106442915126535809
H -2.0010483877070743830017818254419 0.17514107417205695971240686503734 -0.74280521286760536892046502543963
5
-225.713408801399992853  
O 1.1525366518887820710403957491508 -0.98853946165264650058901452212012 -0.12667151732964510024714854807826
O 1.4206934862342788239431001784396 0.25016442358983209670597602780617 0.040634310017278435500642785882519
O -1.6137338680284667447040192200802 -0.004946805796447153319439493657228 0.10896374609635697816578669971932
H -2.2512467100118844776091009407537 0.32493154669869855899477784078044 0.73274239987362355108757583366241
H -2.0010878022083109506468190375017 0.17515068378793632875023433825845 -0.74313596845044960215176388373948
5
-225.713311136899989151  
O 1.1524012705800519285048721940257 -0.98907121809230968967341368625057 -0.12674114295306287969467007314961
O 1.4207991743612033985755260800943 0.25070213751882214348043476093153 0.040707402171513355770837705449594
O -1.6137020201264467011981196264969 -0.0049543680883584687718590444660549 0.10896652539658270575362308818512
H -2.2512352583822305973626498598605 0.32494472879183677882508618495194 0.73299800741432996620261519638007
H -2.0011334508104785534499114874052 0.17516297107927522591630520309991 -0.74349070185930432597132266892004
5
-225.713208651600012900  
O 1.1522630310523014340873260152875 -0.9896153393127622432956513875979 -0.12681241542592938675859670638602
O 1.4209074799112701992243046333897 0.25125227094182356335494432642008 0.040782173565011896332332952397337
O -1.6136691223901340475066490398603 -0.0049623797481632260855666238796857 0.10897004173132190940620489527646
H -2.2512298186160575319547660910757 0.32496122867960741675830149688409 0.73326713018757150308601922006346
H -2.0011859275760124354803792812163 0.17517820403214298674576809844439 -0.74387116182321699753288157808129
5
-225.713101069000003918  
O 1.1521218789663534298739477890194 -0.99017207093465486877903458662331 -0.1268853676893672288716885532267
O 1.421018456530005469318211908103 0.25181506986721025054265510334517 0.040858657367443200481016418734725
O -1.6136350966349732871663036348764 -0.004970878874951116521696548034015 0.10897435832592360094306371820494
H -2.2512309787531332716525866999291 0.32498135505669228928482539231481 0.73355063649068386055773771659005
H -2.0012458743019103657445612043375 0.17519667245851117121091533590516 -0.74427922369874177643822577010724
5
-225.712988089499987154  
O 1.1519777593057136666487849652185 -0.99074166167596289245267371370574 -0.12696003309020817417795967685379
O 1.4211321585386664789751876014634 0.25239078340304271774741096123762 0.040936887161990412331569189063885
O -1.6135998584879516215551120694727 -0.0049799065951789435457985888433541 0.10897954314093735717072775059933
H -2.2512393736800273558174012578093 0.32500544112405593821790716901887 0.73384945474385709918152542741154
H -2.0013139841287648224010808917228 0.17521868967309964237877295545331 -0.74471689824033004967418492014986
5
-225.712869387599994297  
O 1.1518306163485576565363999179681 -0.99132436321541594903550276285387 -0.12703644541133718437464494854794
O 1.4212486409605833426184062773245 0.25297966364334090183518810590613 0.041016896969340077561128055094741
O -1.6135633169367651351677750426461 -0.0049895072854190527719686620855555 0.10898566921584534883393757809245
H -2.2512556886781176501699519576505 0.3250338468220831389388081333891 0.73416457744792751327622681856155
H -2.0013910051207974838405334594427 0.17524459343301804215009553900018 -0.74518634091274227326806567361928
5
-225.712744608700006665  
O 1.1516803937721593609211367947864 -0.99192043020384967899616412978503 -0.12711463881029153033530576522026
O 1.4213679594105459447206385448226 0.25358196563764323627765406854451 0.041098721186023028095757325672821
O -1.6135253738527179923067933486891 -0.0049997288009520392260132126693861 0.10899281499808041728805108050437
H -2.2512806631399993051445562741719 0.32506696026695020007579728371638 0.73449706574494022515153801577981
H -2.0014777440234716721079166745767 0.17527474879230503512772543217579 -0.74568986166853468144921635030187
5
-225.712613364899993940  
O 1.1515270346442050275470592168858 -0.99253012007498242486036588161369 -0.12719464783014944320171935032704
O 1.4214901701124313948554345188313 0.25419794722197530667529008496786 0.041182394595053010977192542441117
O -1.6134859234954355144964210921898 -0.0050106227223642449755680594591922 0.10900106470743434194936583025992
H -2.2513150944333299996458208624972 0.32510520009143384356775641208515 0.73484805402181885281009954269393
H -2.0015750704022789996372466703178 0.17530954935468207045445865333022 -0.74622993533196324555945011525182
5
-225.712475231799999165  
O 1.1513704812791787368553286796669 -0.99315369320098034755517346638953 -0.12727650742689652907380093438405
O 1.4216153300401248582573998646694 0.25482786921433686622151526535163 0.041267952396913526458277488018211
O -1.6134448519631703344856532567064 -0.0050222446320173199166281285954483 0.10901050870992190500174956468982
H -2.2513598422468881210534163983539 0.3251490175164797880036360311351 0.73521875490238008943322256527608
H -2.0016839209776371433235908625647 0.17534941895605701822624666874617 -0.74680921258119048466994627233362
5
-225.712329742700006818  
O 1.1512106754382256390556449332507 -0.99379141262863412986661160175572 -0.12736025289496902268560063475888
O 1.4217434967212434493433192983503 0.25547199509780760262600551868672 0.041355430133052775709678883231391
O -1.6134020366426575776586105348542 -0.0050346543770165893411094870657507 0.10902124389537991289156337870736
H -2.2514158329413169745691902789986 0.32519889851714683937089489518257 0.73561046472409175045470419718185
H -2.0018053040627630245751333859516 0.17539481451406144230098504976922 -0.74743053138591108996990897139767
5
-225.712176384099990401  
O 1.1510475582917150116912807789049 -0.99444354403549217735758247727063 -0.1274459198830806549995742216197
O 1.421874728273751387064294249285 0.25613059099542012653216715989402 0.041444863703560902434830381935171
O -1.6133573455996301770909440165269 -0.0050479163732984723769736667975394 0.10903337408282953724381059146253
H -2.2514840643557989530165741598466 0.32525536654343245590581545911846 0.73602456925242742968862330599222
H -2.0019403044161121485444709833246 0.17544622783605182125832300243928 -0.74809692918453130072720114185358
5
-225.712014589200009596  
O 1.150881070441367226564466363925 -0.99511035570013128825905823759967 -0.1275335444077610180801940487072
O 1.4220090833816412256851435813587 0.25680392563440129771734632413427 0.041536289370230183859433736870415
O -1.6133106369495819887305287920753 -0.0050620999084553669478125925706991 0.10904701047074649711277061214787
H -2.2515656109621935421216676331824 0.3253189852944892157537992716243 0.73646254947841471860670026217122
H -2.0020900880397203280836038175039 0.17550418774701961877049427585007 -0.74881165566103835562472568199155
5
-225.711843730600008939  
O 1.150711151959721512127998721553 -0.99579211832117064950864460115554 -0.1276231627991707695546352852034
O 1.4221466212570839093842778311227 0.25749227016403031242930410371628 0.041629743704954064176249062256829
O -1.6132617581970543074731949673151 -0.0050772794699203661547559640609961 0.10906227206258875539468533588661
H -2.2516616292364095563982573366957 0.32539036117527536662308307313651 0.73692598805185227650582646674593
H -2.0022559073190762113370055885753 0.17556926285918103558536529362755 -0.7495781859727153051409231920843
5
-225.711663113199989539  
O 1.1505377423008786852420826107846 -0.99648910510463928336122307882761 -0.12771481174428195304315636349202
O 1.4222874017352726827567721556989 0.25819589827106093071762416002457 0.041725263631873912850700492072065
O -1.6132105455272733873783863600693 -0.0050935351027128067391558374765737 0.10907928612728268191744973591994
H -2.2517733634585161972552214137977 0.32547014653882577750465543431346 0.73741657584933462121767888675095
H -2.0024391065541307099806545011234 0.17564206356263961650299165739852 -0.75040023461066784893347403340158
5
-225.711471964800011847  
O 1.1503607804451956297953074681573 -0.99720159154157339553847805291298 -0.12780852825337996048205013721599
O 1.4224314851237387369309317364241 0.25891508592107442821017571077391 0.041822886390620185592670310370522
O -1.6131568230715311873524342445307 -0.0051109527551187064822735273139642 0.10909818865254253261731776092347
H -2.2519021516720316711257510178257 0.32555904296956916788019498198992 0.7379361191585559476280309354479
H -2.0026411275634932174227742507355 0.17572324480340575925119139810704 -0.75128176972613502915265826231916
5
-225.711269426600011911  
O 1.150180204888285873110476131842 -0.99792985529272149047841367064393 -0.12790434963016178437911207765865
O 1.4225789322193933550408928567776 0.25965011125680570458484908158425 0.041922649499678901752197646146669
O -1.61310040214932359781130344345 -0.0051296246682365010186033238426262 0.10911912483302847742816510390185
H -2.2520494322268436171441408077953 0.32565780434333230219934307569929 0.73848654696800586361149498770828
H -2.0028635152655875906191340618534 0.17581350898922890046982558942545 -0.75222702806103369788104373583337
5
-225.711054541399988693  
O 1.1499959536652724079175413862686 -0.99867417606018715758864345843904 -0.128002313478767754117981780837
O 1.4227298042834595204197967177606 0.26040125447215556331315156057826 0.042024590770909836523472336011764
O -1.6130410804545931569009553641081 -0.0051496497670271215718607038525079 0.10914224954355598862232312740161
H -2.2522167502906045299937431991566 0.3257672406415672017310214414465 0.73906991910284736135849925631192
H -2.0031079240693223653124732663855 0.17591360834435298965416905048187 -0.75324053071293772809724487160565
5
-225.710826241000006576  
O 1.1498079643719592013439978472888 -0.99943483553927725537846527004149 -0.12810245767358555135650988177076
O 1.4228841630175503851774010399822 0.26116879775860801782272346827085 0.042128748273548025093937496876606
O -1.6129786412202991030540033534635 -0.0051711340730002820081923076145358 0.10916772784459592704475738855763
H -2.2524057650354811777049235388404 0.32588822133010103554440206607978 0.7396884345293736062743050752033
H -2.0033761239021625755185596062802 0.17602434816660486593953294232051 -0.75432709937008757261622804435319
5
-225.710583332900000642  
O 1.1496161742037807051985964790219 -1.000212117267272660114940663334 -0.12820482034512278857185663127893
O 1.4230420705342412546201558143366 0.26195302515424367939544936234597 0.042235160323479147004288591915611
O -1.6129128523632847436175552502391 -0.0051941911351973488880640061893246 0.10919573545245946089021771285843
H -2.2526182569150656753720340930158 0.32602167938054876783482427526906 0.74034444010030464600191635327064
H -2.0036700066563688515941521472996 0.17614658964193843915246873166325 -0.75549187257257577332580922302441
5
-225.710324483699992015  
O 1.14942051995666516539529311558 -1.0010063064880290184532896091696 -0.12830943986144863200316024176573
O 1.4232035893428505168856190721272 0.26275422241835449943536673345079 0.042343865459334890932741046754018
O -1.6128434655719208201674064184772 -0.0052189424828057934604985668158861 0.10922645922716113509043367457707
H -2.2528561356334888543528904847335 0.32616861529950669229549475858221 0.74104043951561637815217409297475
H -2.0039915924873681341011888434878 0.17628125283976114889838981980574 -0.75674032233144106207589629775612
5
-225.710048202600006562  
O 1.1492209380897597803539156302577 -1.001817690004288330385406879941 -0.12841635482049562622108851428493
O 1.423368782303923385512689492316 0.26357267687347801787822731967026 0.042454902427270985176832596152963
O -1.612770215390361805418706353521 -0.0052455180777939642081109106186432 0.10926009764114906486209832792156
H -2.2531214485025765625891835952643 0.3263301015833570128954477240768 0.7417791027775731960147709287412
H -2.0043430362632652652621345623629 0.17642931960503771549042539845686 -0.7580782709030157162644059098966
5
-225.709752821699993319  
O 1.1490173647429209324855037266389 -1.0026465560766761875299835082842 -0.12852560403447585435365851935785
O 1.4235377126073649467485893183039 0.26440867730703965232663676943048 0.042568310157158784079456381732598
O -1.6126928182733131222903466550633 -0.0052740567939463601013216909052517 0.10929686123523144058999889693951
H -2.2534163891006619984125336486613 0.32650728715945215308025240119605 0.74256327584931058893857880320866
H -2.0047266338380804739927043556236 0.17659183667750719126665615021921 -0.75951190755315078906306780481827
5
-225.709436475199993311  
O 1.1488097358656259583398195900372 -1.0034931940440205977438381523825 -0.12863722648888392674493275080749
O 1.4237104436414429464718978124438 0.26526251357531110963705600624962 0.042684127711275082761588350876991
O -1.6126109716143834926782574257231 -0.0053047068981300904422226949463948 0.10933697304482507817180447773353
H -2.2537433063275598144059586047661 0.32670140226788724202577895994182 0.74339599070517192735962908045622
H -2.0051448283845698661309597810032 0.17676991870756081359772338146286 -0.76104780520860093595558737433748
5
-225.709097073799995314  
O 1.148597987014941868011419501272 -1.0043578946980999955229663100909 -0.12875126137922515701106362939754
O 1.4238870391999454145803838400752 0.26613447702443571163399838042096 0.042802394337546172120578802378077
O -1.6125243527611687888168034987757 -0.005337626556947957200127685695179 0.10938066899107880269870207712302
H -2.2541047133325329276942738943035 0.32691376290334039911300578751252 0.74428047626877691378410872857785
H -2.0056002171785571874806919367984 0.17696475112119980366287563811056 -0.76269293786478586927302103504189
5
-225.708732280100008438  
O 1.1483820536164957015756726832478 -1.0052409496112442166548817112925 -0.12886774798875386127683384529519
O 1.4240675632206964973391905004974 0.26702485978067580507655520705157 0.042923149383582333282749488034824
O -1.6124326180344326076010474935174 -0.0053729843320173406237549862396463 0.10942819821920840572815336599888
H -2.25450329565812479515329869173 0.3271457758489871303630991405953 0.7452201703857631587268883777142
H -2.0060955590141085203015336446697 0.17717759353907622243973207787349 -0.76445469850393399369181679503527
5
-225.708339480500001173  
O 1.1481618709346534945581197462161 -1.0061426511457012278327738385997 -0.12898672568216795752960024401546
O 1.424252079820244931696038293012 0.2679339547722626724279848531296 0.043046432298754905287907490674115
O -1.6123354017341156030340698634973 -0.0054109596881475484006496223798877 0.10947982337976114308730757329613
H -2.2549419209262628882584067468997 0.32739894377372452671792757428193 0.74621873143285555318726665063878
H -2.0066337803693330421594964718679 0.17740978254635089705892880829197 -0.76634091530163650496376703813439
5
-225.707915755100003707  
O 1.1479373741123468644076410782873 -1.0070632922149063137595703665284 -0.12910823387653649896300578348018
O 1.4244406532561624256771892760298 0.26886205549501135392276296443015 0.043172282596039494861894780797229
O -1.6122323151420121511989691498457 -0.005451743493832775233620679955493 0.1095358208362811613945098088152
H -2.2554236494967367931963053706568 0.32767487065192985040695816678635 0.74728005048829637679830284469062
H -2.0072179806100267640545098402072 0.17766273414746674985664753876335 -0.76835986694804780938738986151293
5
-225.707457844200007457  
O 1.1477084982257172995900873502251 -1.0080031661967046030525807509548 -0.1292323120194465990717702652546
O 1.4246333478698063323975020466605 0.26980945591464239319279272422136 0.043300739824135785205339033154814
O -1.6121229455506342898019056519843 -0.0054955385243243524973077995809945 0.10959648080501319111768054881395
H -2.2559517449571013791853602015181 0.32797526728683806807040923558816 0.7484082634781396015100085605809
H -2.0078514368711615212248489115154 0.17793794639960394676769794841675 -0.77052029691654511101006619355758
5
-225.706962120100001812  
O 1.1474751782719319059822282724781 -1.0089625670910564725346603154321 -0.12935899960954452825312444019801
O 1.4248302281484375164666289492743 0.27077645062397664998954383008822 0.043431843587132590300825540907681
O -1.6120068553583324355571448904811 -0.0055425599610746979772901710248334 0.10966210739626057468765196745153
H -2.2565296846139912823048234713497 0.32830195700057429597507052676519 0.74960776301943532473615050548688
H -2.0085376087192581273654923279537 0.17823700165712438869825007259351 -0.77283142594875042785673713297001
5
-225.706424537999993163  
O 1.1472373493549685719017361407168 -1.0099417882383572298010676604463 -0.12948833598931741573068165962468
O 1.4250313584054314919313810605672 0.27176333359285276269901032719645 0.04356563336024687344005812406067
O -1.6118835810736864555536840271088 -0.0055930358878573411401946557930387 0.10973301847186639479403424957127
H -2.257161169606261452713624748867 0.32865688103855611457149166199088 0.75088321118223100292254912346834
H -2.0092801417136061381540912407218 0.17856156854018781499071621965413 -0.77530296291924483131907663846505
5
-225.705840614200013761  
O 1.1469949465737614424654111644486 -1.0109411235107463866711441369262 -0.12962036050470043813120923914539
O 1.4252368030763742368094426637981 0.27277039932125929366790728636261 0.043702148632151549545454827239155
O -1.6117526326115116930282056273427 -0.0056472077431855395926452167998377 0.1098095454509689372635250492749
H -2.2578501359615357202414998027962 0.32904210453850130102537718812528 0.75223955099116823763694128501811
H -2.0100828704467135210620654106606 0.17891340375091654979478050790931 -0.7779451129802849029815092762874
5
-225.705205371700003525  
O 1.1467479051956528390832090735785 -1.011960866026199834522003584425 -0.12975511234314252018151591983042
O 1.42544662640984798329668592487 0.27379794158368192524832807066559 0.043841428754252752264530812453813
O -1.6116134924224316815610791309155 -0.0057053307043837464193614117391462 0.10989203296908568729950417264263
H -2.2586007646097563394960161531344 0.32945982186023070603653195576044 0.75368201889064345699864588823402
H -2.0109498201902393788031986332498 0.17929435235967894346487128132139 -0.78076858479411448410445473200525
5
-225.704513305900007936  
O 1.1464961606923453896200726376264 -1.013001308320434334930837394495 -0.12989263057977443183155230599368
O 1.4256608924763043422245800684323 0.2748462535609904611177967126423 0.043983512963998716571722980006598
O -1.6114656148434478577513573327451 -0.0057676739296323624797691032028979 0.10998083848238204840441767373704
H -2.2594174919113685362503929354716 0.3299123613828741641285091645841 0.755216156825623929904622855247
H -2.0118852073848918493581550137606 0.17970634748361868915367267618421 -0.78378459597046168383371878007893
5
-225.703758343700002342  
O 1.1462396486908088544254269436351 -1.0140627421803740659811410296243 -0.13003295421019572808418729437108
O 1.4258796652175160790676500255358 0.2759156277058011363934042492474 0.044128440387165582259321183755674
O -1.6113084255480283335515423459583 -0.0058345208496567088629625175144611 0.11007633159101740116803114233335
H -2.2603050204992602978393279045122 0.33040219110238866484507980203489 0.75684782438124320602668149149395
H -2.0128934375322691252563345187809 0.18015140881324004373809088974667 -0.78700487398331187005595666050795
5
-225.702933803599989915  
O 1.1459783050963505690589272489888 -1.0151454582638312906794908485608 -0.13017612213039483903820325849665
O 1.4261030083290384684602258857922 0.27700635534296763617945202895498 0.044276249991454796894885248548235
O -1.611141321145969973471778757812 -0.0059061693542959876890297010731956 0.11017889313190740163683756236424
H -2.2612683292819544256246899749385 0.33093192373407764872439429382212 0.75858321018147445435886311315699
H -2.0139791016297268200219150457997 0.18063164077473661817130334839021 -0.79044165275280253712963940415648
5
-225.702032359199989742  
O 1.1457120662575253078330206335522 -1.0162497460341879396139574964764 -0.13032217316840366549968166509643
O 1.4263309850791301425232404653798 0.27811872654117020253750069969101 0.044426980584043249122849772447807
O -1.6109636689326554126466817251639 -0.0059829318795818955262211247259074 0.11028891406800316044023446693245
H -2.2623126826199349004298255749745 0.33150432168940036081750122320955 0.76042884254439913060963363022893
H -2.0151469707164979539015803311486 0.18114922993649273941230148921022 -0.79410766513210040429271430184599
5
-225.701046003899989500  
O 1.1454408687927646326443209545687 -1.0173758934803118769707452884177 -0.13047114609129442652779573563748
O 1.4265636585020164961434829820064 0.27925302991112893602476674459467 0.044580670788583687258466170533211
O -1.6107748068774621064136454151594 -0.0060651354016878896921460828650652 0.11040679410242615343662464510999
H -2.2634436390855663390198060369585 0.33212230046493490531744896543387 0.76239159923705190902154527066159
H -2.0164019876140737430603167013032 0.18170644028188276397628442282439 -0.79801613019041661711838742121472
5
-225.699966015799986963  
O 1.1451646498820986508349051291589 -1.018524186728702929372047947254 -0.13062307963048258585558869526722
O 1.426801091094255236058074842731 0.2804095521260562273724303850031 0.044737359010446411944350586509245
O -1.6105740438238951295346623737714 -0.0061531212546012273648110557644486 0.11053294006363356682953735798947
H -2.2646670588995538864196532813367 0.33278893257561353857809649525734 0.76447871621725127511126629542559
H -2.0177492561241683333150831458624 0.1823056078370229593499374232124 -0.80218073537386924698466827976517
5
-225.698782919800009950  
O 1.1448833471349204593536796892295 -1.0196949100367653784360300051048 -0.13077801234411817743463757324207
O 1.4270433449546784387962361506652 0.28158857799270670119184956092795 0.044897083391176782762865826725829
O -1.6103606593385886291969200101448 -0.0062472454298860089633160797006894 0.11066776415885039297481995390626
H -2.2659891107639333895917843619827 0.33350745179624519121119874398573 0.76669779380345437491683924235986
H -2.0191940367144027845824894029647 0.18294913995311806731436377049249 -0.806615616416905045760188386339
5
-225.697486472999997886  
O 1.1445968987575156905478479529847 -1.0208883453336177193904177329387 -0.13093598250264729121461471095245
O 1.4272904816230012059463660989422 0.28279038998248007263924819199019 0.045059881741509724695227134816378
O -1.6101339039536473052294240915217 -0.0063478785755565628537433475742091 0.11081168194112671343543041757584
H -2.2674162769905401582093418255681 0.33428125686061449517438859402318 0.76905680156412026260426273438497
H -2.0207417376410949927389992808457 0.18363951174311890501833488542616 -0.81133533072037788969055327470414
5
-225.696065653200008683  
O 1.1443052436943925709300629023346 -1.0221047721317357837023109823349 -0.13109702803764494705163201615505
O 1.4275425619271850941061074991012 0.28401526809476040913438055213192 0.045225791486900444871022131110294
O -1.6098929998628626059087309840834 -0.0064554056767424832299906434229797 0.11096510993628214136741405582143
H -2.2689553570966460860347524430836 0.33511391318800576311076611091266 0.77156408193839554066073560534278
H -2.0223979001248864051376585848629 0.18437926005326263356742799714993 -0.81635482325794839209009978731046
5
-225.694508656000010660  
O 1.1440083216118350772916301139048 -1.0233444670822318123271088552428 -0.13126118657906610254215706845571
O 1.4277996460183590698989064549096 0.28526348945983842630980120702588 0.045394849709374851531862304909737
O -1.6096371418887314153067791266949 -0.0065702256173421728913108808001198 0.11112846301343601296274243850348
H -2.2706134695059336792155590956099 0.33600915469483172426379269381869 0.77422835122679500852171941005508
H -2.0241681815954626344478128885385 0.18517097393915951664133956455771 -0.8216893859081059181548312153609
5
-225.692802905900009591  
O 1.143706073019114644040428174776 -1.024607703799278679568374172959 -0.13142849533665540429083762319351
O 1.4280617932396435509900811666739 0.286535328124396082571934130101 0.045567093029405800197473297430406
O -1.6093654987428556157880166210816 -0.0066927505780074317623395963039457 0.11130215149647157413248521606874
H -2.2723980512731092318290393450297 0.33697088255113766264159380625642 0.77705869814477757095971810485935
H -2.0260583358055677116738024778897 0.18601728697287758795830825420126 -0.827354610171980420219028928841
5
-225.690935077999995428  
O 1.1433984392221698822567077513668 -1.0258947527039254943304058542708 -0.13159899110185221959845591754856
O 1.4283290621781812301804848175379 0.28783105492260518953884229631512 0.045742557618373640149211922789618
O -1.6090772146095186911907148896717 -0.0068234052695893016721173651717436 0.11148657803498075724579763345901
H -2.27431685504309077927587168233 0.33800316354908305216397934600536 0.7800645794452124581752627818787
H -2.0280741908297730269339353981195 0.18692086627496073969467715869541 -0.8333663333029799336060250425362
5
-225.688891136499989898  
O 1.1430853625426349307048212722293 -1.0272058805662853675499945893534 -0.13177271018616146247559584026021
O 1.4286015104432863154215738177299 0.28915093696668070499811165063875 0.04592127914176567793358429980799
O -1.6087714110533846145756342593813 -0.0069626259776121484160182895095659 0.11168213426146267330807404505322
H -2.2763779432145092584960366366431 0.33911022719138400605132233067707 0.78325581256132181806606240570545
H -2.0302216245799935556703985639615 0.18788440108103912629111675869353 -0.83974057797337786634983558542444
5
-225.686656390499990721  
O 1.1427667862554122812923651508754 -1.0285413503134663848470609082142 -0.13194968840214310601410829804081
O 1.4288791947324936959518026924343 0.29049523748555422519856961116602 0.046103292760578562514695022400701
O -1.6084471892894292022191393698449 -0.0071108594275485891705868013445979 0.1118891972611010116045449080957
H -2.2785896788195452167258281406248 0.34029646049932360529766128820484 0.78664256471431759365486868773587
H -2.03250653795726909933705428557 0.18891058943717134455120287839236 -0.84649348567920157382360457631876
5
-225.684215567600006125  
O 1.1424426546101131840771358838538 -1.0299014207859094049979375995463 -0.13212996097039639287196166606009
O 1.4291621708168424920160077817854 0.29186421557709174567918353204732 0.046288633064331397015678248862969
O -1.6081036328214959318927412823541 -0.0072685614372694192300561333297537 0.11210812589848381803925292388158
H -2.2809607128933673259041370329214 0.34156640020238260291307597071864 0.79023533856258088015067642118083
H -2.0349348257129040717927637160756 0.1900021246886516301799474604195 -0.85364124450452172343517531771795
5
-225.681552907699995103  
O 1.1421129128162774701849002667586 -1.0312863464044308425826557140681 -0.13231356248752601523221983370604
O 1.4294504935576541893027524565696 0.29325812590584898753576226226869 0.046477334106191717233436122569401
O -1.6077398105901672398232449268107 -0.0074361953574255965429551373802042 0.11233925703193368972332422117688
H -2.283499965361528438734239898622 0.34292472342173313526458855449164 0.794044953619529425559164792503
H -2.0375123456346218020485139277298 0.19116167955706220293876640425879 -0.86120001152390091014865447505144
5
-225.678652259899990895  
O 1.1417775071131062158968916264712 -1.0326963769295660622304922071635 -0.13250052685081589731730389303266
O 1.4297442168171579091051626164699 0.29467721842415789401670167535485 0.046669429304521989343434995589632
O -1.6073547800659480078167007377488 -0.0076142304194291654875770269939039 0.1125829017697624750971030493929
H -2.2862166084156263501370176527416 0.34437623678685663763943125559308 0.79808252346825447887113114120439
H -2.0402448857678741056531634967541 0.19239189141186621712087401192548 -0.86918583023446338575723757458036
5
-225.675497212999999874  
O 1.1414363847971882304221935555688 -1.0341317571966175403730403559166 -0.13269088741646650753125413757516
O 1.4300433934387013490407980498276 0.29612173815261028098078099901613 0.046864951462943983673259396027788
O -1.6069475902441723302871423584293 -0.0078031405228290396866586142721189 0.11283934186462730997480008454659
H -2.2891200528932120761282931198366 0.34592587106149408349153873132309 0.8023594278664685219837338081561
H -2.0431381306297544675487642962253 0.19369534767850382639409190232982 -0.87761454324330745446758328398573
5
-225.672071253599995089  
O 1.1410894944120266725207102354034 -1.0355927266885791571127128918306 -0.13288467695877795304859603220393
O 1.430348075062800150547559496772 0.29759192472804402163077952536696 0.047063932702316325917824002544876
O -1.6065172854023583859373047744157 -0.0080034024916637233615368529626721 0.11310882601113908529910645484051
H -2.2922199238290366096748584823217 0.34757866907034751235983094375115 0.80688728092631234467546619271161
H -2.0461976261154077860737743321806 0.19507457063407193653681304112979 -0.88650170125587224312369016843149
5
-225.668357938399992690  
O 1.1407367856769123903859508573078 -1.037079519338160338293164386414 -0.13308192765000889656867855137534
O 1.4306583121949623116364591624006 0.29908801225432762871392355918942 0.047266404436979318759437518338018
O -1.6060629091580644889347695425386 -0.0082154941490904104250958539523708 0.11339156624508693604891362838316
H -2.2955260315822512140471189923119 0.34933977054305143106205377989681 0.8116778946765018654119216989784
H -2.0494287439167919728788547217846 0.19653200123277242417074717195646 -0.89586246943393854635928619245533
5
-225.664341072399992072  
O 1.1403782096771761800368949479889 -1.0385923631694324864582767986576 -0.13328267099765359060548064462637
O 1.4309741540062657083609565233928 0.30061022889016547621210406759928 0.047472397339909926106127358025333
O -1.605583508639033984977118052484 -0.0084398921995403400342361521779821 0.11368773448654402591362355678939
H -2.2990483391168430316042758931872 0.35121439504830731515028219291708 0.81674323728725350957091677628341
H -2.0528366479134625421920645749196 0.1980699834142779502954567760753 -0.90571153119959080246559324223199
5
-225.660004939200007357  
O 1.1400137187401171434686375505407 -1.0401314804235513022945269767661 -0.13348693792953780778987038502237
O 1.4312956485086989477650831759092 0.30215879695205455357509549685346 0.047681941594192971123344904071928
O -1.6050781384983330291049696825212 -0.0086770698067740667513980667990836 0.11399745910060349318726480305486
H -2.3027969263776246755526244669454 0.35320782258446242751759314160154 0.82209538765383505243278250418371
H -2.0564262668871231554135192709509 0.19969074543670201071776659773604 -0.91606299087575637773994685630896
5
-225.655334495200008860  
O 1.1396432666552978041352162108524 -1.0416970865564167958439156791428 -0.13369475849372813858195740976953
O 1.431622842209379298239468880638 0.30373393188803776698847514126101 0.047895066805173427959552157062717
O -1.6045458650823636315152498355019 -0.0089274943890909203014771833295526 0.11432082137513729924727101661119
H -2.3067819504206705794047138624592 0.35532537304008848799696806963766 0.82774648450508547803394776565256
H -2.0602022662505135031096870079637 0.20139638580384816579638140865427 -0.92693027026253194122773493290879
5
-225.650315572300002032  
O 1.1392668085856110238296423631255 -1.043289390299516172788685253181 -0.1339061616960938450038298697109
O 1.4319557802240141519689586857567 0.3053358424830688311324422556936 0.048111801799796967415989712435476
O -1.6039857714159575508006128075067 -0.0091916259627701675516409096644566 0.11465785327720745545576619406347
H -2.3110136017990150492096290690824 0.35757238640061628220934153432609 0.83370867266073744872301176656038
H -2.064169012933428692946336013847 0.20318886447387934923725083535828 -0.93832601868019982482849172811257
5
-225.658304008500010696  
O 1.1388843011587632680914339289302 -1.0449085933446500273902302069473 -0.13412117555235214538811305828858
O 1.4322945061020087020864366422757 0.30696473054542394720556330867112 0.048332174528620146236601584632808
O -1.6033969622607371352529526120634 -0.0094699147400375532218630425518313 0.11500853611646373597654502418663
H -2.3155020578316536372653899888974 0.35995419844085768668051628083049 0.83999404680972367120972421616898
H -2.0683305405104674967731170909246 0.2050699890179703832604474200707 -0.95026203315430923801443441334413
5
-225.677175850899999432  
O 1.1392639975711227329213670600438 -1.0433009269893127601847027108306 -0.13390768364571453696854064219224
O 1.4319581298544823422247418420739 0.30534747276782836511443974814028 0.048113375757248631747753364606979
O -1.6039826363055589286688018546556 -0.0091930500111560339154825882701516 0.1146595847958034458669018818
H -2.3110353958392439999158796126721 0.3575841180811679675954906088009 0.83374078973940457526481395689189
H -2.0641896528709202662810184847331 0.20319824805488057029023707400484 -0.93838644161731310511243009386817
5
-225.682314759399986315  
O 1.1396360137845931159716883485089 -1.0417263306039792336576965681161 -0.13369860149605561350227844741312
O 1.4316287045469453520496472265222 0.30376344955422179827664308504609 0.047899062728610927730521495959692
O -1.6045395462872520386810037962277 -0.0089302465105204169304453643007946 0.1143240523273902492507048123116
H -2.3068215423369036187750680255704 0.35534705230180974044884578688652 0.8278084900523369205060930653417
H -2.0602408894277597362076903664274 0.20141404218148326044079965413403 -0.9270459803350210581385226760176
5
-225.687102693599996428  
O 1.1400003999264118892398300886271 -1.040184573064001360975794341357 -0.13349389713329032347566283078777
O 1.4313061810803855422591368551366 0.30221242941301695861255893760244 0.047689203924874093432073607345956
O -1.605068571591242498897145196679 -0.0086810611709489931414607255533156 0.11400195714824812309728940817877
H -2.3028504941109262382781253108988 0.35323775351399311350775178652839 0.82218526971988126206269953399897
H -2.0564803132285018882896565628471 0.1997155930124758504984328055798 -0.91622907106524875686659470375162
5
-225.691553690999995752  
O 1.1403572070746985644973392481916 -1.0386754182711075422673729917733 -0.13329353792604370365637578288442
O 1.430990509271357957743475708412 0.30069417596886677257472797464288 0.04748376721916981735294172040085
O -1.6055706131104052758473699213937 -0.0084450412319236507763253740677101 0.11369326819313584076009959744624
H -2.2991122335380120844661178125534 0.35125096912157349748895285301842 0.81685920005795364939871205933741
H -2.0529036582719624171033956372412 0.19810097190337491723788332365075 -0.90592330010292421160755793607677
5
-225.695682657100007873  
O 1.1407064872787535669829139806097 -1.0371986255287302114425074250903 -0.13309749055974562370607827688218
O 1.4306816379241860115456574931159 0.29920844829384751761836014338769 0.047282719976911254111673343913935
O -1.6060465883870371772701446388965 -0.0082217265682370775647935801089261 0.11339790624871713686783181174178
H -2.2955967739358871249066851305543 0.34938146563497513019669327150041 0.81181835678446245818662418969325
H -2.0495063627259635374855406553252 0.19656811349459024640395909955259 -0.89611549678470980850875093892682
5
-225.699505164599997897  
O 1.1410482935185581876424976144335 -1.0357539499775032521000639462727 -0.13290572123031396678527471522102
O 1.430379514923273420734517458186 0.29775500123754533587927539883822 0.047086029265460696557887843027856
O -1.6064974268860430228755831194576 -0.008010651433254727810107098662229 0.1131157461921950269090331175903
H -2.2922942022684211771377249533543 0.34762404842631772217131924662681 0.80705087299827227287352116036345
H -2.0462836020625898569846867758315 0.19511482529603846325372273895482 -0.88679182225028396757693371910136
5
-225.703037256699985846  
O 1.1413826795812531678109280619537 -1.0343411429112363553173281616182 -0.13271819579046417736378771223826
O 1.4300840873395606056561746299849 0.29633358576208751467007118662877 0.046893661848338895337118259476483
O -1.6069240657533760963104896291043 -0.0078113465563883896156105457464491 0.11284662026887883057302275346956
H -2.2891947175395910285544687212678 0.34597358087090290812426474076346 0.80254498788263128883357921949937
H -2.043230317709922694291435618652 0.19373880153167086226595472453482 -0.8779378677494009686199660791317
5
-225.706295229200009089  
O 1.1417097000481166713115044331062 -1.0329599520962160497106196999084 -0.13253487976110578383526217294275
O 1.4297953014939035476515982736601 0.29494394929986927911258476342482 0.046705584084634002572933297869895
O -1.6073274458659603247667746472871 -0.00762334149818118603225691742864 0.11259032124235474059403827595816
H -2.2862886661253134512605811323738 0.34442500404487236265183014438662 0.79828909212814513907119362556841
H -2.0403412452100173624103263136931 0.19243764020892437094367721783783 -0.86953874828291155552051350241527
5
-225.709295456000006652  
O 1.1420294101835088973473375517642 -1.0316101223636893191581975770532 -0.13235573841228176483753031789092
O 1.4295131030261278848314532297081 0.29358583633510743071681758920022 0.046521761966438479607433009732631
O -1.6077085076568324861767678157776 -0.0074461666788650914677871739399961 0.11234660584388161952418272448995
H -2.283566574238600210833283199463 0.34297335321425759246949382941239 0.79427176819566602805622324012802
H -2.0376109473452719278441236383514 0.19120885899772185889666786806629 -0.86157919691967344011374052570318
5
-225.712054220499993562  
O 1.1423418658331734309996363663231 -1.0302913958322144072354831223493 -0.13218073677737421367517356429744
O 1.4292374370019678142540442422614 0.29225898864531690835022459395987 0.046342161156308424307948001796831
O -1.6080681871818032213639071414946 -0.0072793552804133587058599275110282 0.11211519816875288590996007087597
H -2.28101917616311000713835710485 0.34161377246389484918509538147191 0.79048182669921196463747037341818
H -2.0350338484127696858649869682267 0.19004991048497063554911790106416 -0.85404365545124139025290332938312
5
-225.714587563300000284  
O 1.1426471234167505652834506690851 -1.0290035124021050805254162696656 -0.13200983970431007241685961162148
O 1.4289682479224561362229906080756 0.29096314577129595013715857021452 0.046166747045695448459223797499362
O -1.6084074124367675473479266656796 -0.0071224451031235841425015564709611 0.11189579338220986826080149967311
H -2.2786374382679044359178988088388 0.34034152816453788759076815040316 0.78690833741507726362129915287369
H -2.0326042686870651188257852481911 0.18895819856113654777729493616789 -0.84691636433123185234705943003064
5
-225.716911151099992594  
O 1.1429452396629722343845969589893 -1.0277462101931407190136269491632 -0.13184301174658852318088975152932
O 1.4287054799789433712220443339902 0.28969804545655891692135242010409 0.04599548479709798798342745840273
O -1.6087271003928889090417442275793 -0.0069749795909126747692208247997314 0.11168806115245001608915487167906
H -2.2764125728647726099040937697282 0.33915201283838403156778440461494 0.78354065698437580511637179370155
H -2.0303164574609242620795157563407 0.18793109079912745373874827237159 -0.84018144726066734673253222354106
5
-225.719040181100012887  
O 1.1432362717535964335979770112317 -1.0265192257259156960458312823903 -0.13168021716675634702475861104176
O 1.4284490769137225818496972351568 0.28846342379679995593377839213645 0.045828339359869789404466899895851
O -1.6090281539868336313503505152767 -0.006836509490814606133934905329852 0.11149164937226128946345937720253
H -2.2743360542008321800722114858218 0.33804075591873516959395828962442 0.78036845158215528694967133560567
H -2.028164624892569101177741686115 0.18696593453859811084782904799795 -0.83382299311768481864248769852566
5
-225.720989286399998264  
O 1.1435202769759782448488749651005 -1.0253222944523305848463223810541 -0.13152142003316658058764687666553
O 1.4281989823763967528691409825115 0.2872590158601062149124061306793 0.045665275512431061089024808552495
O -1.6093114590097545857361183152534 -0.0067065944038572364652162072218289 0.1113061878914673868967710745892
H -2.2723996375460631114151510701049 0.33700343251706960101543586461048 0.77738171530254041030616463103797
H -2.026142972433772282414565779618 0.18606007130817425743174453600659 -0.82782513271384638997574256791268
5
-225.722772463300003665  
O 1.1437973129985017362031385346199 -1.0241551509911370754224435586366 -0.13136658436661033388936914434453
O 1.4279551396337002433511997878668 0.28608455581773389875266389026365 0.045506257972122689248184457255775
O -1.6095778815161074781769912078744 -0.0065848040826482993198576210147621 0.11113129210605947327916709355122
H -2.2705953714178308544546780467499 0.33603587259863260117143113347993 0.77457078485301988912681281362893
H -2.0242457214955136279854741587769 0.18521084990634603673065328166558 -0.82217210986663802341212203828036
5
-225.724403015000007144  
O 1.1440674375998007850085969039355 -1.023017529568552186347574206593 -0.13121567413119145095734552342037
O 1.4277174918465014297197512860294 0.28493977745489479369567220601311 0.045351251375874930549247920907874
O -1.6098282655814630803803311209776 -0.0064707195724998623972967770612286 0.11096656643538803377335710820262
H -2.2689156070648168750381046265829 0.33513406467077661021747303493612 0.77192635042511292819966683964594
H -2.0224671396479094731546410912415 0.18441563970987032150539164376823 -0.816848347293930743262535543181
5
-225.725893511500004252  
O 1.1443307085988472238113899948075 -1.0219091642789961404957921331516 -0.13106865327133335186182705456304
O 1.4274859821517029700999046326615 0.28382441444242045847090594179463 0.045200220310630791209494105942213
O -1.6100634314130779500828793970868 -0.0063639341452348717823039869756485 0.11081160761578855156184175712042
H -2.267353004332962385092287149746 0.33429415898344466695490950769454 0.76943946332177060032364579456043
H -2.0208015649311175110369731555693 0.18367184212015996713773802184733 -0.81183850640890364847024329719716
5
-225.727255766100000756  
O 1.1445871837804486581546825618716 -1.0208297896824036765650589586585 -0.13092548580778765043852729377249
O 1.4272605537182401214124638499925 0.28273820091711437951786933808762 0.045053129396522208216513405432124
O -1.6102841737482880279941355183837 -0.0062640540715976928548558433362814 0.1106660077713408629751512535222
H -2.2659005350929382061053729557898 0.33351246977554827033429774019169 0.76710154078790782072871934360592
H -2.0192434275527926246240895125084 0.18297690084471307514490945322905 -0.80712754068225389669777314338717
5
-225.728500823899992156  
O 1.1448369207961448523747094441205 -1.019779140915529458411015184538 -0.13078613584699050331749958786531
O 1.4270411498461998967002273275284 0.28168087161668625695298828759405 0.044909943299836670160818385966195
O -1.6104912605862080621221821274958 -0.0061706991883827815720264808874163 0.11052935725808328559782722777527
H -2.2645514838895666187568167515565 0.33278547513710948768661523899937 0.76490436789420701568786853385973
H -2.0177872693678970961173035902902 0.18232831066074681181099492732756 -0.80270074272301228379689064240665
5
-225.729638962100011668  
O 1.1450799770721264980721798565355 -1.0187569540517609212315619515721 -0.13065056762749621688257661844546
O 1.4268277140554557202989371944568 0.28065216225547251482907995523419 0.044770626782547368049947067447647
O -1.6106854321863994794483687655884 -0.0060835034271147720233430256087104 0.11040124728620148708557735517388
H -2.2632994464014588587019716214854 0.33210981674792783291394471234526 0.76284009651224560233373495066189
H -2.0164277612561476438202134886524 0.18172362581441622864097951151052 -0.79854378491882194168738351436332
5
-225.730679701700012174  
O 1.1453164098277874849429736059392 -1.0177629665706451334017401677556 -0.13051874561625323445390733922977
O 1.4266201900849977413088254252216 0.27965180995475236169767185856472 0.044635144777196919529949070692965
O -1.6108674004481473573946459509898 -0.0060021151122720507384289412300404 0.11028127227420862765949749473293
H -2.2621383258397287363550276495516 0.33148229869946721493079166975804 0.76090124238250977928288421026082
H -2.0151597168584358676923784514656 0.18116046655453940661395506594999 -0.79464275352695834531147056623013
5
-225.731631819099987979  
O 1.145546275895355625706883984094 -1.0167969175831088612937946891179 -0.13039063452875146453813215430273
O 1.426418522041486003359977985383 0.27867955348448303354302879597526 0.044503462395729991019077687042227
O -1.6110378484609424454276904725702 -0.0059261969676007789087357480184437 0.11016903183231595286795112542677
H -2.2610623288640345762701144849416 0.33089988315510138194852629567322 0.75908068096555025849880848909379
H -2.0139781032900283541664521180792 0.18063652331028484665509381557058 -0.79098417582350943888513938873075
5
-225.732503381500009709  
O 1.1457696316778396283808660882642 -1.0158585481821247320510792633286 -0.13026619955489682212146362871863
O 1.4262226544477671907884541724343 0.27773513358380969018313066953851 0.044375545055112833314758802316646
O -1.6111974306914202959006843229872 -0.0058554258638586799412539818376899 0.1100641325257422781236371633895
H -2.2600659588284672807390052184928 0.33035968666299359020044335011335 0.75737164141946455853116049183882
H -2.0128780450303906945919152349234 0.18014955685344058444741222047014 -0.7875550404747141408634547588008
5
-225.733301781800008712  
O 1.1459865330863923116311298144865 -1.0149476017357901280746546035516 -0.1301454063236380520596213727913
O 1.4260325323097828853491364498041 0.27681829326314910666440027853241 0.044251358484834947548680617046557
O -1.6113467727711856536387813321198 -0.0057894929640035057427649434202976 0.10996618948452896447065540996846
H -2.2591440087459200292130390153034 0.3298589766797752620419714730815 0.75576769856214731646559812361374
H -2.0118548343940174660815500828903 0.17969740393606867256970360813284 -0.78434281572862230014209217188181
5
-225.734033771700012494  
O 1.1461970354679014150178772979416 -1.0140638242392472356812049838481 -0.13002822090092991391685472990503
O 1.4258481011853634257136036467273 0.27592877816464900231352430637344 0.044130868764981678875614079515799
O -1.6114864714761290009903405007208 -0.0057281037721080164254461308814825 0.10987482777685055046479334350806
H -2.2582915531763041450119544606423 0.32939516785785372121608816087246 0.75426276368751399292733594847959
H -2.0109039399131449776803037821082 0.17927798164394759261597300792346 -0.78133546266327125184858459761017
5
-225.734705497800007379  
O 1.1464011935434295086366773830377 -1.013206964602668902486470869917 -0.12991460979377852935634507502982
O 1.4256693072439854397259750840021 0.27506633685561149293974381180305 0.044014042358514617048204087268459
O -1.6116170949141916945990260501276 -0.0056709780560676289681842909828902 0.10978968354193491263615101161122
H -2.2575039393870444115464124479331 0.32896581772600191895250532070349 0.75285107443936905013970317668281
H -2.0100210121685520014978010294726 0.1788892904030593145048300129929 -0.7785214434889471402101435160148
5
-225.735322539599991387  
O 1.1465990613322087909864421817474 -1.0123767749282643890751387516502 -0.12980453996233587421471611378365
O 1.4254960973467878382336948561715 0.27423072111331131539557759424497 0.043900846146724868679367403956348
O -1.6117391828974887424408279912313 -0.0056178496571728320577165938232156 0.10971040488707213544916641012605
H -2.2567767779081950862973826588131 0.3285686218217068188529594863212 0.75152718424916398198831757326843
H -2.0092018873923249699942061852198 0.17852941570098998513849153368938 -0.77588972559288005292899015330477
5
-225.735889948699991692  
O 1.1467906921078754312048886276898 -1.0115730108188163427485051215626 -0.12969797881349987012100655192626
O 1.42532841908780816275736924581 0.27342168622787726972589439355943 0.043791247451587127226257933898523
O -1.6118532474419151601097155435127 -0.0055684662482165109276266434790159 0.10963665261679529649985198602735
H -2.256105932114142120781252742745 0.32820140834653765971040684235049 0.75028595047352253377681563506485
H -2.0084425899168483198309331783094 0.17819652968235880075020816093456 -0.77342978170562393103182330378331
5
-225.736412287000007382  
O 1.1469761382687577722094829368871 -1.0107954316319305299032293987693 -0.12959489419921196851070988032006
O 1.4251662209164781547343636702863 0.27263899128328122900555285923474 0.043685214056011542615998166638747
O -1.6119597733602093470040017564315 -0.0055225890327800951015713160074938 0.1095681007089946423782578222017
H -2.2554875083725871576234567328356 0.32786213266954172818046231441258 0.74912252293293568605747623223579
H -2.0077393324991539280688357393956 0.17788889144851716128670204852824 -0.77113158634471645758168278916855
5
-225.736893667499998628  
O 1.1471554514162880522576415387448 -1.0100438008162855307858762898832 -0.12949525446286716534594063432451
O 1.425009452070647997246055638243 0.27188239946003889269121600591461 0.043582714247447230937471118750182
O -1.6120592190389750886225783688133 -0.0054799924876771897996885485326857 0.10950443658764875964894969229135
H -2.2549178458283347659119044692488 0.32754887357870415831584409716015 0.74803233230650367779901444009738
H -2.0070885143864156674453624873422 0.1776048472507557873800720926738 -0.76898560849303843056645746401045
5
-225.737337792099992839  
O 1.1473286822621944214262157402118 -1.0093178861038323290699736389797 -0.1293990284776135313293821127445
O 1.424858062673452829827169807686 0.27115167824183850076025237285648 0.043483716852711469524894738469811
O -1.6121520172370822354679376076092 -0.0054404639315963048556978876035828 0.10944536139982113942537012007961
H -2.2543935062729443252749206294538 0.3272598276735513289636969602725 0.74701107862417981397840094359708
H -2.0064867188396893205037940788316 0.17734282902280729121713420681772 -0.76698280443233257663848689844599
5
-225.737747986599998740  
O 1.1474958804684869395629220889532 -1.0086174598141193214928534871433 -0.1293061856891064009822400748817
O 1.4247120038754321758034393496928 0.27044659973324408630546145104745 0.04338819128742836539469607259889
O -1.6122385758500601404819008166669 -0.0054038030041898606897765588996663 0.10939059015155408460806540915655
H -2.2539112644333560986353859334486 0.32699330306334772888732231876929 0.74605471960392899521963272491121
H -2.0059307104296300039436573570129 0.17710135220331338357091510715691 -0.76511460834302313926968963642139
5
-225.738127234500012719  
O 1.1476570946583930510342952402425 -1.0079422990667123993802078985027 -0.12921669616021672077899040687043
O 1.4245712278498339209420464612776 0.26976694085662611399811794399284 0.043296107590675793341805643876796
O -1.6123192788320599433404822775628 -0.0053698212359442444932544624691673 0.10933985171072578557183163638911
H -2.2534680978848027343985904735746 0.32674771459718571220420813006058 0.74515945922049364735784138247254
H -2.0054174305907026543138726992765 0.17687901392486579665863644095225 -0.76337292075871043817159034006181
5
-225.738478208799989488  
O 1.1478123723485644802622118731961 -1.0072921860179302466775652646902 -0.12913053060732243570996047310473
O 1.4244356878566184487766577149159 0.2691124835820766225680245042895 0.04320743646397535303593784306031
O -1.6123944870889268532465621319716 -0.005338341515697109934679431830773 0.1092928887101876772591779740651
H -2.2530611772285564775586408359231 0.32652157810718934749516506599321 0.74432173608712282053545550297713
H -2.0049439932093671146162705554161 0.17667449042823660243506367351074 -0.76175009545347749373433998698601
5
-225.738803301600000850  
O 1.1479617599278806316931422770722 -1.0066669081326637957829461811343 -0.12904766044110599354510782177385
O 1.4243053382688193320149139253772 0.2684830152067208541843967850582 0.043122149320628994084714236123546
O -1.6124645394594974145974219936761 -0.0053091977332692654942269960827161 0.10924945738155075747322086954227
H -2.2526878555132698878082919691224 0.3263135062754605186796652560588 0.74353821186626301020794471696718
H -2.0045076797108820620962887915084 0.1764865354047858714281460379425 -0.76023892535013337656835119560128
5
-225.739104651800005286  
O 1.1481053025729222039075239081285 -1.0060662583799435676468192468747 -0.1289680577815295603461009932289
O 1.4241801346467555244856839635759 0.26787832853816451184059133083792 0.04304021830031896228563326189942
O -1.6125297536002289877643534055096 -0.0052822341672402140996811503725894 0.10920932729953344852980023915734
H -2.2523456594159965149515301163774 0.32612220235713085259021681849845 0.74280576044652113498756307308213
H -2.0041059336748379138271047850139 0.17631397674937954178631116519682 -0.75883262763380499027476844275952
5
-225.739384170499988613  
O 1.1482430442180839857968521755538 -1.005490035440569362990004265157 -0.12889169551289053616827118275978
O 1.4240600337758118065778489835793 0.26729822211341108806337274472753 0.042961616316229064849174790197139
O -1.6125904269549196090594023189624 -0.0052573051081493942654487838694877 0.10917228109214878462029929551136
H -2.2520322800141707730858797731344 0.32594645645388797827735061218846 0.74212145724381506362021809763974
H -2.0037363547983222389348156866618 0.17615571412762498493265184151824 -0.75752482832770440257519339866121
5
-225.739643563800001402  
O 1.1483750275085415903930652348208 -1.0049380439229493866548637015512 -0.1288185473236495293125614125529
O 1.4239449937079846630894053305383 0.26674250040502417435916981958144 0.042886317065075826859832375248516
O -1.6126468376559011108639651865815 -0.0052342743635810356356286021650703 0.10913811409570227384246976498616
H -2.2517455651674387340221983322408 0.32578514074547670897885609520017 0.74148256848964932963497176388046
H -2.0033966921243804293339962896425 0.17601071604322410246723507043498 -0.75630954563302166260285730459145
5
-225.739884354699995583  
O 1.1485012937525331810917350594536 -1.0044100945485345821595046800212 -0.12874858774476105605089060190949
O 1.4238349738104907338254179194337 0.26621097401234161683447609902942 0.042814295056594550703543688996433
O -1.6126992454421902323247195454314 -0.005213014825608658885103263713745 0.10910663398269912494065181363112
H -2.2514835112518616355714584642556 0.32563720532709239385837918234756 0.74088654108526152963776212345692
H -2.0030848377502241675074401427992 0.17587801704398656199579420444934 -0.75518117373731541430714742091368
5
-225.740107902599987710  
O 1.1486218828795078383819827649859 -1.0039060043595413596051457716385 -0.12868179217209710363256647269736
O 1.4237299348029603951459876043373 0.26570345985779081354749564525264 0.042745525644254440955638330024158
O -1.6127478925277396459847523146891 -0.0051934079715400295607086178506506 0.10907766035180545272087471175837
H -2.2512442550931512919021315610735 0.32550167354739367731042420928134 0.74033099377137490115785567468265
H -2.0027988210403191438047088013263 0.17575671464126260690186143165192 -0.75413446760826596815263656026218
5
-225.740315420400008861  
O 1.1487368334022023397267275868217 -1.0034255968885990029093591147102 -0.12861813687948772666480579118797
O 1.4236298387982249114003252543625 0.26521978136092499989118209668959 0.042679985044092830226425405726332
O -1.61279300446794082724011332175 -0.0051753434641082975836701152161368 0.1090510243065127837791550291513
H -2.2510260661377379243219820637023 0.32537763808859337943957257266447 0.73981370830708481634019335615449
H -2.0025368027487240318862404819811 0.17564596681495039942610958405567 -0.75316452757760199432368608540855
5
-225.740507989599990424  
O 1.1488461823783755466621414598194 -1.002968702345016005494926503161 -0.12855759905115410335341152858746
O 1.4235346493374980703094934142428 0.26475976862436617631502144831757 0.042617650372062033936604308337337
O -1.6128347910037434953522961222916 -0.0051587187323019235984933317240575 0.10902656802141846847931105912721
H -2.2508273389096418171106961381156 0.32526425722677099194868333142949 0.73933262127667243035489264002535
H -2.0022970691164774237336132500786 0.17554498910576701864449944423541 -0.75226678434248173132914416783024
5
-225.740686575099999800  
O 1.1489499653804624568209646895411 -1.0025351577486982801445947188768 -0.1285001567941469469147364179662
O 1.4234443314229316968066996196285 0.26432325856566302180183924974699 0.04255849965880802859841125496132
O -1.6128734468137402302545524435118 -0.005143438585598497821138597174695 0.10900414433483504583755063777062
H -2.2506465863287039574913706019288 0.32516075115333115119753415456216 0.73888581556384624882127809541998
H -2.0020780266523270363165920571191 0.17545305220413157099024203944282 -0.75143698401125036401282386577805
5
-225.740852036500001532  
O 1.1490482164556157229640120931435 -1.0021248070725836676331255148398 -0.12844578915329640800280230905628
O 1.4233588515563855292356265636045 0.26391009506277551821540328091942 0.042502511869917103393134993893909
O -1.6129091523284468934207325219177 -0.0051294148112848046358602793759474 0.10898361628375038967497800967976
H -2.2504824328102146502317282283911 0.3250663983751428953716811065533 0.73847151326126636572411143788486
H -2.0018781960909657335889733076328 0.17536947911078124007211442858534 -0.7506711737165174813668500064523
5
-225.741005140499993331  
O 1.1491409680949296046037488849834 -1.0017375014513318909337158402195 -0.12839447613926621705182640198473
O 1.4232781777693990221678177476861 0.2635201291602043416339995474118 0.042449666933101114218995775217991
O -1.6129420744286897537733693752671 -0.0051165658487227951706222128791524 0.10896485670800655498613451754863
H -2.2503336083151670443669445376145 0.32498053278658245446308683312964 0.73808806859072983996838956954889
H -2.0016962072461810251411407080013 0.17529364293571469968213705215021 -0.74996568823958620342295944283251
5
-225.741146569499989027  
O 1.1492282512012197415174341585953 -1.0013730992957119436681523438892 -0.12834619874255215332681245854474
O 1.4232022796558005950373626546934 0.26315321918411871404686053210753 0.042399945755191917329263162628195
O -1.6129723671416758001839752978412 -0.0051048164337975932003388379598618 0.10894774783004393392538133866765
H -2.2501989424688466634449923731154 0.3249025404938915562169654549507 0.73773396101897203980257700095535
H -2.0015307938512441054967894160654 0.17522496441921342480441126099322 -0.74931713650405640247953442667495
5
-225.741276931500010505  
O 1.1493100950624741685146545933094 -1.001031466412825698952815400844 -0.12830093895516037072468407131964
O 1.4231311284000949246575373763335 0.26280923086281954281773209913808 0.042353330241099003405924605658583
O -1.6130001722914897310801052299212 -0.0050940972795316692006695191707877 0.10893218085300609976329155870189
H -2.2500773592947105328221368836239 0.32483185707965367416960589252994 0.73740778888287072945217914821114
H -2.001380788530355392396131719579 0.17516290959470992572022396416287 -0.74872238877946262203266769574839
5
-225.741396767100013676  
O 1.1493865273266254956041620971519 -1.000712476130509065441742677649 -0.12825867978637095490057618007995
O 1.4230646967982152339970980392536 0.26248803744975790497306888937601 0.042309803310819633914707793564958
O -1.613025620109536095725388804567 -0.005084344771113860454725408288823 0.10891805557935518855572354368633
H -2.2499678721235998324345928267576 0.32476796493664683573854290443705 0.73710826346996749514062230446143
H -2.0012451181302490788027625967516 0.17510698763675347500168300030055 -0.74817856472871957507209117466118
5
-225.741506556800004546  
O 1.1494575739790122703709585039178 -1.0004160094366163491486076964065 -0.12821940528092307109986336399743
O 1.4230029592823236761489624768728 0.26218951986077293492272133335064 0.042269348918685917260162909769861
O -1.6130488298048153428254636310157 -0.0050755006900043688963797272606371 0.10890528004481038470974141318948
H -2.2498695789499780772757731028832 0.32471039090488046374716191166954 0.73683420363958784804481183527969
H -2.0011227993491651488966454053298 0.17505674887780631188149982335744 -0.7476830222364615474717197685095
5
-225.741606726599997046  
O 1.1495232593050948022295187911368 -1.0001419550533598989972006165772 -0.1281831005229539799383786657927
O 1.4229458919547970374708256713348 0.26191356675481825000417757109972 0.042231952061664329578505316931114
O -1.6130699101022496488866408981266 -0.0050675119429956809111170734638563 0.10889377016657919572395485374727
H -2.2497816579802281111710726690944 0.32465870381971356772865533457662 0.73658453078556063164938905174495
H -2.0010129345925702359920705930563 0.17501178285871682449581498985935 -0.74723334685812725641795850606286
5
-225.741697653699986859  
O 1.149583605880078129857224666921 -0.99989020955176588500989964813925 -0.12814975165096748055404418664693
O 1.4228934726009394573509325709892 0.26166007464337215360217214765726 0.042197598794015689360747956015985
O -1.6130889597321051986966722324723 -0.0050603303228004469990763958264779 0.10888344941839274426786943195111
H -2.2497033637279244544515677262098 0.32461251250970668547068953557755 0.73635826423299677312428457298665
H -2.0009147081474596419070621777792 0.17497171661137692066922966205311 -0.74682734205441114738732721889392
5
-225.741779670699997951  
O 1.1496386345611269153010880472721 -0.9996606774328545830243797354342 -0.12811934586621029352748735163914
O 1.422845680697722992036347022804 0.26142894796794607925605191667273 0.04216627623626312965088303030825
O -1.6131060678874866720633463046397 -0.0050539122830224750618222095965848 0.10887424852416470455462871314012
H -2.2496340233528351326697247714037 0.32457146388678648207815058412962 0.73615451698071454611493891206919
H -2.0008273825977700433043082739459 0.17493621305540629773389582624077 -0.74646302008123166515929369779769
5
-225.741853069900002993  
O 1.1496883644349202846512980613625 -0.99945327124720528821910647820914 -0.1280918714711981598597390075156
O 1.4228024974624002840783987267059 0.26122009923077516013734111766098 0.042137972615305212265024437101602
O -1.6131213146338354569309103681007 -0.0050482187385224577477749186016354 0.10886610519363397464598364194899
H -2.2495730332349737068398098926991 0.32453524143372258770057214860572 0.73597249175949719379730140644824
H -2.0007502956904481550282071111724 0.17490496916578024411137448623776 -0.74613859387762893060624946883763
5
-225.741918106500008889  
O 1.1497328128240242861579645250458 -0.99926791163920114513530279509723 -0.1280673178197779260578670346149
O 1.4227639058492977941483559334301 0.26103344902976327590593541572161 0.04211267721622845294771053659133
O -1.6131347712940804495218571901205 -0.0050432148762313399464884966505451 0.10885896383683414667675748432885
H -2.2495198561600657782832968223374 0.32450356300184757252225153933978 0.73581147765924448389540657444741
H -2.0006828570876198369887788430788 0.17487771532013618447365388419712 -0.74585246918911585201072966810898
5
-225.741975001599996631  
O 1.1497719952481317839954044757178 -0.99910452739208377437307717627846 -0.12804567538010552807392627983063
O 1.4227298905860752409324732070672 0.26086892611744866288248090313573 0.042090380445593628122580298622779
O -1.6131465007861334193250968382927 -0.0050388699889711476703757497830338 0.10885277535151455241546614161052
H -2.2494740184123620529987874760991 0.32447618001487316119479942244652 0.73567084685302419622132674703607
H -2.0006245458777747181500217266148 0.17485421323685118588642239956243 -0.74560323792284743937841540173395
5
-225.742023945099987259  
O 1.1498059254495309744470432633534 -0.99896305553758901751848497951869 -0.12802693571912818204516781861457
O 1.4227004381481431760647637929651 0.2607264674908690849086667640222 0.042071073814390846923316757965949
O -1.6131565579175290991997826495208 -0.0050351573289398321442433825723128 0.10884749690636921770625633598684
H -2.2494351075675691475908024585806 0.32445287602068545451672321178194 0.73555005185646493703899295724113
H -2.0005749081049075677185555832693 0.17483425541170286021674940002413 -0.74538967194246807945745558754425
5
-225.742065097199997581  
O 1.149834615362729683951670267561 -0.99884344139435166098905938270036 -0.12801109151411010911303378634329
O 1.4226755367904893034847191302106 0.26060601843833003377071122486086 0.042054749950761631527296202648358
O -1.6131649896573945213162915024441 -0.005032053975127101334841039914636 0.10884309175647403911124655451204
H -2.249402770343644331063615027233 0.32443346559771057968646346125752 0.73544862307007818902349072232028
H -2.0005335546243632194318706751801 0.17481766397455295036778011308343 -0.74521071770027036418326815692126
5
-225.742098591000001306  
O 1.149858075103415089301961415913 -0.99874563861579557233483228628756 -0.12799813655872557816017831555655
O 1.4226551765583281827787232032279 0.26050753258750924956643757468555 0.04204140260647561827545004575768
O -1.6131718353647934716121881137951 -0.0050295407213307779734079439037941 0.10883952908184492402998699844829
H -2.2493767108088524864228929800447 0.32441779341845822237644370034104 0.73536616666991305724110361552448
H -2.0005001592645954566762611648301 0.1748042898451316051744441892879 -0.74506549157173740383086624206044
5
-225.742124533000009023  
O 1.1498763129610596323004756413866 -0.99866960922869674188717681317939 -0.12798806576827759240444493116229
O 1.4226393492949502839195474734879 0.26043097194368924895968575583538 0.042031026662105432090132950406769
O -1.6131771269833048432218447487685 -0.0050276019809037796742812176375992 0.10883678385253570120028143719537
H -2.2493566888618077292960606428096 0.32440573345737749866302124246431 0.73530236281895156036370053698192
H -2.0004744572662596091561226785416 0.17479401201871161419809652670665 -0.7449532759252391889148725567793
5
-225.742143005400009770  
O 1.1498893353894863444963903020835 -0.99861532366171401609022950651706 -0.12798087518327952438745853669388
O 1.4226280486485167742216617625672 0.26037630691930552240265228647331 0.042023618130885453947342966785072
O -1.613180889194715472712005066569 -0.0050262257107608490983019500220053 0.1088348367160544005738387340898
H -2.2493425190265763369268370297505 0.3243971883551714507909480289527 0.73525696425091557895115101928241
H -2.0004562440059974193218295113184 0.17478673697955712795781835211528 -0.74487351592350548035170731964172
5
-225.742154065800008311  
O 1.1498971470120971094530659684096 -0.9985827607898104529837723930541 -0.12797656196810222595239281417889
O 1.4226212700668443567053600418149 0.26034351637398639445208914366958 0.042019174154875202353842666980199
O -1.6131831395340179291508775349939 -0.0050254033653900345365861390689588 0.10883367392068317436315538770941
H -2.2493340696261574507275327050593 0.32439208897331212044790049731091 0.73522979521789699752787328179693
H -2.0004453739980432303013913042378 0.17478239848609705697768390564306 -0.74482581721479101943828027287964
5
-225.742157748900012848  
O 1.1498997505985224520941301307175 -0.99857190792283290203812384788762 -0.12797512442374467389605285916332
O 1.4226190108241449916448573276284 0.26033258761061700559125142717676 0.042017693023205564262223532523421
O -1.6131838884931184452398156281561 -0.0050251298257366367600029732898292 0.10883328723416781091959393279467
H -2.2493312618433520810867776162922 0.32439039393802815425260632764548 0.73522075054256408321862181765027
H -2.0004417602412520871268952760147 0.17478095677946481334430472998065 -0.74480994378156140101054916158319
