# Supplementary material for: Heavy-atom tunnelling in singlet oxygen deactivation predicted by instanton theory with branch-point singularities
Source: Nat Commun. 2024 May 21;15:4335. doi: 10.1038/s41467-024-48463-2 (PMC11522392; doi:10.1038/s41467-024-48463-2)
Supplement: Supplementary file 4 — Supplementary Dataset 1 [file 41467_2024_48463_MOESM4_ESM.tar › SI_data/instantons/branch-point/branchpoint_eigvec_H2O.dat]

3.279444205808634198e-05 1.784670010794229389e-05 -5.569047022751679973e-07 -5.309644123742081354e-06 -2.275102138506928932e-05 5.389229416322539118e-07 3.374559538341922321e-02 -5.845008563043335541e-03 -4.826012145594745401e-05 -6.736708367693700072e-02 9.986390550941687608e-03 9.877946168879324362e-02 -6.717805343011143404e-02 1.331829776236454974e-02 -9.858711405810521855e-02
3.227305861831117432e-05 1.713128252634412251e-05 -5.619103593614550700e-07 -5.389957953046210204e-06 -2.193000289887233660e-05 5.445720888548487477e-07 3.196958680788776486e-02 -5.537370311780641895e-03 -4.581659856858487129e-05 -6.382335829625689072e-02 9.461981098267277512e-03 9.352875178056839489e-02 -6.364411016121286624e-02 1.261671628516207108e-02 -9.334614126849868909e-02
3.176680655591138103e-05 1.646150991582678752e-05 -5.666446840267754473e-07 -5.471780512720721167e-06 -2.115698623665961218e-05 5.499393727456179155e-07 3.025951113679087659e-02 -5.241153117337206055e-03 -4.345481769616883999e-05 -6.041116033404168861e-02 8.957040725538673726e-03 8.847262155286289564e-02 -6.024135729202586415e-02 1.194117439960832097e-02 -8.829942246788834159e-02
3.127579928101364981e-05 1.583336940128578739e-05 -5.709192768370112245e-07 -5.553690511924661680e-06 -2.042827846620462554e-05 5.548266538753146173e-07 2.861571470751962318e-02 -4.956416861764318706e-03 -4.117607923533807848e-05 -5.713118541045263815e-02 8.471664693082478839e-03 8.361254712280538626e-02 -5.697048506368558585e-02 1.129181668780123056e-02 -8.344842855364481560e-02
3.079982296526340146e-05 1.524153973395844290e-05 -5.746320752088312756e-07 -5.633743426124071409e-06 -1.973881010417972856e-05 5.591372230006889563e-07 2.703823509604008982e-02 -4.683168084400144565e-03 -3.898140309802363394e-05 -5.398351365285433690e-02 8.005858648344693282e-03 7.894901027696446527e-02 -5.383156994971378256e-02 1.066866456287971290e-02 -7.879363727085036961e-02
3.033898764201112264e-05 1.468183526706509862e-05 -5.777975149015385453e-07 -5.711126571648114224e-06 -1.908456067793513599e-05 5.628879661505335440e-07 2.552681864711477122e-02 -4.421362836050869022e-03 -3.687134329085859643e-05 -5.096764251551934299e-02 7.559543282925861724e-03 7.448155538251258201e-02 -5.082410766963339072e-02 1.007162291120046113e-02 -7.433459078919328611e-02
2.989291722865772272e-05 1.415420667121063602e-05 -5.804882658206906310e-07 -5.785011284854899710e-06 -1.846555887972238134e-05 5.661418828387712628e-07 2.408093985902138787e-02 -4.170910147461071027e-03 -3.484597556841202655e-05 -4.808252633728726799e-02 7.132560229425898880e-03 7.020885371514216933e-02 -4.794705246354927924e-02 9.500488010751047263e-03 -7.006996004438720282e-02
2.946108988164872211e-05 1.365566350966453975e-05 -5.827576983852562328e-07 -5.854499010842827458e-06 -1.787887686255681507e-05 5.689540063153461268e-07 2.269982296578756248e-02 -3.931675610758283285e-03 -3.290506146462213324e-05 -4.532661975503884250e-02 6.724678024104473184e-03 6.612877565086444642e-02 -4.519886070521146604e-02 8.954956121621461193e-03 -6.599761636883019755e-02
2.904344008018873435e-05 1.318438930978494332e-05 -5.846247458141174161e-07 -5.919286886339758772e-06 -1.732274768722695237e-05 5.713630187622536758e-07 2.138246490342111603e-02 -3.703485420808348087e-03 -3.104797167720203382e-05 -4.269792348642728608e-02 6.335598929316539098e-03 6.223846559747434753e-02 -4.257753662149069834e-02 8.434632774969216470e-03 -6.211470675550206932e-02
2.863949474445764976e-05 1.273589378124592130e-05 -5.861662890204305394e-07 -5.978736100980320478e-06 -1.679270216653049735e-05 5.734206909246320414e-07 2.012765907620509345e-02 -3.486130569557833667e-03 -2.927376619563462024e-05 -4.019403238201833817e-02 5.964966010516483015e-03 5.853441929231678609e-02 -4.008067918844173544e-02 7.939042342410275802e-03 -5.841773058934889712e-02
2.824897569021767030e-05 1.230873299490914718e-05 -5.874276667198603374e-07 -6.032811829010113254e-06 -1.628724095384835040e-05 5.751779624722715957e-07 1.893401974684378111e-02 -3.279371056739878096e-03 -2.758118097071106519e-05 -3.781218286132683598e-02 5.612369988319528512e-03 5.501256301370273383e-02 -3.770553051785120041e-02 7.467637768808399815e-03 -5.490261920592098138e-02
2.787115929375055812e-05 1.190151446877330282e-05 -5.884183484731044429e-07 -6.081128995758952042e-06 -1.580492552742606777e-05 5.766442425965153194e-07 1.780000610247443882e-02 -3.082939964951793635e-03 -2.596871243988633780e-05 -3.554930168948089442e-02 5.277356316703786868e-03 5.166833143557272162e-02 -3.544902420446889579e-02 7.019810069807639295e-03 -5.156481326805659182e-02
2.750575745848540810e-05 1.151292083972036533e-05 -5.891229675272640204e-07 -6.123793440001327780e-06 -1.534437151639663039e-05 5.778023027817922313e-07 1.672394580683846804e-02 -2.896547548470295840e-03 -2.443461119223417979e-05 -3.340205308186429412e-02 4.959431896704663036e-03 4.849674341893737972e-02 -3.330783220807723849e-02 6.594897786949320551e-03 -4.839933859949214351e-02
2.715251009409967720e-05 1.114149326904583889e-05 -5.895526571433163186e-07 -6.161074976545092850e-06 -1.490403484598799959e-05 5.786657422608020719e-07 1.570405779826415313e-02 -2.719885311485990224e-03 -2.297687515620092750e-05 -3.136688406383139616e-02 4.658072008986762803e-03 4.549247477451938415e-02 -3.127840999521696447e-02 6.192196312993808460e-03 -4.540087899761387907e-02
2.681062455830302005e-05 1.078617396800019881e-05 -5.897327883903767093e-07 -6.192740203315934242e-06 -1.448275367202401014e-05 5.792617525207838771e-07 1.473847400956772129e-02 -2.552629667805934519e-03 -2.159340276763481412e-05 -2.944006785164598322e-02 4.372726470428086633e-03 4.264992781345667422e-02 -2.935704011119312160e-02 5.810966311759474881e-03 -4.256384515401008539e-02
2.647981387792104624e-05 1.044672155470395417e-05 -5.896343282815982702e-07 -6.219167136018627846e-06 -1.408016438287879844e-05 5.795616537089075464e-07 1.382525974023938141e-02 -2.394445516876831086e-03 -2.028189697674394966e-05 -2.761774455192931438e-02 4.102825642148666754e-03 3.996329556878391864e-02 -2.753987233341479574e-02 5.450441959156393512e-03 -3.988243925373485127e-02
2.615929044140225673e-05 1.011987862775842055e-05 -5.893425950551791658e-07 -6.240029345475505250e-06 -1.369293423949412262e-05 5.796488433206637684e-07 1.296243261225948212e-02 -2.244989434913958765e-03 -1.903999567328286125e-05 -2.589595942568325218e-02 3.847785845328684923e-03 3.742662204121417757e-02 -2.582296215819438606e-02 5.109838499446080207e-03 -3.735071470099986246e-02
2.584869321243772958e-05 9.805042816477963356e-06 -5.890745991565454268e-07 -6.255638993334192797e-06 -1.332034011597352981e-05 5.797415315352525306e-07 1.214798010210979551e-02 -2.103912798485257397e-03 -1.786522003031596414e-05 -2.427069714226723698e-02 3.607014596341422390e-03 3.503385700781329326e-02 -2.420230473465768972e-02 4.788359085823338732e-03 -3.496263115292761597e-02
2.554767893090303856e-05 9.501606156226008400e-06 -5.887435973616555812e-07 -6.266338471370758120e-06 -1.296165556971051834e-05 5.797564539054015069e-07 1.137987527139077380e-02 -1.970864514152992006e-03 -1.675502216501310903e-05 -2.273791354933168973e-02 3.379915208314478777e-03 3.277890532780869393e-02 -2.267386655634010678e-02 4.485201243119064235e-03 -3.271210363253949233e-02
2.525582685908458027e-05 9.208829585399447071e-06 -5.882658793613502303e-07 -6.272393387715128017e-06 -1.261602887715458990e-05 5.796056467740746859e-07 1.065609094210492359e-02 -1.845493434803799218e-03 -1.570685508613771849e-05 -2.129356392475335522e-02 3.165890901237094265e-03 3.065567126447631824e-02 -2.123361373022027848e-02 4.199562398279323150e-03 -3.059304653314204314e-02
2.497265384497028012e-05 8.926362868365350908e-06 -5.877081885401095575e-07 -6.274022060009256762e-06 -1.228298240571294211e-05 5.793571138139088543e-07 9.974612224264146204e-03 -1.727450546129491405e-03 -1.471813406802262433e-05 -1.993362800351238667e-02 2.964348449214943351e-03 2.865809703520010368e-02 -1.987753679767273809e-02 3.930644862024604107e-03 -2.859941237397548713e-02
2.469772448298951782e-05 8.653817748056913473e-06 -5.869916901003234095e-07 -6.271479512894035033e-06 -1.196201773535885107e-05 5.789356131576442557e-07 9.333447573762860064e-03 -1.616390818263155685e-03 -1.378624440545547361e-05 -1.865413206942795679e-02 2.774701430832385036e-03 2.678019706197305033e-02 -1.860167279900887954e-02 3.677660082659634476e-03 -2.672522600788550598e-02
2.443056728114317031e-05 8.390728047947423898e-06 -5.861480054427982857e-07 -6.264979997779153755e-06 -1.165254315316896441e-05 5.783723279418868011e-07 8.730638230413733866e-03 -1.511974974761126330e-03 -1.290860212271968602e-05 -1.745116771806395906e-02 2.596373083400944914e-03 2.501608703362915437e-02 -1.740212408706816663e-02 3.439832708509477522e-03 -2.496461341562810146e-02
2.417076459024786934e-05 8.135396983719063029e-06 -5.852359881620543664e-07 -6.254633725602879569e-06 -1.135277796734291131e-05 5.777277187632078731e-07 8.164266317488993313e-03 -1.413870805500535427e-03 -1.208266125049730257e-05 -1.632090843824674994e-02 2.428798693575475072e-03 2.336000856965340586e-02 -1.627507462256762988e-02 3.216403655695912554e-03 -2.331182636604599637e-02
2.391768404625558761e-05 7.887450725723465405e-06 -5.842221571391063836e-07 -6.240464825404385808e-06 -1.106223262867494458e-05 5.769673638059677584e-07 7.632461610461991827e-03 -1.321754349991159823e-03 -1.130592875285710983e-05 -1.525962246910814168e-02 2.271427397773279500e-03 2.180634995761404279e-02 -1.521680293844563867e-02 3.006632730764572953e-03 -2.176126307448079250e-02
2.367116416003406433e-05 7.647066634374536691e-06 -5.831200197702491583e-07 -6.222946182849437020e-06 -1.078097328837752541e-05 5.761072141473493159e-07 7.133407094165130150e-03 -1.235310877560166993e-03 -1.057595202065793629e-05 -1.426368420698957522e-02 2.123723999323447881e-03 2.034966263897828448e-02 -1.422369347554879558e-02 2.809800855320423747e-03 -2.030748476299423094e-02
2.343080046838273754e-05 7.413149952260450087e-06 -5.819188184114382728e-07 -6.202241865234216705e-06 -1.050781101505418750e-05 5.751359236451789420e-07 6.665343363733577768e-03 -1.154235618064013797e-03 -9.890325719723647144e-06 -1.332958305463339231e-02 1.985170193121696663e-03 1.898467454265213156e-02 -1.329224543861055700e-02 2.625211812065934153e-03 -1.894522894057242696e-02
2.319623315217619463e-05 7.186015453329665585e-06 -5.806359769592247419e-07 -6.178590597922111514e-06 -1.024295301041489159e-05 5.740704919193476828e-07 6.226571956062081255e-03 -1.078234367676015465e-03 -9.246714221269495965e-06 -1.245392992431995464e-02 1.855265548219735055e-03 1.770629988564169366e-02 -1.241907918762456299e-02 2.452193549742506806e-03 -1.766941912760957092e-02
2.296723790821146089e-05 6.965242454727807853e-06 -5.793040873497070898e-07 -6.152307573248310881e-06 -9.985884314464178323e-06 5.729456078080054852e-07 5.815457903303752549e-03 -1.007023916282693719e-03 -8.642874540425789326e-06 -1.163346245495156667e-02 1.733528292264242560e-03 1.650964676197329978e-02 -1.160094152692402007e-02 2.290099207816985276e-03 -1.647517236208973987e-02
2.274350170299344561e-05 6.750574899324994584e-06 -5.778932293955463957e-07 -6.123592366281359526e-06 -9.736264535679168864e-06 5.717329042986521681e-07 5.430431392167611206e-03 -9.403323350548603706e-04 -8.076640943223966382e-06 -1.086504829804437952e-02 1.619495755184900384e-03 1.539002176599234099e-02 -1.083470891884717908e-02 2.138307806222112389e-03 -1.535780387250332800e-02
2.252470347528068268e-05 6.541976692098633543e-06 -5.765002156929475358e-07 -6.092619272081254538e-06 -9.493967127748310350e-06 5.705278656873958755e-07 5.069988704675570598e-03 -8.778991314260008519e-04 -7.545923714334805318e-06 -1.014568698027605055e-02 1.512724659082342752e-03 1.434293256978885420e-02 -1.011738932104342716e-02 1.996224509507502163e-03 -1.431282965086971837e-02
2.231040135599154760e-05 6.338348112829800892e-06 -5.751321738224966628e-07 -6.059353372308481572e-06 -9.257825773910124099e-06 5.693393607233746561e-07 4.732692546498335449e-03 -8.194753429884819732e-04 -7.048713423819469695e-06 -9.472510670133526753e-03 1.412791349264309578e-03 1.336408864401645094e-02 -9.446123047892883082e-03 1.863280887775761252e-03 -1.333596718038763430e-02
2.210049379252351795e-05 6.139655556027959698e-06 -5.736577633184255207e-07 -6.024139021443804228e-06 -9.027729510458734922e-06 5.680363604184022747e-07 4.417171932518409831e-03 -7.648234896545842189e-04 -6.583074279376828967e-06 -8.842783748663100157e-03 1.319291622721253249e-03 1.244940051882397446e-02 -8.818182207116130600e-03 1.738934759717625537e-03 -1.242313470406338632e-02
2.189455980196303216e-05 5.945752416635190083e-06 -5.720981770588344309e-07 -5.986985521361673661e-06 -8.803457268964916290e-06 5.666410219728388813e-07 4.122121507292212869e-03 -7.137174557211990560e-04 -6.147180171427830786e-06 -8.253901526331514082e-03 1.231840550739262026e-03 1.159497754942586528e-02 -8.230969491008254327e-03 1.622669954681808194e-03 -1.157044885605416386e-02
2.169241617705574044e-05 5.756348367876566509e-06 -5.704854395987232208e-07 -5.948109392177116324e-06 -8.584650601035161187e-06 5.651850272970145450e-07 3.846300521076516984e-03 -6.659423228096445629e-04 -5.739266838611617535e-06 -7.703388241266692638e-03 1.150072230889256529e-03 1.079712445858070288e-02 -7.682016162231675854e-03 1.513995909075885934e-03 -1.077422138620756989e-02
2.149385234282734903e-05 5.571516493959208426e-06 -5.688181710287349740e-07 -5.907679342064692161e-06 -8.371315656113528507e-06 5.636677458799394262e-07 3.588531479131676881e-03 -6.212941189530700415e-04 -5.357661662720923738e-06 -7.188894334483044921e-03 1.073639352039440498e-03 1.005233704031103202e-02 -7.168979357966213765e-03 1.412447081876851054e-03 -1.003095475503610300e-02
2.129867435420819120e-05 5.391420167849825353e-06 -5.670866116484890260e-07 -5.865850097169240314e-06 -8.163555175662325336e-06 5.620789564508597420e-07 3.347698559028500654e-03 -5.795795763907057689e-04 -5.000784402952686335e-06 -6.708193343669672029e-03 1.002212784867601405e-03 9.357297151814374103e-03 -6.689638931216056877e-03 1.317582419521858310e-03 -9.337337113139165812e-03
2.110668973744078770e-05 5.215542062936597983e-06 -5.653773202459708673e-07 -5.822765708725732835e-06 -7.960794144774905565e-06 5.605071214846302910e-07 3.122745774127402493e-03 -5.406157672260078094e-04 -4.667123452508246569e-06 -6.259178165575812400e-03 9.354809566628789416e-04 8.708866932171434663e-03 -6.241893798613476659e-03 1.228984516071693648e-03 -8.690236629581652925e-03
2.091755292334810499e-05 5.044118697907564540e-06 -5.636020477154706302e-07 -5.778387623060767112e-06 -7.763212834533541210e-06 5.588623409876928607e-07 2.912675031378034705e-03 -5.042298046368281139e-04 -4.355254845202922027e-06 -5.839857250363179354e-03 8.731493780153949582e-04 8.104082741269365633e-03 -5.823758077640231977e-03 1.146258890006660426e-03 -8.086695330461465131e-03
2.073130788531169939e-05 4.876863066239033029e-06 -5.617698330818099461e-07 -5.733048364302250680e-06 -7.570475892417962464e-06 5.571550090450345131e-07 2.716544025317134230e-03 -4.702584622296206098e-04 -4.063823185364588910e-06 -5.448350353939662542e-03 8.149399789571940477e-04 7.540148667123433741e-03 -5.433356900507601076e-03 1.069033156988130878e-03 -7.523922708930280527e-03
2.054783360258467353e-05 4.713784565698376438e-06 -5.598990114901987619e-07 -5.686904498543046097e-06 -7.382542383966656180e-06 5.554045650304977915e-07 2.533464061956178064e-03 -4.385477968468902985e-04 -3.791549976103494356e-06 -5.082884184873308689e-03 7.605904560152632098e-04 7.014429801588167347e-03 -5.068922068042921135e-03 9.969561405072482115e-04 -6.999288954609114190e-03
2.036697878625988824e-05 4.554783678360213758e-06 -5.580146900686671856e-07 -5.640055850578704922e-06 -7.199269861443916928e-06 5.536359721538802898e-07 2.362597863090246109e-03 -4.089527756199070837e-04 -3.537233003406160515e-06 -4.741788080154307056e-03 7.098536720377176656e-04 6.524445442747066684e-03 -4.728787688507278889e-03 9.296970234679261154e-04 -6.510318154323330338e-03
2.018852990233695242e-05 4.399759067858191398e-06 -5.560712213946039150e-07 -5.592521676474811616e-06 -7.020517830068431413e-06 5.518036893055394939e-07 2.203157292900357906e-03 -3.813368878607006733e-04 -3.299725074806627404e-06 -4.423489445685391437e-03 6.624969872348402582e-04 6.067862153519555830e-03 -4.411385647991303283e-03 8.669444575798233420e-04 -6.054681441567012247e-03
2.001243182240387510e-05 4.248563279431009073e-06 -5.540742236322067609e-07 -5.544469947621323611e-06 -6.846100643973568958e-06 5.499145082641266045e-07 2.054401102158561095e-03 -3.555717345098874296e-04 -3.077958402285671273e-06 -4.126509218057555078e-03 6.183015461369391948e-04 5.642486880431539682e-03 -4.115241127591126417e-03 8.084056297555054435e-04 -5.630190021466503249e-03
1.983853901149139096e-05 4.101225692004174425e-06 -5.520327206849776185e-07 -5.495966384293886986e-06 -6.676009608717450701e-06 5.479779381839356382e-07 1.915632684707331427e-03 -3.315366530494260645e-04 -2.870925140393279560e-06 -3.849457413421225344e-03 5.770616610981005486e-04 5.246260080709053142e-03 -3.838968125319136039e-03 7.538053804608419459e-04 -5.234788368184978800e-03
1.966676969615319912e-05 3.957598083365171947e-06 -5.499514479469052050e-07 -5.447116655147115088e-06 -6.510063933940053333e-06 5.459989514025842235e-07 1.786197876388688835e-03 -3.091183310465198857e-04 -2.677673866617750515e-06 -3.591028755367710670e-03 5.385841544111359420e-04 4.877249048670028245e-03 -3.581265107372618751e-03 7.028853424055814172e-04 -4.866547567235388581e-03
1.949695815196446493e-05 3.817227947933079961e-06 -5.478724973252853748e-07 -5.397912897881700424e-06 -6.347784668122767573e-06 5.440197166035848247e-07 1.665482754339259706e-03 -2.882104171354039164e-04 -2.497305144391938900e-06 -3.349998297688385959e-03 5.026876958708442712e-04 4.533641222800215489e-03 -3.340910641244430705e-03 6.554030567958486634e-04 -4.523658640574469182e-03
1.932898315742922942e-05 3.680262478539683009e-06 -5.457442785861720209e-07 -5.348405553688436651e-06 -6.189289383017482232e-06 5.419884515143546069e-07 1.552911555724042873e-03 -2.687131815532859281e-04 -2.328984351317663767e-06 -3.125217186578533885e-03 4.692022195073463795e-04 4.213737882624773133e-03 -3.116759169077066346e-03 6.111311654889708348e-04 -4.204426191943126147e-03
1.916281566318261639e-05 3.546660571480657398e-06 -5.435860947163579234e-07 -5.298723667541216113e-06 -6.034509237503011297e-06 5.399248413222181272e-07 1.447944606992078182e-03 -2.505331377958411386e-04 -2.171923874220423284e-06 -2.915608579130631994e-03 4.379682877957335389e-04 3.915947870441795382e-03 -2.907736948987208435e-03 5.698565638068852799e-04 -3.907262202819964704e-03
1.899832758962610716e-05 3.416354279352997884e-06 -5.413828241256163308e-07 -5.248882698920709111e-06 -5.883350189258950586e-06 5.378137883750959405e-07 1.350076332124687528e-03 -2.335827160405236954e-04 -2.025383628308499167e-06 -2.720163691213765746e-03 4.088365407762817056e-04 3.638781577946258779e-03 -2.712838076276514587e-03 5.313796476703510621e-04 -3.630680013314242349e-03
1.883547610172526596e-05 3.289207646114980687e-06 -5.391473916850715847e-07 -5.198970447652270168e-06 -5.735654390157490452e-06 5.356678657149046113e-07 1.258833348469609505e-03 -2.177799173096343964e-04 -1.888669197466138943e-06 -2.537937982621515931e-03 3.816671037972436172e-04 3.380845168857570231e-03 -2.531120706101829335e-03 4.955135364823569626e-04 -3.373288552094920456e-03
1.867416160569728369e-05 3.165079747708926659e-06 -5.368778722077648839e-07 -5.149014813875292941e-06 -5.591258884855394515e-06 5.334856963780729963e-07 1.173772589040568502e-03 -2.030479911212446282e-04 -1.761132798469444433e-06 -2.368047377123363648e-03 3.563290374050335618e-04 3.140835015122394897e-03 -2.361703313874424000e-03 4.620833233701548319e-04 -3.133786773902586930e-03
1.851430028819829477e-05 3.044052846772082864e-06 -5.345488515967394692e-07 -5.099049937444099373e-06 -5.450225213098318304e-06 5.312420725485801833e-07 1.094479563820646402e-03 -1.893151387518656956e-04 -1.642168609546136434e-06 -2.209664831277504370e-03 3.326998387334981753e-04 2.917532374489326293e-03 -2.203761225325969516e-03 4.309253961916434828e-04 -2.910958350770585269e-03
1.835575052711884325e-05 2.925990475351500766e-06 -5.321860438851450314e-07 -5.049043721385358438e-06 -5.312397512269888021e-06 5.289632046306823844e-07 1.020566664449010447e-03 -1.765142192575628547e-04 -1.531205759347314934e-06 -2.062016935329796970e-03 3.106649310878827844e-04 2.709798319376399266e-03 -2.056523257545007661e-03 4.018867781077384055e-04 -2.703666631447660621e-03
1.819853935179747097e-05 2.810901573158858216e-06 -5.297834801968517216e-07 -4.999125406596948339e-06 -5.177766792760460706e-06 5.266427422524250332e-07 9.516715496227320546e-04 -1.645824659604989764e-04 -1.427711102511605086e-06 -1.924380700687192570e-03 2.901171991721457366e-04 2.516568915986968843e-03 -1.919268494649904386e-03 3.748244635018370104e-04 -2.510849804469412420e-03
1.804257676011648083e-05 2.698734130010006449e-06 -5.273343442050011170e-07 -4.949296311870170552e-06 -5.046264835367259821e-06 5.242743383333402693e-07 8.874556235340283310e-04 -1.534612295060117971e-04 -1.331186305798888482e-06 -1.796080523914930348e-03 2.709565393584405994e-04 2.336850623341207335e-03 -1.791323276477710131e-03 3.496048444071747662e-04 -2.331516316043246318e-03
1.788784079410070082e-05 2.589398208360303672e-06 -5.248574566424849584e-07 -4.899621909128155475e-06 -4.917786379591267524e-06 5.218768745066186657e-07 8.276025660555675267e-04 -1.430957172884405964e-04 -1.241165680606799251e-06 -1.676485250786725932e-03 2.530894211003838538e-04 2.169715929655393043e-03 -1.672058251111104921e-03 3.261031075776833115e-04 -2.164740509858056883e-03
1.773425387309506213e-05 2.482764418793365010e-06 -5.223485321047041091e-07 -4.850102636803648111e-06 -4.792189131273515518e-06 5.194461223283188350e-07 7.718169709205021300e-04 -1.334347603055195078e-04 -1.157209771800694621e-06 -1.565005456520287240e-03 2.364284909252268555e-04 2.014299224035764110e-03 -1.560885691472951734e-03 3.042027078214823064e-04 -2.009658526004062893e-03
1.758176097058414996e-05 2.378872211196302313e-06 -5.198021580657230620e-07 -4.800759032562324307e-06 -4.669499228950686158e-06 5.169768177305295563e-07 7.198230199200104885e-04 -1.244305824928005483e-04 -1.078912930525165779e-06 -1.461090799135000536e-03 2.208921739455701452e-04 1.869792890115608720e-03 -1.457256832437277836e-03 2.837948364464095048e-04 -1.865464364720016829e-03
1.743030373338831516e-05 2.277676723774632563e-06 -5.172194301503470433e-07 -4.751600315375342258e-06 -4.549659919449329606e-06 5.144703016719265213e-07 6.713632593154917304e-04 -1.160385877063474579e-04 -1.005896688964201987e-06 -1.364227583515946257e-03 2.064043174539563355e-04 1.735443621147047134e-03 -1.360659454427445283e-03 2.647779364404065578e-04 -1.731406227981779076e-03
1.727985767266416035e-05 2.179092840849962720e-06 -5.146082526596989971e-07 -4.702667384993365667e-06 -4.432575053603222724e-06 5.119342600329883336e-07 6.261974288723061530e-04 -1.082171584303044497e-04 -9.378047710698997947e-07 -1.273936420148628164e-03 1.928938466733060616e-04 1.610548919736630230e-03 -1.270615536831162318e-03 2.470572426257483393e-04 -1.606783036898373979e-03
1.713038540544856305e-05 2.083111958946637224e-06 -5.119604584793204404e-07 -4.653982294745288380e-06 -4.318224967677408719e-06 5.093606593707073158e-07 5.841013599709205407e-04 -1.009274626603030720e-04 -8.743046876860772012e-07 -1.189770025864286341e-03 1.802944337773356711e-04 1.494453828625497182e-03 -1.186679082820327148e-03 2.305443397386374034e-04 -1.490941159312171279e-03
1.698185239690369405e-05 1.989680634701345011e-06 -5.092794759251269693e-07 -4.605564303646156755e-06 -4.206547029906281744e-06 5.067528044500006150e-07 5.448659443133067578e-04 -9.413327826051102933e-05 -8.150869750217636780e-07 -1.111311172746006111e-03 1.685442050466810413e-04 1.386547855357026871e-03 -1.108434061100620812e-03 2.151567630264720414e-04 -1.383271335145318335e-03
1.683422037942794140e-05 1.898757886538171328e-06 -5.065658323639216547e-07 -4.557427602756612759e-06 -4.097491063248137062e-06 5.041114293025850780e-07 5.082961519250632281e-04 -8.780082342269548621e-05 -7.598632655111196531e-07 -1.038170716926976921e-03 1.575854449783413544e-04 1.286262034753979031e-03 -1.035492445003208164e-03 2.008176112688173814e-04 -1.283205748847825699e-03
1.668745029398649004e-05 1.810273729938116462e-06 -5.038256293202509337e-07 -4.509578832227931765e-06 -3.990979330912660820e-06 5.014426401708473561e-07 4.742101181629722740e-04 -8.189859741425930542e-05 -7.083629183193800414e-07 -9.699857939604346465e-04 1.473643308029803391e-04 1.193066223888248007e-03 -9.674924035442476321e-04 1.874551835899067591e-04 -1.190215335677619925e-03
1.654151503032305628e-05 1.724169821566679705e-06 -5.010540889046478731e-07 -4.462033099944859864e-06 -3.886946105186383526e-06 4.987417259940122633e-07 4.424382793910649385e-04 -7.639722820863546781e-05 -6.603339167230171082e-07 -9.064180803785480906e-04 1.378306682326139912e-04 1.106466528880262028e-03 -9.040965834146534597e-04 1.750026324196107146e-04 -1.103807206007852539e-03
1.639637269632243611e-05 1.640390897168443207e-06 -4.982595904865743819e-07 -4.414788829117461118e-06 -3.785329197233554857e-06 4.960171779918206770e-07 4.128225625402504647e-04 -7.126933320205961040e-05 -6.155402376224961904e-07 -8.471521768562273588e-04 1.289376588593325998e-04 1.026002894225036934e-03 -8.449904907992571374e-04 1.633976415918438833e-04 -1.023522245091162877e-03
1.625199665986909334e-05 1.558913899203091538e-06 -4.954312911696070794e-07 -4.367856563909224876e-06 -3.686099046704978626e-06 4.932581014984515242e-07 3.852156265920554266e-04 -6.648938935168445844e-05 -5.737633306133950884e-07 -7.918941005423345671e-04 1.206416735830265810e-04 9.512468550701138822e-04 -7.898809822369471257e-04 1.525821354072929464e-04 -9.489328585480984873e-04
1.610835234543994302e-05 1.479699038203966274e-06 -4.925740444261407156e-07 -4.321236989356813950e-06 -3.589209452560596329e-06 4.904695414919170839e-07 3.594801494628898394e-04 -6.203361206311429647e-05 -5.347992099123402864e-07 -7.403698576986826379e-04 1.129020506488163423e-04 8.817994177252050716e-04 -7.384948461853621440e-04 1.425019968264312233e-04 -8.796408660449247944e-04
1.596541181588815707e-05 1.402697314614029143e-06 -4.896868625348430050e-07 -4.274933347562010897e-06 -3.494606011280184800e-06 4.876505742974423627e-07 3.354881630296744472e-04 -5.787983432695566026e-05 -4.984571100418114818e-07 -6.923241199151695035e-04 1.056808892930013170e-04 8.172890862503428199e-04 -6.905774863619656197e-04 1.331067959471969012e-04 -8.152755318831392739e-04
1.582314875511133497e-05 1.327861684062365078e-06 -4.867689957445312845e-07 -4.228948822440716048e-06 -3.402236660388137824e-06 4.848004404966262246e-07 3.131204251501774980e-04 -5.400739986537115423e-05 -4.645591280364885238e-07 -6.475189704088563829e-04 9.894286443420695690e-05 7.573700093384104102e-04 -6.458916641346024558e-04 1.243495471584259876e-04 -7.554917135067113496e-04
1.568154819266438302e-05 1.255154564468225836e-06 -4.838192493060408151e-07 -4.183294693319665526e-06 -3.312059300720020967e-06 4.819178718561594325e-07 2.922658360288525321e-04 -5.039706351234264815e-05 -4.329393871145037244e-07 -6.057327403387511265e-04 9.265506146969038081e-05 7.017202448333963649e-04 -6.042163433469796216e-04 1.161864779909551004e-04 -6.999681293243419566e-04
1.554057951512693322e-05 1.184535665043475596e-06 -4.808414364125882440e-07 -4.137966353402988889e-06 -3.224028770334914217e-06 4.790067677625810866e-07 2.728208902240427097e-04 -4.703089745316213455e-05 -4.034438128119970993e-07 -5.667589103286012342e-04 8.678681239076432526e-05 6.500401333025936307e-04 -5.653455937996224034e-04 1.085768163078422568e-04 -6.484057340912769253e-04
1.540022837953940592e-05 1.115955229250272507e-06 -4.778360029996038556e-07 -4.092972144157251869e-06 -3.138091506120446783e-06 4.760676241657817228e-07 2.546891647706146333e-04 -4.389219913681201312e-05 -3.759279196784013139e-07 -5.304050954516365728e-04 8.130954200913508728e-05 6.020507948882547434e-04 -5.290875792963252357e-04 1.014825819172430316e-04 -6.005262237379775702e-04
1.526047088331595450e-05 1.049377715531380839e-06 -4.748033254161318627e-07 -4.048309305335541129e-06 -3.054208703098846029e-06 4.731008360485038955e-07 2.377808410357013587e-04 -4.096541026238307166e-05 -3.502580813345363389e-07 -4.964920884021422308e-04 7.619662715468009031e-05 5.574927076288350124e-04 -4.952636025418213602e-04 9.486840164476588130e-05 -5.560706087395133126e-04
1.512128622162813450e-05 9.847640059660856062e-07 -4.717437589825543421e-07 -4.003977152354696141e-06 -2.972337089146054395e-06 4.701067478475060921e-07 2.220122564639979892e-04 -3.823603959415096051e-05 -3.263086033380401849e-07 -4.648529632665269551e-04 7.142326885689403385e-05 5.161243815281731703e-04 -4.637072135518833680e-04 8.870133051353333413e-05 -5.147978998320771205e-04
1.498266147018248470e-05 9.220670351344757864e-07 -4.686582784277002501e-07 -3.959980411570793880e-06 -2.892426464527890313e-06 4.670863658712620914e-07 2.073054879941965331e-04 -3.569058915651363332e-05 -3.039632399714988540e-07 -4.353322489120045320e-04 6.696636142588234140e-05 4.777211335063363189e-04 -4.342633824411491696e-04 8.295068837058875832e-05 -4.764838771428450497e-04
1.484457707237726168e-05 8.612494754404252770e-07 -4.655466183990677117e-07 -3.916316872989684619e-06 -2.814436470728605937e-06 4.640394367615916059e-07 1.935879603505025193e-04 -3.331648797494763086e-05 -2.831129739560482945e-07 -4.077851411800895642e-04 6.280438376075867554e-05 4.420739239605237262e-04 -4.067877181198241107e-04 7.758790378084084386e-05 -4.409199354748306941e-04
1.470701539916449086e-05 8.022744256060568460e-07 -4.624093129078057234e-07 -3.872984218239651188e-06 -2.738327457658596992e-06 4.609665544700812342e-07 1.807920829696025829e-04 -3.110202761013432048e-05 -2.636570749236753406e-07 -3.820767841226579368e-04 5.891728620319516152e-05 4.089882917485700674e-04 -3.811457475328225864e-04 7.258637125189646593e-05 -4.079120151080134395e-04
1.456996117441873352e-05 7.450976922920970491e-07 -4.592471027892560976e-07 -3.829981177015957653e-06 -2.664052812547821489e-06 4.578684905709557780e-07 1.688549093514532615e-04 -2.903630469752600040e-05 -2.455010077935857719e-07 -3.580815881222952786e-04 5.528639586632267192e-05 3.782833457521478154e-04 -3.572122375533750638e-04 6.792131709647635765e-05 -3.772796017229133620e-04
1.443339016893621754e-05 6.896786995526421577e-07 -4.560610495395314686e-07 -3.787296719936547173e-06 -2.591569709604243673e-06 4.547463223813114866e-07 1.577178195240185065e-04 -2.710916526380144085e-05 -2.285564629265975647e-07 -3.356825956919927650e-04 5.189431939766003479e-05 3.497908292437299947e-04 -3.348705622019706031e-04 6.356967417140609315e-05 -3.488547903921922926e-04
1.429729300179016550e-05 6.359764658583026108e-07 -4.528510014850459660e-07 -3.744933725505067294e-06 -2.520834991756234034e-06 4.515998769029604358e-07 1.473262238832957511e-04 -2.531115311933989558e-05 -2.127420678979611125e-07 -3.147708908481755791e-04 4.872485471363623475e-05 3.233542511521023512e-04 -3.140121139711787553e-04 5.950996422377092512e-05 -3.224814142089667181e-04
1.416165726554918203e-05 5.839637734481439807e-07 -4.496163750606485165e-07 -3.702891327207333901e-06 -2.451819337860476337e-06 4.484286012383430607e-07 1.376292875536480002e-04 -2.363346306688813398e-05 -1.979810128649981140e-07 -2.952450491162548151e-04 4.576291268350938249e-05 2.988280666527324387e-04 -2.945357548311490947e-04 5.572218972263317881e-05 -2.980142344312378599e-04
1.402647192354285430e-05 5.335996515707607288e-07 -4.463578552198071500e-07 -3.661168360809936068e-06 -2.384480188339161649e-06 4.452331693873764148e-07 1.285796732937567429e-04 -2.206789499080863092e-05 -1.842022699395255507e-07 -2.770106260175803363e-04 4.299443795541207062e-05 2.760769253865063460e-04 -2.763473073011129167e-04 5.218773189592626385e-05 -2.753181836183672378e-04
1.389171785538185218e-05 4.848562837397349742e-07 -4.430764619129792743e-07 -3.619755675464556375e-06 -2.318787779278301956e-06 4.420146156771001228e-07 1.201332997718945462e-04 -2.060681312676419585e-05 -1.713395494536094395e-07 -2.599796717601606530e-04 4.040633904442638314e-05 2.549749604933661457e-04 -2.593590697607954152e-04 4.888925510353827496e-05 -2.542676590076578210e-04
1.375738207646091423e-05 4.377015808173193186e-07 -4.397723721221879983e-07 -3.578649157890022244e-06 -2.254708533574105085e-06 4.387731312505290852e-07 1.122491191984642116e-04 -1.924310753144845221e-05 -1.593311625249357695e-07 -2.440702898713633349e-04 3.798642403168912043e-05 2.354051335842075249e-04 -2.434893767010518615e-04 4.581062059048475964e-05 -2.347458680119504464e-04
1.362344509965795666e-05 3.920992825786649177e-07 -4.364467259586287958e-07 -3.537837403750456874e-06 -2.192204684331968729e-06 4.355098360290555602e-07 1.048889083665117050e-04 -1.797015722851961128e-05 -1.481196202652222717e-07 -2.292062197366402339e-04 3.572333619508959315e-05 2.172586202545357336e-04 -2.286621824978692747e-04 4.293680238179641207e-05 -2.166442151605133426e-04
1.348990246896897124e-05 3.480167527495103242e-07 -4.330999522786919631e-07 -3.497324008577872783e-06 -2.131242151725611342e-06 4.322252414948455895e-07 9.801707332887733327e-05 -1.678179627909376289e-05 -1.376515243517243048e-07 -2.153164455982512057e-04 3.360649629636877796e-05 2.004342384207517954e-04 -2.148066712707974142e-04 4.025381011394305985e-05 -1.998617314295103727e-04
1.335674337576459955e-05 3.054241735898645211e-07 -4.297322990517167602e-07 -3.457104726910302812e-06 -2.071789823732762530e-06 4.289193732800929977e-07 9.160047006219250258e-05 -1.567228414097061794e-05 -1.278767681506681623e-07 -2.023348417987786373e-04 3.162605375627551850e-05 1.848379174314427784e-04 -2.018569029937166250e-04 3.774862003002017692e-05 -1.843045457712953609e-04
1.322395794954893640e-05 2.642868790824313412e-07 -4.263439954316987368e-07 -3.417175970478640051e-06 -2.013811970795383953e-06 4.255926726447620016e-07 8.560823434652606887e-05 -1.463627434021621579e-05 -1.187488623121786274e-07 -1.901998308794716156e-04 2.977283081826688439e-05 1.703822025602766670e-04 -1.897514728698239113e-04 3.540910629846825687e-05 -1.698853887185006021e-04
1.309153661452067706e-05 2.245716648992910482e-07 -4.229373326840445487e-07 -3.377533665869052307e-06 -1.957274403990330051e-06 4.222473957176238219e-07 8.001162506853580730e-05 -1.366878847370412865e-05 -1.102244685085218268e-07 -1.788540724309229052e-04 2.803827986713460586e-05 1.569857944843262301e-04 -1.784332002199635512e-04 3.322397956419304206e-05 -1.565231334338100272e-04
1.295946919330563799e-05 1.862486562691358634e-07 -4.195110857202777961e-07 -3.338173292992411082e-06 -1.902146228317096046e-06 4.188823312801486709e-07 7.478387696054888934e-05 -1.276519052794947844e-05 -1.022632479439836931e-07 -1.682441664983006988e-04 2.641443853518774868e-05 1.445731165616291906e-04 -1.678488346860302098e-04 3.118272914487320996e-05 -1.441423641329577985e-04
1.282774536182902474e-05 1.492867479740596336e-07 -4.160654081921411768e-07 -3.299089445837433134e-06 -1.848395433641145083e-06 4.154976471279001446e-07 6.990006514714300204e-05 -1.192116272263451532e-05 -9.482733250830613196e-08 -1.583203855573921538e-04 2.489388868983719440e-05 1.330739174680042295e-04 -1.579487881933311995e-04 2.927556833525442469e-05 -1.326729803289654862e-04
1.269635308258292295e-05 1.136567679489584319e-07 -4.126010626355032139e-07 -3.260274792107595607e-06 -1.795992017230866230e-06 4.120941405675831881e-07 6.533697758462448323e-05 -1.113268458685092500e-05 -8.788180757943250870e-08 -1.490364195384476708e-04 2.346972119231084558e-05 1.224228989726268500e-04 -1.486868796604994773e-04 2.749338612343689347e-05 -1.220498230057056287e-04
1.256528445850933865e-05 7.932987175798677387e-08 -4.091179678782060201e-07 -3.221725681965626759e-06 -1.744906332795584280e-06 4.086717360574470088e-07 6.107299671017721592e-05 -1.039601158380704395e-05 -8.139390651459507824e-08 -1.403491398548704764e-04 2.213549889427619593e-05 1.125593696753271787e-04 -1.400201004686986591e-04 2.582769894876970652e-05 -1.122123312931118562e-04
1.243453142121925497e-05 4.627787344749450242e-08 -4.056160971891742523e-07 -3.183437887451697883e-06 -1.695109491702266437e-06 4.052303906658351511e-07 5.708798958696584936e-05 -9.707656218110167256e-06 -7.533313837975062664e-08 -1.322183801997154067e-04 2.088522454602761608e-05 1.034269224479390873e-04 -1.319083958027742344e-04 2.427060773273615789e-05 -1.031042195352438869e-04
1.230408616265569927e-05 1.447152017623973295e-08 -4.020966185890249062e-07 -3.145407353329239463e-06 -1.646571556111993200e-06 4.017712759806311095e-07 5.336320525499570915e-05 -9.064370478985102537e-06 -6.967106935459746694e-08 -1.246067312108944654e-04 1.971331084027358756e-05 9.497313459977284246e-05 -1.243144597879597565e-04 2.281475756636259966e-05 -9.467317828517876805e-05
1.217393882397514619e-05 -1.611542743131040378e-08 -3.985596133124363769e-07 -3.107627567973332604e-06 -1.599265661699600440e-06 3.982944814023335071e-07 4.988117884864169243e-05 -8.463129167993668693e-06 -6.438145888524994192e-08 -1.174793495643163270e-04 1.861455194261310615e-05 8.714928807693404062e-05 -1.172035456889814782e-04 2.145329998039161086e-05 -8.687059408773834077e-05
1.204408284389280760e-05 -4.551081214546924247e-08 -3.950053099735791583e-07 -3.070094817945726038e-06 -1.553163470395882507e-06 3.948002483951415196e-07 4.662564330944599154e-05 -7.901114573802947284e-06 -5.943951416542420992e-08 -1.108037824588693472e-04 1.758409743265590666e-05 7.991011099556961374e-05 -1.105432900744901325e-04 2.017985801500006053e-05 -7.965129385881523829e-05
1.191450952615367894e-05 -7.374361796601254403e-08 -3.914344934125893761e-07 -3.032803214318592820e-06 -1.508235508416125339e-06 3.912893403746780295e-07 4.358144618477791490e-05 -7.375701999053828635e-06 -5.482222438957351896e-08 -1.045498004172354937e-04 1.661742732558480282e-05 7.321353475670758920e-05 -1.043035467301447257e-04 1.898849342262275941e-05 -7.297330056505606005e-05
1.178521131226480516e-05 -1.008402057765105963e-07 -3.878479352154562195e-07 -2.995747681331653660e-06 -1.464454896056541130e-06 3.877625589767116144e-07 4.073447266811903414e-05 -6.884446716078825892e-06 -5.050820679931421213e-08 -9.868924443471882048e-05 1.571032993841564598e-05 6.702047025560841189e-05 -9.845623405035249767e-05 1.787367649891899999e-05 -6.679761040201830948e-05
1.165618184377657652e-05 -1.268237668747051657e-07 -3.842452099882268820e-07 -2.958924337940248749e-06 -1.421797968298519107e-06 3.842194774079844213e-07 3.807157367558687458e-05 -6.425071013109284504e-06 -4.647744494397534111e-08 -9.319588198188752588e-05 1.485887970071266790e-05 6.129459719725109613e-05 -9.297519123389164737e-05 1.683025696813784212e-05 -6.108798278331489990e-05
1.152741398348676989e-05 -1.517197980737805069e-07 -3.806264969133254870e-07 -2.922328175668340111e-06 -1.380238808315748571e-06 3.806602764865499828e-07 3.558049946407254653e-05 -5.995453025210317206e-06 -4.271130656783212345e-08 -8.804527511226380924e-05 1.405941814989880624e-05 5.600217116416705837e-05 -8.783604708978341128e-05 1.585343852105595329e-05 -5.581074753102090532e-05
1.139890076764999547e-05 -1.755534022422865081e-07 -3.769922841231319782e-07 -2.885954278841641515e-06 -1.339751912920656962e-06 3.770854439770588941e-07 3.324983718167864936e-05 -5.593616017793758897e-06 -3.919244940013692037e-08 -8.321465541232982968e-05 1.330853548864257075e-05 5.111184177907438897e-05 -8.301609523561243888e-05 1.493875443317938570e-05 -5.093462334566294607e-05
1.127063469687680933e-05 -1.983478681045899819e-07 -3.733427732612971511e-07 -2.849796940837343452e-06 -1.300313631893956737e-06 3.734951955524281016e-07 3.106895324590339694e-05 -5.217718104013847781e-06 -3.590472234793523434e-08 -7.868280930959116177e-05 1.260305307837298834e-05 4.659448483704711194e-05 -7.849417992550698612e-05 1.408204418516145687e-05 -4.643055039546642074e-05
1.114260980217239030e-05 -2.201270726685419223e-07 -3.696782443717710141e-07 -2.813852001702116747e-06 -1.261899735952470055e-06 3.698898114062146492e-07 2.902793921405428601e-05 -4.866042896424377316e-06 -3.283308618929037145e-08 -7.442996977552243372e-05 1.194000745112716258e-05 4.242304516816111220e-05 -7.425058762463123459e-05 1.327943208480945623e-05 -4.227153343592082426e-05
1.101481905478278450e-05 -2.409158430814918994e-07 -3.659995550405419040e-07 -2.778113895401570095e-06 -1.224485133783539412e-06 3.662701461563598571e-07 2.711756221778552548e-05 -4.536991109889447034e-06 -2.996335853280252729e-08 -7.043771804618382171e-05 1.131663610295777582e-05 3.857239144779558098e-05 -7.026694927751306276e-05 1.252730834017792655e-05 -3.843249761473956913e-05
1.088725741900744007e-05 -2.607356516439243371e-07 -3.623065820066061245e-07 -2.742578985621534257e-06 -1.188048030395516372e-06 3.626360891025916486e-07 2.532921766885661016e-05 -4.229072325576494191e-06 -2.728245436678507698e-08 -6.668888869898812041e-05 1.073036317156565974e-05 3.501918071605155042e-05 -6.652614568841915303e-05 1.182230998815175664e-05 -3.489015215301331926e-05
1.075991827957639662e-05 -2.796089819808483337e-07 -3.585994288161023592e-07 -2.707241977497644363e-06 -1.152565663207990681e-06 3.589877667819240753e-07 2.365488623230443499e-05 -3.940897555165343752e-06 -2.477812933682253569e-08 -6.316748387487290911e-05 1.017878680064307359e-05 3.174173199945589540e-05 -6.301222195194490006e-05 1.116130431515323828e-05 -3.162286494128451907e-05
1.063279612683246377e-05 -2.975573831283433936e-07 -3.548785265802302863e-07 -2.672098540102935682e-06 -1.118016235242375569e-06 3.553256059483105440e-07 2.208709337316582474e-05 -3.671172129938928092e-06 -2.243897101135233986e-08 -5.985859275378704869e-05 9.659667136830372901e-06 2.871990964144383152e-05 -5.971030706994068514e-05 1.054137247446268188e-05 -2.861054575209701648e-05
1.050588604743341021e-05 -3.146034054761377485e-07 -3.511443305993638919e-07 -2.637144779851584518e-06 -1.084376978990412407e-06 3.516500492708126010e-07 2.061887180169788458e-05 -3.418689259579867408e-06 -2.025433279342313075e-08 -5.674831659023915164e-05 9.170915146305503855e-06 2.593501434749499539e-05 -5.660653937120428892e-05 9.959795015214268992e-06 -2.583453765559462015e-05
1.037918208564697711e-05 -3.307676682837375095e-07 -3.473970447644332304e-07 -2.602375688156044819e-06 -1.051627070860195799e-06 3.479613107517407226e-07 1.924372644375139401e-05 -3.182323897796245889e-06 -1.821428180852765376e-08 -5.382369877226619490e-05 8.710582160950554518e-06 2.336968134236161565e-05 -5.368799655621431602e-05 9.414037823609312807e-06 -2.327751548593241351e-05
1.025267859551207765e-05 -3.460711916000407938e-07 -3.436369214929485848e-07 -2.567786635381662156e-06 -1.019745255939601051e-06 3.442596450944248205e-07 1.795560172947489527e-05 -2.961027130058466506e-06 -1.630955713016917737e-08 -5.107265912733139089e-05 8.276850208842127901e-06 2.100778653498461770e-05 -5.094263051427881645e-05 8.901739262415480836e-06 -2.092339206501700057e-05
1.012636964875031719e-05 -3.605341638361652763e-07 -3.398646592295097579e-07 -2.533372686382580624e-06 -9.887111318416413613e-07 3.405457524111076109e-07 1.674885146928708899e-05 -2.753821031496417164e-06 -1.453151501528073735e-08 -4.848393420899894035e-05 7.868023307333292052e-06 1.883435865435577309e-05 -4.835920739493658780e-05 8.420698597040898566e-06 -1.875723056126885500e-05
1.000025098697412650e-05 -3.741769710113952965e-07 -3.360801207107577746e-07 -2.499130295296186905e-06 -9.585041529920630271e-07 3.368194965543289524e-07 1.561821073015688785e-05 -2.559793659945239230e-06 -1.287206328333232195e-08 -4.604702158384737495e-05 7.482518938611060390e-06 1.683549860074330106e-05 -4.592725230672337490e-05 7.968864709882918178e-06 -1.676516410171088439e-05
9.874317976442625156e-06 -3.870186388591004304e-07 -3.322836186166880581e-07 -2.465055564781153346e-06 -9.291051139450171298e-07 3.330811947996826463e-07 1.455876940381903462e-05 -2.378094546158614180e-06 -1.132369267022044644e-08 -4.375212654144448177e-05 7.118860196557787042e-06 1.499830303564907556e-05 -4.363699609445398380e-05 7.544325687145328437e-06 -1.493431927300813006e-05
9.748565764049272795e-06 -3.990780661990162901e-07 -3.284753822894246110e-07 -2.431144306493311882e-06 -9.004949548905565802e-07 3.293310764056919727e-07 1.356594792691827477e-05 -2.207930455613022845e-06 -9.879391652239899479e-09 -4.159011382819661741e-05 6.775668632423866209e-06 1.331079409246299399e-05 -4.147932725939002495e-05 7.145299242911089405e-06 -1.325274614190608275e-05
9.622989772197014548e-06 -4.103744131860182904e-07 -3.246557064957547102e-07 -2.397392611588934488e-06 -8.726543543873951114e-07 3.255694347656666790e-07 1.263547444469009513e-05 -2.048561456657574662e-06 -8.532597386168458290e-09 -3.955246196809508160e-05 6.451657464452828328e-06 1.176185384360870790e-05 -3.944574635972127914e-05 6.770123771910211154e-06 -1.170935292860340128e-05
9.497584734919296950e-06 -4.209258760166698931e-07 -3.208250390111710924e-07 -2.363795779456292591e-06 -8.455649767328323726e-07 3.217967186351623618e-07 1.176336374548811543e-05 -1.899297316610382713e-06 -7.277165086199095421e-09 -3.763122148418401983e-05 6.145625449090996289e-06 1.034116364369144202e-05 -3.752832430287654248e-05 6.417250207545877858e-06 -1.029384546749982937e-05
9.372346757012959737e-06 -4.307503006248488918e-07 -3.169834457350228719e-07 -2.330350419189403334e-06 -8.192088470539864270e-07 3.180129968035870282e-07 1.094589749749498426e-05 -1.759493990321077642e-06 -6.107366603492964447e-09 -3.581897532183045499e-05 5.856450905303906801e-06 9.039147388061354773e-06 -3.571966301344188603e-05 6.085233966316904205e-06 -8.996670481602019929e-06
9.247271794681714485e-06 -4.398655396020686877e-07 -3.131312182710617365e-07 -2.297052957666521251e-06 -7.935679849478411151e-07 3.142185625176447987e-07 1.017960595835829126e-05 -1.628550512929285153e-06 -5.017878989070660404e-09 -3.410880234296991508e-05 5.583086283579037087e-06 7.846918999851479221e-06 -3.401285896451135450e-05 5.772727963384808464e-06 -7.808963101715915621e-06
9.122355744735175128e-06 -4.482885497405505066e-07 -3.092685324994116691e-07 -2.263899766310894378e-06 -7.686253016988437081e-07 3.104135913295714553e-07 9.461250889614262777e-06 -1.505906010089259321e-06 -4.003687539510560186e-09 -3.249424317264607270e-05 5.324553112479430789e-06 6.756233307400453898e-06 -3.240146912128123339e-05 5.478475728831486697e-06 -6.722498135771208380e-06
8.997594467139238228e-06 -4.560369146842240314e-07 -3.053958397859555343e-07 -2.230887158155155579e-06 -7.443631059566477093e-07 3.065985314079117154e-07 8.787809728630852020e-06 -1.391036951874513871e-06 -3.060147557450907608e-09 -3.096926869077168664e-05 5.079937285214335649e-06 5.759440858907927050e-06 -3.087947948793341458e-05 5.201305297427852137e-06 -5.729644632077150587e-06
8.872984181840425780e-06 -4.631265776967565599e-07 -3.015131908536397868e-07 -2.198011672488085322e-06 -7.207653394079078745e-07 3.027734391714471299e-07 8.156460844778365269e-06 -1.283454647834284033e-06 -2.182895278045627030e-09 -2.952825081980111556e-05 4.848384753271594436e-06 4.849445616654045790e-06 -2.944127603519758660e-05 4.940123413802826775e-06 -4.823323949465011346e-06
8.748521115877265047e-06 -4.695736088338826556e-07 -2.976209330468261887e-07 -2.165269920813764868e-06 -6.978158212083978642e-07 2.989386623210168768e-07 7.564569686918169215e-06 -1.182702808242182963e-06 -1.367860839605910155e-09 -2.816593449802028937e-05 4.629097375152142126e-06 4.019665466446408080e-06 -2.808161674724543846e-05 4.693910007608006656e-06 -3.996970190051777096e-06
8.624201327081453013e-06 -4.753941568016323107e-07 -2.937191397362136275e-07 -2.132658294486987239e-06 -6.754983022228653948e-07 2.950942736844552098e-07 7.009676094888282483e-06 -1.088355353297481112e-06 -6.112375498111221944e-10 -2.687741261174835409e-05 4.421329137156074766e-06 3.263995907224910204e-06 -2.679560660102304042e-05 4.461713272780657604e-06 -3.244494020184639559e-06
8.500021330044542090e-06 -4.806037246673868526e-07 -2.898081862938271100e-07 -2.100173595903572247e-06 -6.537971864197935001e-07 2.912406512546548291e-07 6.489482315116660775e-06 -1.000014322033877110e-06 9.053877369096583512e-11 -2.565810206990155965e-05 4.224382564246918167e-06 2.576776071736739263e-06 -2.557867373421079030e-05 4.242644915027739720e-06 -2.560248775830631924e-06
8.375977278371182427e-06 -4.852177903622762862e-07 -2.858882334397931880e-07 -2.067812307816412060e-06 -6.326968939016648252e-07 2.873779561923804193e-07 6.001841935826910032e-06 -9.173079710302588738e-07 7.407971532748056538e-10 -2.450372158491248749e-05 4.037605446019562814e-06 1.952756980778048864e-06 -2.442654722829889214e-05 4.035875784264093026e-06 -1.938998744070354644e-06
8.252065772165451029e-06 -4.892506967708675333e-07 -2.819594188231052968e-07 -2.035571316558476528e-06 -6.121829833579218595e-07 2.835063264218042915e-07 5.544749543351573174e-06 -8.398889853526775824e-07 1.342634477350768227e-09 -2.341027119353395955e-05 3.860387785487713497e-06 1.387072449925223123e-06 -2.333523672788454436e-05 3.840631850822215982e-06 -1.375890080225453747e-06
8.128283396375669356e-06 -4.927172198093284976e-07 -2.780219590094417801e-07 -2.003447433437494809e-06 -5.922405937240505347e-07 2.796259798955741773e-07 5.116331177364783583e-06 -7.674328017097341276e-07 1.898971291258694544e-09 -2.237401322081042216e-05 3.692158946108043642e-06 8.752118160407601617e-07 -2.230101350612914975e-05 3.656190416227380699e-06 -8.664237615356868067e-07
8.004626333698620179e-06 -4.956314274293858164e-07 -2.740760570510672130e-07 -1.971437148954621332e-06 -5.728555596928772849e-07 2.757371215167950157e-07 4.714835336617527266e-06 -6.996360900048230994e-07 2.412536988397170531e-09 -2.139145408969359366e-05 3.532384992246847880e-06 4.129943708060571636e-07 -2.132039226980017493e-05 3.481876619098653992e-06 -4.064299565962644158e-07
7.881091516001389086e-06 -4.980078077749939429e-07 -2.701218257779685167e-07 -1.939537592463458963e-06 -5.540133159120311094e-07 2.718398651131861185e-07 4.338624638526248935e-06 -6.362152869023225082e-07 2.885870126004284657e-09 -2.045932807944236194e-05 3.380566230327501032e-06 -3.453802883565326918e-09 -2.039011493532468498e-05 3.317060184957900624e-06 7.955129124081229960e-09
7.757676006975395560e-06 -4.998598341247020539e-07 -2.661595474617915039e-07 -1.907746003733270996e-06 -5.357003141200976121e-07 2.679344923741794318e-07 3.986168099842873650e-06 -5.769052582350856825e-07 3.321350199050861506e-09 -1.957458172128608012e-05 3.236234886697553818e-06 -3.777218742718573869e-07 -1.950713512689951904e-05 3.161152344811949517e-06 3.803111884492696273e-07
7.634376527810866542e-06 -5.012009401145352491e-07 -2.621894401746421273e-07 -1.876059337538337834e-06 -5.179030320837830322e-07 2.640212227184699062e-07 3.656033898633268679e-06 -5.214580376790557640e-07 3.721216197090868782e-09 -1.873435921396508891e-05 3.098952899689925515e-06 -7.131348609725334065e-07 -1.866860361378362888e-05 3.013602958937973127e-06 7.139543167533770933e-07
7.511190049825953666e-06 -5.020446799311156781e-07 -2.582117150708206445e-07 -1.844474755557158039e-06 -5.006078395065048212e-07 2.601002677684228589e-07 3.346882673318267784e-06 -4.696416835264651550e-07 4.087573479186916998e-09 -1.793598926958748238e-05 2.968310014457095540e-06 -1.012772222853831547e-06 -1.787185516527189062e-05 2.873897968928700012e-06 1.011955582215325336e-06
7.388113590817058145e-06 -5.024036981813261626e-07 -2.542265248665444681e-07 -1.812989463538484727e-06 -4.838020135829834764e-07 2.561717813793930969e-07 3.057461244505836610e-06 -4.212391748467334683e-07 4.422378737397705464e-09 -1.717697248579684631e-05 2.843921844926671021e-06 -1.279485500236586797e-06 -1.711439601010703333e-05 2.741556877010103720e-06 1.277158727691566956e-06
7.265144254051818012e-06 -5.022908065125284582e-07 -2.502340668434141218e-07 -1.781600771664325144e-06 -4.674726626982045580e-07 2.522359619683580295e-07 2.786596789278051512e-06 -3.760474144214201451e-07 4.727449746518525190e-09 -1.645496968026733813e-05 2.725428168033707139e-06 -1.515914646198325927e-06 -1.639389220417209503e-05 2.616130490748255027e-06 1.512196460172419881e-06
7.142279184513630701e-06 -5.017183289679383161e-07 -2.462345277328264485e-07 -1.750305974927746573e-06 -4.516073904266596149e-07 2.482929968144798008e-07 2.533191450813874843e-06 -3.338763013124292653e-07 5.004512419480604758e-09 -1.576779131879314227e-05 2.612491363273650177e-06 -1.724503160818101046e-06 -1.570815903537204266e-05 2.497198814350078009e-06 1.719505402007670009e-06
7.019515711151861373e-06 -5.006980671399003087e-07 -2.422280911226016956e-07 -1.719102602853604332e-06 -4.361943160346943401e-07 2.443430699238879971e-07 2.296217260483092182e-06 -2.945478268308660552e-07 5.255178696503158111e-09 -1.511338715447482443e-05 2.504794806529340258e-06 -1.907512199681799526e-06 -1.505515071924867864e-05 2.384369004243600954e-06 1.901340283659982686e-06
6.896850972470438300e-06 -4.992425902201107633e-07 -2.382149600828610309e-07 -1.687987925105103349e-06 -4.212208057643343853e-07 2.403863857970748510e-07 2.074711403326526736e-06 -2.578952645918634503e-07 5.480960614534093842e-09 -1.448983703714133184e-05 2.402041518508835226e-06 -2.067033740453552965e-06 -1.443295121964411847e-05 2.277273576842107515e-06 2.059787055174727552e-06
6.774282286956940550e-06 -4.973632190894096002e-07 -2.341952685942685284e-07 -1.656959427340365229e-06 -4.066754612825274541e-07 2.364230796587506993e-07 1.867771867479737490e-06 -2.237624368845916410e-07 5.683275326268936421e-09 -1.389534200271230672e-05 2.303952850930030896e-06 -2.205002668268650900e-06 -1.383976538856662719e-05 2.175568690698142030e-06 2.196774950251452589e-06
6.651807109742079476e-06 -4.950717844877149651e-07 -2.301691959814412410e-07 -1.626014702064535595e-06 -3.925463865851704590e-07 2.324533317632862240e-07 1.674553363628407966e-06 -1.920029751627825180e-07 5.863454892817927779e-09 -1.332821627769628670e-05 2.210267273186218088e-06 -2.323208031818623105e-06 -1.327391098535872397e-05 2.078932510014231948e-06 2.314087706358967144e-06
6.529422847179106052e-06 -4.923794664861523243e-07 -2.261368330244572409e-07 -1.595151319921831363e-06 -3.788223279806043494e-07 2.284772337730024925e-07 1.494263513823594619e-06 -1.624796830300616472e-07 6.022749786468039913e-09 -1.278687956695415478e-05 2.120739225724012176e-06 -2.423303664899874572e-06 -1.273381096654319982e-05 1.987063737697393205e-06 2.413374172683154052e-06
6.407127076468158069e-06 -4.892972286329877451e-07 -2.220983811038503028e-07 -1.564366992887257608e-06 -3.654922531900796918e-07 2.244949878420473960e-07 1.326159297152606911e-06 -1.350639189775623040e-07 6.162330427541738965e-09 -1.226985007146020473e-05 2.035138086678055052e-06 -2.506817822052593901e-06 -1.221798654410934439e-05 1.899680238587526713e-06 2.496157936670119326e-06
6.284917293464663329e-06 -4.858356890018726248e-07 -2.180540278541468795e-07 -1.533659378458271351e-06 -3.525454694400239731e-07 2.205067827659032651e-07 1.169543771577764400e-06 -1.096350144154108446e-07 6.283300785368167428e-09 -1.177573784505121302e-05 1.953247139816449335e-06 -2.575162358471563533e-06 -1.172505053482491618e-05 1.816517712514256335e-06 2.563846452456840304e-06
6.162791119824547789e-06 -4.820050981103242070e-07 -2.140039953907700179e-07 -1.503026283050765433e-06 -3.399716504231503927e-07 2.165128416571291202e-07 1.023762997449082439e-06 -8.607975797741384941e-08 6.386691900051507485e-09 -1.130323865577478927e-05 1.874862692155646135e-06 -2.629641039686603310e-06 -1.125370126698789163e-05 1.737328536650012703e-06 2.617739372524249905e-06
6.040746215192866085e-06 -4.778159014726131305e-07 -2.099483076251948565e-07 -1.472465497159233909e-06 -3.277602840866682417e-07 2.125133443915894946e-07 8.882031495925134305e-07 -6.429188027172101507e-08 6.473201881021664465e-09 -1.085112859368915366e-05 1.799793253504826018e-06 -2.671457151924873431e-06 -1.080271676587285863e-05 1.661880583505742514e-06 2.659036580899579908e-06
5.918780269293216000e-06 -4.732782640772614379e-07 -2.058871945222693830e-07 -1.441974859078269323e-06 -3.159011323120088146e-07 2.085083661119861541e-07 7.622878548910980127e-07 -4.417160683914365613e-08 6.544022079065937387e-09 -1.041825798143573979e-05 1.727858611458640712e-06 -2.701721520184741734e-06 -1.037094995879751651e-05 1.589956290244387077e-06 2.688844772339878515e-06
5.796890993132531194e-06 -4.684020816871336843e-07 -2.018207971708019928e-07 -1.411552237859635552e-06 -3.043842273384603473e-07 2.044980492308113975e-07 6.454757025513093468e-07 -2.562520982300359526e-08 6.600012537406383858e-09 -1.000354707036063686e-05 1.658889183689873556e-06 -2.721458533214159513e-06 -9.957323089078643353e-06 1.521351557762393482e-06 2.708184904885099504e-06
5.675076107573548805e-06 -4.631973229948622643e-07 -1.977492668748851556e-07 -1.381195501190582934e-06 -2.931995307370862648e-07 2.004825458459264309e-07 5.372579168097830244e-07 -8.564616794318082678e-09 6.641984148971159300e-09 -9.605981203620717301e-06 1.592725314141032194e-06 -2.731612639090691848e-06 -9.560823363188167683e-06 1.455874901787205545e-06 2.717998192431439480e-06
5.553333524571070357e-06 -4.576735818489218982e-07 -1.936727539396109159e-07 -1.350902711545096453e-06 -2.823373786618997522e-07 1.964620075298960576e-07 4.371562212365437259e-07 7.092961277672842111e-09 6.670695987932164951e-09 -9.224606553445662260e-06 1.529216615128344901e-06 -2.733054058689083890e-06 -9.180498649745054516e-06 1.393346615316905806e-06 2.719151829022128534e-06
5.431661090564634820e-06 -4.518400018018775200e-07 -1.895913877874951282e-07 -1.320671871940428538e-06 -2.717885541263939084e-07 1.924365648252098295e-07 3.447208005810867530e-07 2.142537779615086683e-08 6.686864816634859873e-09 -8.858526037733313141e-06 1.468221363215741696e-06 -2.726584335647663735e-06 -8.815453426857154946e-06 1.333597975305774649e-06 2.712444497109869929e-06
5.310056669333502743e-06 -4.457059724548565192e-07 -1.855053072782447060e-07 -1.290500986555299499e-06 -2.615435980732460890e-07 1.884063570067966166e-07 2.595284120454876333e-07 3.450588236529758986e-08 6.691167586378785238e-09 -8.506895601230636330e-06 1.409605944054567753e-06 -2.712941295839415029e-06 -8.464845075496775474e-06 1.276470507102361636e-06 2.698611323152601010e-06
5.188518345157379053e-06 -4.392807651919329765e-07 -1.814146925945504066e-07 -1.260388263344113194e-06 -2.515931730431837652e-07 1.843715653385467491e-07 1.811806469920022648e-07 4.640342837049792806e-08 6.684241296616080700e-09 -8.168920749238101417e-06 1.353244310861991156e-06 -2.692803594228644248e-06 -8.127880410119872544e-06 1.221815294794514463e-06 2.678328421042880108e-06
5.067044054059726699e-06 -4.325729756024077744e-07 -1.773196434083846843e-07 -1.230331808505304572e-06 -2.419286085315577258e-07 1.803322905900545293e-07 1.093022983480408260e-07 5.718295054321027641e-08 6.666688240976358789e-09 -7.843853158647974379e-06 1.299017485371839606e-06 -2.666795276599849510e-06 -7.803812327862458338e-06 1.169492332668518968e-06 2.652217432462681494e-06
4.945631846812440368e-06 -4.255913498513389562e-07 -1.732202934682516876e-07 -1.200329817161250959e-06 -2.325410891071499287e-07 1.762886674020593366e-07 4.353981769652333464e-08 6.690562910184458919e-08 6.639076058610009851e-09 -7.530987752496018276e-06 1.246813119990163215e-06 -2.635489612790178421e-06 -7.491936859346413803e-06 1.119369961252736011e-06 2.620849360493913674e-06
4.824279779342370019e-06 -4.183444270487316493e-07 -1.691167702561713285e-07 -1.170380503202085280e-06 -2.234220029699265036e-07 1.722408240067841619e-07 -1.644010003581405096e-08 7.562914017206436716e-08 6.601940107788194240e-09 -7.229659795825943049e-06 1.196525049023770307e-06 -2.599412909396854601e-06 -7.191590287511378268e-06 1.071324286682603335e-06 2.584748375729661116e-06
4.702985894002344994e-06 -4.108407384456791654e-07 -1.650092079365033982e-07 -1.140482058987262276e-06 -2.145627498881880048e-07 1.681888955563861259e-07 -7.095184754588167208e-08 8.340788423593802735e-08 6.555786267778878082e-09 -6.939242284373610197e-06 1.148052905852544183e-06 -2.559047938442154606e-06 -6.902146540514738749e-06 1.025238678215394400e-06 2.544395232717717495e-06
4.581748330656436438e-06 -4.030884493465639309e-07 -1.608977208488812320e-07 -1.110632792655855020e-06 -2.059550892360578375e-07 1.641329978737198787e-07 -1.202921503058490034e-07 9.029319742234056678e-08 6.501091808271940222e-09 -6.659143408224124315e-06 1.101301734437816598e-06 -2.514837166568966406e-06 -6.623014656969880425e-06 9.810032791013671255e-07 2.500230490933481202e-06
4.460565290129871531e-06 -3.950956158962037518e-07 -1.567824398950140665e-07 -1.080831063426217677e-06 -1.975908919972803535e-07 1.600732630310220601e-07 -1.647412094883295253e-07 9.633355618127575607e-08 6.438308754686669161e-09 -6.388804328087947600e-06 1.056181648485329200e-06 -2.467185680357809168e-06 -6.353636579552962861e-06 9.385145638827724302e-07 2.452657431898098544e-06
4.339434964824094132e-06 -3.868701934577239336e-07 -1.526634841545952165e-07 -1.051075230294918999e-06 -1.894621290648068589e-07 1.560098112670049100e-07 -2.045638024427898358e-07 1.015747667759837768e-07 6.367865150441773548e-09 -6.127696945573782700e-06 1.012607500254583955e-06 -2.416464034746768224e-06 -6.093484920181064000e-06 8.976749035255852294e-07 2.402044898690363259e-06
4.218355590342522521e-06 -3.784200534153954957e-07 -1.485409711751721910e-07 -1.021363681991545391e-06 -1.815608586009936804e-07 1.519427611554338340e-07 -2.400102842985867515e-07 1.060601319064052289e-07 6.290168844111571344e-09 -5.875321951679851514e-06 9.704985938499581158e-07 -2.363010755770871365e-06 -5.842061013214639279e-06 8.583921996674507212e-07 2.348729790107910219e-06
4.097325421903833629e-06 -3.697528738443730833e-07 -1.444150270232607210e-07 -9.916948363181886425e-07 -1.738793292204683763e-07 1.478722396988863643e-07 -2.713175335619293017e-07 1.098306243056470068e-07 6.205602667860766860e-09 -5.631206887098700165e-06 9.297783695715196699e-07 -2.307134768916322596e-06 -5.598892989406301124e-06 8.205794932441708727e-07 2.293019501755257157e-06
3.976342771837455317e-06 -3.608763580298730620e-07 -1.402857722847553077e-07 -9.620671567200495182e-07 -1.664097661530707028e-07 1.437983684887476586e-07 -2.987098418721530973e-07 1.129250325551208005e-07 6.114531539622729760e-09 -5.394904418710390803e-06 8.903741604952172310e-07 -2.249117576432007139e-06 -5.363534047701659993e-06 7.841546421441378443e-07 2.235194078447443582e-06
3.855405949650791349e-06 -3.517978598168678038e-07 -1.361533313197036371e-07 -9.324791235850372303e-07 -1.591447411215682069e-07 1.397212729369289162e-07 -3.223997266890904595e-07 1.153801106975719391e-07 6.017301737657071909e-09 -5.165990648823328015e-06 8.522169220761052176e-07 -2.189215367178541510e-06 -5.135560773673003584e-06 7.490399706843320922e-07 2.175508326012632748e-06
3.734513292000472146e-06 -3.425247120910220207e-07 -1.320178132465292781e-07 -9.029292446926058807e-07 -1.520768464197559018e-07 1.356410629639049155e-07 -3.425887113612582635e-07 1.172307065226681039e-07 5.914241302999100517e-09 -4.944063604894024138e-06 8.152410089722569648e-07 -2.127660884592123423e-06 -4.914571631257706844e-06 7.151620011808120589e-07 2.114193677142606737e-06
3.613663174898838170e-06 -3.330641675930911138e-07 -1.278793202085352757e-07 -8.734160567707920231e-07 -1.451987565879170623e-07 1.315578422791611501e-07 -3.594680456785434076e-07 1.185098873424835654e-07 5.805662348740291518e-09 -4.728741816286902130e-06 7.793839594551227102e-07 -2.064665177683671314e-06 -4.700185545429721720e-06 6.824511711743186783e-07 2.051459931820313917e-06
3.492853983599078969e-06 -3.234232802204085677e-07 -1.237379814934420906e-07 -8.439381228270172300e-07 -1.385033419584770182e-07 1.274717413912176300e-07 -3.732193821091039162e-07 1.192490584124146344e-07 5.691861802115092951e-09 -4.519662917900799376e-06 7.445862810304072467e-07 -2.000419291721436739e-06 -4.492040506152833243e-06 6.508415589133274204e-07 1.987496947332745954e-06
3.372084140689821872e-06 -3.136090722955090255e-07 -1.195938907090518394e-07 -8.144940388031193377e-07 -1.319835051767172020e-07 1.233828548377988193e-07 -3.840154113276959210e-07 1.194780741210198423e-07 5.573123063619012649e-09 -4.316482421551768019e-06 7.107912600775742340e-07 -1.935095761858899547e-06 -4.289792343901445347e-06 6.202706456942653062e-07 1.922476124971003011e-06
3.251352085243372101e-06 -3.036284324897109366e-07 -1.154471551116189258e-07 -7.850824180874376985e-07 -1.256322820718742530e-07 1.192912913322838017e-07 -3.920204518802670598e-07 1.192253370632369541e-07 5.449716225444468247e-09 -4.118872530664185376e-06 6.779447856790822365e-07 -1.868850022534534736e-06 -4.093113546772064226e-06 5.906790919590784430e-07 1.856551819232288587e-06
3.130656282563232827e-06 -2.934881920307038018e-07 -1.112978986965093649e-07 -7.557018955550785996e-07 -1.194427677661834355e-07 1.151971756016646635e-07 -3.973910080665000709e-07 1.185178962315742909e-07 5.321898201546732042e-09 -3.926521038123537946e-06 6.459951796952603358e-07 -1.801821709875647761e-06 -3.901692163071053257e-06 5.620105219217696539e-07 1.789862637648356815e-06
3.009995204077600023e-06 -2.831950060382016468e-07 -1.071462118162352758e-07 -7.263511275703056962e-07 -1.134082301616137599e-07 1.111005990552832311e-07 -4.002762914853930515e-07 1.173815361424104015e-07 5.189914950512737670e-09 -3.739130249164204379e-06 6.148930303001214041e-07 -1.734135929533143122e-06 -3.715230721877963173e-06 5.342113189610053402e-07 1.722532703046144202e-06
2.889367368193009612e-06 -2.727555289228999338e-07 -1.029921968763130726e-07 -6.970288007322502717e-07 -1.075219403390324767e-07 1.070016649414874106e-07 -4.008187129658759561e-07 1.158408648801573166e-07 5.054002017453702766e-09 -3.556416061564303173e-06 5.845910496833544338e-07 -1.665904313464735092e-06 -3.533445317778692931e-06 5.072304411442254461e-07 1.654672705384374656e-06
2.768771288455661053e-06 -2.621762532247890934e-07 -9.883595621777956733e-08 -6.677336150693837992e-07 -1.017773284510648809e-07 1.029004769350879326e-07 -3.991543397136357807e-07 1.139193920625125884e-07 4.914384233577981077e-09 -3.378106982894031440e-06 5.550439221557408364e-07 -1.597226150967253101e-06 -3.356064634509964416e-06 4.810192389273275850e-07 1.586381031217171071e-06
2.648205513734490112e-06 -2.514636346715805577e-07 -9.467758784968800498e-08 -6.384642971064608026e-07 -9.616786301445035291e-08 9.879713414988445621e-08 -3.954133310988345354e-07 1.116396021148565274e-07 4.771276950140387386e-09 -3.203943319053902269e-06 5.262081863768147652e-07 -1.528189295200400436e-06 -3.182829129066060037e-06 4.555312982964283916e-07 1.517744672124640836e-06
2.527668600110600459e-06 -2.406240970784929872e-07 -9.051719780698073205e-08 -6.092195733665690570e-07 -9.068704603082059557e-08 9.469174435254105142e-08 -3.897203443252913059e-07 1.090230282382483504e-07 4.624886161987711700e-09 -3.033676358280234354e-06 4.980421002045120545e-07 -1.458871089461521326e-06 -3.013490222758766957e-06 4.307222810466519252e-07 1.448840147162974274e-06
2.407159122812746491e-06 -2.296639153445736849e-07 -8.635488704897095348e-08 -5.799982064874120957e-07 -8.532852530870529361e-08 9.058440914374309295e-08 -3.821949165873255535e-07 1.060903164469907879e-07 4.475410717040450606e-09 -2.867067565087209260e-06 4.705055212037268300e-07 -1.389339241470517827e-06 -2.847809491825990414e-06 4.065497720262471333e-07 1.379734367389470772e-06
2.286675673760283869e-06 -2.185892378392656143e-07 -8.219075313268390145e-08 -5.507989864570000134e-07 -8.008607244783601018e-08 8.647522731373172733e-08 -3.729518247163459413e-07 1.028612864494159243e-07 4.323042261562992644e-09 -2.703887873491515022e-06 4.435597982292968923e-07 -1.319652595214597840e-06 -2.685557964705986868e-06 3.829731468418733233e-07 1.310485408340453878e-06
2.166216863141134304e-06 -2.074062185699001727e-07 -7.802489128555997981e-08 -5.216207048003724906e-07 -7.495345734412387661e-08 8.236429529552662582e-08 -3.621014319575975304e-07 9.935499512916688674e-08 4.167964459786812977e-09 -2.543917050204195633e-06 4.171676684922703303e-07 -1.249861813004234273e-06 -2.526515486327393830e-06 3.599534448353967691e-07 1.241143195946788392e-06
2.045781312108880937e-06 -1.961209368678268840e-07 -7.385739806925599327e-08 -4.924621703313621881e-07 -6.992452317945645268e-08 7.825171085985740829e-08 -3.497500074317436954e-07 9.558978969072056062e-08 4.010354529108840305e-09 -2.386943011798194538e-06 3.912931549363311953e-07 -1.180010096334490049e-06 -2.370470037184308492e-06 3.374532427363196550e-07 1.171750220342049478e-06
1.925367655558079415e-06 -1.847394094064606434e-07 -6.968836917465414077e-08 -4.633222068125646925e-07 -6.499317540797317212e-08 7.413757087469607761e-08 -3.360000321451262325e-07 9.158336124779844929e-08 3.850383830179109413e-09 -2.232761224461293279e-06 3.659014718217329233e-07 -1.110133807056128527e-06 -2.217217134507854516e-06 3.154365389737523179e-07 1.102342156561343606e-06
1.804974541273545641e-06 -1.732675959284387957e-07 -6.551789970792619111e-08 -4.341996514344376548e-07 -6.015337676763105651e-08 7.002197140056334053e-08 -3.209504874900282453e-07 8.735279441848519910e-08 3.688218181376809939e-09 -2.081174129416727653e-06 3.409589351486197178e-07 -1.040263055316884068e-06 -2.066559258174259723e-06 2.938686445061946994e-07 1.032948449727808805e-06
1.684600629646853428e-06 -1.617114320646571384e-07 -6.134608813583634487e-08 -4.050933545607890949e-07 -5.539911394088604234e-08 6.590501196997909835e-08 -3.046971310075045439e-07 8.291461586296017562e-08 3.524018276015400044e-09 -1.931990595309280282e-06 3.164328773417290261e-07 -9.704222488488797757e-07 -1.918305303682887900e-06 2.727160791391068316e-07 9.635928630036907582e-07
1.564244586841358828e-06 -1.500767324124686842e-07 -5.717302398433884342e-08 -3.760021771161520806e-07 -5.072449310895953217e-08 6.178678347547097616e-08 -2.873327550719271865e-07 7.828483851368562947e-08 3.357939683220612731e-09 -1.785025390917421223e-06 2.922915638118328362e-07 -9.006306150925983758e-07 -1.772270058021962266e-06 2.519464704204151511e-07 8.942939986682130623e-07
1.443905096147186072e-06 -1.383693060493063285e-07 -5.299879786531628092e-08 -3.469249938301639080e-07 -4.612362729636668387e-08 5.766737784733620545e-08 -2.689474393085481197e-07 7.347900515083000283e-08 3.190133783659468857e-09 -1.640098702500760299e-06 2.685041188477463190e-07 -8.309026661061528078e-07 -1.628273714858454003e-06 2.315284630539411416e-07 8.250657616740656871e-07
1.323580848017791613e-06 -1.265949155907567621e-07 -4.882350213924464721e-08 -3.178606885041064404e-07 -4.159067518530133869e-08 5.354688853610138679e-08 -2.496287861665364541e-07 6.851222942718245392e-08 3.020747953081506797e-09 -1.497035649368617366e-06 2.450404493326464780e-07 -7.612486629542129305e-07 -1.486141393363329875e-06 2.114316275441225375e-07 7.559178209918968515e-07
1.203270541619079604e-06 -1.147592834822546315e-07 -4.464722869592186175e-08 -2.888081544279247281e-07 -3.711983609148913857e-08 4.942540823936869043e-08 -2.294621485270472208e-07 6.339923524397767897e-08 2.849926204766767587e-09 -1.355665833582547373e-06 2.218711734550754464e-07 -6.916750370517267733e-07 -1.345702687839562109e-06 1.916263748479340099e-07 6.868560300671138045e-07
1.082972884222935838e-06 -1.028680944314138004e-07 -4.047006859621146295e-08 -2.597662937444565714e-07 -3.270534626186460827e-08 4.530302941206440097e-08 -2.085308482165288397e-07 5.815439467799493527e-08 2.677809216254912603e-09 -1.215822904517913362e-06 1.989675520991800421e-07 -6.221847900092323829e-07 -1.206791233434965918e-06 1.720838740528433023e-07 6.178828258568868010e-07
9.626865896982084786e-07 -9.092699966542934860e-08 -3.629211242649931434e-08 -2.307340164396696948e-07 -2.834147529330154080e-08 4.117984382838620686e-08 -1.869163861232718828e-07 5.279176452849598155e-08 2.504534347668016941e-09 -1.077344140901462087e-06 1.763014229669784312e-07 -5.527778723742957205e-07 -1.069244288571775616e-06 1.527759737837989192e-07 5.489976056828825679e-07
8.424103793424740909e-07 -7.894162035197156215e-08 -3.211345061414984996e-08 -2.017102397062449982e-07 -2.402252326063012172e-08 3.705594299058873218e-08 -1.646986446034776663e-07 4.732512109109070147e-08 2.330236741444114624e-09 -9.400700468788794616e-07 1.538451366646380365e-07 -4.834515419705090522e-07 -9.329023318744168683e-07 1.336751265633684603e-07 4.801970846761817254e-07
7.221429798598653771e-07 -6.691755082822051711e-08 -2.793417281904748732e-08 -1.726938870249075711e-07 -1.974281664041465302e-08 3.293141812599840061e-08 -1.419560832443210295e-07 4.176799442528820046e-08 2.155049221939897104e-09 -8.038439615387951685e-07 1.315714949491551563e-07 -4.142007051028924335e-07 -7.976086724781372941e-07 1.147543149810737776e-07 4.114756356726838387e-07
6.018831235167210012e-07 -5.486036939697470092e-08 -2.375437288684513189e-08 -1.436838865495921809e-07 -1.549669823482215591e-08 2.880636368471903772e-08 -1.187659289571132396e-07 3.613370088160990567e-08 1.979102548907188435e-09 -6.685116827155981654e-07 1.094536910794812301e-07 -3.450182404581651206e-07 -6.632090741100665814e-07 9.598698148162873903e-08 3.428256115856615759e-07
4.816295486526167641e-07 -4.277564008320395020e-08 -1.957413788499039724e-08 -1.146791730000544314e-07 -1.127852537820477077e-08 2.468086821788542373e-08 -9.520436207104754830e-08 3.043537531398620447e-08 1.802525950595545154e-09 -5.339210949735318690e-07 8.746525078558453477e-08 -2.758953145136590143e-07 -5.295513835478283140e-07 7.734695861539913944e-08 2.742376595184838266e-07
3.613809931192021786e-07 -3.066888338705859463e-08 -1.539355617765613398e-08 -8.567868398789608543e-08 -7.082697519161049094e-09 2.055502118463942269e-08 -7.134669543482444514e-08 2.468600241703899841e-08 1.625447114905897118e-09 -3.999218031208418225e-07 6.557997347865545009e-08 -2.068216915070096641e-07 -3.964851655435442809e-07 5.880840012889401079e-08 2.057010302244686541e-07
2.411362003350818734e-07 -1.854562450005329080e-08 -1.121271663015597091e-08 -5.668136065062973569e-08 -2.903610339825835809e-09 1.642891278652891017e-08 -4.726755354592777919e-08 1.889844800002098268e-08 1.447992568441735194e-09 -2.663647915136869684e-07 4.377187839058766145e-08 -1.377860109072568280e-07 -2.638613621842241594e-07 4.034571744919222127e-08 1.372038546678733181e-07
1.208939142274900767e-07 -6.411365187204844457e-09 -7.031707335170380312e-09 -2.768614617123910299e-08 1.264317588589688747e-09 1.230263241212411660e-08 -2.304104598297261192e-08 1.308548860741478377e-08 1.270288028556776913e-09 -1.331020644751043968e-07 2.201514743402826448e-08 -6.877608633153590942e-08 -1.315319338366132621e-07 2.193351239999788885e-08 6.873344071249201276e-08
6.528805015304475817e-10 5.728392774492183028e-09 -2.850616825413800872e-09 1.308014448272238579e-09 5.426667583095590898e-09 8.176269502479255283e-09 1.259059072724587960e-09 7.259841415474182757e-09 1.092458645870003165e-09 1.369027686561727973e-11 2.840714186555421465e-10 2.208229542416233914e-10 6.504765703757811565e-10 3.546514464110094204e-09 2.765444538786831660e-10
-1.195881535500386032e-07 1.786815087559024924e-08 1.330466640228776632e-09 3.030217549764877251e-08 9.589017410546575598e-09 4.049913599193604407e-09 2.555916419400347674e-08 1.434194112471551661e-09 9.146294570680939371e-10 1.331294451297569773e-07 -2.144700471431793715e-08 6.921773228295990453e-08 1.328328870333911996e-07 -1.484048338208600370e-08 -6.818035187523141037e-08
-2.398304411308300182e-07 3.000241080667919047e-08 5.511454727475381291e-09 5.929739118774163048e-08 1.375694502476294803e-08 -7.634593121852588949e-11 4.978567160692078969e-08 -4.378765611437669118e-09 7.369250184501817924e-10 2.663921724118294664e-07 -4.320373588608305790e-08 1.382276571515736990e-07 2.651623153451339043e-07 -3.325268811363742389e-08 -1.366507658704212393e-07
-3.600752356476098449e-07 4.212567078350395107e-08 9.692259214663908769e-09 8.829471656550868257e-08 1.793603167808400298e-08 -4.202419421959952713e-09 7.386481316289476224e-08 -1.016632040888069814e-08 5.594707748192780672e-10 3.999491842693118319e-07 -6.501183133714912557e-08 2.072633380852532603e-07 3.977861186487544098e-07 -5.171537034144188181e-08 -2.051479414590213447e-07
-4.803237942105606389e-07 5.423242904523201592e-08 1.387279195784928912e-08 1.172952084548997517e-07 2.213185874567943025e-08 -8.328217483586695208e-09 9.772247941127205352e-08 -1.591569378833066536e-08 3.823923408334486164e-10 5.339484764069536616e-07 -8.689710923205796258e-08 2.763369613982728658e-07 5.308523366310864194e-07 -7.025392823612372702e-08 -2.736845706376373572e-07
-6.005773720903587133e-07 6.631716044278589968e-08 1.805296374566890592e-08 1.462999256616414422e-07 2.635003064751674926e-08 -1.245365013643653953e-08 1.212840458526372816e-07 -2.161402016446165472e-08 2.058162811926473517e-10 6.685390644290993429e-07 -1.088855503473191452e-07 3.454598876877464806e-07 6.645100271403998449e-07 -8.889395030817575142e-08 -3.422725226100214259e-07
-7.208372324188780211e-07 7.837434424209002478e-08 2.223268617233157004e-08 1.753099306406317276e-07 3.059614771448626244e-08 -1.657862788880511090e-08 1.444741997833325304e-07 -2.724831455596203700e-08 2.987028519218893267e-11 8.038713436610715876e-07 -1.310033552157006351e-07 4.146423527617849255e-07 7.989096255496809339e-07 -1.076612828680897935e-07 -4.109225466676962206e-07
-8.411046363022438712e-07 9.039841660376849955e-08 2.641187215877413303e-08 2.043262885369268384e-07 3.487585273585278553e-08 -2.070306212513276963e-08 1.672167607275977389e-07 -3.280544205522694211e-08 -1.453166721377656516e-10 9.400974295088595943e-07 -1.532769983407226784e-07 4.838931902009315725e-07 9.342032849489994505e-07 -1.265820932280424267e-07 -4.796439955517096809e-07
-9.613808516807509697e-07 1.023837989758782728e-07 3.059042807727976768e-08 2.333500713646142007e-07 3.919480301971622178e-08 -2.482685806979268487e-08 1.894345018371738196e-07 -3.827208648998350085e-08 -3.196133512001886401e-10 1.077371524065082929e-06 -1.757332862326314923e-07 5.532195212299409996e-07 1.070545241530330143e-06 -1.456829390605254923e-07 -5.484445163576777969e-07
-1.081667152030819945e-06 1.143248974156786097e-07 3.476826394483048312e-08 2.623823556168658958e-07 4.355867191181554658e-08 -2.894992465714550820e-08 2.110489634934774222e-07 -4.363471781339310564e-08 -4.928871467913372067e-10 1.215850288056652062e-06 -1.983994172050779850e-07 6.226264394501989219e-07 1.208092186176659894e-06 -1.649908377464275247e-07 -6.173297360901925760e-07
-1.201964816292582489e-06 1.262160906186008195e-07 3.894528938163730369e-08 2.914242241348000209e-07 4.797315921287081118e-08 -3.307217024513398973e-08 2.319802633979553399e-07 -4.887955975563719227e-08 -6.650029877874319247e-10 1.355693217301897003e-06 -2.213030406747311919e-07 6.921166870707926636e-07 1.347003640378559618e-06 -1.845333368941355792e-07 -6.863029397134198178e-07
-1.322275129960261471e-06 1.380517273528687510e-07 4.312141355274811380e-08 3.204767668388004651e-07 5.244399533177520666e-08 -3.719350315776696622e-08 2.521469007320319945e-07 -5.399255557041291723e-08 -8.358233568272056484e-10 1.497063033240736376e-06 -2.444723189661502997e-07 7.616903136451222729e-07 1.487442345778375335e-06 -2.043385879020536912e-07 -7.553647299252327867e-07
-1.442599386221005782e-06 1.498261226419318602e-07 4.729654532571412587e-08 3.495410816110084299e-07 5.697694406594675921e-08 -4.131383075770786421e-08 2.714655535629625517e-07 -5.895933314002196005e-08 -1.005207641054391119e-09 1.640126086361089880e-06 -2.679359912974316671e-07 8.313443176057435631e-07 1.629574667275157742e-06 -2.244354215456151111e-07 -8.245126697815095586e-07
-1.562938885672604746e-06 1.615335544135688054e-07 5.147059291527957015e-08 3.786182751703375590e-07 6.157780631103869883e-08 -4.543306017303991067e-08 2.898508687900727776e-07 -6.376516849853036277e-08 -1.173011866676146061e-09 1.785052774626748759e-06 -2.917234394050535926e-07 9.010722674527498299e-07 1.773571010489750350e-06 -2.448534270103060246e-07 -8.937409058132183946e-07
-1.683294938406667823e-06 1.731682600097964086e-07 5.564346397065134702e-08 4.077094637803270382e-07 6.625242319237811217e-08 -4.955109760434269439e-08 3.072152441424941558e-07 -6.839494797999179267e-08 -1.339088557270693137e-09 1.932017978777477231e-06 -3.158647564193326782e-07 9.708639020474605457e-07 1.919606256188880346e-06 -2.656230337738098701e-07 -9.630397690517760358e-07
-1.803668860319255080e-06 1.847244302991740272e-07 5.981506742063815123e-08 4.368157727875841835e-07 7.100668194787971327e-08 -5.366785112682295766e-08 3.234686001463215811e-07 -7.283312883533582149e-08 -1.503286547398975875e-09 2.081201512665038237e-06 -3.403908180284166802e-07 1.040704709408600095e-06 2.067860210617789419e-06 -2.867755969913722221e-07 -1.032395354539790527e-06
-1.924061985762906891e-06 1.961962507861924755e-07 6.398531366389789667e-08 4.659383411906085843e-07 7.584647607048455883e-08 -5.778322991321587209e-08 3.385181443376412365e-07 -7.706369793262191461e-08 -1.665450221899714597e-09 2.232788607368991587e-06 -3.653333588504570860e-07 1.110575462133402328e-06 2.218518086962351171e-06 -3.083434890997695995e-07 -1.101789060056869897e-06
-2.044475653996322671e-06 2.075777858028376750e-07 6.815410414166024791e-08 4.950783187549106464e-07 8.077781893805676079e-08 -6.189713431090330897e-08 3.522681191276844693e-07 -8.107012874731235240e-08 -1.825418826200772939e-09 2.386970394321168363e-06 -3.907250464801118613e-07 1.180451752407457220e-06 2.371770989784182258e-06 -3.303601901600800710e-07 -1.171197122470942531e-06
-2.164911217891672585e-06 2.188630755883896632e-07 7.232134371683836144e-08 5.242368683308702420e-07 8.580674819648541990e-08 -6.600946794496424201e-08 3.646195429229997571e-07 -8.483533658931640295e-08 -1.983026525980436144e-09 2.543944432140983695e-06 -4.165995648238235743e-07 1.250303470202920514e-06 2.527816439118963434e-06 -3.528603891882224530e-07 -1.240590096597709115e-06
-2.285370042220474341e-06 2.300461035385510889e-07 7.648693672672085863e-08 5.534151661013618150e-07 9.093935799025326421e-08 -7.012013379326516314e-08 3.754699349250543021e-07 -8.834163025190277345e-08 -2.138102033020706469e-09 2.703915254669807527e-06 -4.429916997140752912e-07 1.320094253525457822e-06 2.686858917789592257e-06 -3.758800877931280876e-07 -1.309932307515433665e-06
-2.405853505931655690e-06 2.411207902944967177e-07 8.065078627777934966e-08 5.826144031808682003e-07 9.618180520231813533e-08 -7.422903395930248895e-08 3.847130259593040112e-07 -9.157066253825423118e-08 -2.290468143727869588e-09 2.867094945397945208e-06 -4.699374282909959178e-07 1.389780900866661219e-06 2.849110445164079228e-06 -3.994567093480809151e-07 -1.379181265058279230e-06
-2.526362998562271794e-06 2.520809818892451284e-07 8.481279675827904270e-08 6.118357882751779482e-07 1.015403200035586674e-07 -7.833607165480868014e-08 3.922384528277242158e-07 -9.450337653235639239e-08 -2.439940833650872402e-09 3.033703737866087553e-06 -4.974740130275970406e-07 1.459312750067393785e-06 3.014791176303461084e-06 -4.236292145474327846e-07 -1.448287043141773067e-06
-2.646899928549450971e-06 2.629205299549693906e-07 8.897287042555392233e-08 6.410805312392348088e-07 1.070211306586776196e-07 -8.244114816145885056e-08 3.979314387780964220e-07 -9.711995247060982140e-08 -2.586328571816298105e-09 3.203970697925212027e-06 -5.256401053612239742e-07 1.528630957033369738e-06 3.184130082910082478e-06 -4.484382276385017849e-07 -1.517191566365446394e-06
-2.767465720294651770e-06 2.736331595656598984e-07 9.313090647014135432e-08 6.703498694871218901e-07 1.126305896107686204e-07 -8.654416161622370758e-08 4.016724466578421580e-07 -9.939974453354893982e-08 -2.729432462122925491e-09 3.378134361116787128e-06 -5.544758476656799067e-07 1.597667814206153099e-06 3.357365588579864286e-06 -4.739261638478307601e-07 -1.585827923582313012e-06
-2.888061818076573597e-06 2.842124469008169527e-07 9.728679822551033092e-08 6.996450764782380581e-07 1.183751948104870905e-07 -9.064500427015134155e-08 4.033368190793892340e-07 -1.013212195398424049e-07 -2.869046652984906366e-09 3.556443439002391680e-06 -5.840229822395755156e-07 1.666345978024455069e-06 3.534746272108088121e-06 -5.001373613609514302e-07 -1.654119595806870673e-06
-3.008689672773844964e-06 2.946519363299956617e-07 1.014404475323447960e-07 7.289674255887366277e-07 1.242614778225101655e-07 -9.474357692626324619e-08 4.027943968746836304e-07 -1.028618930318675968e-07 -3.004956021964266908e-09 3.739157625774647252e-06 -6.143249703199239609e-07 1.734577595488606320e-06 3.716531676555287311e-06 -5.271182341937093121e-07 -1.721979591462563174e-06
-3.129350771116792600e-06 3.049451354503387466e-07 1.055917519467904992e-07 7.583182169123382517e-07 1.302960085814552628e-07 -9.883977540546594482e-08 3.999091125555952149e-07 -1.039982554564158962e-07 -3.136935565432347990e-09 3.926548413782947049e-06 -6.454271277317743523e-07 1.802263377204189059e-06 3.902993118041239036e-06 -5.549174318390186328e-07 -1.789309524000280150e-06
-3.250046594400535671e-06 3.150853895205026993e-07 1.097406087932766073e-07 7.876987639141754014e-07 1.364855155675815674e-07 -1.029334960175250441e-07 3.945385553854594790e-07 -1.047056988609885308e-07 -3.264749560999419909e-09 4.118899905304878964e-06 -6.773767420586183676e-07 1.869291691265197411e-06 4.094414501978041954e-06 -5.835859962195089398e-07 -1.855998703465897929e-06
-3.370778671455917822e-06 3.250660435588364235e-07 1.138869273858285029e-07 8.171104102589215020e-07 1.428367309927542956e-07 -1.070246473853450766e-07 3.865335139661240251e-07 -1.049584386364992090e-07 -3.388152222473931873e-09 4.316509795010779495e-06 -7.102232253368555421e-07 1.935537431911683879e-06 4.291093299411910245e-06 -6.131775439122193024e-07 -1.921923007029757005e-06
-3.491548536540822315e-06 3.348802664701188007e-07 1.180305839636127414e-07 8.465545209678256209e-07 1.493565599963683436e-07 -1.111131043612567235e-07 3.757374837804338468e-07 -1.047294255903816772e-07 -3.506886579411438392e-09 4.519690290011603757e-06 -7.440182556128718908e-07 2.000860963081837502e-06 4.493341462275950294e-06 -6.437484506847231898e-07 -1.986943827135494608e-06
-3.612357751141875560e-06 3.445211696598784990e-07 1.221714706013098541e-07 8.760324825608250081e-07 1.560519666931156348e-07 -1.151987580389206283e-07 3.619861464405378355e-07 -1.039902570580225900e-07 -3.620682676397017454e-09 4.728769187006195702e-06 -7.788159436179302109e-07 2.065106850534620094e-06 4.701486502042137518e-06 -6.753580560628906308e-07 -2.050906808968742530e-06
-3.733207892644557277e-06 3.539817306660796836e-07 1.263094933176439574e-07 9.055456992924058529e-07 1.629300482752993721e-07 -1.192815136301031798e-07 3.451068112927707150e-07 -1.027110788364612257e-07 -3.729257123953960960e-09 4.944090974147260379e-06 -8.146730033005395878e-07 2.128102558946759820e-06 4.915872588390086522e-06 -7.080688789832045247e-07 -2.113640551444889874e-06
-3.854100575591689091e-06 3.632548955340764505e-07 1.304445226575723375e-07 9.350956080526665021e-07 1.699979344163766312e-07 -1.233612401369470551e-07 3.249178258070810752e-07 -1.008604856284037813e-07 -3.832312811632954908e-09 5.166018016654095242e-06 -8.516489269493275823e-07 2.189657043188306543e-06 5.136861731342967122e-06 -7.419468411850263257e-07 -2.174955197373523672e-06
-3.975037424456141083e-06 3.723334114255764957e-07 1.345764561063930423e-07 9.646836721699371620e-07 1.772629505160456061e-07 -1.274378337794992841e-07 3.012279400459864211e-07 -9.840541013530102460e-08 -3.929537772067235039e-09 5.394931784928032063e-06 -8.898061764667173744e-07 2.249559254134348559e-06 5.364835005963368371e-06 -7.770615048904808150e-07 -2.234640946871118589e-06
-4.096020101828259530e-06 3.812099456383068991e-07 1.387051843603531235e-07 9.943113838552903028e-07 1.847325042743200552e-07 -1.315111842560264795e-07 2.738356306995044237e-07 -9.531100464218528190e-08 -4.020603853514946372e-09 5.631234251347748763e-06 -9.292103969742839255e-07 2.307576448368872949e-06 5.600193948394040405e-06 -8.134863479768481025e-07 -2.292466367143192763e-06
-4.217050298878432195e-06 3.898771445080204085e-07 1.428305826869434119e-07 1.023980262725491805e-06 1.924140239391947069e-07 -1.355811659002761061e-07 2.425283803993232952e-07 -9.154051466217741274e-08 -4.105164813258123441e-09 5.875349313977839340e-06 -9.699306331143056905e-07 2.363452437284579410e-06 5.843361972865951793e-06 -8.512990457639737795e-07 -2.348176652323906490e-06
-4.338129702984955725e-06 3.983273046385066787e-07 1.469525300403465829e-07 1.053691845384839814e-06 2.003152842978008249e-07 -1.396476568585128414e-07 2.070818975956509042e-07 -8.705515211420635537e-08 -4.182855911525638219e-09 6.127724305625950758e-06 -1.012039551843128775e-06 2.416905718323125162e-06 6.094785880507111949e-06 -8.905817406175576764e-07 -2.401491757703259124e-06
-4.459260059336537920e-06 4.065527478176308022e-07 1.510708999888630498e-07 1.083447713978052049e-06 2.084440366757076513e-07 -1.437105295467723085e-07 1.672593037788917834e-07 -8.181394431381702745e-08 -4.253294153111371613e-09 6.388831685672739175e-06 -1.055613712873404345e-06 2.467627366059361606e-06 6.354937540695370153e-06 -9.314213914824292845e-07 -2.452104287665014230e-06
-4.580443132018726613e-06 4.145456027821700202e-07 1.551855747773513722e-07 1.113249479845309244e-06 2.168082230114707649e-07 -1.477696648682293689e-07 1.228102437482911739e-07 -7.577358814751538204e-08 -4.316071700469615343e-09 6.659170763226359021e-06 -1.100733812263593842e-06 2.515278854365014906e-06 6.624315618899214360e-06 -9.739100966362478400e-07 -2.499677343363480946e-06
-4.701680728954279804e-06 4.222979140609215408e-07 1.592964351165290114e-07 1.143098784235608085e-06 2.254158724677577958e-07 -1.518249426500752606e-07 7.346994031202086786e-08 -6.888827757029419421e-08 -4.370760266616281296e-09 6.939269636625482337e-06 -1.147484997721231955e-06 2.559489628355253538e-06 6.903447503336958913e-06 -1.018145485104082113e-06 -2.543842081815990644e-06
-4.822974648582932912e-06 4.298016256918085637e-07 1.634033496137194354e-07 1.172997267796546363e-06 2.342751141551297846e-07 -1.558762300228402429e-07 1.895819212918971170e-08 -6.110953601116501286e-08 -4.416908130283203424e-09 7.229687145265293109e-06 -1.195957155612784053e-06 2.599854601475880306e-06 7.192891251103885959e-06 -1.064231082404503339e-06 -2.584195221461396734e-06
-4.944326752117695110e-06 4.370485722368141802e-07 1.675062032844632169e-07 1.202946622305990107e-06 2.433941884895283544e-07 -1.599234107715293572e-07 -4.102172628099690063e-08 -5.238602742524455522e-08 -4.454037875281061705e-09 7.531015098927214681e-06 -1.246245241818489129e-06 2.635931307222247677e-06 7.493237823706234240e-06 -1.112276745546312484e-06 -2.620296202952517472e-06
-5.065738996551525229e-06 4.440302227251045638e-07 1.716048613817171504e-07 1.232948655510486724e-06 2.527816958423888496e-07 -1.639663495282665461e-07 -1.067842077241955096e-07 -4.266335144249941403e-08 -4.481643799247287786e-09 7.843880501916487824e-06 -1.298449622980878065e-06 2.667236973309780097e-06 7.805113292896625422e-06 -1.162399105052897540e-06 -2.651664271394587807e-06
-5.187213326199502862e-06 4.507380379537296620e-07 1.756991962536449294e-07 1.263005153512296933e-06 2.624462477505703097e-07 -1.680049176050342756e-07 -1.786625572100595892e-07 -3.188383174845231989e-08 -4.499190545927930279e-09 8.168948089460218516e-06 -1.352676464765924193e-06 2.693245293178475114e-06 8.129181375764401405e-06 -1.214722054825674959e-06 -2.677775256343489261e-06
-5.308751690803972952e-06 4.571632717751828010e-07 1.797890736636687598e-07 1.293117921285271436e-06 2.723966600049043585e-07 -1.720389798653330406e-07 -2.570103233107122291e-07 -1.998628836572651947e-08 -4.506110468057719629e-09 8.506922938289952733e-06 -1.409038114957372499e-06 2.713382996923690994e-06 8.466146041725892594e-06 -1.269377254178112335e-06 -2.698058154630147707e-06
-5.430356153255373873e-06 4.632973282907995610e-07 1.838743937684399022e-07 1.323288852618987436e-06 2.826416027146518450e-07 -1.760684351982579892e-07 -3.422027129364446049e-07 -6.905786463404566567e-09 -4.501801060970220481e-09 8.858553371374145176e-06 -1.467653551517764248e-06 2.727026038942502569e-06 8.816754393740791366e-06 -1.326504709039614840e-06 -2.711891324738436658e-06
-5.552028630398855367e-06 4.691309362920083352e-07 1.879549759770782398e-07 1.353519739603814814e-06 2.931904134793078434e-07 -1.800931018378597053e-07 -4.346381346500373171e-07 7.426627516670998536e-09 -4.485625717446014417e-09 9.224633883727729138e-06 -1.528648821466921649e-06 2.733495764161534740e-06 9.181799617167342903e-06 -1.386253335212348820e-06 -2.718598652564978902e-06
-5.673771257588096692e-06 4.746547062865852364e-07 1.920306805993603924e-07 1.383812578046596430e-06 3.040525512333616686e-07 -1.841128400137443049e-07 -5.347398314282607101e-07 2.308420314589276819e-08 -4.456907279533872506e-09 9.606008530611735919e-06 -1.592157539346867619e-06 2.732054346863923894e-06 9.562124331078253732e-06 -1.448781607218834019e-06 -2.717445011688400119e-06
-5.795586189147758780e-06 4.798594946672211679e-07 1.961013780501578615e-07 1.414169364852468344e-06 3.152372331567879464e-07 -1.881275183872352474e-07 -6.429576184985444517e-07 4.014479363721984551e-08 -4.414928575349550123e-09 1.000357439398380335e-05 -1.658321428578904331e-06 2.721900243400982296e-06 9.958624057413028677e-06 -1.514258247960846966e-06 -2.707631719649453296e-06
-5.917475512517329387e-06 4.847357076005668236e-07 2.001669170806535624e-07 1.444592037603588820e-06 3.267541230402371471e-07 -1.921369853101448926e-07 -7.597697722945759833e-07 5.869118811147756907e-08 -4.358931042806715679e-09 1.041828530151100883e-05 -1.727290876852002812e-06 2.702163232705626907e-06 1.037225092772712036e-05 -1.582862964519822034e-06 -2.688291582688207402e-06
-6.039441507328942752e-06 4.892733762798140558e-07 2.042271459463764284e-07 1.475082728707564625e-06 3.386132590231638655e-07 -1.961410880360186045e-07 -8.856850685542772788e-07 7.881145896612015201e-08 -4.288103597361628046e-09 1.085115591001799936e-05 -1.799225540271751006e-06 2.671898866832985018e-06 1.080401773563786905e-05 -1.654787241117808738e-06 -2.658483386758895484e-06
-6.161486462477479694e-06 4.934626050235523858e-07 2.082819231486580646e-07 1.505643569309305308e-06 3.508246089662718405e-07 -2.001396835608093233e-07 -1.021244918086118426e-06 1.005993339969595557e-07 -4.201586216545439279e-09 1.130326596813174841e-05 -1.874295001231809591e-06 2.630082756947060069e-06 1.125500223768786041e-05 -1.730235176944441827e-06 -2.617186173651478278e-06
-6.283612687752301877e-06 4.972932290895952161e-07 2.123310179652215250e-07 1.536276720958603759e-06 3.633984111501518808e-07 -2.041326962756640417e-07 -1.167025693991314775e-06 1.241545878351944704e-07 -4.098187500950280721e-09 1.177576515307068923e-05 -1.952679472005215211e-06 2.575604078185121305e-06 1.172635150647625542e-05 -1.809424334704722688e-06 -2.563293248697624543e-06
-6.405822523978228402e-06 5.007548026276115863e-07 2.163744060543211422e-07 1.566984393241621039e-06 3.763451772594480243e-07 -2.081199456794441955e-07 -1.323641221345580596e-06 1.495834897109459577e-07 -3.977209396262551880e-09 1.226987737484548067e-05 -2.034570442732551894e-06 2.507259544212734766e-06 1.221928751668734953e-05 -1.892586841806113326e-06 -2.495604727778207048e-06
-6.528118349275780143e-06 5.038370752335799971e-07 2.204118649463852383e-07 1.597768779797296136e-06 3.896752337485909883e-07 -2.121012080174598517e-07 -1.491745439841303430e-06 1.769992509570994682e-07 -3.837620660445080941e-09 1.278690686557226662e-05 -2.120171606506298024e-06 2.423745389575910391e-06 1.273511194013378881e-05 -1.979970321145608260e-06 -2.412820958501516783e-06
-6.650502668383095259e-06 5.065294288572913233e-07 2.244432061175456734e-07 1.628632223184580400e-06 4.033992731845888963e-07 -2.160762938224044712e-07 -1.672035291469161650e-06 2.065225402034375689e-07 -3.678317594806839585e-09 1.332824357136104473e-05 -2.209699679654459154e-06 2.323649759042567910e-06 1.327521196000266789e-05 -2.071839072970871782e-06 -2.313534486827174589e-06
-6.772977903939534226e-06 5.088208999678026979e-07 2.284682274688967478e-07 1.659577011494152985e-06 4.175283280292346311e-07 -2.200450003631865348e-07 -1.865253797033923841e-06 2.382819989101398220e-07 -3.498129639152097526e-09 1.389536929092752073e-05 -2.303385283971492074e-06 2.205444398089723235e-06 1.384106636444398321e-05 -2.168475232558973574e-06 -2.196221725461383259e-06
-6.895546649900339704e-06 5.107003084484806449e-07 2.324868376654060019e-07 1.690605573915822350e-06 4.320736517411647207e-07 -2.240072355499690504e-07 -2.072193334576907787e-06 2.724148233716680129e-07 -3.295806196513309273e-09 1.448986431963857202e-05 -2.401473978939677653e-06 2.067475472815654262e-06 1.443425219668553155e-05 -2.270180096924399343e-06 -2.059233825015208373e-06
-7.018211450444997886e-06 5.121558235411459409e-07 2.364988569457930046e-07 1.721720317956898917e-06 4.470471404745849083e-07 -2.279628183082646075e-07 -2.293699193616696832e-06 3.090673822630050868e-07 -3.070015554178521828e-09 1.511341443104104674e-05 -2.504227295549173500e-06 1.907953934691260371e-06 1.505645169762295396e-05 -2.377275501789923499e-06 -1.900787047848239120e-06
-7.140974988059877832e-06 5.131761244909168063e-07 2.405041507415801865e-07 1.752923758023007509e-06 4.624601925833927065e-07 -2.319116125289599932e-07 -2.530673385975838375e-06 3.483958531333429056e-07 -2.819340405641069060e-09 1.576781858921234822e-05 -2.611923881930298034e-06 1.724944898543094675e-06 1.570946001522873745e-05 -2.490105288701664102e-06 -1.718952160501603035e-06
-7.263840123120699425e-06 5.137486423502137148e-07 2.445025150155995047e-07 1.784218624417816163e-06 4.783254418831841033e-07 -2.358534133267786443e-07 -2.784078726486293755e-06 3.905669627858768248e-07 -2.542268870342210701e-09 1.645499694402444360e-05 -2.724860717453796276e-06 1.516356386500525718e-06 1.639519318575001836e-05 -2.609036941072886327e-06 -1.511643212931928419e-06
-7.386809527551124197e-06 5.138615753152316950e-07 2.484937656497261739e-07 1.815607387892422519e-06 4.946547689203880487e-07 -2.397880358538181816e-07 -3.054943183838393863e-06 4.357587196492420630e-07 -2.237188800804072738e-09 1.717699974251406445e-05 -2.843354426467787307e-06 1.279927242901101761e-06 1.711569699360465858e-05 -2.734463302272137607e-06 -1.276605474717489145e-06
-7.509886055909006754e-06 5.135025994052645451e-07 2.524777152145869210e-07 1.847092753387146929e-06 5.114605702213485605e-07 -2.437152920762206661e-07 -3.344364614883363328e-06 4.841612248257326184e-07 -1.902374234100366083e-09 1.793601651899800120e-05 -2.967742629206346046e-06 1.013213967858255971e-06 1.787315615087818407e-05 -2.866804368275904873e-06 -1.011402323431418259e-06
-7.633072605271551422e-06 5.126589031045084905e-07 2.564541656749502277e-07 1.878677410855410857e-06 5.287557373113158149e-07 -2.476349828507972356e-07 -3.653515842604279147e-06 5.359775753945921021e-07 -1.536007435411810009e-09 1.873438645581225402e-05 -3.098385548897103543e-06 7.135766085625310894e-07 1.866990460154788445e-05 -3.006509331305769155e-06 -7.134010518721862489e-07
-7.756372157723415774e-06 5.113178416560623865e-07 2.604229634895877436e-07 1.910364154528879903e-06 5.465529929943420697e-07 -2.515469537692743275e-07 -3.983650046249726411e-06 5.914247921743659708e-07 -1.136131677815925052e-09 1.957460895532060974e-05 -3.235667571696928537e-06 3.781636245222786193e-07 1.950843611692182892e-05 -3.154058689108090692e-06 -3.797579173514648550e-07
-7.879787742459834845e-06 5.094658610126616498e-07 2.643838966859470141e-07 1.942155822904495087e-06 5.648659676957220354e-07 -2.554509921356272593e-07 -4.336106587460296492e-06 6.507348169804337056e-07 -7.006418434748335514e-10 2.045935530528190200e-05 -3.379998952411020456e-06 3.895555826366658761e-09 2.039141592780089674e-05 -3.309966500261217862e-06 -7.401851503285970534e-09
-8.003322638039761687e-06 5.070895273912306494e-07 2.683367466052596027e-07 1.974055461256944462e-06 5.837081833917238895e-07 -2.593468778518067753e-07 -4.712317287919848450e-06 7.141556161748127931e-07 -2.272989222218250420e-10 2.139148130721916653e-05 -3.531817752704541069e-06 -4.125526152386746490e-07 2.132169326485407057e-05 -3.474782904214431039e-06 4.069832409629771026e-07
-8.126979780680063478e-06 5.041753677075840944e-07 2.722812297341689949e-07 2.006065829843281200e-06 6.030931882738439052e-07 -2.632343286603115603e-07 -5.113813131089785862e-06 7.819523238116978496e-07 2.862765527096734987e-10 2.237404042966598263e-05 -3.691591746321190941e-06 -8.747700579601147961e-07 2.230231450397243670e-05 -3.649096670058792050e-06 8.669770526958997156e-07
-8.250762238504289831e-06 5.007088935215739801e-07 2.762172324904165508e-07 2.038189799237473496e-06 6.230355475343732795e-07 -2.671132294084455088e-07 -5.542231499316552388e-06 8.544085033307843206e-07 8.426233127271418865e-10 2.341029839347078824e-05 -3.859820626982846154e-06 -1.386630689331372028e-06 2.333653772865744045e-05 -3.833538072264950902e-06 1.376443378474256163e-06
-8.374673828893234337e-06 4.966760372186296280e-07 2.801445506688364921e-07 2.070430878995325652e-06 6.435494265852432250e-07 -2.709833743626663335e-07 -5.999323894013907388e-06 9.318274846689643661e-07 1.444470682945068631e-09 2.450374877554557744e-05 -4.037038330379807430e-06 -1.952315217511021292e-06 2.442784823215082414e-05 -4.028781972143845366e-06 1.939552049636481780e-06
-8.498717967576401792e-06 4.920620226836790464e-07 2.840629671607728687e-07 2.102792257995846663e-06 6.646496865940396494e-07 -2.748445445614863458e-07 -6.486964275517882724e-06 1.014533830983477980e-06 2.094739476253399469e-09 2.565812925081680662e-05 -4.223815493128324951e-06 -2.576334305689324771e-06 2.557997474120406596e-05 -4.235551068087339793e-06 2.560802089005977050e-06
-8.622898053448815322e-06 4.868525070502587367e-07 2.879723433799960593e-07 2.135277050048367367e-06 6.863507684941977020e-07 -2.786966015094006176e-07 -7.007158057463622861e-06 1.102874857384976704e-06 2.796526255689915392e-09 2.687743978272837892e-05 -4.420762112125056665e-06 -3.263554138289956159e-06 2.679690761135586545e-05 -4.454619389662023603e-06 3.245047341251237542e-06
-8.747217933787887619e-06 4.810320123301566142e-07 2.918725177161793840e-07 2.167888772592145868e-06 7.086682523292429946e-07 -2.825393832932932306e-07 -7.562051651648712929e-06 1.197222307185925294e-06 3.553160174973510591e-09 2.816596165885838215e-05 -4.628530397927960876e-06 -4.019223694594541922e-06 2.808291776095790801e-05 -4.686816087072446916e-06 3.997523519034091943e-06
-8.871681093460702104e-06 4.745850356227636158e-07 2.957631136516498284e-07 2.200630623022005032e-06 7.316177342306049002e-07 -2.863725107038340754e-07 -8.153942811644650891e-06 1.297974141499490255e-06 4.368205380023588968e-09 2.952827797018584260e-05 -4.847817825620273075e-06 -4.849003841844978396e-06 2.944257705237613869e-05 -4.933029454419608627e-06 4.823877286564038891e-06
-8.996291475059808409e-06 4.674954282053712468e-07 2.996440568433363872e-07 2.233506210014395070e-06 7.552154633597603717e-07 -2.901959102242081168e-07 -8.785291697645167456e-06 1.405556439998484973e-06 5.245468328196529427e-09 3.096929583021712208e-05 -5.079370408630229185e-06 -5.758999081308152910e-06 3.088078050892635254e-05 -5.194211297839040313e-06 5.730197977500370704e-06
-9.121052851640129027e-06 4.597471199701197010e-07 3.035149988713393727e-07 2.266518921989189374e-06 7.794776204251772254e-07 -2.940092327652558241e-07 -9.458732860894079639e-06 1.520425492553210581e-06 6.189018993371649021e-09 3.249427030078233080e-05 -5.323986288837455120e-06 -6.755791526999824711e-06 3.240277014638016695e-05 -5.471381687386304616e-06 6.723051489665228073e-06
-9.245969003351663064e-06 4.513241675221945106e-07 3.073758881059897122e-07 2.299672219829706783e-06 8.044202636264096641e-07 -2.978124209175343930e-07 -1.017708793198289014e-05 1.643069989419914117e-06 7.203221519467576945e-09 3.410882945949616363e-05 -5.582519514966566846e-06 -7.846477216610189519e-06 3.401415999403503232e-05 -5.765633878424805424e-06 7.809516464144565599e-06
-9.371044070324167691e-06 4.422089874553298849e-07 3.112262723985282517e-07 2.332969790780303101e-06 8.300610843760397186e-07 -3.016050254437240505e-07 -1.094337947356132501e-05 1.774013460687041122e-06 8.292720293874100947e-09 3.581900242620701203e-05 -5.855884193604354474e-06 -9.038705601920535767e-06 3.572096404761855300e-05 -6.078139836136550569e-06 8.997223852714414413e-06
-9.496282155719578834e-06 4.323846230223287406e-07 3.150659748084180208e-07 2.366415263353055091e-06 8.564171713013988833e-07 -3.053868694839774023e-07 -1.176084572394103927e-05 1.913816780824250395e-06 9.462530314079690280e-09 3.763124857597189866e-05 -6.145058796244446796e-06 -1.034072185470410272e-05 3.752962534204107477e-05 -6.410156030333211756e-06 1.029439884743370947e-05
-9.621687303531313199e-06 4.218332216117539790e-07 3.188947018779053114e-07 2.400012210757430340e-06 8.835065046199228459e-07 -3.091576593045796295e-07 -1.263295642565372289e-05 2.063080914292637392e-06 1.071797401406675266e-08 3.955248904667346807e-05 -6.451090872438829007e-06 -1.176141205183625312e-05 3.944704740416830869e-05 -6.763029545932139649e-06 1.170990631753827869e-05
-9.747263409137080825e-06 4.105369373763075971e-07 3.227123872581234298e-07 2.433764023934738906e-06 9.113470594478541557e-07 -3.129173240657570796e-07 -1.356342991039866272e-05 2.222449906476530230e-06 1.206477979730951577e-08 4.159014089291116840e-05 -6.775102103548522705e-06 -1.331035229798584781e-05 4.148062830950810948e-05 -7.138204966342979015e-06 1.325329954001156564e-05
-9.873015738010251937e-06 3.984775742633454480e-07 3.265185817133277667e-07 2.467675403615642954e-06 9.399571715315265836e-07 -3.166654141181529732e-07 -1.455625138992041017e-05 2.392613990086013552e-06 1.350909234614809374e-08 4.375215359183908697e-05 -7.118293733252515052e-06 -1.499786123827771776e-05 4.363829715084875866e-05 -7.537231358133694890e-06 1.493487268056380709e-05
-9.998948868087790645e-06 3.856359719661204331e-07 3.303129891745857601e-07 2.501750258562311823e-06 9.693561621843107629e-07 -3.204016352063601343e-07 -1.561569271892804180e-05 2.574313096694792468e-06 1.505747472949765227e-08 4.604704861930017666e-05 -7.481952543464279946e-06 -1.683505680046337103e-05 4.592855336998895576e-05 -7.961770326178944056e-06 1.676571751908340391e-05
-1.012506765271455511e-05 3.719932318534064520e-07 3.340953793478302416e-07 2.535992777349583098e-06 9.995630912183786209e-07 -3.241257564303325362e-07 -1.674633346063510690e-05 2.768340460865030333e-06 1.671693849059599073e-08 4.848396122902376198e-05 -7.867456983065705168e-06 -1.883391685090590696e-05 4.836050846550525286e-05 -8.413604156610238581e-06 1.875778398897235755e-05
-1.025137672538504420e-05 3.575303281146491102e-07 3.378654380917635945e-07 2.570406857185645250e-06 1.030597163839621736e-06 -3.278374595637629448e-07 -1.795308372347660981e-05 2.975546551970418670e-06 1.849499292713153458e-08 5.107268613127302875e-05 -8.276283958040439367e-06 -2.100734472838967418e-05 5.094393159262191581e-05 -8.894644762999406439e-06 2.092394550342683356e-05
-1.037788034479772212e-05 3.422268745864394534e-07 3.416233016509439940e-07 2.604996044065072555e-06 1.062478925520014371e-06 -3.315368797240351049e-07 -1.924120844042067618e-05 3.196843311816195996e-06 2.039973004541776832e-08 5.382372575952300487e-05 -8.710015986568417348e-06 -2.336923953254803164e-05 5.368929764281537675e-05 -9.406943262747335588e-06 2.327806893543484090e-05
-1.050458443908765707e-05 3.260626831449639592e-07 3.453682701864157516e-07 2.639765273254445559e-06 1.095228778791679670e-06 -3.352233151427487301e-07 -2.061635380101948441e-05 3.433208665353954314e-06 2.243979358219967357e-08 5.674834356017629947e-05 -9.170349051394149261e-06 -2.593457253451036737e-05 5.660784046665981196e-05 -9.952700390366521694e-06 2.583509111668738900e-05
-1.063149465409170155e-05 3.090167338036060490e-07 3.491000897431761476e-07 2.674719174406352919e-06 1.128867978579017529e-06 -3.388965097571428325e-07 -2.208457537500514530e-05 3.685691527164299826e-06 2.462444457236138651e-08 5.985861970547306241e-05 -9.659101124394087832e-06 -2.871946782540940715e-05 5.971160817485106776e-05 -1.053427778280880907e-05 2.861109922515567747e-05
-1.075861694600939196e-05 2.910684073566934259e-07 3.528185551312719003e-07 2.709862756366886060e-06 1.163417348574950493e-06 -3.425562483480708387e-07 -2.365236823663642782e-05 3.955416943536578021e-06 2.696361581527526551e-08 6.316751080739665231e-05 -1.017822087387351885e-05 -3.174129018041813277e-05 6.301352306695120391e-05 -1.115420955379748332e-05 3.162341842657349894e-05
-1.088595622811413311e-05 2.721951534822888165e-07 3.565232096088821294e-07 2.745199912700033440e-06 1.198899655983347853e-06 -3.462020870334364833e-07 -2.532669967586551849e-05 4.243591704989607112e-06 2.946795398287631721e-08 6.668891561169706602e-05 -1.072979733373275181e-05 -3.501873889398101003e-05 6.652744681404096166e-05 -1.181521515428140943e-05 3.489070565093261070e-05
-1.101351801016595026e-05 2.523754233115022501e-07 3.602136204547712714e-07 2.780734974483532076e-06 1.235336698187356471e-06 -3.498335974442074520e-07 -2.711504422748086995e-05 4.551510480230915864e-06 3.214887151555014446e-08 7.043774493840736358e-05 -1.131607035765860105e-05 -3.857194962272991176e-05 7.026825041418866490e-05 -1.252021343048248925e-05 3.843305112570373716e-05
-1.114130890770018599e-05 2.315867329038776477e-07 3.638896827642928326e-07 2.816473236798122677e-06 1.272751237272699239e-06 -3.534506514122503110e-07 -2.902542122640868036e-05 4.880562257420263130e-06 3.501861249763493313e-08 7.442999664649143884e-05 -1.193944180216140065e-05 -4.242260334013400573e-05 7.425188877290859958e-05 -1.327233709594791071e-05 4.227208696017598278e-05
-1.126933395635654981e-05 2.098076101017782711e-07 3.675515182700462597e-07 2.852418335830744626e-06 1.311165068154424440e-06 -3.570533580767501213e-07 -3.106643526110152483e-05 5.232237455229962337e-06 3.809026226864502555e-08 7.868283615839567280e-05 -1.260248752968189033e-05 -4.659404300615909409e-05 7.849548108607040816e-05 -1.407494911377429429e-05 4.643110393342437007e-05
-1.139760018506034525e-05 1.870132278832718603e-07 3.711982677752810531e-07 2.888575837838053639e-06 1.350603282098759255e-06 -3.606408612295079497e-07 -3.324731919986880933e-05 5.608135359019884710e-06 4.137800286237022145e-08 8.321468223805282842e-05 -1.330797004427561485e-05 -5.111139994547102744e-05 8.301739640922039870e-05 -1.493165927546236255e-05 5.093517689770901843e-05
-1.152611356265244357e-05 1.631797093923798197e-07 3.748296496068812389e-07 2.924949902752558821e-06 1.391090108693508880e-06 -3.642128793061374716e-07 -3.557798148527447783e-05 6.009972356309308631e-06 4.489687368595359578e-08 8.804530191381686514e-05 -1.405885281397161711e-05 -5.600172932774531329e-05 8.783734827717388464e-05 -1.584634327315824097e-05 5.581130109772826418e-05
-1.165488158905357316e-05 1.382837658693411122e-07 3.784454606324873891e-07 2.961546237150227488e-06 1.432649197856654507e-06 -3.677691947785054455e-07 -3.806905569986713368e-05 6.439590333938676530e-06 4.866302558500893159e-08 9.319590875811668189e-05 -1.485831447748802185e-05 -6.129415535803990893e-05 9.297649243590158413e-05 -1.682316162611807264e-05 6.108853636491115319e-05
-1.178391122786487074e-05 1.123002943819128763e-07 3.820452109999625736e-07 2.998369756996376651e-06 1.475306052651363485e-06 -3.713093183602431342e-07 -4.073195469536695110e-05 6.898966026510886796e-06 5.269380102237646772e-08 9.868927118454666426e-05 -1.570976483258487735e-05 -6.702002841363730674e-05 9.845753526785294587e-05 -1.786658105824533702e-05 6.679816399913240965e-05
-1.191320961644281090e-05 8.520379830467914902e-08 3.856287199092399516e-07 3.035425470751850633e-06 1.519086589946197153e-06 -3.748330675487233854e-07 -4.357892821500742849e-05 7.390221298951655870e-06 5.700783222288280628e-08 1.045498271396278725e-04 -1.661686234185785185e-05 -7.321309291213053637e-05 1.043048479638922416e-04 -1.898139787887713671e-05 7.297385417816150530e-05
-1.204278311348345948e-05 5.697108619677728325e-08 3.891964112379199827e-07 3.072717259540397979e-06 1.564014474728208165e-06 -3.783408672552398858e-07 -4.662312534263848059e-05 7.915633863039856909e-06 6.162513573133810428e-08 1.108038091527440648e-04 -1.758353257618150718e-05 -7.990966914832803921e-05 1.105445913255103714e-04 -2.017276236336781067e-05 7.965184748866740582e-05
-1.217263927726120993e-05 2.757579731317588019e-08 3.927475114107581362e-07 3.110250199364316046e-06 1.610116586733731145e-06 -3.818319143357153477e-07 -4.987866088468735436e-05 8.477648446387230140e-06 6.656709433896678299e-08 1.174793762284605811e-04 -1.861398721859115955e-05 -8.714884622695947701e-05 1.172048469583488302e-04 -2.144620421579488992e-05 8.687114773484059854e-05
-1.230278680421914369e-05 -3.011052271000666690e-09 3.962812338510958184e-07 3.148030179315989102e-06 1.657422399509132918e-06 -3.853054433747160340e-07 -5.336068729402758913e-05 9.078889746372948059e-06 7.185671855030178355e-08 1.246067578440746644e-04 -1.971274625422682995e-05 -9.497269274709312667e-05 1.243157610766956755e-04 -2.280766168383721858e-05 9.467373195019230321e-05
-1.243323225587470682e-05 -3.481730518890995449e-08 3.997973476987018921e-07 3.186060912765352246e-06 1.705960251070012112e-06 -3.887612111394600512e-07 -5.708547162908932506e-05 9.722175474309341126e-06 7.751880141028450900e-08 1.322184068006243280e-04 -2.088466010387160361e-05 -1.034264805924325448e-04 1.319096971119988369e-04 -2.426351172678835924e-05 1.031047732188482909e-04
-1.256398549116583158e-05 -6.786920071959428073e-08 4.032957702251778060e-07 3.224348911520072152e-06 1.755757006029581023e-06 -3.921991261260665447e-07 -6.107047875541249415e-05 1.041053082876424069e-05 8.357958374911005637e-08 1.403491664220953505e-04 -2.213493460208938948e-05 -1.125589278171646118e-04 1.400214017995292967e-04 -2.582060281368406433e-05 1.122128849959205029e-04
-1.269505431832190926e-05 -1.021959919243539043e-07 4.067753313220889873e-07 3.262898230823399735e-06 1.806842601824990672e-06 -3.956180152461655001e-07 -6.533445963303423766e-05 1.114720382029380488e-05 9.006749899690008972e-08 1.490364460704137210e-04 -2.346915705641419464e-05 -1.224224571118074864e-04 1.486881810141812478e-04 -2.748628985341893327e-05 1.220503767282343950e-04
-1.282644680568454999e-05 -1.378258646250864021e-07 4.102360559652053022e-07 3.301713099025910587e-06 1.859245927176286162e-06 -3.990179191529709778e-07 -6.989754719885419275e-05 1.193568194435715278e-05 9.701303810887184671e-08 1.583204120525301872e-04 -2.489332471686271962e-05 -1.330734756046383460e-04 1.579500895713576184e-04 -2.926847192406637564e-05 1.326735340718689321e-04
-1.295817085043119801e-05 -1.747876629576538964e-07 4.136780228323377799e-07 3.340797165922198695e-06 1.912996628360780331e-06 -4.023989116389438160e-07 -7.478135901549200540e-05 1.277970973776778780e-05 1.044489675804394755e-07 1.682441929549370867e-04 -2.641387473233869617e-05 -1.445726746958506863e-04 1.678501360898058069e-04 -3.117563258572987058e-05 1.441429178968565213e-04
-1.309023849019031572e-05 -2.131105593651240306e-07 4.171004677875006090e-07 3.380157763967277790e-06 1.968124707931849531e-06 -4.057601927343081185e-07 -8.000910712678888418e-05 1.368330767155454518e-05 1.124102022714781527e-07 1.788540988471544664e-04 -2.803771624185054731e-05 -1.569853526163106914e-04 1.784345016512087656e-04 -3.321688284996442782e-05 1.565236872195678109e-04
-1.322266004913932408e-05 -2.528256586162739023e-07 4.205032351547525710e-07 3.419800299247916574e-06 2.024662176064346001e-06 -4.091015931183825808e-07 -8.560571640821082180e-05 1.465079352580697390e-05 1.209346100978837415e-07 1.901998572534702224e-04 -2.977226737836977943e-05 -1.703817606902587425e-04 1.897527743302158682e-04 -3.540200942164138881e-05 1.698859425267883780e-04
-1.335544570490640641e-05 -2.939628355182547069e-07 4.238875475451020328e-07 3.459729292074757060e-06 2.082639927807082499e-06 -4.124243220768632019e-07 -9.159795212738811900e-05 1.568680331418476949e-05 1.300625298318685198e-07 2.023348681287224235e-04 -3.162549051017029210e-05 -1.848374755595530601e-04 2.018582044850232246e-04 -3.774152298259926053e-05 1.843050996028794972e-04
-1.348860503304298762e-05 -3.365552944194971628e-07 4.272511117982307976e-07 3.499948815827028450e-06 2.142092151875497284e-06 -4.157261209772728771e-07 -9.801455539756687250e-05 1.679631544004798666e-05 1.398372996332398555e-07 2.153164718821046902e-04 -3.360593325295608283e-05 -2.004337965471638912e-04 2.148079727949190460e-04 -4.024671288739925941e-05 1.998622852853642663e-04
-1.362214790466441318e-05 -3.806377014311208947e-07 4.305936963615102274e-07 3.540462459118211607e-06 2.203054577730037372e-06 -4.190065465295794068e-07 -1.048863904388601555e-04 1.798467637715496734e-05 1.503054091452236363e-07 2.292062459722221375e-04 -3.572277336343764883e-05 -2.172581783793629969e-04 2.286634840571204121e-04 -4.292970496708382227e-05 2.166447690418433309e-04
-1.375608512855022725e-05 -4.262398739911105514e-07 4.339150511157214339e-07 3.581274467523782878e-06 2.265558317373391025e-06 -4.222655708583392549e-07 -1.122466012746173579e-04 1.925762666756871013e-05 1.615169646890200145e-07 2.440703160563023719e-04 -3.798586142160520642e-05 -2.354046917074832678e-04 2.434906782973906821e-04 -4.580352297811747883e-05 2.347464219198522242e-04
-1.389042116074837364e-05 -4.733944482505193323e-07 4.372147447378385276e-07 3.622381245568909975e-06 2.329637450718120683e-06 -4.255026797507076413e-07 -1.201307818520139887e-04 2.062133225003201289e-05 1.735253651108647420e-07 2.599796978920348783e-04 -4.040577666617201221e-05 -2.549745186150393023e-04 2.593603713964654856e-04 -4.888215728336684266e-05 2.542682129435214710e-04
-1.402517548847117564e-05 -5.221376842576425990e-07 4.404916348904070101e-07 3.663794197806960233e-06 2.395329744622406659e-06 -4.287167511967451173e-07 -1.285771553776500899e-04 2.208241410108120750e-05 1.863880988524747362e-07 2.770106520938443143e-04 -4.299387581966649866e-05 -2.760764835068019152e-04 2.763486089784917025e-04 -5.218063385722592835e-05 2.753187375834605446e-04
-1.416036109629283739e-05 -5.725016711799885170e-07 4.437455423084697205e-07 3.705517437358475326e-06 2.462668776123594358e-06 -4.319075914856584145e-07 -1.376267696412527880e-04 2.364798216402856247e-05 2.001668550044231251e-07 2.952450751345411903e-04 -4.576235080156589648e-05 -2.988276247717910959e-04 2.945370565529860786e-04 -5.571509145430536905e-05 2.980147884270558300e-04
-1.429599710502748282e-05 -6.245142255864942404e-07 4.469754445043605669e-07 3.747560115411766190e-06 2.531684308808561643e-06 -4.350741638072356909e-07 -1.473237059746347209e-04 2.532567220313544534e-05 2.149279233462570790e-07 3.147709168056109447e-04 -4.872429309765157352e-05 -3.233538092700176630e-04 3.140134157403109147e-04 -5.950286571402333650e-05 3.224819682368339213e-04
-1.443209455123856651e-05 -6.782163180302382608e-07 4.501806539078999521e-07 3.789923396446795138e-06 2.602418902532153975e-06 -4.382157917366123501e-07 -1.577153016192792796e-04 2.712368433398738022e-05 2.307423315709376070e-07 3.356826215857831863e-04 -5.189375806052332253e-05 -3.497903873606343964e-04 3.348718640212946553e-04 -6.356257540766526695e-05 3.488553444536358818e-04
-1.456866584263492608e-05 -7.336351661751305580e-07 4.533617516873372499e-07 3.832608147177854433e-06 2.674901878099765063e-06 -4.413330258769430670e-07 -1.688523914508825480e-04 2.905082375392387985e-05 2.476868892866374919e-07 3.580816139492034363e-04 -5.528583482152448717e-05 -3.782829038680271582e-04 3.572135394260134026e-04 -6.791421806540655294e-05 3.772801558194908479e-04
-1.470572036049322287e-05 -7.908117514976152047e-07 4.565188865328135783e-07 3.875611489176744715e-06 2.749176392625321854e-06 -4.444260362688418355e-07 -1.807895650734429188e-04 3.111654665260559253e-05 2.658429690404012749e-07 3.820768098793630822e-04 -5.891672546506970733e-05 -4.089878498635531002e-04 3.811470494620491770e-04 -7.257927193928322303e-05 4.079125692414080459e-04
-1.484328233391478204e-05 -8.497866498803832369e-07 4.596509945551724151e-07 3.918944452131286475e-06 2.825285271832803549e-06 -4.474937429904572384e-07 -1.935854424587880841e-04 3.333100700338180515e-05 2.852988806731674778e-07 4.077851668632015598e-04 -6.280382334444840735e-05 -4.420734820745201893e-04 4.067890201091265063e-04 -7.758080417155943404e-05 4.409204896470517729e-04
-1.498136703932165463e-05 -9.106040545161077658e-07 4.627573321505512712e-07 3.962608306303864845e-06 2.903275128501156993e-06 -4.505353717756606804e-07 -2.073029701071914385e-04 3.570510817101502364e-05 3.061491588139369759e-07 4.353322745177950776e-04 -6.696580134735852620e-05 -4.777206916196438799e-04 4.342646844944353227e-04 -8.294358844895691543e-05 4.764844313557315162e-04
-1.511999210617258553e-05 -9.733008666720812880e-07 4.658373626151813491e-07 4.006605370310560919e-06 2.983185612477413165e-06 -4.535503261060690121e-07 -2.220097385818354564e-04 3.825055859452644336e-05 3.284945340337856906e-07 4.648529887910996992e-04 -7.142270913314073934e-05 -5.161239396408108570e-04 4.637085156733392207e-04 -8.869423026270091656e-05 5.147984540876105169e-04
-1.525917709081724456e-05 -1.037914413879280684e-06 4.688913481274500612e-07 4.050937854279295489e-06 3.065057082433649583e-06 -4.565388563141451606e-07 -2.377783231583760482e-04 4.097992924851391334e-05 3.524440236131153558e-07 4.964921138413492868e-04 -7.619606780368049003e-05 -5.574922657409358022e-04 4.952649047358441111e-04 -9.486130104678153685e-05 5.560711630398491954e-04
-1.539893491813008636e-05 -1.104491761302112559e-06 4.719183113460032387e-07 4.095601032018683586e-06 3.148939737940148210e-06 -4.594999533369450941e-07 -2.546866468984104975e-04 4.390671810825350101e-05 3.781138733278150478e-07 5.304051208010036010e-04 -8.130898304992587402e-05 -6.020503530001408612e-04 5.290888815675314719e-04 -1.014754809528898595e-04 6.005267780853299885e-04
-1.553928639273697394e-05 -1.173072027021359527e-06 4.749178938017285963e-07 4.140595588358996587e-06 3.234876851131418146e-06 -4.624332696307968100e-07 -2.728183723571534955e-04 4.704541640956791350e-05 4.056297775311545601e-07 5.667589355833937406e-04 -8.678625384366564326e-05 -6.500396914143694851e-04 5.653468961532815643e-04 -1.085697149567319166e-04 6.484062884880569281e-04
-1.568025541758211321e-05 -1.243690752505967683e-06 4.778897161868707960e-07 4.185924283575802955e-06 3.322907226625090982e-06 -4.653384074507194677e-07 -2.922633181674540973e-04 5.041158245339441671e-05 4.351253623695114693e-07 6.057327654939420993e-04 -9.265450335621631126e-05 -7.017198029454107438e-04 6.042176457884356313e-04 -1.161793762317677050e-04 6.999686837731009968e-04
-1.582185633562953244e-05 -1.316397694124648000e-06 4.808333297674466884e-07 4.231578776629784611e-06 3.413084427501428184e-06 -4.682148675789363866e-07 -3.131179072945290210e-04 5.402191879086208729e-05 4.667451132297320389e-07 6.475189954592559631e-04 -9.894230677701811125e-05 -7.573695674508317986e-04 6.458929666698128968e-04 -1.243424449682083263e-04 7.554922680103064083e-04
-1.596411976071685824e-05 -1.391233142569524903e-06 4.837449184733201202e-07 4.277563674355194448e-06 3.505453615637410634e-06 -4.710587477216970503e-07 -3.354856451799855584e-04 5.789435323665627288e-05 5.006431048241465390e-07 6.923241448550817266e-04 -1.056803321162034533e-04 -8.172886443633568332e-04 6.905787889971913259e-04 -1.330996933014811062e-04 8.152760864447318847e-04
-1.610706066316037430e-05 -1.468234679874941298e-06 4.866256735520147443e-07 4.323867697610245141e-06 3.600056890191211076e-06 -4.738713130889457047e-07 -3.594776316195860883e-04 6.204813095664448092e-05 5.369852136590856989e-07 7.403698825221675939e-04 -1.129014939781436091e-04 -8.817989758390829772e-04 7.384961489272128454e-04 -1.424948936993581240e-04 8.796414206677707079e-04
-1.625070535922648366e-05 -1.547449350110208384e-06 4.894763419550120469e-07 4.370487662618175072e-06 3.696946313631052985e-06 -4.766533196997038405e-07 -3.852131087553154897e-04 6.650390822878948143e-05 5.759493427636642731e-07 7.918941252430305913e-04 -1.206411174455303509e-04 -9.512464131849900128e-04 7.898822850924015065e-04 -1.525750317712113216e-04 9.489334132356496950e-04
-1.639508178680256515e-05 -1.628926152644774165e-06 4.922979080735821385e-07 4.417420327471236603e-06 3.796176289458376996e-06 -4.794056881651218779e-07 -4.128200447104790204e-04 7.128385206269600895e-05 6.177262573445064988e-07 8.471522014274275765e-04 -1.289371032838848108e-04 -1.026002452341186026e-03 8.449917937760148762e-04 -1.633905374172510199e-04 1.023522799846823556e-03
-1.654022452102707621e-05 -1.712704877183550915e-06 4.950855149772119595e-07 4.464665007379350073e-06 3.897793018412945562e-06 -4.821233703287721071e-07 -4.424357615686537091e-04 7.641174705267789462e-05 6.625199431269311009e-07 9.064181048131052243e-04 -1.378301132498599836e-04 -1.106466086998026798e-03 9.040978865205504108e-04 -1.749955276752384931e-04 1.103807760835511832e-03
-1.668616019411128470e-05 -1.798808581299179594e-06 4.978500024435314735e-07 4.512211158478874949e-06 4.001826060689647915e-06 -4.848172574924708041e-07 -4.742076003481829859e-04 8.191311624136874401e-05 7.105489508192786647e-07 9.699858182508860243e-04 -1.473637764454662630e-04 -1.193065782007900807e-03 9.674937067880762416e-04 -1.874480782424638842e-04 1.190215890581470875e-03
-1.683293069859130225e-05 -1.887292528946592266e-06 5.005829875804063868e-07 4.560060357680564559e-06 4.108337605254591053e-06 -4.874788550903841831e-07 -5.082936341182723704e-04 8.781534223270746312e-05 7.620493030406403073e-07 1.038170741065397567e-03 -1.575848912805673089e-04 -1.286261592875552169e-03 1.035493748394166694e-03 -2.008105052826001269e-04 1.283206303832237641e-03
-1.698056314509105533e-05 -1.978215063205655020e-06 5.032892447114767187e-07 4.608197497154399611e-06 4.217393379864183957e-06 -4.901128708571269009e-07 -5.448634265149187922e-04 9.414779705315452112e-05 8.172730167693161330e-07 1.111311196723976111e-03 -1.685436520455113369e-04 -1.386547413480754319e-03 1.108435364648695850e-03 -2.151496563637433142e-04 1.383271890215288574e-03
-1.712909659287376653e-05 -2.071646168745888711e-06 5.059626691330207071e-07 4.656615937256172537e-06 4.329071120941042631e-06 -4.927131947879873014e-07 -5.840988421815183343e-04 1.009419814351183905e-04 8.764907323056515650e-07 1.189770049672645704e-03 -1.802938815120224379e-04 -1.494453386751674060e-03 1.186680386536023528e-03 -2.305372323588349235e-04 1.490941714472293145e-03
-1.727856930966456891e-05 -2.167626827034625244e-06 5.086027300164542948e-07 4.705301486877289987e-06 4.443421005387889798e-06 -4.952790893143357294e-07 -6.261949110925000032e-04 1.082316771867965617e-04 9.399908173455925534e-07 1.273936443777695399e-03 -1.928932951856861136e-04 -1.610548477865537129e-03 1.270616840725853538e-03 -2.470501344857819006e-04 1.606783592154038343e-03
-1.742901583042736745e-05 -2.266210481312311860e-06 5.112059951605805195e-07 4.754234887294735459e-06 4.560505665002062853e-06 -4.978072458861814807e-07 -6.713607415459600224e-04 1.160531064437637781e-04 1.008082735728087161e-06 1.364227606955229540e-03 -2.064037667882605677e-04 -1.735443179278892654e-03 1.360660758513179214e-03 -2.647708274942474414e-04 1.731406783338611862e-03
-1.758047353859377857e-05 -2.367405734983796400e-06 5.137806282036908706e-07 4.803394085313085475e-06 4.680344763672574402e-06 -5.003056944006318753e-07 -7.198205021612958656e-04 1.244451012105683469e-04 1.081098976429476837e-06 1.461090822373489143e-03 -2.208916241489863430e-04 -1.869792448250679308e-03 1.457258136726977517e-03 -2.837877266451336298e-04 1.865464920184112772e-03
-1.773296692325586140e-05 -2.471297703709039620e-06 5.163187208937077145e-07 4.852738181472184070e-06 4.803034450095091133e-06 -5.027667451841019158e-07 -7.718144531732888322e-04 1.334492790030341388e-04 1.159395815793237493e-06 1.565005479546281329e-03 -2.364279420484515263e-04 -2.014298782174189437e-03 1.560886995980318879e-03 -3.041955971128148107e-04 2.009659081582139926e-03
-1.788655433788361782e-05 -2.577931249197751363e-06 5.188191738810891782e-07 4.902257956925623214e-06 4.928631477428180515e-06 -5.051890532182594713e-07 -8.276000483205853304e-04 1.431102359648098155e-04 1.243351720945850159e-06 1.676485273587868851e-03 -2.530888731970902636e-04 -2.169715487797694176e-03 1.672059555851019988e-03 -3.260959959056143652e-04 2.164741065556925748e-03
-1.804129080912334279e-05 -2.687266921341281700e-06 5.212873957869758807e-07 4.951932874428152710e-06 5.057109706936920604e-06 -5.075778789318344198e-07 -8.874531058121349486e-04 1.534757481606382904e-04 1.333372341083538574e-06 1.796080546478046438e-03 -2.709559924860195537e-04 -2.336850181487566420e-03 1.791324581466267234e-03 -3.495977317119340925e-04 2.331516871870342473e-03
-1.819725391771882334e-05 -2.799434109413839331e-06 5.237276682568172692e-07 5.001762495521132912e-06 5.188611432677930163e-06 -5.099374469473429021e-07 -9.516690319146545521e-04 1.645969845923742731e-04 1.429897130853180531e-06 1.924380722998380840e-03 -2.901166533916848720e-04 -2.516568474137742366e-03 1.919269799904027053e-03 -3.748173497198381034e-04 2.510850360432735975e-03
-1.835446562163459613e-05 -2.914522750778997935e-06 5.261211666746158405e-07 5.051681348419356644e-06 5.323241915104161996e-06 -5.122488718444568869e-07 -1.020564146755566096e-03 1.765287378657110374e-04 1.533391778930201881e-06 2.062016957374031463e-03 -3.106643864644806894e-04 -2.709797877531869119e-03 2.056524563083225125e-03 -4.018796631708630111e-04 2.703667187555574680e-03
-1.851301592351078446e-05 -3.032584855729390020e-06 5.284747032862041019e-07 5.101688114783091786e-06 5.461069373181572391e-06 -5.145184964529687368e-07 -1.094477046142684241e-03 1.893296573351990113e-04 1.644354618460313491e-06 2.209664853038816740e-03 -3.326992953366699358e-04 -2.917531932649706714e-03 2.203762531167673816e-03 -4.309182800273866649e-04 2.910958907032281696e-03
-1.867287779405448804e-05 -3.153611484236308974e-06 5.307942428499323800e-07 5.151653553870576778e-06 5.602102796726574368e-06 -5.167526670843954030e-07 -1.173770071379217185e-03 2.030625096786084830e-04 1.763318794510446098e-06 2.368047398584650388e-03 -3.563284953089262464e-04 -3.140834573288022423e-03 2.361704620040680751e-03 -4.620762059010941471e-04 3.133787330327659614e-03
-1.883419285585824263e-05 -3.277739104238757359e-06 5.330540675306280860e-07 5.201609763005954049e-06 5.746498048170863982e-06 -5.189251691582989705e-07 -1.258830830826014385e-03 2.177944358398379839e-04 1.890855178463294845e-06 2.537938003764562880e-03 -3.816665630808385896e-04 -3.380844727028592747e-03 2.531122012615036419e-03 -4.955064176257733145e-04 3.373289108693651537e-03
-1.899704492243833244e-05 -3.404885452657250091e-06 5.352795869170301021e-07 5.251522602546923317e-06 5.894193587596796508e-06 -5.210612063521197116e-07 -1.350073814500195400e-03 2.335972345420866459e-04 2.027569591683620164e-06 2.720163712019193440e-03 -4.088360015238877193e-04 -3.638781136122962081e-03 2.712839383160602514e-03 -5.313725273379839428e-04 3.630680570097738827e-03
-1.916153358780185075e-05 -3.535191454020050296e-06 5.374727219353795210e-07 5.301364172745407441e-06 6.045352370126683498e-06 -5.231621515372110078e-07 -1.447942089387923301e-03 2.505476562671864259e-04 2.174109817137318442e-06 2.915608599577922122e-03 -4.379677500973992222e-04 -3.915947428624535522e-03 2.907738256267814250e-03 -5.698494419043075108e-04 3.907262759800107267e-03
-1.932770168728384193e-05 -3.668793064107608087e-06 5.396205434542822670e-07 5.351046673966515730e-06 6.200132243610710235e-06 -5.252154275995220011e-07 -1.552909038141654869e-03 2.687276999929419374e-04 2.331170270986361988e-06 3.125217206645623368e-03 -4.692016834592198111e-04 -4.213737440813544038e-03 3.116760476781713172e-03 -6.111240419150890200e-04 4.204426749132719222e-03
-1.949567730060741642e-05 -3.805758230210073851e-06 5.417381686312317204e-07 5.400554647050302671e-06 6.358627250224273095e-06 -5.272361277274993214e-07 -1.665480236780236475e-03 2.882249355417927541e-04 2.499491037545473495e-06 3.349998317351871209e-03 -5.026871615754572578e-04 -4.533640780995334615e-03 3.340911949402440573e-03 -6.553959314426159848e-04 4.523659197987185861e-03
-1.966548947742538403e-05 -3.946128055959188604e-06 5.438062901959736048e-07 5.449759047241180027e-06 6.520906231087423068e-06 -5.292045625140446872e-07 -1.786195358854704819e-03 3.091328494178437821e-04 2.679859729851664404e-06 3.591028774602475059e-03 -5.385836219782094182e-04 -4.877248606871557174e-03 3.581266416015448702e-03 -7.028782151573924331e-04 4.866548124885911562e-03
-1.983725943964245473e-05 -4.089755348400486093e-06 5.458764940307460279e-07 5.498609433460563983e-06 6.686851614347907253e-06 -5.311725094789688687e-07 -1.915630167200102919e-03 3.315511713837952009e-04 2.873110970281930947e-06 3.849457432200545457e-03 -5.770611306445038108e-04 -5.246259638917282440e-03 3.838969434480624457e-03 -7.537982511943958725e-04 5.234788926089166926e-03
-2.001115291204601021e-05 -4.237092612897328431e-06 5.479066840009496058e-07 5.547113668281780581e-06 6.856942351412351250e-06 -5.330977957631590808e-07 -2.054398584680127478e-03 3.555862528052807989e-04 3.080144194948712018e-06 4.126509236352791932e-03 -6.183010177873376036e-04 -5.642486438646563893e-03 4.115242437307568488e-03 -8.083984983389812945e-04 5.630190579641087059e-03
-2.018725166795864049e-05 -4.388288071572238108e-06 5.498921201961751832e-07 5.595166083424452570e-06 7.031359232415871636e-06 -5.349754443443332201e-07 -2.203154775452734280e-03 3.813514061147549317e-04 3.301910825873779157e-06 4.423489463465974866e-03 -6.624964611224777068e-04 -6.067861711741523272e-03 4.411386958301467473e-03 -8.669373238723917120e-04 6.054682000029872405e-03
-2.036570124280926179e-05 -4.543312345302619011e-06 5.518237739453156648e-07 5.642700958836986790e-06 7.210110951939978961e-06 -5.367959417601401607e-07 -2.362595345675766977e-03 4.089672938300074065e-04 3.539418708669907390e-06 4.741788097387599973e-03 -7.098531483047312157e-04 -6.524445000976053684e-03 4.728788999452415188e-03 -9.296898873188393173e-04 6.510318713093675436e-03
-2.054655676514332359e-05 -4.702312888710950347e-06 5.536960225891913113e-07 5.689550323392144937e-06 7.393383155656248308e-06 -5.385524914236474973e-07 -2.533461544577246451e-03 4.385623150103115978e-04 3.793735630601345600e-06 5.082884201524429275e-03 -7.605899348134881116e-04 -7.014429359824179110e-03 5.068923379667180859e-03 -9.969490017553471820e-04 6.999289513707551008e-03
-2.073003176919080358e-05 -4.865391037955375690e-06 5.555545089956749105e-07 5.735694921366271116e-06 7.581316338172617187e-06 -5.402906298544055564e-07 -2.716541507976350488e-03 4.702729803436300998e-04 4.066008783833577727e-06 5.448350369971697617e-03 -8.149394604488248862e-04 -7.540148225366690576e-03 5.433358212858508708e-03 -1.069026015461221977e-03 7.523923268378737705e-03
-2.091627754418804198e-05 -5.032646310899053011e-06 5.573741214946511352e-07 5.781034928135732657e-06 7.774052946986957728e-06 -5.419853894023797199e-07 -2.912672514078196075e-03 5.042443226983589662e-04 4.357440382106821168e-06 5.839857265736202521e-03 -8.731488623736245736e-04 -8.104082299519971624e-03 5.823759390768589762e-03 -1.146251745520786205e-03 8.086695890283261690e-03
-2.110541511129051775e-05 -5.204069309799608652e-06 5.591365199716895038e-07 5.825413778043591660e-06 7.971633916525126378e-06 -5.436173261009177632e-07 -3.122743256871899058e-03 5.406302852317439915e-04 4.669308921714228329e-06 6.259178180247452171e-03 -9.354804440726748266e-04 -8.708866490429408025e-03 6.241895112573433123e-03 -1.228977368430468663e-03 8.690237189801448825e-03
-2.129740049724992978e-05 -5.379947041069292175e-06 5.608326606907425447e-07 5.868498947079363922e-06 8.174394598866040499e-06 -5.451760409290030755e-07 -3.347696041820690839e-03 5.795940943370379720e-04 5.002969798082622267e-06 6.708193357594787430e-03 -1.002212275526307870e-03 -9.357296710079891777e-03 6.689640246065668011e-03 -1.317575268515111704e-03 9.337337673783576916e-03
-2.149257927156517060e-05 -5.560042986046059953e-06 5.625507878277724909e-07 5.910328989143030827e-06 8.382154723047123996e-06 -5.467514292234657057e-07 -3.588528961974941228e-03 6.213086368364696211e-04 5.359846976898184483e-06 7.188894347613437527e-03 -1.073638846157651565e-03 -1.005233659858440279e-02 7.168980673767576597e-03 -1.412439927280277662e-03 1.003095531613353367e-02
-2.169114390843412913e-05 -5.744874471045159644e-06 5.642043378878435166e-07 5.950759853363276979e-06 8.595489303757931820e-06 -5.482550234884640076e-07 -3.846298003974589052e-03 6.659568406260656017e-04 5.741452064522295517e-06 7.703388253550614781e-03 -1.150071728691776747e-03 -1.079712401686237951e-02 7.682017479051332642e-03 -1.513988750649691677e-03 1.077422194778840901e-02
-2.189328835309073214e-05 -5.934278122771193986e-06 5.658030657601387473e-07 5.989636813995024669e-06 8.814295599536241588e-06 -5.496970401717725262e-07 -4.122118990249255994e-03 7.137319734663413913e-04 6.149365301068698780e-06 8.253901537714138092e-03 -1.231840052465961151e-03 -1.159497710771574368e-02 8.230970808917170006e-03 -1.622662792169986485e-03 1.157044941815059055e-02
-2.209922318068297613e-05 -6.128180856746317396e-06 5.673483464361508074e-07 6.026791163082286571e-06 9.038567460828002097e-06 -5.510781048983570953e-07 -4.417169415538836283e-03 7.648380073239356182e-04 6.585259304434023968e-06 8.842783759085853096e-03 -1.319291128628150228e-03 -1.244940007712215004e-02 8.818183526189940849e-03 -1.738927592846829708e-03 1.242313526670988863e-02
-2.230913159899588041e-05 -6.326872999977324754e-06 5.688081505493929631e-07 6.062006380811187785e-06 9.268663335655404835e-06 -5.523665307902136873e-07 -4.732690029586844593e-03 8.194898605769577451e-04 7.050898334984816202e-06 9.472510679533887451e-03 -1.412790859624556356e-03 -1.336408820232280747e-02 9.446124368212276828e-03 -1.863273716254191517e-03 1.333596774362092591e-02
-2.252343459097783655e-05 -6.530501157302075084e-06 5.701612804653430689e-07 6.095273165544630186e-06 9.504804292337675549e-06 -5.535401560116171121e-07 -5.069986187837174918e-03 8.779136489281041998e-04 7.548108501726556929e-06 1.014568698858731542e-02 -1.512724174187355742e-03 -1.434293212810301352e-02 1.011739064269461148e-02 -1.996217333023690439e-03 1.431283021472903351e-02
-2.274223370995806024e-05 -6.739098934122474332e-06 5.715390714057840634e-07 6.126247163126805896e-06 9.747101294648358893e-06 -5.547300045307723973e-07 -5.430428875407524412e-03 9.403468524643669984e-04 8.078825596427165220e-06 1.086504830519539194e-02 -1.619495275345482184e-03 -1.539002132431407412e-02 1.083471024192213250e-02 -2.138300624443253278e-03 1.535780443703015953e-02
-2.296597082498458268e-05 -6.953766050257487542e-06 5.729343914211188171e-07 6.154963292254415428e-06 9.996720659351852423e-06 -5.559272023653436708e-07 -5.815455386627360092e-03 1.007038433593359381e-03 8.645059048520863565e-06 1.163346246086634055e-02 -1.733527817811448017e-03 -1.650964632030233609e-02 1.160094285152110313e-02 -2.290092020388275352e-03 1.647517292732787741e-02
-2.319496699787778647e-05 -7.174538600713493046e-06 5.742504224371995423e-07 6.181247258166704036e-06 1.025378893237990281e-05 -5.570362606018814450e-07 -6.226569439475328899e-03 1.078248884881116264e-03 9.248898572682113075e-06 1.245392992891761197e-02 -1.855265079506598393e-03 -1.770629944397780764e-02 1.241908051384821819e-02 -2.452186356285460632e-03 1.766941969360547732e-02
-2.342953526226192133e-05 -7.401672642201790643e-06 5.755170797241953290e-07 6.204899486139847386e-06 1.051864650536940632e-05 -5.580855411108372932e-07 -6.665340847242798121e-03 1.154250135156457318e-03 9.892509902192671482e-06 1.332958305782810070e-02 -1.985169730524349516e-03 -1.898467410099530933e-02 1.329224676657237217e-02 -2.625204612177089308e-03 1.894522950737597203e-02
-2.366989992172323419e-05 -7.635588857866321502e-06 5.767017664321570265e-07 6.225604784024665326e-06 1.079180833797716328e-05 -5.590403498770012944e-07 -7.133404577776937712e-03 1.235325394532313728e-03 1.057813602126171931e-05 1.426368420868972392e-02 -2.123723543242636309e-03 -2.034966219732812706e-02 1.422369480536760447e-02 -2.809793648569795192e-03 2.030748533065818151e-02
-2.391642079551231558e-05 -7.875972473579953347e-06 5.777870536678143724e-07 6.243124426741294308e-06 1.107306722839510957e-05 -5.598836821485251334e-07 -7.632459094183424372e-03 1.321768866834891051e-03 1.130811255770977964e-05 1.525962246921628608e-02 -2.271426948635571139e-03 -2.180634951597034896e-02 1.521680427024759731e-02 -3.006625516693656359e-03 2.176126364306041339e-02
-2.416950234728583100e-05 -8.123918246587363734e-06 5.787836938374851931e-07 6.257294347375843059e-06 1.136361210786932083e-05 -5.606268792958908092e-07 -8.164263801327719186e-03 1.413885322206979555e-03 1.208484484499749177e-05 1.632090843665926286e-02 -2.428798251834890856e-03 -2.336000812801599172e-02 1.627507595648705271e-02 -3.216396433816713727e-03 2.331182693560012592e-02
-2.442930606651167293e-05 -8.379248816631803794e-06 5.796781744290984806e-07 6.267641660663137713e-06 1.166337682506870211e-05 -5.612539851374684474e-07 -8.730635714378084944e-03 1.511989491320763195e-03 1.291078549112696273e-05 1.745116771467056238e-02 -2.596372649540776203e-03 -2.501608659199800952e-02 1.740212542324768782e-02 -3.439825478302402980e-03 2.496461398621854094e-02
-2.469646431752061169e-05 -8.642338012972532383e-06 5.805039717439634325e-07 6.274142237499635513e-06 1.197285092906517785e-05 -5.617994167707859667e-07 -9.333445057861386798e-03 1.616405334666059634e-03 1.378842753140982166e-05 1.865413206411132424e-02 -2.774701005366191509e-03 -2.678019662034779660e-02 1.860167413760006536e-02 -3.677652843572142265e-03 2.672522657957822692e-02
-2.497139474987824761e-05 -8.914882619842152056e-06 5.812022272872810393e-07 6.276685867688371878e-06 1.229381511154179637e-05 -5.622027084324738153e-07 -9.974609708506063446e-03 1.727465062364893274e-03 1.472031693417126427e-05 1.993362799614908920e-02 -2.964348032688776929e-03 -2.865809659358100128e-02 1.987753813883649107e-02 -3.930637613469037568e-03 2.859941294684000337e-02
-2.525456885580003256e-05 -9.197348813224889738e-06 5.817413142871987186e-07 6.275058299574791363e-06 1.262686108523798867e-05 -5.624326719507890194e-07 -1.065608842649999784e-02 1.845507950860162663e-03 1.570903767434418246e-05 2.129356391521167874e-02 -3.165890494230537335e-03 -3.065567082286359268e-02 2.123361507412655294e-02 -4.199555139631062570e-03 3.059304710725170920e-02
-2.554642204120526966e-05 -9.490124850582801156e-06 5.822000627944952244e-07 6.269004509058267163e-06 1.297248727009327832e-05 -5.625645442294208281e-07 -1.137987275594906644e-02 1.970879030018169407e-03 1.675720445621799358e-05 2.273791353747113900e-02 -3.379914811442725434e-03 -3.277890488620255338e-02 2.267386790316916478e-02 -4.485193973714949982e-03 3.271210420797084767e-02
-2.584743745829581969e-05 -9.793560967018343448e-06 5.825117244677508633e-07 6.258306178762244143e-06 1.333117129852512846e-05 -5.625303164691765027e-07 -1.214797758684192999e-02 2.103927314145841512e-03 1.786740200434794535e-05 2.427069712793931619e-02 -3.607014210257233899e-03 -3.503385656621338384e-02 2.420230608460036473e-02 -4.788351804959684564e-03 3.496263172976101646e-02
-2.615803584519422000e-05 -1.010839622425974385e-05 5.827600043643314491e-07 6.242697701366767371e-06 1.370376489453128946e-05 -5.624179468877623048e-07 -1.296243009717715222e-02 2.245003950356537145e-03 1.904217730981544893e-05 2.589595940873144764e-02 -3.847785470724372076e-03 -3.742662159962127644e-02 2.582296351145273519e-02 -5.109831206377166667e-03 3.735071527931967811e-02
-2.647856046225532367e-05 -1.043523858652297725e-05 5.830316410756470010e-07 6.221836684967646166e-06 1.409099450017281274e-05 -5.623106953369144922e-07 -1.382525722535481692e-02 2.394460032087034149e-03 2.028407825399931348e-05 2.761774453218778999e-02 -4.102825279757046570e-03 -3.996329512719817845e-02 2.753987369020174936e-02 -5.450434653091609100e-03 3.988243983362804723e-02
-2.680937234596534341e-05 -1.077469042444785717e-05 5.831096192212172978e-07 6.195410968148945646e-06 1.449358324133363538e-05 -5.619903470725831068e-07 -1.473847149489327865e-02 2.552644182767964572e-03 2.159558366287157296e-05 2.944006782893958396e-02 -4.372726121024313357e-03 -4.264992737187874722e-02 2.935704147173307313e-02 -5.810958991862075727e-03 4.256384573556865752e-02
-2.715125910811961872e-05 -1.113000913937349956e-05 5.829086160426040420e-07 6.163746980211154002e-06 1.491486385627190550e-05 -5.613734994596248964e-07 -1.570405528381310645e-02 2.719899826183316653e-03 2.297905564577720596e-05 3.136688403797560643e-02 -4.658071673390992880e-03 -4.549247433295051934e-02 3.127841135974623876e-02 -6.192188978378810639e-03 4.540087958093397269e-02
-2.750450772244770911e-05 -1.150143611235251672e-05 5.824576593409270230e-07 6.126466705812060173e-06 1.535519995699160560e-05 -5.604888280140912353e-07 -1.672394329262427010e-02 2.896562062885373219e-03 2.443679125133723864e-05 3.340205305266385344e-02 -4.959431575782330924e-03 -4.849674297737878448e-02 3.330783357684412999e-02 -6.594890436681547646e-03 4.839933918467322072e-02
-2.786991083144079487e-05 -1.189002913251239129e-05 5.817313732247895867e-07 6.083803547529788977e-06 1.581575338752589464e-05 -5.593091359118843134e-07 -1.780000358851111658e-02 3.082954479065700467e-03 2.597089204353691456e-05 3.554930165673108461e-02 -5.277356011368912296e-03 -5.166833099402644291e-02 3.544902557773476487e-02 -7.019802702899538387e-03 5.156481385520230581e-02
-2.824772852586419363e-05 -1.229724703866436725e-05 5.807186194726808016e-07 6.035487691000417154e-06 1.629806822286605561e-05 -5.578208190099255398e-07 -1.893401723314592361e-02 3.279385570533059277e-03 2.758336009269949391e-05 3.781218282481134396e-02 -5.612369699534995766e-03 -5.501256257217109619e-02 3.770553189589138238e-02 -7.467630384219521057e-03 5.490261979513864216e-02
-2.863824890237536035e-05 -1.272440719339708717e-05 5.794347602063828629e-07 5.981413297422449509e-06 1.680352883324044133e-05 -5.560411014251019787e-07 -2.012765656278783094e-02 3.486145083009351085e-03 2.927594480951929362e-05 4.019403234151001925e-02 -5.964965739295840716e-03 -5.853441885080301610e-02 4.008068057154387520e-02 -7.939034939044119568e-03 5.841773118074906207e-02
-2.904219558495323269e-05 -1.317290207895751890e-05 5.778703214414279635e-07 5.921965441729104475e-06 1.733357374045386013e-05 -5.539605689836777989e-07 -2.138246239029973489e-02 3.703499933895797354e-03 3.105014975531032110e-05 4.269792344168784476e-02 -6.335598676725282159e-03 -6.223846515598156770e-02 4.257753800995525695e-02 -8.434625351672352112e-03 6.211470734919829345e-02
-2.945984675807715875e-05 -1.364417562435737447e-05 5.759799595913654854e-07 5.857178950040716548e-06 1.788970229120467360e-05 -5.515282777592803466e-07 -2.269982045297787646e-02 3.931690123458232190e-03 3.290723897887271705e-05 4.532661970581901983e-02 -6.724677791261582382e-03 -6.612877520939704212e-02 4.519886209935214394e-02 -8.954948677182234668e-03 6.599761696493908203e-02
-2.989167550199499308e-05 -1.414271811948176302e-05 5.736867895106809775e-07 5.787692632957685982e-06 1.847638367247529125e-05 -5.486924525025273621e-07 -2.408093734654029663e-02 4.170924659748788052e-03 3.484815248994042961e-05 4.808252628332683465e-02 -7.132560017505136692e-03 -7.020885327370471329e-02 4.794705386369303712e-02 -9.500480543897397989e-03 7.006996064302854765e-02
-3.033774733748356535e-05 -1.467034603694233060e-05 5.709718736890407107e-07 5.713809354125377058e-06 1.909538482357103558e-05 -5.454144063423983052e-07 -2.552681613497905649e-02 4.421377347900344590e-03 3.687351959116866529e-05 5.096764245654591963e-02 -7.559543093156591113e-03 -7.448155494111070862e-02 5.082410907612013723e-02 -1.007161542060010587e-02 7.433459139048946562e-02
-3.079858410838537684e-05 -1.523004981309081638e-05 5.677818371677766459e-07 5.636427668560830611e-06 1.974963359086217944e-05 -5.416391018690777137e-07 -2.703823258426699128e-02 4.683182595783849482e-03 3.898357874827769823e-05 5.398351358858291538e-02 -8.005858482012869967e-03 -7.894900983560507179e-02 5.383157136289701272e-02 -1.066865704713836245e-02 7.879363787492485449e-02
-3.127456189776772072e-05 -1.582187877760684878e-05 5.640440053210666572e-07 5.556376240361264701e-06 2.043910128185448048e-05 -5.373035354326951730e-07 -2.861571219612676908e-02 4.956431372653375897e-03 4.117825420635340015e-05 5.713118534058689302e-02 -8.471664551531145684e-03 -8.361254668149692426e-02 5.697048648393190917e-02 -1.129180914546221680e-02 8.344842916062190918e-02
-3.176557067239262679e-05 -1.645001857679343068e-05 5.597439380946743013e-07 5.474467753553295553e-06 2.116780836944357695e-05 -5.323908162271056401e-07 -3.025950862579587439e-02 5.241167627701489445e-03 4.345699195862241912e-05 6.041116025827349828e-02 -8.957040610168156766e-03 -8.847262111161474651e-02 6.024135871971435935e-02 -1.194116682915235400e-02 8.829942307789405420e-02
-3.227182426100519712e-05 -1.711979045986043236e-05 5.549836940010066095e-07 5.392646732268723269e-06 2.194082433672042549e-05 -5.269976493814414246e-07 -3.196958429730829138e-02 5.537384821588779010e-03 4.581877209394093361e-05 6.382335821426685096e-02 -9.461981010534926614e-03 -9.352875133939250740e-02 6.364411159673456775e-02 -1.261670868500711085e-02 9.334614188165954451e-02
-3.279320925357623410e-05 -1.783520730171554892e-05 5.499516684925110528e-07 5.312334468022343920e-06 2.276184211565850449e-05 -5.213221707312409451e-07 -3.374559287327344448e-02 5.845023072262694498e-03 4.826229421589649823e-05 6.736708358839418875e-02 -9.986390492362620663e-03 -9.877946124770295433e-02 6.717805487387018548e-02 -1.331829013086542092e-02 9.858711467454828181e-02
-3.226368408613673570e-05 -1.711496771805834155e-05 5.543029169818262998e-07 5.384565929781227431e-06 2.193589808392476881e-05 -5.263386357056650659e-07 -3.195972049166779377e-02 5.535676326216598664e-03 4.580520655969697893e-05 6.380368332208341542e-02 -9.459068634725112043e-03 -9.349965636192915375e-02 6.362449101633727011e-02 -1.261281466067899239e-02 9.331710103675325274e-02
-3.173760401580765763e-05 -1.643879061679431012e-05 5.577691835486028039e-07 5.443497175021774758e-06 2.115677122943921047e-05 -5.304358697405825321e-07 -3.024034827192064595e-02 5.237849013860418172e-03 4.343054505221854452e-05 6.037294819176992206e-02 -8.951382110214406093e-03 -8.841624403692707745e-02 6.020325258121263234e-02 -1.193360659412723464e-02 8.824315145339915734e-02
-3.121414063681857972e-05 -1.580221793769779107e-05 5.604251889576105154e-07 5.489713260283676801e-06 2.041976698199527823e-05 -5.337038485511512663e-07 -2.858783444636084706e-02 4.951603218824748853e-03 4.113968839228050977e-05 5.707559173458721241e-02 -8.463428762371418002e-03 -8.353074056148904192e-02 5.691504750903062654e-02 -1.128081442828490592e-02 8.336677672900452696e-02
-3.069222245495678233e-05 -1.520266197849065577e-05 5.622098813491785807e-07 5.523545472341917896e-06 1.972206484213889622e-05 -5.360711973519889448e-07 -2.700222125714387203e-02 4.676946249240392615e-03 3.893360536923865293e-05 5.391169714773641486e-02 -7.995214549764702999e-03 -7.884364322381411105e-02 5.375995527497204329e-02 -1.065446036005543787e-02 7.868847030344405802e-02
-3.017112055494687069e-05 -1.463630607905968922e-05 5.631950077838462553e-07 5.545529476934922230e-06 1.905963788186218732e-05 -5.376115348859672009e-07 -2.548325228909319173e-02 4.413833688431339532e-03 3.681280126145481556e-05 5.088075205789644589e-02 -7.546658640862664510e-03 -7.435448892692121670e-02 5.073746165882120351e-02 -1.005444740796766767e-02 7.420776707480770951e-02
-2.965018587613789221e-05 -1.410001276334328501e-05 5.634651165076568825e-07 5.556256321813238781e-06 1.842914457856971013e-05 -5.384123496092184014e-07 -2.403039277814512237e-02 4.162172829991096258e-03 3.477744395739318953e-05 4.798168875746834650e-02 -7.117599073221596816e-03 -7.006192125880190968e-02 4.784649897351418713e-02 -9.480567375382869394e-03 6.992330997408452431e-02
-2.912858286227803091e-05 -1.359096779315757982e-05 5.631969225552271510e-07 5.555923100699383218e-06 1.782746834459606337e-05 -5.386569240825772878e-07 -2.264285171847133654e-02 3.921826878036930274e-03 3.282725119551779889e-05 4.521292882011910402e-02 -6.707799681192803086e-03 -6.596376378610463442e-02 4.508549032790366839e-02 -8.932510229889003076e-03 6.583292371873315785e-02
-2.860567059591528574e-05 -1.310668347368743404e-05 5.624115708845137804e-07 5.544958002933975977e-06 1.725204831711445617e-05 -5.383670324109129968e-07 -2.131960522146655185e-02 3.692618352858138917e-03 3.096155078424852914e-05 4.257242899755788595e-02 -6.316956425445702412e-03 -6.205709704873800525e-02 4.245239583232768288e-02 -8.409872659270850245e-03 6.193369152888608675e-02
-2.808087803507841661e-05 -1.264496828027852919e-05 5.606223992481345106e-07 5.523650908396031476e-06 1.670055635378754603e-05 -5.370527856508512749e-07 -2.005942154947526479e-02 3.474333907935126409e-03 2.917941521079709654e-05 4.005773190403134204e-02 -5.944704546362149407e-03 -5.833833960043228323e-02 3.994476251907062153e-02 -7.912168912096577758e-03 5.822203563963172790e-02
-2.755432883129119368e-05 -1.220371103731219756e-05 5.574904354957996060e-07 5.493007079403710007e-06 1.617065975151483280e-05 -5.344340610195727238e-07 -1.886088587447612083e-02 3.266728514320973824e-03 2.747962669073937455e-05 3.766601461888400421e-02 -5.590625975997069730e-03 -5.480332793545139580e-02 3.755977341650005435e-02 -7.438839999799582575e-03 5.469379763199526401e-02
-2.702530849538985056e-05 -1.178127247274886803e-05 5.534888165615762347e-07 5.453054991309665328e-06 1.566068221778804898e-05 -5.309279679183345800e-07 -1.772242450568636482e-02 3.069529467890987767e-03 2.586054991595655166e-05 3.539413753104059257e-02 -5.254256309435823002e-03 -5.144739633059243478e-02 3.529429588502713822e-02 -6.989263749489663807e-03 5.134431807655986252e-02
-2.649402059472787224e-05 -1.137586927129388806e-05 5.487075463742824584e-07 5.404758211575891388e-06 1.516871166858591186e-05 -5.266177253860029654e-07 -1.664232965810859624e-02 2.882440909745351536e-03 2.432036303087104808e-05 3.323869339677487655e-02 -4.935091954410916575e-03 -4.826545500635597008e-02 3.314493063562436170e-02 -6.562764575611701109e-03 4.816851442509286624e-02
-2.596011933485739375e-05 -1.098669727836290350e-05 5.418108191668563970e-07 5.348343585376359742e-06 1.469385851183919280e-05 -5.201732071410052754e-07 -1.561878269933061371e-02 2.705147789531098679e-03 2.285711746404256331e-05 3.119605408359741108e-02 -4.632597076137355552e-03 -4.525206551783177156e-02 3.110805842385689496e-02 -6.158622835476659091e-03 4.516095601769475748e-02
-2.542318578671921045e-05 -1.061274027433780545e-05 5.343348403456443692e-07 5.283983748236187152e-06 1.423502104980436588e-05 -5.131354910561878277e-07 -1.464987632197048244e-02 2.537319696393966050e-03 2.146860741037375344e-05 2.926241460028809402e-02 -4.346209967649852790e-03 -4.240151074422166683e-02 2.917988353093715556e-02 -5.776083577135486535e-03 4.231593453946812938e-02
-2.488340733010808455e-05 -1.025184363052988933e-05 5.265424936556145582e-07 5.212315222530929995e-06 1.378996098687971385e-05 -5.057693058460779461e-07 -1.373363541740787314e-02 2.378614530216508968e-03 2.015250234312223479e-05 2.743383485711612529e-02 -4.075349158984739248e-03 -3.970786175377937627e-02 2.735647580183187336e-02 -5.414365062040371948e-03 3.962753034799067209e-02
-2.434071883335085266e-05 -9.903146531764479862e-06 5.184515646451454460e-07 5.133757381498822959e-06 1.335773599072190366e-05 -4.980942401684626873e-07 -1.286803655039118512e-02 2.228681780913668083e-03 1.890635809090841505e-05 2.570627820481258610e-02 -3.819418980251544204e-03 -3.716503849149550842e-02 2.563380897904246614e-02 -5.072666270154986036e-03 3.708967312961541224e-02
-2.379512236963049615e-05 -9.565744809495551517e-06 5.100765258095025778e-07 5.048718809976981759e-06 1.293737260493517704e-05 -4.901260361674122264e-07 -1.205102569524987149e-02 2.087165636305180188e-03 1.772764637128191890e-05 2.407564703766359657e-02 -3.577814810285072453e-03 -3.476686598042273008e-02 2.400779619809351867e-02 -4.750174057891602339e-03 3.469619798305646763e-02
-2.324663450776195890e-05 -9.238770022760781544e-06 5.012858726546867652e-07 4.957588687679190741e-06 1.252796597307333894e-05 -4.817335560759506337e-07 -1.128053432244743859e-02 1.953707772639314347e-03 1.661379085118565440e-05 2.253781488026761551e-02 -3.349927781816595344e-03 -3.250712455303320092e-02 2.247432184712188502e-02 -4.446069549832815104e-03 3.244089550609447620e-02
-2.269530682587966053e-05 -8.921525698333214173e-06 4.922282752975485896e-07 4.860744621773995707e-06 1.212880771575952424e-05 -4.730750023214053018e-07 -1.055449381361593837e-02 1.827949851866711873e-03 1.556215499929842472e-05 2.108865506204443685e-02 -3.135148998321372980e-03 -3.037959464632834089e-02 2.102927029808186049e-02 -4.159533866187461147e-03 3.031755664305102113e-02
-2.214120250528517478e-05 -8.613320898802614089e-06 4.829528069144383282e-07 4.758546898704329840e-06 1.173918277484337521e-05 -4.641996686039797027e-07 -9.870848210388138977e-03 1.709535730737206513e-03 1.457008652225292539e-05 1.972406619806903530e-02 -2.932873265869837768e-03 -2.837809636368724894e-02 1.966855122105846607e-02 -3.889753194721903666e-03 2.832001206562551748e-02
-2.158438781341633799e-05 -8.313555068331479112e-06 4.734658164537650593e-07 4.651330839952489820e-06 1.135843528624668210e-05 -4.551060892484312736e-07 -9.227565339604393291e-03 1.598113382588454154e-03 1.363493791399245526e-05 1.843999435049369084e-02 -2.742502333244129301e-03 -2.649652377501104938e-02 1.838812170196311296e-02 -3.635923200576195082e-03 2.644216639469293764e-02
-2.102495492371781843e-05 -8.021672152378702913e-06 4.637796142175304128e-07 4.539428440512238877e-06 1.098596378222110996e-05 -4.458071963571789038e-07 -8.622646396265577079e-03 1.493336565140325868e-03 1.275406822629918150e-05 1.723245216506174779e-02 -2.563447745628038860e-03 -2.472887428579097560e-02 1.718400528379384479e-02 -3.397252811931558789e-03 2.467802755906683618e-02
-2.046685311706178655e-05 -7.737138094069274924e-06 4.539042174660003696e-07 4.426999063814648143e-06 1.062120916876309565e-05 -4.363141334246431114e-07 -8.054134089607470001e-03 1.394866142763378407e-03 1.192486156576927382e-05 1.609753515198129523e-02 -2.395133040218678459e-03 -2.306927341114355448e-02 1.605230814079904728e-02 -3.172967334123155420e-03 2.302173149989994103e-02
-1.991006773263838376e-05 -7.459026650012570789e-06 4.438211932752166213e-07 4.314221226114166325e-06 1.026321117655552586e-05 -4.266119019057185070e-07 -7.520119307962699201e-03 1.302371422519532033e-03 1.114475725073589729e-05 1.503143489888922324e-02 -2.236996070098365257e-03 -2.151199529990848597e-02 1.498923238084071477e-02 -2.962311364547262627e-03 2.146756258138090082e-02
-1.935472494331616004e-05 -7.186945918643911568e-06 4.335823085623445416e-07 4.201416969475876828e-06 9.911534650284188031e-06 -4.167479371263405264e-07 -7.018746691202383710e-03 1.215530988783142859e-03 1.041124037419090479e-05 1.403045017066488834e-02 -2.088490377741578172e-03 -2.005147918373461832e-02 1.399108706309092585e-02 -2.764550760748012495e-03 2.000997004067421245e-02
-1.879725422135960388e-05 -6.921145627539180648e-06 4.226997611349847320e-07 4.085155322991311250e-06 9.566399211560726708e-06 -4.062109051834387322e-07 -6.548218922268701260e-03 1.134033588550259963e-03 9.721852831718491182e-06 1.309099556119859911e-02 -1.949086722977489555e-03 -1.868234248223344177e-02 1.305429687079373742e-02 -2.578974671355083442e-03 1.864358099855439529e-02
-1.824073536132869914e-05 -6.661155151222885184e-06 4.116944348012330220e-07 3.968665035083519265e-06 9.227318494145046881e-06 -3.955452516812125860e-07 -6.106800043225539369e-03 1.057578442926405396e-03 9.074213613588667167e-06 1.220960811038009422e-02 -1.818273578286608511e-03 -1.739939029812012303e-02 1.217540845268926322e-02 -2.404896299164929491e-03 1.736321013867904439e-02
-1.768513451188891939e-05 -6.406593201766117585e-06 4.005760767997165858e-07 3.852040137893953426e-06 8.893884959814722722e-06 -3.847597780244976761e-07 -5.692817794819105687e-03 9.858758811489938198e-04 8.466021405240644135e-06 1.138295187854620680e-02 -1.695558262519881922e-03 -1.619762252282122908e-02 1.135109527974993530e-02 -2.241654231058801041e-03 1.616386651575544425e-02
-1.713037456310529094e-05 -6.157252909004192462e-06 3.893273641072180389e-07 3.735301560545267074e-06 8.565875553044125499e-06 -3.738378469512514966e-07 -5.304665174623896147e-03 9.186475297124912934e-04 7.895044041702093535e-06 1.060782117217740420e-02 -1.580467241540834539e-03 -1.507223811244138081e-02 1.057816066670931240e-02 -2.088612958264463547e-03 1.504075797848909712e-02
-1.657642139448512088e-05 -5.912849049166867927e-06 3.779371141306882052e-07 3.618513310880278524e-06 8.242984373680677012e-06 -3.627707553954840748e-07 -4.940801205352654893e-03 8.556264686528703735e-04 7.359130483252509964e-06 9.881142016630557051e-03 -1.472546404370213670e-03 -1.401863708366927509e-02 9.853539241720518302e-03 -1.945163159491241798e-03 1.398929311907339684e-02
-1.602318820155257045e-05 -5.673206253531181008e-06 3.664120429329983269e-07 3.501670645854794732e-06 7.925016696135064420e-06 -3.515667610584329060e-07 -4.599751101991162924e-03 7.965572381494777148e-04 6.856217177103759468e-06 9.199972458073161705e-03 -1.371361064822268624e-03 -1.303242076038659339e-02 9.174297372794223970e-03 -1.810721745313774835e-03 1.300508148374228054e-02
-1.547079577040261919e-05 -5.437708778450551138e-06 3.548009911386232108e-07 3.385016772254876081e-06 7.611339529343127124e-06 -3.402727147787550116e-07 -4.280105888682252113e-03 7.411957693459876812e-04 6.384319756205813863e-06 8.561501689950266197e-03 -1.276495860350520097e-03 -1.210939018212650424e-02 8.537632289522319173e-03 -1.684731688392590186e-03 1.208393200393900573e-02
-1.491909618157083121e-05 -5.206281683510566229e-06 3.430966742930848350e-07 3.268447909931111932e-06 7.301869031116891733e-06 -3.288844727879997672e-07 -3.980521546691354398e-03 6.893092453253127274e-04 5.941542352379264183e-06 7.963048670255323813e-03 -1.187554529376441724e-03 -1.124554350263446377e-02 7.940870544560801880e-03 -1.566661715589117267e-03 1.122185039474828117e-02
-1.436612962841022895e-05 -4.979725550480940736e-06 3.312619284717741861e-07 3.150090110084393745e-06 6.997389773264053392e-06 -3.173678528500070710e-07 -3.699717790540474598e-03 6.406759130486533406e-04 5.526079306298748116e-06 7.402059418352972819e-03 -1.104159591023564681e-03 -1.043707173984580704e-02 7.381465365072966897e-03 -1.456005827503964456e-03 1.041503487622699210e-02
-1.381197083013376971e-05 -4.757717549081837165e-06 3.192068576240894203e-07 3.030073587030098908e-06 6.697567891720153061e-06 -3.056305802957434104e-07 -3.436476423255090205e-03 5.950847593288347915e-04 5.136194854721535085e-06 6.876103832963660449e-03 -1.025951783455072508e-03 -9.680353759900573937e-03 6.856993568133305621e-03 -1.352282611180587483e-03 9.659871219684807234e-03
-1.325837628146079928e-05 -4.539211835979277170e-06 3.070591601698604088e-07 2.910186389929436301e-06 6.401349588287275365e-06 -2.938015387802663868e-07 -3.189639490902748762e-03 5.523351796568119320e-04 4.770231329860428896e-06 6.382872042470493640e-03 -9.525895070921636121e-04 -8.971950455093883822e-03 6.365151833238508021e-03 -1.255034475125012825e-03 8.952926927823800368e-03
-1.270537236888156994e-05 -4.324015035274318428e-06 2.948305253372077857e-07 2.790500888121105858e-06 6.108530974132585179e-06 -2.818926051089548190e-07 -2.958107262467386551e-03 5.122366817194463082e-04 4.426615607928870380e-06 5.920170261616930149e-03 -8.837483422334190767e-04 -8.308598343125028762e-03 5.903752644843888314e-03 -1.163826919221835118e-03 8.290944787780583566e-03
-1.215292518335147094e-05 -4.111954432773946346e-06 2.825273799990965877e-07 2.671023740434745655e-06 5.818930853622672022e-06 -2.699098254701107105e-07 -2.740835969647780965e-03 4.746084635024352245e-04 4.103849560571323501e-06 5.485916351635328030e-03 -8.191203319683736930e-04 -7.687202608626911640e-03 5.470719807294585971e-03 -1.078247591861373556e-03 7.670835952557374104e-03
-1.160107452523334699e-05 -3.902835794947575086e-06 2.701605428797090291e-07 2.551813460851941062e-06 5.532348885009437366e-06 -2.578644700064126446e-07 -2.536835412853479573e-03 4.392790057254843160e-04 3.800509385738804082e-06 5.078135072003079828e-03 -7.584132911516113830e-04 -7.104829801731746969e-03 5.064083721299103384e-03 -9.979053589846285845e-04 7.089672647769827349e-03
-1.104978839272989326e-05 -3.696502824905596137e-06 2.577326855458463661e-07 2.432873234673784354e-06 5.248621334548223142e-06 -2.457586875899407660e-07 -2.345166539836199271e-03 4.060856456641682207e-04 3.515240629120634567e-06 4.694953175301636895e-03 -7.013500735370358343e-04 -6.558700236708660258e-03 4.681976486936877124e-03 -9.224293245181371895e-04 6.544680582891751995e-03
-1.049776574223998659e-05 -3.493567529825747590e-06 2.452529664817813438e-07 2.312955282611199829e-06 4.968344423501702097e-06 -2.336037087173308467e-07 -2.164938932497095531e-03 3.748741584891013756e-04 3.246761141239816574e-06 4.334594384926662367e-03 -6.476678683426584024e-04 -6.046180302652489832e-03 4.322626914175257615e-03 -8.514678378548670408e-04 6.033231262909863162e-03
-9.945070175704215351e-06 -3.293826425636436155e-06 2.327263380993804144e-07 2.192149375066192033e-06 4.691310540628401030e-06 -2.214041792852753524e-07 -1.995308150035902429e-03 3.454982685213749669e-04 2.993849089907844952e-06 3.995374195605636176e-03 -5.971173919201833548e-04 -5.564774532474068072e-03 3.984355315872211388e-03 -7.846874322215511427e-04 5.552834088341853346e-03
-9.391760580260585621e-06 -3.097082139840869585e-06 2.201557106498768799e-07 2.070537277500058109e-06 4.417320340215521314e-06 -2.091627371178598474e-07 -1.835473179807053587e-03 3.178192230093075817e-04 2.755341008660954849e-06 3.675694733247171931e-03 -5.494621422399370786e-04 -5.112117744559594758e-03 3.665568393947458981e-03 -7.217718307239523673e-04 5.101128512674685603e-03
-8.837888576864764495e-06 -2.903142398062097737e-06 2.075438211962485950e-07 1.948196264126145058e-06 4.146173508692370914e-06 -1.968818841396427567e-07 -1.684673854012085905e-03 2.917053446340959599e-04 2.530129085225866498e-06 3.374039590450999843e-03 -5.044776406064814100e-04 -4.685967176062485855e-03 3.364754090773658304e-03 -6.624209182292372647e-04 4.675876186590104296e-03
-8.283524108018977953e-06 -2.711640245548259217e-06 1.948216449912402550e-07 1.825211801017181473e-06 3.877509513009451013e-06 -1.844904136130526908e-07 -1.542188229582186704e-03 2.670315770665322394e-04 2.317160477529888685e-06 3.088968628541278582e-03 -4.619506927192964553e-04 -4.284194628341504545e-03 3.080476400267776783e-03 -6.063497078494157512e-04 4.274953097656951709e-03
-7.729507000107117742e-06 -2.522048907174978598e-06 1.820482470256634962e-07 1.702432049081002925e-06 3.610793486614860047e-06 -1.720490797876256856e-07 -1.407330066480990674e-03 2.436790375551233271e-04 2.115431415443417759e-06 2.819112949225121602e-03 -4.216785669144012031e-04 -3.904778762487442784e-03 2.811370338858352504e-03 -5.532873090400852603e-04 3.896341914033774664e-03
-7.175803694046624961e-06 -2.334294302733121536e-06 1.691216239605385447e-07 1.579839227195989440e-06 3.345947215846707981e-06 -1.594560289598217809e-07 -1.279446300615279253e-03 2.215346023127843752e-04 1.923986896586477594e-06 2.563169812567655213e-03 -3.834683404363951474e-04 -3.545797482827817062e-03 2.556136901521710234e-03 -5.029759693152717264e-04 3.538124345050285783e-03
-6.622391514658063956e-06 -2.148233309499969296e-06 1.560551280646895915e-07 1.457422797008279765e-06 3.082824343037867717e-06 -1.467244352439467334e-07 -1.157914544514009091e-03 2.004904614314497444e-04 1.741913389434246869e-06 2.319897678379737819e-03 -3.471361308230454354e-04 -3.205420418563401878e-03 2.313538107692292116e-03 -4.551700677057394194e-04 3.198473659244722902e-03
-6.069338221159303296e-06 -1.963627677005992816e-06 1.429405204449967148e-07 1.335262847128899738e-06 2.821181886408473936e-06 -1.339435709355558048e-07 -1.042140647271340903e-03 1.804436955833707893e-04 1.568338395527758199e-06 2.088111331079663385e-03 -3.125063683270527153e-04 -2.881901582718317256e-03 2.082392140534036849e-03 -4.096351472339417174e-04 2.875647337114003652e-03
-5.516594130897558814e-06 -1.780357650110442125e-06 1.297856768218838881e-07 1.213325486522214033e-06 2.560898141984539265e-06 -1.211225226904396157e-07 -9.315562912474718285e-04 1.612958602116048483e-04 1.402428341270195790e-06 1.866677076582527609e-03 -2.794110991462226161e-04 -2.573572133331498719e-03 1.861568562704373191e-03 -3.661469722879759619e-04 2.567979862877471479e-03
-4.964130547735400352e-06 -1.598299351668436355e-06 1.165944060285866162e-07 1.091592600573132460e-06 2.301846539461602119e-06 -1.082650743990127112e-07 -8.256166386051796329e-04 1.429525787012326957e-04 1.243381862142047517e-06 1.654508069984925037e-03 -2.476892889162259515e-04 -2.278833333888184102e-03 1.649983647530826750e-03 -3.244905904954144792e-04 2.273875692802001386e-03
-4.411918955450931857e-06 -1.417330804382899872e-06 1.033705944024942964e-07 9.700458805052454298e-07 2.043902515438029056e-06 -9.537509591356880724e-08 -7.237980241059844590e-04 1.253231419013325009e-04 1.090428840131996511e-06 1.450559702443339526e-03 -2.171861431328506956e-04 -1.996149631823599963e-03 1.446595781278838021e-03 -2.844594203423676652e-04 1.991802342675663435e-03
-3.859931032762068772e-06 -1.237329416806614840e-06 9.011800689843254294e-08 8.486658902052385799e-07 1.786941153636475683e-06 -8.245633395960342502e-08 -6.255956932094028063e-04 1.083201164081326514e-04 9.428241671427364827e-07 1.253825087979284309e-03 -1.877524409015773334e-04 -1.724041884123654654e-03 1.250400969208447476e-03 -2.458543575595371487e-04 1.720283638130366659e-03
-3.308120526886479544e-06 -1.058209146897425078e-06 7.684115875598685515e-08 7.274072500110676007e-07 1.530874781622745956e-06 -6.951342488049381716e-08 -5.305215780404531206e-04 9.185896308787171432e-05 7.998478406023769618e-07 1.063330643964599444e-03 -1.592438880824994596e-04 -1.461080731091576185e-03 1.060428421632757983e-03 -2.084829040050083704e-04 1.457893088585693287e-03
-2.756449789467691007e-06 -8.797926360832785838e-07 6.354339278497573467e-08 6.062458949470408043e-07 1.275523145523521103e-06 -5.654970934672793750e-08 -4.381021293576714396e-04 7.585764788645242963e-05 6.608009042404311340e-07 8.781317235885860613e-04 -1.315204494759785597e-04 -1.205880059587087971e-03 8.757362018770929561e-04 -1.721582772569779294e-04 1.203247365570632313e-03
-2.204893951279093999e-06 -7.019731395724285549e-07 5.023088236237600467e-08 4.851642290262520651e-07 1.020777844238119517e-06 -4.357118142033140639e-08 -3.478761628737467174e-04 6.023628508567077937e-05 5.250012733328764456e-07 6.973083572459083104e-04 -1.044457484150165859e-04 -9.570906233594012741e-04 6.954069808237700514e-04 -1.366985996928881330e-04 9.549999397729847959e-04
-1.653430007882393213e-06 -5.246310578776713229e-07 3.690655070879720635e-08 3.641467038878725279e-07 7.665173257260892901e-07 -3.058074205092756957e-08 -2.593927492968175173e-04 4.491676524116971532e-05 3.917818591862468736e-07 5.199610315184416019e-04 -7.788643109280330649e-05 -7.133937338019514856e-04 5.185438263524342868e-04 -1.019260459489027633e-04 7.118347802914296160e-04
-1.102035574304208573e-06 -3.476437528020675280e-07 2.357329463427663743e-08 2.431784969171487280e-07 5.126170078894662696e-07 -1.758130542133687754e-08 -1.722091305548628095e-04 2.982239430222125178e-05 2.604873822704007674e-07 3.452065326466154278e-04 -5.171155187653454983e-05 -4.734950451724750193e-04 3.442660588426896999e-04 -6.766602112197965253e-05 4.724601521981814799e-04
-5.506875241056787236e-07 -1.708924774983991649e-07 1.023400607250250753e-08 1.222430920918264524e-07 2.589563524415511675e-07 -4.575795552248653361e-09 -8.588865683542891720e-05 1.487753630819218019e-05 1.304713970455399207e-07 1.721738332637895853e-04 -2.579196732424607851e-05 -2.361184094416545495e-04 1.717051502020649481e-04 -3.374634392409278275e-05 2.356024831409595161e-04
6.381401553946128170e-10 5.736025519609474375e-09 -3.107533484630080317e-09 1.323275827317590419e-09 5.420248960705598806e-09 8.431936781993158552e-09 1.258778957698090141e-09 7.259105901299738666e-09 1.093204880479747109e-09 1.023796636875481684e-11 2.690117784638407682e-10 2.209174193859036287e-10 6.532125111388745461e-10 3.560352378669886408e-09 2.784913577406934132e-10
5.519637932993987460e-07 1.823645337251579083e-07 -1.644925809327598956e-08 -1.195965293163833966e-07 -2.481158594219970432e-07 2.143985384897587031e-08 8.589117439286005149e-05 -1.486301809700913413e-05 -1.282849884196730581e-07 -1.721738127980179840e-04 2.579250530341079090e-05 2.361188512761247917e-04 -1.717038437650539665e-04 3.375346467455621861e-05 -2.356019261525856359e-04
1.103311811040652767e-06 3.591158246625768004e-07 -2.978910177215439963e-08 -2.405319011167487326e-07 -5.017765297740383933e-07 3.444591798502929803e-08 1.722116481107548917e-04 -2.980787609287629262e-05 -2.583009768324358931e-07 -3.452065122114730258e-04 5.171208972252834584e-05 4.734954870061077966e-04 -3.442647523697436505e-04 6.767314200963854629e-05 -4.724595951927148272e-04
1.654706190235094440e-06 5.361031558691373832e-07 -4.312328321591243311e-08 -3.615000533418984251e-07 -7.556768725289207075e-07 4.744627868197830995e-08 2.593952668500162516e-04 -4.490224703485277697e-05 -3.895954591710229265e-07 -5.199610111344616162e-04 7.788696871605635169e-05 7.133941756344266060e-04 -5.185425198192244317e-04 1.019331670659195715e-04 -7.118342232574368994e-04
2.206170057312573220e-06 7.134452740235797380e-07 -5.644891101881219761e-08 -4.825175015220574243e-07 -1.009937425574359257e-06 6.043801219621566412e-08 3.478786804231537256e-04 -6.022176688365553512e-05 -5.228148809501025383e-07 -6.973083369338268665e-04 1.044462857251525858e-04 9.570910651903111318e-04 -6.954056742059178337e-04 1.367057211324409929e-04 -9.549993826989228943e-04
2.757725797134171884e-06 8.912648176998556837e-07 -6.976308870441917691e-08 -6.035990685711512847e-07 -1.264682771502227235e-06 7.341820494294210560e-08 4.381046469021088446e-04 -7.584312969010674282e-05 -6.586145217762387620e-07 -8.781317033692475965e-04 1.315209863814376979e-04 1.205880501416082802e-03 -8.757348951496735437e-04 1.721653991134789493e-04 -1.203246808444784471e-03
3.309396414296833739e-06 1.069681386066427426e-06 -8.306289371202295266e-08 -7.247603026192044008e-07 -1.520034461986066651e-06 8.638395660162416967e-08 5.305240955788810640e-04 -9.184444489854173713e-05 -7.976614704220814898e-07 -1.063330623859325445e-03 1.592444244898426722e-04 1.461081172918265352e-03 -1.060427114770294251e-03 2.084900263748278092e-04 -1.457892531396095875e-03
3.861206777803978155e-06 1.248801724077184520e-06 -9.634215348094283502e-08 -8.460187996969807817e-07 -1.776100898311590709e-06 9.932927382946192367e-08 6.255982107405893633e-04 -1.083055982271068090e-04 -9.406378116493594766e-07 -1.253825068010061203e-03 1.877529767153319454e-04 1.724042325947787923e-03 -1.250399662184801695e-03 2.458614805414352533e-04 -1.720283080864711163e-03
4.413194536307809262e-06 1.428803190240400352e-06 -1.095975262115001044e-07 -9.673986247384506606e-07 -2.033062334533768417e-06 1.122508170727492792e-07 7.238005416286172030e-04 -1.253086237300488927e-04 -1.088242501746676407e-06 -1.450559682632613983e-03 2.171866782549862365e-04 1.996150073644831040e-03 -1.446594474067183994e-03 2.844665440378253522e-04 -1.991801785321356631e-03
4.965405942153426136e-06 1.609771826722569186e-06 -1.228244976397619384e-07 -1.088945157123488591e-06 -2.291006443059737356e-06 1.251439509388961613e-07 8.256191561180194292e-04 -1.429380605412116983e-04 -1.241195543484613915e-06 -1.654508050355930210e-03 2.476898232458001905e-04 2.278833775706296579e-03 -1.649982340103293109e-03 3.244977150089182636e-04 -2.273875135345925728e-03
5.517869316986509002e-06 1.791830224825512689e-06 -1.360193041102350510e-07 -1.210677832972925293e-06 -2.550058140135799427e-06 1.380049298485167681e-07 9.315588087493404746e-04 -1.612813420645383864e-04 -1.400242045035437851e-06 -1.866677057159418437e-03 2.794116325789444385e-04 2.573572575146198561e-03 -1.861567255032202124e-03 3.661540977277048803e-04 -2.567979305306085282e-03
6.070613176751495567e-06 1.975100362064491170e-06 -1.491780606386516390e-07 -1.332614961179379465e-06 -2.810341989064384000e-06 1.508298854685904462e-07 1.042143164760890193e-03 -1.804291774509430896e-04 -1.566152124572751722e-06 -2.088111311887346378e-03 3.125069007548358382e-04 2.881902024529046751e-03 -2.082390832587310663e-03 4.096422737121882692e-04 -2.875646779413214456e-03
6.623666217343699243e-06 2.159706115395310803e-06 -1.622969601060310032e-07 -1.454774656079332892e-06 -3.071984560313811606e-06 1.636150354174851698e-07 1.157917061989553742e-03 -2.004759433154072669e-04 -1.739727146691962230e-06 -2.319897659443989450e-03 3.471366621333827414e-04 3.205420860369848773e-03 -2.313536799439755431e-03 4.551771953393867788e-04 -3.198473101399843671e-03
7.177078121575698657e-06 2.345767240288882930e-06 -1.753681283500564562e-07 -1.577190808927805396e-06 -3.335107558042381869e-06 1.763512946368218390e-07 1.279448818075242401e-03 -2.215200842148389395e-04 -1.921800685206254018e-06 -2.563169793915319027e-03 3.834688705120784728e-04 3.545797924629620970e-03 -2.556135592930722927e-03 5.029830982264227963e-04 -3.538123787046030134e-03
7.730781129882888914e-06 2.533521987171969075e-06 -1.882998060141011627e-07 -1.699783330843265451e-06 -3.599953963862104014e-06 1.889493926598036986e-07 1.407332583923691155e-03 -2.436645194772074695e-04 -2.113245238747754688e-06 -2.819112930884309660e-03 4.216790956330510650e-04 3.904779204284328318e-03 -2.811369029894503300e-03 5.532944393563072683e-04 -3.896341355854191380e-03
8.284797917460918728e-06 2.723113478980334546e-06 -2.010786429207060153e-07 -1.822562760173276619e-06 -3.866670135869717708e-06 2.013961574025987297e-07 1.542190747005685314e-03 -2.670170590107948214e-04 -2.314974339161827391e-06 -3.088968610541322456e-03 4.619512199526765650e-04 4.284195070133144274e-03 -3.080475090894987771e-03 6.063568397047743074e-04 -4.274952539285226116e-03
8.839162043227163714e-06 2.914615795783120740e-06 -2.138066443942492973e-07 -1.945546877900331173e-06 -4.135334287627515464e-06 2.137934445788245272e-07 1.684676371414384893e-03 -2.916908266028086561e-04 -2.527942988952856641e-06 -3.374039572822829219e-03 5.044781662201420786e-04 4.685967617848505080e-03 -3.364752780953918655e-03 6.624280517644622448e-04 -4.675875628008500581e-03
9.393033680743352612e-06 3.108555712846077964e-06 -2.264247477011163281e-07 -2.067887522639575078e-06 -4.406481285507806262e-06 2.260805022420226625e-07 1.835475697186050902e-03 -3.178047050049037214e-04 -2.753154958363852788e-06 -3.675694716023217030e-03 5.494626660923926332e-04 5.112118186339757557e-03 -3.665567083640642806e-03 7.217789660872426074e-04 -5.101127953864493907e-03
9.946342886991058928e-06 3.305300184927851501e-06 -2.390019798947667362e-07 -2.189499228397658798e-06 -4.680471662855996491e-06 2.383285393037671227e-07 1.995310667389382613e-03 -3.454837505463397040e-04 -2.991663089850580240e-06 -3.995374178820132634e-03 5.971179138625152660e-04 5.564774974247997143e-03 -3.984354005035815362e-03 7.846945695692607390e-04 -5.552833529283368076e-03
1.049903804130433641e-05 3.505041486248993635e-06 -2.515356063924477122e-07 -2.310304720832879772e-06 -4.957505733129464658e-06 2.505350563955514470e-07 2.164941449822777204e-03 -3.748596405460518657e-04 -3.244575196019502561e-06 -4.334594368615641256e-03 6.476683882177690279e-04 6.046180744419950986e-03 -4.322625602764389695e-03 8.514749773521182495e-04 -6.033230703582363914e-03
1.105106025651990352e-05 3.707976989622748546e-06 -2.640227194740022521e-07 -2.430222234320903107e-06 -5.237782842100786201e-06 2.626974182340703492e-07 2.345169057131541498e-03 -4.060711277558748714e-04 -3.513054743499039335e-06 -4.694953159503291625e-03 7.013505911791245327e-04 6.558700678469361195e-03 -4.681975174903890528e-03 9.224364663397930644e-04 -6.544680023273236405e-03
1.160234593022892021e-05 3.914310179109304225e-06 -2.764583694570924244e-07 -2.549161998288697296e-06 -5.521510601264148294e-06 2.748109818337791800e-07 2.536837930115744093e-03 -4.392644878550684912e-04 -3.798323564835047906e-06 -5.078135056757440008e-03 7.584138063851240301e-04 7.104830243485393652e-03 -5.064082408593553221e-03 9.979125033157826025e-04 -7.089672087836939966e-03
1.215419610595960890e-05 4.123429047659614416e-06 -2.888334006773998011e-07 -2.668371792068842497e-06 -5.808092789289203647e-06 2.868645194660653708e-07 2.740838486874150152e-03 -4.745939456730406767e-04 -4.101663809991531212e-06 -5.485916336985076532e-03 8.191208446075313792e-04 7.687203050373343609e-03 -5.470718493862856274e-03 1.078254738898214594e-03 -7.670835392285364762e-03
1.270664278518858438e-05 4.335489892253816392e-06 -3.011451445225523936e-07 -2.787848429824706044e-06 -6.097693140016539349e-06 2.988558852699263906e-07 2.958109779654643796e-03 -5.122221639345887799e-04 -4.424429933639187575e-06 -5.920170247607206213e-03 8.837488520812864521e-04 8.308598784864132392e-03 -5.903751330628975204e-03 1.163834069172480770e-03 -8.290944227143222378e-03
1.325964616727409598e-05 4.550686946611926439e-06 -3.133827853813062894e-07 -2.907533397415082597e-06 -6.390511995406348437e-06 3.107738120694550940e-07 3.189642008047451939e-03 -5.523206619201290841e-04 -4.768045738180925841e-06 -6.382872029149002160e-03 9.525900139399429622e-04 8.971950896825351199e-03 -6.365150518179676226e-03 1.255041628210451900e-03 -8.952926366793231144e-03
1.381324016148629394e-05 4.769192924961335138e-06 -3.255398997936193073e-07 -3.027420035982398508e-06 -6.686730550982075343e-06 3.226122569649349897e-07 3.436478940353568205e-03 -5.950702416442040562e-04 -5.134009352533690404e-06 -6.876103820381304285e-03 1.025952287081208746e-03 9.680354201624358224e-03 -6.856992252166008682e-03 1.352289767635689831e-03 -9.659870658231609064e-03
1.436739838090621379e-05 4.991201203129605341e-06 -3.376048017809626343e-07 -3.147435975859528254e-06 -6.986552695694540949e-06 3.343593463409077798e-07 3.699720307588828198e-03 -6.406613954202136597e-04 -5.523893900778929870e-06 -7.402059406563731361e-03 1.104160091192797968e-03 1.043707218156196895e-02 -7.381464048128331089e-03 1.456012987578465638e-03 -1.041503431431987405e-02
1.492036433013388658e-05 5.217757624636473111e-06 -3.494497963860855552e-07 -3.265793167654963167e-06 -7.291032227963617992e-06 3.458862000108734301e-07 3.980524063685409418e-03 -6.892947277576360731e-04 -5.939357051356530141e-06 -7.963048659316424721e-03 1.187555025838793205e-03 1.124554394434285065e-02 -7.940869226565772793e-03 1.566668879548544684e-03 -1.122184983235396429e-02
1.547206329014079137e-05 5.449185020097590623e-06 -3.611647831409284670e-07 -3.382361397001254931e-06 -7.600503012021277288e-06 3.572850961049991474e-07 4.280108405617569396e-03 -7.411812518439126309e-04 -6.382134567969910307e-06 -8.561501679922572244e-03 1.276496352840302776e-03 1.210939062382719589e-02 -8.537630970399008590e-03 1.684738856519343592e-03 -1.208393144102211901e-02
1.602445506731881326e-05 5.684682807484553632e-06 -3.727869296384273360e-07 -3.499014612401264856e-06 -7.914180475901090564e-06 3.685902206581958433e-07 4.599753618862854887e-03 -7.965427207182003075e-04 -6.854032110535618481e-06 -9.199972449021400628e-03 1.371361553057024417e-03 1.303242120207955337e-02 -9.174296052459694761e-03 1.810728917908511083e-03 -1.300508092026522386e-02
1.657768758092432635e-05 5.924325927543236851e-06 -3.843235239946924532e-07 -3.615856593912024895e-06 -8.232148462099522307e-06 3.798057210406207886e-07 4.940803722155695174e-03 -8.556119512980021142e-04 -7.356945547807627252e-06 -9.881142008623420431e-03 1.472546888049683193e-03 1.401863752535459189e-02 -9.853537920086655189e-03 1.945170336874072446e-03 -1.398929255499635829e-02
1.713164004448383581e-05 6.168730123996182762e-06 -3.957257295382500268e-07 -3.732644134395664613e-06 -8.555039961723297367e-06 3.908847503920932873e-07 5.304667691352788275e-03 -9.186330124400213151e-04 -7.892859247400075192e-06 -1.060782116528797767e-02 1.580467720345552851e-03 1.507223855411908911e-02 -1.057815934368226511e-02 2.088620140776216005e-03 -1.504075741376977547e-02
1.768639926258381645e-05 6.418070765563435463e-06 -4.069868342523555963e-07 -3.849381976705584153e-06 -8.883049700474201008e-06 4.018190548360712196e-07 5.692820311468187525e-03 -9.858613639653988209e-04 -8.463836762810381321e-06 -1.138295187285226669e-02 1.695558736110141162e-03 1.619762296449149541e-02 -1.135109395522960161e-02 2.241661419062309854e-03 -1.616386595034891016e-02
1.824199935522090481e-05 6.672633076233121668e-06 -4.181180246061344146e-07 -3.966006112840236309e-06 -9.216483578581213801e-06 4.126173417207804508e-07 6.106802559788503462e-03 -1.057563925838568000e-03 -9.072029134420193287e-06 -1.220960810596426541e-02 1.818274046300898594e-03 1.739939073978307923e-02 -1.217540712656921438e-02 2.404903493046472041e-03 -1.736320957253768144e-02
1.879851743258675604e-05 6.932623926042688862e-06 -4.291366278550327335e-07 -4.082495613092610721e-06 -9.555564651405975513e-06 4.232962523164013174e-07 6.548221438739087498e-03 -1.134019071565521954e-03 -9.719668527934655281e-06 -1.309099555814877483e-02 1.949087185031378846e-03 1.868234292388924397e-02 -1.305429554296077578e-02 2.578981871525961363e-03 -1.864358043162786527e-02
1.935598734536754368e-05 7.198424603391009859e-06 -4.400329009782802672e-07 -4.198756445257353822e-06 -9.900700457433914007e-06 4.338469894298245598e-07 7.018749207573175136e-03 -1.215516471909494373e-03 -1.040905625866094948e-05 -1.403045016907460141e-02 2.088490833426187143e-03 2.005147962538352674e-02 -1.399108573342456967e-02 2.764557967645965477e-03 -2.000996947290909628e-02
1.991132929870798108e-05 7.470505733763884199e-06 -4.502859644048559288e-07 -4.311559860522176348e-06 -1.025237736306858132e-05 4.437251116965842424e-07 7.520121824226571813e-03 -1.302356905765340942e-03 -1.114257333698269173e-05 -1.503143489885779178e-02 2.236996518978995839e-03 2.151199574155074692e-02 -1.498923104921294665e-02 2.962318578638091678e-03 -2.146756201272054243e-02
2.046811382012236186e-05 7.748617589719518893e-06 -4.603836246434785563e-07 -4.424336829663411255e-06 -1.061037574700474878e-05 4.534419573248646317e-07 8.054136605756725964e-03 -1.394851626137745939e-03 -1.192267786825032870e-05 -1.609753515361430840e-02 2.395133481833068480e-03 2.306927385277939696e-02 -1.605230680707394816e-02 3.172974555902560376e-03 -2.302173093028462431e-02
2.102621473677674917e-05 8.033152072879145035e-06 -4.702741191542702706e-07 -4.536765310337974689e-06 -1.097513076452298987e-05 4.629500954945897114e-07 8.622648912291990334e-03 -1.493322048652991844e-03 -1.275188476029767663e-05 -1.723245216847124964e-02 2.563448179484982721e-03 2.472887472742040307e-02 -1.718400394782711865e-02 3.397260041926690455e-03 -2.467802698843328882e-02
2.158564670914069088e-05 8.325035426837081465e-06 -4.799758853757303050e-07 -4.648666785993479186e-06 -1.134760268525363374e-05 4.722645293225155630e-07 9.227567855499024807e-03 -1.598098866249707869e-03 -1.363275469567715014e-05 -1.843999435579860707e-02 2.742502758821724600e-03 2.649652421663432553e-02 -1.838812036360137556e-02 3.635930439347353528e-03 -2.644216582297435544e-02
2.214246045598692678e-05 8.624801708618017943e-06 -4.894789106948711839e-07 -4.755881893048940642e-06 -1.172835060315706519e-05 4.813741198459026757e-07 9.870850726141723597e-03 -1.709521214558141740e-03 -1.456790356862814875e-05 -1.972406620539552888e-02 2.932873682613870280e-03 2.837809680530445702e-02 -1.966854988013918767e-02 3.889760442864579129e-03 -2.832001149275173782e-02
2.269656380397945615e-05 8.933006973010997506e-06 -4.987708893991328908e-07 -4.858078636190368244e-06 -1.211797598613022093e-05 4.902659395983108225e-07 1.055449632921858123e-02 -1.827935335859056211e-03 -1.555997232849722241e-05 -2.108865507152630353e-02 3.135149405643501697e-03 3.037959508793954336e-02 -2.102926895443259572e-02 4.159541124334217507e-03 -3.031755606894796437e-02
2.324789048507232720e-05 9.250251775883187123e-06 -5.078454772500786845e-07 -4.954921693574284535e-06 -1.251713469842391570e-05 4.989414589952918119e-07 1.128053683788878166e-02 -1.953693256815454155e-03 -1.661160848201049259e-05 -2.253781489204664118e-02 3.349928179092796863e-03 3.250712499463852961e-02 -2.247432050056033179e-02 4.446076818654982540e-03 -3.244089493068429142e-02
2.379637731751477105e-05 9.577227054547557313e-06 -5.166536058384034932e-07 -5.046050778607167425e-06 -1.292654179809995162e-05 5.073513890145787700e-07 1.205102821051900856e-02 -2.087151120678525096e-03 -1.772546432355877262e-05 -2.407564705189002910e-02 3.577815196853678572e-03 3.476686642202204969e-02 -2.400779484842682082e-02 4.750181338101570200e-03 -3.469619740625749099e-02
2.434197272290503436e-05 9.914629282183775693e-06 -5.250466097642059769e-07 -5.131088283766682391e-06 -1.334690566485173680e-05 5.153375319061614037e-07 1.286803906547646405e-02 -2.228667265498497901e-03 -1.890417638540959843e-05 -2.570627822164518739e-02 3.819419355411395739e-03 3.716503893308848588e-02 -2.563380762606663060e-02 5.072673562507866440e-03 -3.708967255134203167e-02
2.488466013208807254e-05 1.026332690013374758e-05 -5.331559982958546117e-07 -5.209645029050370330e-06 -1.377913115538502768e-05 5.230310301738353241e-07 1.373363793229714740e-02 -2.378600015027971300e-03 -2.015032100161376374e-05 -2.743383487672296922e-02 4.075349521993565372e-03 3.970786219536557443e-02 -2.735647444533181524e-02 5.414372367336099667e-03 -3.962752976815357708e-02
2.542443747164183088e-05 1.062422407704542029e-05 -5.409673037657137245e-07 -5.281312429481058629e-06 -1.422419172607075093e-05 5.304161465132627411e-07 1.464987883665102783e-02 -2.537305181448092344e-03 -2.146642645549689317e-05 -2.926241462284679892e-02 4.346210317722283036e-03 4.240151118580044037e-02 -2.917988217068604589e-02 5.776090896220916274e-03 -4.231593395797366569e-02
2.596136987305028287e-05 1.099818162827203549e-05 -5.484627454703405415e-07 -5.345671111325568379e-06 -1.468302970935856763e-05 5.374732971511757438e-07 1.561878521378926195e-02 -2.705133274845005886e-03 -2.285493691927155464e-05 -3.119605410929517791e-02 4.632597412443278766e-03 4.525206595940196169e-02 -3.110805705961577905e-02 6.158630169247288934e-03 -4.516095543444571120e-02
2.649526995638761678e-05 1.138735418274286022e-05 -5.553794446029803970e-07 -5.402084552193997854e-06 -1.515788340129512787e-05 5.439377583001443834e-07 1.664233217233153372e-02 -2.882426395337104198e-03 -2.431818292064397399e-05 -3.323869342580926950e-02 4.935092276073724075e-03 4.826545544791622372e-02 -3.314492926714183302e-02 6.562771925013805366e-03 -4.816851383998799890e-02
2.702655665024530224e-05 1.179275796006522064e-05 -5.601812005619207468e-07 -5.450380116087000259e-06 -1.564985449947443934e-05 5.482684569779357841e-07 1.772242701965927314e-02 -3.069514953779928050e-03 -2.585837026561688866e-05 -3.539413756361985131e-02 5.254256615530496048e-03 5.144739677214096862e-02 -3.529429451203901225e-02 6.989271115522005182e-03 -5.134431748949408458e-02
2.755557574901645879e-05 1.221519711493027836e-05 -5.642038241331138062e-07 -5.490330957612939444e-06 -1.615983259603152988e-05 5.517955243398186273e-07 1.886088838818421667e-02 -3.266714000527569297e-03 -2.747744752633904394e-05 -3.766601465522696063e-02 5.590626265548705003e-03 5.480332837698611431e-02 -3.755977203872935127e-02 7.438847383515401028e-03 -5.469379704285976668e-02
2.808212368472090548e-05 1.265645496289510690e-05 -5.673573161695968783e-07 -5.520973509033259273e-06 -1.668972977527141452e-05 5.544357462799002449e-07 2.005942406290328259e-02 -3.474319394480922338e-03 -2.917723655913631903e-05 -4.005773194436797885e-02 5.944704818344338781e-03 5.833834004195014716e-02 -3.994476113622708047e-02 7.912176314605284463e-03 -5.822203504831428150e-02
2.860691494646627753e-05 1.311817077597285504e-05 -5.691685445193860114e-07 -5.542279294632272748e-06 -1.724122232968134757e-05 5.557720183053267581e-07 2.131960773459863970e-02 -3.692603839765941712e-03 -3.095937267267128670e-05 -4.257242904212927420e-02 6.316956678779188546e-03 6.205709749023534394e-02 -4.245239444410767865e-02 8.409880081739568025e-03 -6.193369093527126279e-02
2.912982588251789018e-05 1.360245572995105666e-05 -5.699764863329340132e-07 -5.553243051798647075e-06 -1.781664296259517999e-05 5.560844679797593490e-07 2.264285423129114988e-02 -3.921812365330756313e-03 -3.282507365212136024e-05 -4.521292886917806925e-02 6.707799914744039596e-03 6.596376422757718738e-02 -4.508548893399019764e-02 8.932517673544181427e-03 -6.583292312270250246e-02
2.965142753425138722e-05 1.411150134975733050e-05 -5.702678086479880131e-07 -5.553574900391536399e-06 -1.841831981659272931e-05 5.558629890395538370e-07 2.403039529063585172e-02 -4.162158317696275540e-03 -3.477526701057671269e-05 -4.798168881127944790e-02 7.117599285801506220e-03 7.006192170024445887e-02 -4.784649757357686828e-02 9.480574841511428541e-03 -6.992330937551653747e-02
3.017236081898511807e-05 1.464779533027268994e-05 -5.700213713010466947e-07 -5.542846650832370943e-06 -1.904881375460715001e-05 5.550858122014067311e-07 2.548325480123755579e-02 -4.413819176574530420e-03 -3.681062493997149123e-05 -5.088075211673597636e-02 7.546658831225761324e-03 7.435448936832768363e-02 -5.073746025251625602e-02 1.005445489791821981e-02 -7.420776647357883726e-02
3.069346129266903311e-05 1.521415190975314855e-05 -5.690604641605681486e-07 -5.520861208913468117e-06 -1.971124136430969131e-05 5.535696598430393262e-07 2.700222376892440906e-02 -4.676931737849599618e-03 -3.893142970222976195e-05 -5.391169721189254666e-02 7.995214716608268005e-03 7.884364366517741807e-02 -5.375995386194228065e-02 1.065446787523925166e-02 -7.868846969942865088e-02
3.121537801573787130e-05 1.581370856436901248e-05 -5.673005436852869390e-07 -5.487027526656069632e-06 -2.040894416844936165e-05 5.512270483163081276e-07 2.858783695775970329e-02 -4.951588707929283593e-03 -4.113751340880616693e-05 -5.707559180436014984e-02 8.463428904335129621e-03 8.353074100280054315e-02 -5.691504608890559508e-02 1.128082197017652062e-02 -8.336677612207520072e-02
3.173883990312785508e-05 1.645028195432880151e-05 -5.646698675558283476e-07 -5.440809938004025008e-06 -2.114594909507458735e-05 5.479843635808628080e-07 3.024035078291992598e-02 -5.237834503491040766e-03 -4.342837078127860328e-05 -6.037294826747179738e-02 8.951382225879591856e-03 8.841624447817671151e-02 -6.020325115360926349e-02 1.193361416426473240e-02 -8.824315084342755633e-02
3.226491844869790182e-05 1.712645978208742847e-05 -5.612294924610974863e-07 -5.381877155936800987e-06 -2.192507664382479539e-05 5.439129850423609448e-07 3.195972300224944607e-02 -5.535661816405448334e-03 -4.580303303006141478e-05 -6.380368340403798355e-02 9.459068722614762462e-03 9.349965680310579064e-02 -6.362448958086013018e-02 1.261282226066451351e-02 -9.331710042361029966e-02
