# Supplementary material for: Heavy-atom tunnelling in singlet oxygen deactivation predicted by instanton theory with branch-point singularities
Source: Nat Commun. 2024 May 21;15:4335. doi: 10.1038/s41467-024-48463-2 (PMC11522392; doi:10.1038/s41467-024-48463-2)
Supplement: Supplementary file 4 — Supplementary Dataset 1 [file 41467_2024_48463_MOESM4_ESM.tar › SI_data/instantons/branch-point/instplot_H2O0.dat]

# E = -225.70753898202847
0.000000000000000000e+00 -2.256617561760999990e+02
1.425195622462752283e-02 -2.256653999113999873e+02
2.792487268428059388e-02 -2.256687540288999969e+02
4.104270795846385461e-02 -2.256718361503000096e+02
5.362935539942164515e-02 -2.256746638308000001e+02
6.570851836031600668e-02 -2.256772543904999964e+02
7.730359320568780390e-02 -2.256796247570999867e+02
8.843756421224140130e-02 -2.256817913387000090e+02
9.913290618107600816e-02 -2.256837699184000030e+02
1.094114993103315336e-01 -2.256855755681999938e+02
1.192945528962947588e-01 -2.256872225920999995e+02
1.288025434434640903e-01 -2.256887244801000065e+02
1.379551611170897751e-01 -2.256900938839999924e+02
1.467712709329087872e-01 -2.256913426097000013e+02
1.552688812493865922e-01 -2.256924816190000058e+02
1.634651247685710851e-01 -2.256935210471999937e+02
1.713762497959076536e-01 -2.256944702231000122e+02
1.790176172905484919e-01 -2.256953377053999930e+02
1.864037096486400591e-01 -2.256961313164999865e+02
1.935481437509370406e-01 -2.256968581831999927e+02
2.004636922780431985e-01 -2.256975247796000019e+02
2.071623099003917223e-01 -2.256981369714000039e+02
2.136551628086046095e-01 -2.256987000615000056e+02
2.199526640872768446e-01 -2.256992188286999976e+02
2.260645078281267040e-01 -2.256996975781999879e+02
2.319997082290958246e-01 -2.257001401770999962e+02
2.377666388836854883e-01 -2.257005500957999971e+02
2.433730724338782347e-01 -2.257009304439000061e+02
2.488262203213584545e-01 -2.257012840053999980e+02
2.541327718964013216e-01 -2.257016132706000064e+02
2.592989317973530827e-01 -2.257019204670000079e+02
2.643304568071453975e-01 -2.257022075817999962e+02
2.692326926802746101e-01 -2.257024763939000138e+02
2.740106046808791218e-01 -2.257027284918000021e+02
2.786688100515650190e-01 -2.257029652955000074e+02
2.832116083298923948e-01 -2.257031880744999910e+02
2.876430076814726622e-01 -2.257033979651000095e+02
2.919667518798978456e-01 -2.257035959851999962e+02
2.961863424926741151e-01 -2.257037830474999964e+02
3.003050614346172709e-01 -2.257039599715000122e+02
3.043259912404562839e-01 -2.257041274942000086e+02
3.082520328045185720e-01 -2.257042862796999998e+02
3.120859220967922010e-01 -2.257044369273000086e+02
3.158302457795637563e-01 -2.257045799788000124e+02
3.194874536530606934e-01 -2.257047159255999986e+02
3.230598732759555891e-01 -2.257048452155999883e+02
3.265497186521877371e-01 -2.257049682525999970e+02
3.299591010950507219e-01 -2.257050854091999952e+02
3.332900382433968134e-01 -2.257051970253999968e+02
3.365444629277211108e-01 -2.257053034131000118e+02
3.397242295609367857e-01 -2.257054048594000051e+02
3.428311213160701865e-01 -2.257055016296000076e+02
3.458668544687756863e-01 -2.257055939685999988e+02
3.488330864103066364e-01 -2.257056821042999957e+02
3.517314176002413473e-01 -2.257057662482000069e+02
3.545633972913517784e-01 -2.257058465979000061e+02
3.573305265350057991e-01 -2.257059233376999998e+02
3.600342619853967308e-01 -2.257059966406999933e+02
3.626760191482318318e-01 -2.257060666689000072e+02
3.652571736362231758e-01 -2.257061335751000115e+02
3.677790642923791098e-01 -2.257061975034000056e+02
3.702429956267585531e-01 -2.257062585897000133e+02
3.726502394682750241e-01 -2.257063169623999954e+02
3.750020365707708581e-01 -2.257063727434999976e+02
3.772995988833539593e-01 -2.257064260484000044e+02
3.795441089393944978e-01 -2.257064769868999861e+02
3.817367233218442180e-01 -2.257065256633999866e+02
3.838785721481596247e-01 -2.257065721772999893e+02
3.859707608678776825e-01 -2.257066166230000022e+02
3.880143710985773375e-01 -2.257066590910000059e+02
3.900104610492290402e-01 -2.257066996673999881e+02
3.919600667374572023e-01 -2.257067384343000072e+02
3.938642025212354958e-01 -2.257067754704999913e+02
3.957238617802508740e-01 -2.257068108509000126e+02
3.975400169349097568e-01 -2.257068446474999917e+02
3.993136212567047760e-01 -2.257068769288999874e+02
4.010456068201677104e-01 -2.257069077609000090e+02
4.027368877870357577e-01 -2.257069372064999868e+02
4.043883595107275464e-01 -2.257069653259999882e+02
4.060008993105825303e-01 -2.257069921769999894e+02
4.075753665441637086e-01 -2.257070178149000128e+02
4.091126031263905283e-01 -2.257070422925999935e+02
4.106134331214173483e-01 -2.257070656607000103e+02
4.120786648466528423e-01 -2.257070879679000086e+02
4.135090888305509860e-01 -2.257071092605999922e+02
4.149054811442001167e-01 -2.257071295835000058e+02
4.162686000964533894e-01 -2.257071489792000136e+02
4.175991889382420497e-01 -2.257071674885999926e+02
4.188979757355927869e-01 -2.257071851508000009e+02
4.201656729966650183e-01 -2.257072020033999991e+02
4.214029789131795156e-01 -2.257072180822999883e+02
4.226105767084683551e-01 -2.257072334219000140e+02
4.237891359977215000e-01 -2.257072480550999956e+02
4.249393114646471403e-01 -2.257072620133999976e+02
4.260617443247016745e-01 -2.257072753271000067e+02
4.271570620030790133e-01 -2.257072880251000129e+02
4.282258785813664592e-01 -2.257073001347999934e+02
4.292687950583383705e-01 -2.257073116830000004e+02
4.302863996645236444e-01 -2.257073226949000002e+02
4.312792675921722774e-01 -2.257073331946000110e+02
4.322479625377790846e-01 -2.257073432054999955e+02
4.331930341933302731e-01 -2.257073527496999930e+02
4.341150208977596625e-01 -2.257073618482999962e+02
4.350144498999885534e-01 -2.257073705216999997e+02
4.358918356448849840e-01 -2.257073787893000087e+02
4.367476821450195779e-01 -2.257073866695000106e+02
4.375824813257188084e-01 -2.257073941801999979e+02
4.383967148246026846e-01 -2.257074013383000022e+02
4.391908527687463648e-01 -2.257074081597999964e+02
4.399653552225503694e-01 -2.257074146605000067e+02
4.407206715717970069e-01 -2.257074208552000130e+02
4.414572410707283678e-01 -2.257074267575999897e+02
4.421754929539871704e-01 -2.257074323813999968e+02
4.428758466484002954e-01 -2.257074377394999942e+02
4.435587118051738664e-01 -2.257074428443000045e+02
4.442244880812879493e-01 -2.257074477074000072e+02
4.448735660024897287e-01 -2.257074523402000068e+02
4.455063272234783822e-01 -2.257074567532999936e+02
4.461231443711763944e-01 -2.257074609569999950e+02
4.467243812715720463e-01 -2.257074649609999994e+02
4.473103935612112170e-01 -2.257074687747000041e+02
4.478815273705956113e-01 -2.257074724068999956e+02
4.484381207598584496e-01 -2.257074758662000136e+02
4.489805041076812553e-01 -2.257074791606999895e+02
4.495089996953737232e-01 -2.257074822980000022e+02
4.500239225889181571e-01 -2.257074852856000007e+02
4.505255788422599106e-01 -2.257074881304999963e+02
4.510142674927629103e-01 -2.257074908394000090e+02
4.514902803258861730e-01 -2.257074934187999986e+02
4.519539018703840894e-01 -2.257074958745999993e+02
4.524054095305311551e-01 -2.257074982128000045e+02
4.528450744871158062e-01 -2.257075004387999968e+02
4.532731595587270457e-01 -2.257075025581000034e+02
4.536899215272522379e-01 -2.257075045754999962e+02
4.540956107253946716e-01 -2.257075064960000077e+02
4.544904712793873536e-01 -2.257075083240999902e+02
4.548747414432783298e-01 -2.257075100641999938e+02
4.552486509601957332e-01 -2.257075117189999958e+02
4.556124250970761680e-01 -2.257075132967000002e+02
4.559662852692381030e-01 -2.257075147969000000e+02
4.563104430867710448e-01 -2.257075162245999991e+02
4.566451084219583234e-01 -2.257075175832000014e+02
4.569704818561454163e-01 -2.257075188759999946e+02
4.572867618200449624e-01 -2.257075201062000076e+02
4.575941391500698008e-01 -2.257075212752000084e+02
4.578927988109034453e-01 -2.257075223886999993e+02
4.581829218197422948e-01 -2.257075234479999892e+02
4.584646841029952347e-01 -2.257075244556999962e+02
4.587382578155071444e-01 -2.257075254154999868e+02
4.590038074279179092e-01 -2.257075263256000142e+02
4.592614953447750059e-01 -2.257075271923999935e+02
4.595114769006354849e-01 -2.257075280180999926e+02
4.597539048715088006e-01 -2.257075288002999969e+02
4.599889257128077502e-01 -2.257075295452000034e+02
4.602166841970451450e-01 -2.257075302533000070e+02
4.604373170801777104e-01 -2.257075309262000076e+02
4.606509588051609372e-01 -2.257075315669000020e+02
4.608577414955390972e-01 -2.257075321743000131e+02
4.610577885064263137e-01 -2.257075327498999968e+02
4.612512219393735680e-01 -2.257075332976999960e+02
4.614381596319699352e-01 -2.257075338177000106e+02
4.616187152841553232e-01 -2.257075343113000088e+02
4.617929988839096778e-01 -2.257075347795000084e+02
4.619611165356905524e-01 -2.257075352235999901e+02
4.621231704569618848e-01 -2.257075356446000001e+02
4.622792594707985647e-01 -2.257075360435999869e+02
4.624294787490873526e-01 -2.257075364215000093e+02
4.625739198470849023e-01 -2.257075367792999998e+02
4.627126708306056879e-01 -2.257075371178000012e+02
4.628458164322529766e-01 -2.257075374377999992e+02
4.629734381805262755e-01 -2.257075377401999958e+02
4.630956134419430548e-01 -2.257075380256999892e+02
4.632124168731764913e-01 -2.257075382948999902e+02
4.633239193962374047e-01 -2.257075385486000130e+02
4.634301891751815283e-01 -2.257075387886000044e+02
4.635312910521264262e-01 -2.257075390129000141e+02
4.636272886938254123e-01 -2.257075392220000083e+02
4.637182385668467965e-01 -2.257075394192000033e+02
4.638041963489709096e-01 -2.257075396035999972e+02
4.638852144719146642e-01 -2.257075397755999973e+02
4.639613423537456982e-01 -2.257075399356000105e+02
4.640326271663096636e-01 -2.257075400839999872e+02
4.640991116149068008e-01 -2.257075402213000075e+02
4.641608359715698739e-01 -2.257075403476999895e+02
4.642178378116700310e-01 -2.257075404635000098e+02
4.642701518979209796e-01 -2.257075405690000025e+02
4.643178101340894592e-01 -2.257075406646000033e+02
4.643608429749599420e-01 -2.257075407503000122e+02
4.643992766634785774e-01 -2.257075408265000078e+02
4.644331346362693402e-01 -2.257075408933000062e+02
4.644624365738536653e-01 -2.257075409507999950e+02
4.644872003455964848e-01 -2.257075409992999937e+02
4.645074410532721298e-01 -2.257075410388000023e+02
4.645231710399096992e-01 -2.257075410694000084e+02
4.645343998979791778e-01 -2.257075410911999995e+02
4.645411344750152161e-01 -2.257075411042000042e+02
4.645433788778078332e-01 -2.257075411085999974e+02
