# Supplementary material for: Heavy-atom tunnelling in singlet oxygen deactivation predicted by instanton theory with branch-point singularities
Source: Nat Commun. 2024 May 21;15:4335. doi: 10.1038/s41467-024-48463-2 (PMC11522392; doi:10.1038/s41467-024-48463-2)
Supplement: Supplementary file 4 — Supplementary Dataset 1 [file 41467_2024_48463_MOESM4_ESM.tar › SI_data/instantons/branch-point/instplot_H2O1.dat]

# E = -225.73549464390064
0.000000000000000000e+00 -2.256897168987999862e+02
1.431957453775967171e-02 -2.256935083634000136e+02
2.803190922568434690e-02 -2.256970017485000142e+02
4.116042270575563655e-02 -2.257002150604999997e+02
5.372844841823305739e-02 -2.257031662454000127e+02
6.575911238781909085e-02 -2.257058730079999975e+02
7.727521992756193614e-02 -2.257083526543999881e+02
8.829915215590927735e-02 -2.257106219602000010e+02
9.885277302086573070e-02 -2.257126970600999982e+02
1.089573475459020835e-01 -2.257145933641999989e+02
1.186334713048587675e-01 -2.257163254939999888e+02
1.279010112599120175e-01 -2.257179072378000058e+02
1.367790583024796613e-01 -2.257193515269999864e+02
1.452858904163746023e-01 -2.257206704266999964e+02
1.534389459256151611e-01 -2.257218751387999873e+02
1.612548073705434293e-01 -2.257229760189999865e+02
1.687491941654201411e-01 -2.257239826015000119e+02
1.759369634219864198e-01 -2.257249036307999859e+02
1.828321180435614202e-01 -2.257257471004000138e+02
1.894478215586570258e-01 -2.257265202929000054e+02
1.957964181836045481e-01 -2.257272298254999896e+02
2.018894578851976040e-01 -2.257278816939999899e+02
2.077377250062432679e-01 -2.257284813203000056e+02
2.133512814295126514e-01 -2.257290335920000075e+02
2.187394778224957814e-01 -2.257295429129999889e+02
2.239110042816045976e-01 -2.257300132393999945e+02
2.288738999347433856e-01 -2.257304481266000096e+02
2.336356411016684287e-01 -2.257308507548999899e+02
2.382031368195208221e-01 -2.257312239773000044e+02
2.425827713760492499e-01 -2.257315703447999908e+02
2.467804458215120955e-01 -2.257318921387000046e+02
2.508016080049741414e-01 -2.257321913975000029e+02
2.546512830133610406e-01 -2.257324699424000016e+02
2.583341072431716845e-01 -2.257327293984000107e+02
2.618543420068359939e-01 -2.257329712211999890e+02
2.652159263473594653e-01 -2.257331967087000066e+02
2.684225030917454236e-01 -2.257334070178000047e+02
2.714774022734381398e-01 -2.257336031856000034e+02
2.743837022122366798e-01 -2.257337861384999940e+02
2.771442364663486702e-01 -2.257339567047999935e+02
2.797616122388895676e-01 -2.257341156235999904e+02
2.822382266758076685e-01 -2.257342635619000077e+02
2.845762831536123860e-01 -2.257344011111999862e+02
2.867778046544982584e-01 -2.257345288029000017e+02
2.888446464376642209e-01 -2.257346471127999905e+02
2.907785074477953757e-01 -2.257347564682000041e+02
2.925809411263636250e-01 -2.257348572459000025e+02
2.942533634723763503e-01 -2.257349497879999944e+02
2.957970728140895678e-01 -2.257350343980999980e+02
2.972132354075588956e-01 -2.257351113459999965e+02
2.985029044606513082e-01 -2.257351808710000114e+02
2.996670227189366931e-01 -2.257352431843000033e+02
3.007064291292425584e-01 -2.257352984711999966e+02
3.016218632747052486e-01 -2.257353468931999885e+02
3.024139564586102447e-01 -2.257353885885000011e+02
3.030832729012429838e-01 -2.257354236758999946e+02
3.036302727080237296e-01 -2.257354522530000054e+02
3.040553311804006231e-01 -2.257354743991000134e+02
3.043587382340248726e-01 -2.257354901749000078e+02
3.045407000356660232e-01 -2.257354996232000133e+02
3.046013402908142598e-01 -2.257355027698000072e+02
