# Supplementary material for: Heavy-atom tunnelling in singlet oxygen deactivation predicted by instanton theory with branch-point singularities
Source: Nat Commun. 2024 May 21;15:4335. doi: 10.1038/s41467-024-48463-2 (PMC11522392; doi:10.1038/s41467-024-48463-2)
Supplement: Supplementary file 4 — Supplementary Dataset 1 [file 41467_2024_48463_MOESM4_ESM.tar › SI_data/instantons/branch-point/instplot_mrmp2_H2O0.dat]

# E = -226.16234620460227
0.000000000000000000e+00 -2.261274299101000054e+02
1.425195622462752283e-02 -2.261303867935000085e+02
2.792487268428059388e-02 -2.261330950475999941e+02
4.104270795846385461e-02 -2.261355690036999988e+02
5.362935539942164515e-02 -2.261378246614999910e+02
6.570851836031600668e-02 -2.261398773443000039e+02
7.730359320568780390e-02 -2.261417426591000037e+02
8.843756421224140130e-02 -2.261434340771999985e+02
9.913290618107600816e-02 -2.261449661892000051e+02
1.094114993103315336e-01 -2.261463479962000065e+02
1.192945528962947588e-01 -2.261476017139000021e+02
1.288025434434640903e-01 -2.261487337323000020e+02
1.379551611170897751e-01 -2.261497558313000127e+02
1.467712709329087872e-01 -2.261506784725000045e+02
1.552688812493865922e-01 -2.261515119366000022e+02
1.634651247685710851e-01 -2.261522639659999925e+02
1.713762497959076536e-01 -2.261529433366000035e+02
1.790176172905484919e-01 -2.261535575002999963e+02
1.864037096486400591e-01 -2.261541138702999945e+02
1.935481437509370406e-01 -2.261546174206000046e+02
2.004636922780431985e-01 -2.261550742864999961e+02
2.071623099003917223e-01 -2.261554894671000113e+02
2.136551628086046095e-01 -2.261558674574999941e+02
2.199526640872768446e-01 -2.261562122743000032e+02
2.260645078281267040e-01 -2.261565281462999906e+02
2.319997082290958246e-01 -2.261568170127000030e+02
2.377666388836854883e-01 -2.261570823184999881e+02
2.433730724338782347e-01 -2.261573265883000090e+02
2.488262203213584545e-01 -2.261575520476000065e+02
2.541327718964013216e-01 -2.261577613023000026e+02
2.592989317973530827e-01 -2.261579548420000094e+02
2.643304568071453975e-01 -2.261581348102999982e+02
2.692326926802746101e-01 -2.261583025607000081e+02
2.740106046808791218e-01 -2.261584592883999960e+02
2.786688100515650190e-01 -2.261586060294000049e+02
2.832116083298923948e-01 -2.261587437164999983e+02
2.876430076814726622e-01 -2.261588738023000076e+02
2.919667518798978456e-01 -2.261589957262000041e+02
2.961863424926741151e-01 -2.261591107538000074e+02
3.003050614346172709e-01 -2.261592194330000041e+02
3.043259912404562839e-01 -2.261593222570000137e+02
3.082520328045185720e-01 -2.261594196617000136e+02
3.120859220967922010e-01 -2.261595120355000006e+02
3.158302457795637563e-01 -2.261595997148999970e+02
3.194874536530606934e-01 -2.261596830178999937e+02
3.230598732759555891e-01 -2.261597622124000111e+02
3.265497186521877371e-01 -2.261598375433000001e+02
3.299591010950507219e-01 -2.261599099043000081e+02
3.332900382433968134e-01 -2.261599781646000054e+02
3.365444629277211108e-01 -2.261600431720000017e+02
3.397242295609367857e-01 -2.261601050842999996e+02
3.428311213160701865e-01 -2.261601640615000122e+02
3.458668544687756863e-01 -2.261602202400999886e+02
3.488330864103066364e-01 -2.261602737546000128e+02
3.517314176002413473e-01 -2.261603247230999898e+02
3.545633972913517784e-01 -2.261603732606000108e+02
3.573305265350057991e-01 -2.261604194738000047e+02
3.600342619853967308e-01 -2.261604634631999886e+02
3.626760191482318318e-01 -2.261605053167999984e+02
3.652571736362231758e-01 -2.261605451275999883e+02
3.677790642923791098e-01 -2.261605827815000112e+02
3.702429956267585531e-01 -2.261606187580999858e+02
3.726502394682750241e-01 -2.261606529356000124e+02
3.750020365707708581e-01 -2.261606853890000082e+02
3.772995988833539593e-01 -2.261607161830000052e+02
3.795441089393944978e-01 -2.261607453921000115e+02
3.817367233218442180e-01 -2.261607730821999951e+02
3.838785721481596247e-01 -2.261607993124000018e+02
3.859707608678776825e-01 -2.261608241463999889e+02
3.880143710985773375e-01 -2.261608476408000001e+02
3.900104610492290402e-01 -2.261608698500999992e+02
3.919600667374572023e-01 -2.261608908325999892e+02
3.938642025212354958e-01 -2.261609106427999905e+02
3.957238617802508740e-01 -2.261609293264999963e+02
3.975400169349097568e-01 -2.261609469269000101e+02
3.993136212567047760e-01 -2.261609634986000117e+02
4.010456068201677104e-01 -2.261609790912000051e+02
4.027368877870357577e-01 -2.261609937398999932e+02
4.043883595107275464e-01 -2.261610074946999873e+02
4.060008993105825303e-01 -2.261610203889999866e+02
4.075753665441637086e-01 -2.261610324689999914e+02
4.091126031263905283e-01 -2.261610437635999915e+02
4.106134331214173483e-01 -2.261610543175000032e+02
4.120786648466528423e-01 -2.261610641622000060e+02
4.135090888305509860e-01 -2.261610733311999866e+02
4.149054811442001167e-01 -2.261610818642000140e+02
4.162686000964533894e-01 -2.261610897824000119e+02
4.175991889382420497e-01 -2.261610971199000062e+02
4.188979757355927869e-01 -2.261611039128999892e+02
4.201656729966650183e-01 -2.261611101763000136e+02
4.214029789131795156e-01 -2.261611159413999985e+02
4.226105767084683551e-01 -2.261611212340000066e+02
4.237891359977215000e-01 -2.261611260838000135e+02
4.249393114646471403e-01 -2.261611305101000085e+02
4.260617443247016745e-01 -2.261611345340000128e+02
4.271570620030790133e-01 -2.261611381788999893e+02
4.282258785813664592e-01 -2.261611414651999894e+02
4.292687950583383705e-01 -2.261611444135999989e+02
4.302863996645236444e-01 -2.261611470429000121e+02
4.312792675921722774e-01 -2.261611493723999899e+02
4.322479625377790846e-01 -2.261611514148999902e+02
4.331930341933302731e-01 -2.261611531917000093e+02
4.341150208977596625e-01 -2.261611547169999881e+02
4.350144498999885534e-01 -2.261611560064000059e+02
4.358918356448849840e-01 -2.261611570745999984e+02
4.367476821450195779e-01 -2.261611579350999932e+02
4.375824813257188084e-01 -2.261611585974999912e+02
4.383967148246026846e-01 -2.261611590738999951e+02
4.391908527687463648e-01 -2.261611593844999959e+02
4.399653552225503694e-01 -2.261611595335000118e+02
4.407206715717970069e-01 -2.261611597328999892e+02
4.414572410707283678e-01 -2.261611595910999881e+02
4.421754929539871704e-01 -2.261611593229999926e+02
4.428758466484002954e-01 -2.261611589388000141e+02
4.435587118051738664e-01 -2.261611584425000103e+02
4.442244880812879493e-01 -2.261611578424000015e+02
4.448735660024897287e-01 -2.261611571487999868e+02
4.455063272234783822e-01 -2.261611563651999859e+02
4.461231443711763944e-01 -2.261611555066000108e+02
4.467243812715720463e-01 -2.261611545730000046e+02
4.473103935612112170e-01 -2.261611535641999922e+02
4.478815273705956113e-01 -2.261611525062999988e+02
4.484381207598584496e-01 -2.261611513894000041e+02
4.489805041076812553e-01 -2.261611502238000071e+02
4.495089996953737232e-01 -2.261611490095999955e+02
4.500239225889181571e-01 -2.261611477556000125e+02
4.505255788422599106e-01 -2.261611464682999895e+02
4.510142674927629103e-01 -2.261611451590999877e+02
4.514902803258861730e-01 -2.261611438145000079e+02
4.519539018703840894e-01 -2.261611424483000121e+02
4.524054095305311551e-01 -2.261611410602000092e+02
4.528450744871158062e-01 -2.261611396602000070e+02
4.532731595587270457e-01 -2.261611382453000090e+02
4.536899215272522379e-01 -2.261611368188000029e+02
4.540956107253946716e-01 -2.261611353897000072e+02
4.544904712793873536e-01 -2.261611339515000054e+02
4.548747414432783298e-01 -2.261611325142000055e+02
4.552486509601957332e-01 -2.261611310771000092e+02
4.556124250970761680e-01 -2.261611296426999900e+02
4.559662852692381030e-01 -2.261611282135999943e+02
4.563104430867710448e-01 -2.261611267927000029e+02
4.566451084219583234e-01 -2.261611253785000031e+02
4.569704818561454163e-01 -2.261611239702999967e+02
4.572867618200449624e-01 -2.261611225814000079e+02
4.575941391500698008e-01 -2.261611212027999898e+02
4.578927988109034453e-01 -2.261611198406999961e+02
4.581829218197422948e-01 -2.261611184893000086e+02
4.584646841029952347e-01 -2.261611171536999905e+02
4.587382578155071444e-01 -2.261611158439000064e+02
4.590038074279179092e-01 -2.261611145473999898e+02
4.592614953447750059e-01 -2.261611132742000052e+02
4.595114769006354849e-01 -2.261611120169000060e+02
4.597539048715088006e-01 -2.261611107827999945e+02
4.599889257128077502e-01 -2.261611095757000101e+02
4.602166841970451450e-01 -2.261611083909000115e+02
4.604373170801777104e-01 -2.261611072288000059e+02
4.606509588051609372e-01 -2.261611060895000094e+02
4.608577414955390972e-01 -2.261611049729999934e+02
4.610577885064263137e-01 -2.261611038780000058e+02
4.612512219393735680e-01 -2.261611028186999874e+02
4.614381596319699352e-01 -2.261611017801000116e+02
4.616187152841553232e-01 -2.261611007685000061e+02
4.617929988839096778e-01 -2.261610997845999975e+02
4.619611165356905524e-01 -2.261610988243000122e+02
4.621231704569618848e-01 -2.261610978960999887e+02
4.622792594707985647e-01 -2.261610969962000013e+02
4.624294787490873526e-01 -2.261610961208000106e+02
4.625739198470849023e-01 -2.261610952670999950e+02
4.627126708306056879e-01 -2.261610944525000093e+02
4.628458164322529766e-01 -2.261610936586000093e+02
4.629734381805262755e-01 -2.261610928970000032e+02
4.630956134419430548e-01 -2.261610921621999921e+02
4.632124168731764913e-01 -2.261610914544999957e+02
4.633239193962374047e-01 -2.261610907758999929e+02
4.634301891751815283e-01 -2.261610901297999874e+02
4.635312910521264262e-01 -2.261610895096000036e+02
4.636272886938254123e-01 -2.261610889179999901e+02
4.637182385668467965e-01 -2.261610883552999951e+02
4.638041963489709096e-01 -2.261610878214000024e+02
4.638852144719146642e-01 -2.261610873163000122e+02
4.639613423537456982e-01 -2.261610868379999886e+02
4.640326271663096636e-01 -2.261610863953999910e+02
4.640991116149068008e-01 -2.261610859728999969e+02
4.641608359715698739e-01 -2.261610855822000019e+02
4.642178378116700310e-01 -2.261610852228000113e+02
4.642701518979209796e-01 -2.261610848914000087e+02
4.643178101340894592e-01 -2.261610845904999962e+02
4.643608429749599420e-01 -2.261610843139999929e+02
4.643992766634785774e-01 -2.261610840717999906e+02
4.644331346362693402e-01 -2.261610838505000061e+02
4.644624365738536653e-01 -2.261610836629999994e+02
4.644872003455964848e-01 -2.261610835044000112e+02
4.645074410532721298e-01 -2.261610833745999969e+02
4.645231710399096992e-01 -2.261610832736000134e+02
4.645343998979791778e-01 -2.261610832016000074e+02
4.645411344750152161e-01 -2.261610831582999879e+02
4.645433788778078332e-01 -2.261610831438999867e+02
