# Supplementary material for: Heavy-atom tunnelling in singlet oxygen deactivation predicted by instanton theory with branch-point singularities
Source: Nat Commun. 2024 May 21;15:4335. doi: 10.1038/s41467-024-48463-2 (PMC11522392; doi:10.1038/s41467-024-48463-2)
Supplement: Supplementary file 4 — Supplementary Dataset 1 [file 41467_2024_48463_MOESM4_ESM.tar › SI_data/instantons/branch-point/instplot_mrmp2_H2O1.dat]

# E = -226.20688426673402
0.000000000000000000e+00 -2.261682944810000038e+02
1.431957453775967171e-02 -2.261714623208999910e+02
2.803190922568434690e-02 -2.261743687795000142e+02
4.116042270575563655e-02 -2.261770344500999954e+02
5.372844841823305739e-02 -2.261794705675999921e+02
6.575911238781909085e-02 -2.261816936635999866e+02
7.727521992756193614e-02 -2.261837224941999978e+02
8.829915215590927735e-02 -2.261855694628999913e+02
9.885277302086573070e-02 -2.261872444978000090e+02
1.089573475459020835e-01 -2.261887729272999934e+02
1.186334713048587675e-01 -2.261901599139999917e+02
1.279010112599120175e-01 -2.261914190566999991e+02
1.367790583024796613e-01 -2.261925622429999976e+02
1.452858904163746023e-01 -2.261936003003999929e+02
1.534389459256151611e-01 -2.261945432082999901e+02
1.612548073705434293e-01 -2.261954001505999940e+02
1.687491941654201411e-01 -2.261961795722999966e+02
1.759369634219864198e-01 -2.261968891527999972e+02
1.828321180435614202e-01 -2.261975359049999952e+02
1.894478215586570258e-01 -2.261981261640000014e+02
1.957964181836045481e-01 -2.261986656628000105e+02
2.018894578851976040e-01 -2.261991595579999910e+02
2.077377250062432679e-01 -2.261996124826000027e+02
2.133512814295126514e-01 -2.262000285819999874e+02
2.187394778224957814e-01 -2.262004115601999956e+02
2.239110042816045976e-01 -2.262007647165999913e+02
2.288738999347433856e-01 -2.262010909971000103e+02
2.336356411016684287e-01 -2.262013929839000070e+02
2.382031368195208221e-01 -2.262016729867999913e+02
2.425827713760492499e-01 -2.262019330820999983e+02
2.467804458215120955e-01 -2.262021750419000057e+02
2.508016080049741414e-01 -2.262024004671999933e+02
2.546512830133610406e-01 -2.262026107711000122e+02
2.583341072431716845e-01 -2.262028071864999959e+02
2.618543420068359939e-01 -2.262029908076999902e+02
2.652159263473594653e-01 -2.262031625923000036e+02
2.684225030917454236e-01 -2.262033233911000139e+02
2.714774022734381398e-01 -2.262034739421000040e+02
2.743837022122366798e-01 -2.262036149067999986e+02
2.771442364663486702e-01 -2.262037468601000114e+02
2.797616122388895676e-01 -2.262038703117999887e+02
2.822382266758076685e-01 -2.262039857053999867e+02
2.845762831536123860e-01 -2.262040934393999976e+02
2.867778046544982584e-01 -2.262041938575000017e+02
2.888446464376642209e-01 -2.262042872670999998e+02
2.907785074477953757e-01 -2.262043739417999859e+02
2.925809411263636250e-01 -2.262044541141999900e+02
2.942533634723763503e-01 -2.262045279987999891e+02
2.957970728140895678e-01 -2.262045957788999999e+02
2.972132354075588956e-01 -2.262046576168000058e+02
2.985029044606513082e-01 -2.262047136555000009e+02
2.996670227189366931e-01 -2.262047640177000005e+02
3.007064291292425584e-01 -2.262048088120999978e+02
3.016218632747052486e-01 -2.262048481319999951e+02
3.024139564586102447e-01 -2.262048820564000096e+02
3.030832729012429838e-01 -2.262049106524000024e+02
3.036302727080237296e-01 -2.262049339758000031e+02
3.040553311804006231e-01 -2.262049520715000028e+02
3.043587382340248726e-01 -2.262049649728000134e+02
3.045407000356660232e-01 -2.262049727040999869e+02
3.046013402908142598e-01 -2.262049752796000064e+02
