# Supplementary material for: Heavy-atom tunnelling in singlet oxygen deactivation predicted by instanton theory with branch-point singularities
Source: Nat Commun. 2024 May 21;15:4335. doi: 10.1038/s41467-024-48463-2 (PMC11522392; doi:10.1038/s41467-024-48463-2)
Supplement: Supplementary file 4 — Supplementary Dataset 1 [file 41467_2024_48463_MOESM4_ESM.tar › SI_data/instantons/O2-H2O.dat]

# tau1 ratio | log(c_ff) | negative eigenvalues (calculated) | negative eigenvalues (expected) | Ztrans | Zrot | logTheta | S/hbar | dSdtau
-3.900000000000e-01 -1.898881808893e+01 1680 1680 3.452566804296e+02 3.204305425825e+04 4.371627537687e+01 1.334980426519e+01 2.972843967430e-02
-4.000000000000e-01 -1.925501147898e+01 1710 1710 3.452566804296e+02 3.206544832742e+04 4.362716617872e+01 1.366125088459e+01 2.944355206122e-02
-4.100000000000e-01 -1.949304662301e+01 1740 1740 3.452566804296e+02 3.209057937019e+04 4.348806443720e+01 1.396962033454e+01 2.914227202996e-02
-4.200000000000e-01 -1.968820562659e+01 1740 1740 3.452566804296e+02 3.211390887550e+04 4.326971226282e+01 1.427468215040e+01 2.882285120950e-02
-4.300000000000e-01 -1.978527037374e+01 1770 1770 3.452566804296e+02 3.214469058123e+04 4.286241927838e+01 1.457635144700e+01 2.848652693984e-02
-4.360000000000e-01 -1.973311969356e+01 1800 1800 3.452566804296e+02 3.216660790151e+04 4.240088299860e+01 1.475565050766e+01 2.827609246486e-02
-4.400000000000e-01 -1.956815122978e+01 1800 1800 3.452566804296e+02 3.217834130168e+04 4.183419430017e+01 1.487439109618e+01 2.813146537522e-02
-4.500000000000e-01 -1.996162798327e+01 1829 1830 3.452566804296e+02 3.221481634117e+04 4.203499389698e+01 1.516860093694e+01 2.775677573200e-02
-4.600000000000e-01 -2.082205899181e+01 1829 1830 3.452566804296e+02 3.224862341914e+04 4.317779810531e+01 1.545867871743e+01 2.736034201314e-02
-4.700000000000e-01 -2.137879329163e+01 1859 1860 3.452566804296e+02 3.229072357302e+04 4.372207427771e+01 1.574457956650e+01 2.694407571201e-02
-4.800000000000e-01 -2.181307755333e+01 1889 1890 3.452566804296e+02 3.233560531776e+04 4.403059676974e+01 1.602599154401e+01 2.650561289781e-02
-4.900000000000e-01 -2.209048480528e+01 1889 1890 3.452566804296e+02 3.237678846063e+04 4.403483535922e+01 1.630255230682e+01 2.604269554456e-02
