# Supplementary material for: Heavy-atom tunnelling in singlet oxygen deactivation predicted by instanton theory with branch-point singularities
Source: Nat Commun. 2024 May 21;15:4335. doi: 10.1038/s41467-024-48463-2 (PMC11522392; doi:10.1038/s41467-024-48463-2)
Supplement: Supplementary file 4 — Supplementary Dataset 1 [file 41467_2024_48463_MOESM4_ESM.tar › SI_data/instantons/O2-D2O.dat]

# tau1 ratio | log(c_ff) | negative eigenvalues (calculated) | negative eigenvalues (expected) | Ztrans | Zrot | logTheta | S/hbar | dSdtau
-5.500000000000e-01 -1.575943580986e+01 2010 2010 3.663103153087e+02 3.760088010630e+04 2.868243226809e+01 1.785648324221e+01 2.276130985422e-02
-5.600000000000e-01 -1.593513695033e+01 2040 2040 3.663103153087e+02 3.767496971260e+04 2.856534986848e+01 1.809269406588e+01 2.210860469063e-02
-5.700000000000e-01 -1.608294182976e+01 2040 2040 3.663103153087e+02 3.774224750890e+04 2.840627945341e+01 1.832181830285e+01 2.142538576214e-02
-5.800000000000e-01 -1.618865120566e+01 2070 2070 3.663103153087e+02 3.782242236365e+04 2.817825302196e+01 1.854366291486e+01 2.071250324087e-02
-5.900000000000e-01 -1.622782436699e+01 2070 2070 3.663103153087e+02 3.789473257451e+04 2.783220192551e+01 1.875777163365e+01 1.996853304988e-02
-6.000000000000e-01 -1.612133418979e+01 2100 2100 3.663103153087e+02 3.798077312945e+04 2.721135042864e+01 1.896397514606e+01 1.919500599084e-02
-6.100000000000e-01 -1.499639356888e+01 2100 2100 3.663103153087e+02 3.805771220008e+04 2.456988037824e+01 1.916179323866e+01 1.839109966932e-02
-6.200000000000e-01 -1.643191321092e+01 2129 2130 3.663103153087e+02 3.814827910751e+04 2.706706610194e+01 1.935109691726e+01 1.755901100810e-02
-6.400000000000e-01 -1.728557012466e+01 2159 2160 3.663103153087e+02 3.832258909646e+04 2.808046344462e+01 1.970261402751e+01 1.581302529573e-02
