# Supplementary material for: Heavy-atom tunnelling in singlet oxygen deactivation predicted by instanton theory with branch-point singularities
Source: Nat Commun. 2024 May 21;15:4335. doi: 10.1038/s41467-024-48463-2 (PMC11522392; doi:10.1038/s41467-024-48463-2)
Supplement: Supplementary file 4 — Supplementary Dataset 1 [file 41467_2024_48463_MOESM4_ESM.tar › SI_data/instantons/18O18O-H2O.dat]

# tau1 ratio | log(c_ff) | negative eigenvalues (calculated) | negative eigenvalues (expected) | Ztrans | Zrot | logTheta | S/hbar | dSdtau
-3.900000000000e-01 -1.856190293204e+01 1680 1680 3.875964333849e+02 3.529068983253e+04 4.316801989118e+01 1.340923212864e+01 3.028883568373e-02
-4.000000000000e-01 -1.883430125399e+01 1710 1710 3.875964333849e+02 3.530822004063e+04 4.307862121809e+01 1.372682640128e+01 3.005245265751e-02
-4.100000000000e-01 -1.907878333572e+01 1740 1740 3.875964333849e+02 3.532843584418e+04 4.293864648685e+01 1.404186823711e+01 2.980291350681e-02
-4.200000000000e-01 -1.928152403068e+01 1740 1740 3.875964333849e+02 3.534699311756e+04 4.272058320513e+01 1.435416571368e+01 2.953831061424e-02
-4.300000000000e-01 -1.938662969948e+01 1770 1770 3.875964333849e+02 3.537264336513e+04 4.231323989680e+01 1.466366844333e+01 2.926071930594e-02
-4.350000000000e-01 -1.935917466232e+01 1800 1800 3.875964333849e+02 3.538886090526e+04 4.195190174750e+01 1.481734085266e+01 2.911702079194e-02
-4.400000000000e-01 -1.918266949646e+01 1800 1800 3.875964333849e+02 3.540096127343e+04 4.129389472532e+01 1.497018106535e+01 2.896838570544e-02
-4.500000000000e-01 -1.956779682044e+01 1829 1830 3.875964333849e+02 3.543183078267e+04 4.145916480409e+01 1.527354496633e+01 2.866069150019e-02
-4.600000000000e-01 -2.044406105197e+01 1829 1830 3.875964333849e+02 3.546033166016e+04 4.261338440433e+01 1.557350346065e+01 2.833546449381e-02
-4.700000000000e-01 -2.101167696913e+01 1859 1860 3.875964333849e+02 3.549678479230e+04 4.315757079743e+01 1.587005365072e+01 2.799480372849e-02
-4.800000000000e-01 -2.145864527017e+01 1889 1890 3.875964333849e+02 3.553607197939e+04 4.346796072218e+01 1.616293315892e+01 2.763634090547e-02
-4.900000000000e-01 -2.175234825816e+01 1889 1890 3.875964333849e+02 3.557185818924e+04 4.347958085406e+01 1.645183261324e+01 2.725828539593e-02
