# Supplementary material for: Heavy-atom tunnelling in singlet oxygen deactivation predicted by instanton theory with branch-point singularities
Source: Nat Commun. 2024 May 21;15:4335. doi: 10.1038/s41467-024-48463-2 (PMC11522392; doi:10.1038/s41467-024-48463-2)
Supplement: Supplementary file 4 — Supplementary Dataset 1 [file 41467_2024_48463_MOESM4_ESM.tar › SI_data/mecp/mecp.xml]

<?xml version="1.0" ?>
<root>
	<lam type="number">-1.9909275770508952</lam>
	<G1 type="list">
		<item type="list">
			<item type="number">-0.3439754348150697</item>
			<item type="number">0.12477575041974268</item>
			<item type="number">-0.0034807296819920302</item>
		</item>
		<item type="list">
			<item type="number">0.07459830629251457</item>
			<item type="number">0.053707165629274106</item>
			<item type="number">-0.003723281186321839</item>
		</item>
		<item type="list">
			<item type="number">0.24788897234990334</item>
			<item type="number">-0.1713942661767204</item>
			<item type="number">0.007027154203082846</item>
		</item>
		<item type="list">
			<item type="number">0.010844684399852905</item>
			<item type="number">-0.00297396472341272</item>
			<item type="number">0.010395274151347663</item>
		</item>
		<item type="list">
			<item type="number">0.010643471777334235</item>
			<item type="number">-0.004114685150395433</item>
			<item type="number">-0.010218417485927668</item>
		</item>
	</G1>
	<G0 type="list">
		<item type="list">
			<item type="number">-0.22896163570415595</item>
			<item type="number">0.08305172480699184</item>
			<item type="number">-0.002321594619733519</item>
		</item>
		<item type="list">
			<item type="number">0.04966089761057718</item>
			<item type="number">0.035752310714122236</item>
			<item type="number">-0.002472432885899287</item>
		</item>
		<item type="list">
			<item type="number">0.16499807159873356</item>
			<item type="number">-0.11408268110616987</item>
			<item type="number">0.0046797344802126575</item>
		</item>
		<item type="list">
			<item type="number">0.007216934202659511</item>
			<item type="number">-0.0019796102369556133</item>
			<item type="number">0.006917678149664983</item>
		</item>
		<item type="list">
			<item type="number">0.007085732295398232</item>
			<item type="number">-0.0027417441774216698</item>
			<item type="number">-0.006803385124244835</item>
		</item>
	</G0>
	<H0 type="list">
		<item type="list">
			<item type="number">1.1299522086773377</item>
			<item type="number">0.2820340493032347</item>
			<item type="number">-0.027516934598613967</item>
			<item type="number">-0.8892248236414644</item>
			<item type="number">-0.5334337402018872</item>
			<item type="number">0.03801434388208041</item>
			<item type="number">-0.23652154126609057</item>
			<item type="number">0.2283860888057499</item>
			<item type="number">-0.009415413843873677</item>
			<item type="number">-0.0018132740039283337</item>
			<item type="number">0.012717023461600386</item>
			<item type="number">0.023131478979777655</item>
			<item type="number">-0.0023902725712566034</item>
			<item type="number">0.010297344946108627</item>
			<item type="number">-0.02421362272569371</item>
		</item>
		<item type="list">
			<item type="number">0.2820340493032347</item>
			<item type="number">0.8338884026168502</item>
			<item type="number">-0.052369534279020975</item>
			<item type="number">-0.623271486487544</item>
			<item type="number">-0.6006648925829516</item>
			<item type="number">0.036818680305514814</item>
			<item type="number">0.3595767157229735</item>
			<item type="number">-0.23946327557350672</item>
			<item type="number">0.015023655026850286</item>
			<item type="number">-0.009030070663227755</item>
			<item type="number">0.002155072262563355</item>
			<item type="number">-0.009254679822078045</item>
			<item type="number">-0.009302549160781853</item>
			<item type="number">0.004084547659733325</item>
			<item type="number">0.009781700644019111</item>
		</item>
		<item type="list">
			<item type="number">-0.027516934598613967</item>
			<item type="number">-0.052369534279020975</item>
			<item type="number">-0.05504263594717516</item>
			<item type="number">0.04302920275215824</item>
			<item type="number">0.035738098579075575</item>
			<item type="number">-0.05553374842644825</item>
			<item type="number">-0.016646835881408042</item>
			<item type="number">0.016490087667936075</item>
			<item type="number">0.09771352305159685</item>
			<item type="number">0.004317354376504114</item>
			<item type="number">-0.00768992873062507</item>
			<item type="number">0.007139729376603817</item>
			<item type="number">-0.0031833110880823477</item>
			<item type="number">0.007831301617245764</item>
			<item type="number">0.005723104019695597</item>
		</item>
		<item type="list">
			<item type="number">-0.8892248236414644</item>
			<item type="number">-0.623271486487544</item>
			<item type="number">0.04302920275215824</item>
			<item type="number">1.037884085988271</item>
			<item type="number">0.5744513231984324</item>
			<item type="number">-0.042026719499814395</item>
			<item type="number">-0.13194203395643628</item>
			<item type="number">0.0422005714355259</item>
			<item type="number">-0.000819380033892838</item>
			<item type="number">-0.008472732857699743</item>
			<item type="number">0.0028887692841459475</item>
			<item type="number">-0.008230520098951968</item>
			<item type="number">-0.00825239272832651</item>
			<item type="number">0.0037298165040524044</item>
			<item type="number">0.008047744250729119</item>
		</item>
		<item type="list">
			<item type="number">-0.5334337402018872</item>
			<item type="number">-0.6006648925829516</item>
			<item type="number">0.035738098579075575</item>
			<item type="number">0.5744513231984324</item>
			<item type="number">0.5043114849296225</item>
			<item type="number">-0.030994630353066044</item>
			<item type="number">-0.05149445376475508</item>
			<item type="number">0.09953989524644988</item>
			<item type="number">-0.004968194480076313</item>
			<item type="number">0.0052293373464714155</item>
			<item type="number">-0.0018673862639217583</item>
			<item type="number">-0.005888177135260676</item>
			<item type="number">0.005243495154472123</item>
			<item type="number">-0.0013189170015445693</item>
			<item type="number">0.00611301219967349</item>
		</item>
		<item type="list">
			<item type="number">0.03801434388208041</item>
			<item type="number">0.036818680305514814</item>
			<item type="number">-0.05553374842644825</item>
			<item type="number">-0.042026719499814395</item>
			<item type="number">-0.030994630353066044</item>
			<item type="number">0.053400442850478486</item>
			<item type="number">0.004301024611149906</item>
			<item type="number">-0.006108972718245105</item>
			<item type="number">-0.000515523503678775</item>
			<item type="number">0.0010426530681156418</item>
			<item type="number">0.0010522752416506533</item>
			<item type="number">0.0016139994575573994</item>
			<item type="number">-0.0013309838903664592</item>
			<item type="number">-0.0007673095802233247</item>
			<item type="number">0.0010348496843334836</item>
		</item>
		<item type="list">
			<item type="number">-0.23652154126609057</item>
			<item type="number">0.3595767157229735</item>
			<item type="number">-0.016646835881408042</item>
			<item type="number">-0.13194203395643628</item>
			<item type="number">-0.05149445376475508</item>
			<item type="number">0.004301024611149906</item>
			<item type="number">1.7364565279323045</item>
			<item type="number">0.48468878353855377</item>
			<item type="number">-0.016459765042066664</item>
			<item type="number">-0.668616678708975</item>
			<item type="number">-0.35317220482013234</item>
			<item type="number">0.7027088277882363</item>
			<item type="number">-0.6993731318208396</item>
			<item type="number">-0.43959887245911705</item>
			<item type="number">-0.6739033545368431</item>
		</item>
		<item type="list">
			<item type="number">0.2283860888057499</item>
			<item type="number">-0.23946327557350672</item>
			<item type="number">0.016490087667936075</item>
			<item type="number">0.0422005714355259</item>
			<item type="number">0.09953989524644988</item>
			<item type="number">-0.006108972718245105</item>
			<item type="number">0.48468878353855377</item>
			<item type="number">0.6096311364970535</item>
			<item type="number">0.11782936064439013</item>
			<item type="number">-0.3236790855353486</item>
			<item type="number">-0.18154091864559893</item>
			<item type="number">0.3655325876776756</item>
			<item type="number">-0.43159978718095177</item>
			<item type="number">-0.2881671410649101</item>
			<item type="number">-0.49374297920889004</item>
		</item>
		<item type="list">
			<item type="number">-0.009415413843873677</item>
			<item type="number">0.015023655026850286</item>
			<item type="number">0.09771352305159685</item>
			<item type="number">-0.000819380033892838</item>
			<item type="number">-0.004968194480076313</item>
			<item type="number">-0.000515523503678775</item>
			<item type="number">-0.016459765042066664</item>
			<item type="number">0.11782936064439013</item>
			<item type="number">2.817464678796563</item>
			<item type="number">0.9141446712225466</item>
			<item type="number">0.4669222538072068</item>
			<item type="number">-1.5259554035808174</item>
			<item type="number">-0.887449836570083</item>
			<item type="number">-0.5948071427771818</item>
			<item type="number">-1.3887072575618444</item>
		</item>
		<item type="list">
			<item type="number">-0.0018132740039283337</item>
			<item type="number">-0.009030070663227755</item>
			<item type="number">0.004317354376504114</item>
			<item type="number">-0.008472732857699743</item>
			<item type="number">0.0052293373464714155</item>
			<item type="number">0.0010426530681156418</item>
			<item type="number">-0.668616678708975</item>
			<item type="number">-0.3236790855353486</item>
			<item type="number">0.9141446712225466</item>
			<item type="number">0.6272427427219358</item>
			<item type="number">0.30205398844917897</item>
			<item type="number">-0.8154697893014389</item>
			<item type="number">0.05166112500326262</item>
			<item type="number">0.02542598656559188</item>
			<item type="number">-0.10403491706290638</item>
		</item>
		<item type="list">
			<item type="number">0.012717023461600386</item>
			<item type="number">0.002155072262563355</item>
			<item type="number">-0.00768992873062507</item>
			<item type="number">0.0028887692841459475</item>
			<item type="number">-0.0018673862639217583</item>
			<item type="number">0.0010522752416506533</item>
			<item type="number">-0.35317220482013234</item>
			<item type="number">-0.18154091864559893</item>
			<item type="number">0.4669222538072068</item>
			<item type="number">0.30205398844917897</item>
			<item type="number">0.17079618123153778</item>
			<item type="number">-0.3992374440605671</item>
			<item type="number">0.03551275324520609</item>
			<item type="number">0.010457175488496758</item>
			<item type="number">-0.06104717973027455</item>
		</item>
		<item type="list">
			<item type="number">0.023131478979777655</item>
			<item type="number">-0.009254679822078045</item>
			<item type="number">0.007139729376603817</item>
			<item type="number">-0.008230520098951968</item>
			<item type="number">-0.005888177135260676</item>
			<item type="number">0.0016139994575573994</item>
			<item type="number">0.7027088277882363</item>
			<item type="number">0.3655325876776756</item>
			<item type="number">-1.5259554035808174</item>
			<item type="number">-0.8154697893014389</item>
			<item type="number">-0.3992374440605671</item>
			<item type="number">1.6113870772046655</item>
			<item type="number">0.0978583782978184</item>
			<item type="number">0.04884774083742959</item>
			<item type="number">-0.09418535490213857</item>
		</item>
		<item type="list">
			<item type="number">-0.0023902725712566034</item>
			<item type="number">-0.009302549160781853</item>
			<item type="number">-0.0031833110880823477</item>
			<item type="number">-0.00825239272832651</item>
			<item type="number">0.005243495154472123</item>
			<item type="number">-0.0013309838903664592</item>
			<item type="number">-0.6993731318208396</item>
			<item type="number">-0.43159978718095177</item>
			<item type="number">-0.887449836570083</item>
			<item type="number">0.05166112500326262</item>
			<item type="number">0.03551275324520609</item>
			<item type="number">0.0978583782978184</item>
			<item type="number">0.6583559452124931</item>
			<item type="number">0.4001462086440474</item>
			<item type="number">0.7941057081303089</item>
		</item>
		<item type="list">
			<item type="number">0.010297344946108627</item>
			<item type="number">0.004084547659733325</item>
			<item type="number">0.007831301617245764</item>
			<item type="number">0.0037298165040524044</item>
			<item type="number">-0.0013189170015445693</item>
			<item type="number">-0.0007673095802233247</item>
			<item type="number">-0.43959887245911705</item>
			<item type="number">-0.2881671410649101</item>
			<item type="number">-0.5948071427771818</item>
			<item type="number">0.02542598656559188</item>
			<item type="number">0.010457175488496758</item>
			<item type="number">0.04884774083742959</item>
			<item type="number">0.4001462086440474</item>
			<item type="number">0.2749444738897844</item>
			<item type="number">0.5388954124917518</item>
		</item>
		<item type="list">
			<item type="number">-0.02421362272569371</item>
			<item type="number">0.009781700644019111</item>
			<item type="number">0.005723104019695597</item>
			<item type="number">0.008047744250729119</item>
			<item type="number">0.00611301219967349</item>
			<item type="number">0.0010348496843334836</item>
			<item type="number">-0.6739033545368431</item>
			<item type="number">-0.49374297920889004</item>
			<item type="number">-1.3887072575618444</item>
			<item type="number">-0.10403491706290638</item>
			<item type="number">-0.06104717973027455</item>
			<item type="number">-0.09418535490213857</item>
			<item type="number">0.7941057081303089</item>
			<item type="number">0.5388954124917518</item>
			<item type="number">1.4761346064938485</item>
		</item>
	</H0>
	<H1 type="list">
		<item type="list">
			<item type="number">1.259523083069393</item>
			<item type="number">0.08081580233042304</item>
			<item type="number">-0.01805193869762292</item>
			<item type="number">-0.8107901909273081</item>
			<item type="number">-0.49401865113118787</item>
			<item type="number">0.03467865484254957</item>
			<item type="number">-0.4372601535191693</item>
			<item type="number">0.38045494994995427</item>
			<item type="number">-0.015087345861247946</item>
			<item type="number">-0.00562748272318966</item>
			<item type="number">0.01711422399133836</item>
			<item type="number">0.012666758509751411</item>
			<item type="number">-0.005845783774532529</item>
			<item type="number">0.015634163309722622</item>
			<item type="number">-0.014206262958336591</item>
		</item>
		<item type="list">
			<item type="number">0.08081580233042304</item>
			<item type="number">0.8450452091323293</item>
			<item type="number">-0.05341950805150915</item>
			<item type="number">-0.6850678566970778</item>
			<item type="number">-0.5714192213094095</item>
			<item type="number">0.034237068068990476</item>
			<item type="number">0.5886454489286826</item>
			<item type="number">-0.2661251221572955</item>
			<item type="number">0.018132162312411614</item>
			<item type="number">0.007600357496480366</item>
			<item type="number">-0.004044934694388124</item>
			<item type="number">-0.0055732108580237505</item>
			<item type="number">0.008004533687520292</item>
			<item type="number">-0.0034551400125109725</item>
			<item type="number">0.006623499348457311</item>
		</item>
		<item type="list">
			<item type="number">-0.01805193869762292</item>
			<item type="number">-0.05341950805150915</item>
			<item type="number">-0.10365521466487902</item>
			<item type="number">0.04513884466688771</item>
			<item type="number">0.032377261279513604</item>
			<item type="number">-0.07692870538139315</item>
			<item type="number">-0.026523970626713557</item>
			<item type="number">0.020114951968710035</item>
			<item type="number">0.165998298833428</item>
			<item type="number">-0.0028273726339384676</item>
			<item type="number">0.0012448700040843925</item>
			<item type="number">0.007440736039939307</item>
			<item type="number">0.002264546673103651</item>
			<item type="number">-0.0003176356746395089</item>
			<item type="number">0.007144921812030246</item>
		</item>
		<item type="list">
			<item type="number">-0.8107901909273081</item>
			<item type="number">-0.6850678566970778</item>
			<item type="number">0.04513884466688771</item>
			<item type="number">0.9692390204740532</item>
			<item type="number">0.5769256318997372</item>
			<item type="number">-0.040757294507415893</item>
			<item type="number">-0.151769243446543</item>
			<item type="number">0.11008152049072352</item>
			<item type="number">-0.004571454710194377</item>
			<item type="number">-0.003403842258711957</item>
			<item type="number">-0.001415571000010732</item>
			<item type="number">-0.007856285965400198</item>
			<item type="number">-0.0032737609398810533</item>
			<item type="number">-0.0005248760225357637</item>
			<item type="number">0.008046203014849741</item>
		</item>
		<item type="list">
			<item type="number">-0.49401865113118787</item>
			<item type="number">-0.5714192213094095</item>
			<item type="number">0.032377261279513604</item>
			<item type="number">0.5769256318997372</item>
			<item type="number">0.4830376695647509</item>
			<item type="number">-0.02842126063416868</item>
			<item type="number">-0.08342087557025735</item>
			<item type="number">0.0898299656495579</item>
			<item type="number">-0.004072065538203666</item>
			<item type="number">0.0002563668621258061</item>
			<item type="number">-0.000973921943509561</item>
			<item type="number">-0.003933998779133395</item>
			<item type="number">0.0002586048959635774</item>
			<item type="number">-0.000474919028606413</item>
			<item type="number">0.004050107417536573</item>
		</item>
		<item type="list">
			<item type="number">0.03467865484254957</item>
			<item type="number">0.034237068068990476</item>
			<item type="number">-0.07692870538139315</item>
			<item type="number">-0.040757294507415893</item>
			<item type="number">-0.02842126063416868</item>
			<item type="number">0.07472248544617331</item>
			<item type="number">0.006087370168505303</item>
			<item type="number">-0.005934456957288308</item>
			<item type="number">0.0015942432947596253</item>
			<item type="number">0.000642120570244448</item>
			<item type="number">-0.00047012180292712945</item>
			<item type="number">0.0006629931978996115</item>
			<item type="number">-0.0006509375222213564</item>
			<item type="number">0.000588808403759999</item>
			<item type="number">-5.103654540358029e-05</item>
		</item>
		<item type="list">
			<item type="number">-0.4372601535191693</item>
			<item type="number">0.5886454489286826</item>
			<item type="number">-0.026523970626713557</item>
			<item type="number">-0.151769243446543</item>
			<item type="number">-0.08342087557025735</item>
			<item type="number">0.006087370168505303</item>
			<item type="number">1.9277932220740868</item>
			<item type="number">0.30595195393408525</item>
			<item type="number">-0.009258563605078894</item>
			<item type="number">-0.6539133441283151</item>
			<item type="number">-0.36232663920953856</item>
			<item type="number">0.7059601359221206</item>
			<item type="number">-0.6848513180376606</item>
			<item type="number">-0.4488495195490793</item>
			<item type="number">-0.6762648818679993</item>
		</item>
		<item type="list">
			<item type="number">0.38045494994995427</item>
			<item type="number">-0.2661251221572955</item>
			<item type="number">0.020114951968710035</item>
			<item type="number">0.11008152049072352</item>
			<item type="number">0.0898299656495579</item>
			<item type="number">-0.005934456957288308</item>
			<item type="number">0.30595195393408525</item>
			<item type="number">0.6122553656429657</item>
			<item type="number">0.11458802863727575</item>
			<item type="number">-0.34390841763994157</item>
			<item type="number">-0.16575369981772498</item>
			<item type="number">0.3564653658340795</item>
			<item type="number">-0.45257879328698486</item>
			<item type="number">-0.27020705140514756</item>
			<item type="number">-0.48523395301202077</item>
		</item>
		<item type="list">
			<item type="number">-0.015087345861247946</item>
			<item type="number">0.018132162312411614</item>
			<item type="number">0.165998298833428</item>
			<item type="number">-0.004571454710194377</item>
			<item type="number">-0.004072065538203666</item>
			<item type="number">0.0015942432947596253</item>
			<item type="number">-0.009258563605078894</item>
			<item type="number">0.11458802863727575</item>
			<item type="number">2.7306072111068</item>
			<item type="number">0.9234015141100267</item>
			<item type="number">0.4557652615963554</item>
			<item type="number">-1.5167858910842875</item>
			<item type="number">-0.8944842093917352</item>
			<item type="number">-0.5844133478332577</item>
			<item type="number">-1.3814138575511683</item>
		</item>
		<item type="list">
			<item type="number">-0.00562748272318966</item>
			<item type="number">0.007600357496480366</item>
			<item type="number">-0.0028273726339384676</item>
			<item type="number">-0.003403842258711957</item>
			<item type="number">0.0002563668621258061</item>
			<item type="number">0.000642120570244448</item>
			<item type="number">-0.6539133441283151</item>
			<item type="number">-0.34390841763994157</item>
			<item type="number">0.9234015141100267</item>
			<item type="number">0.61517708591742</item>
			<item type="number">0.3110292164482349</item>
			<item type="number">-0.8129310621612728</item>
			<item type="number">0.04776728017008883</item>
			<item type="number">0.02502261972068996</item>
			<item type="number">-0.10828520202055657</item>
		</item>
		<item type="list">
			<item type="number">0.01711422399133836</item>
			<item type="number">-0.004044934694388124</item>
			<item type="number">0.0012448700040843925</item>
			<item type="number">-0.001415571000010732</item>
			<item type="number">-0.000973921943509561</item>
			<item type="number">-0.00047012180292712945</item>
			<item type="number">-0.36232663920953856</item>
			<item type="number">-0.16575369981772498</item>
			<item type="number">0.4557652615963554</item>
			<item type="number">0.3110292164482349</item>
			<item type="number">0.16200098739566476</item>
			<item type="number">-0.39568769132382525</item>
			<item type="number">0.03559850868942472</item>
			<item type="number">0.008771650698071485</item>
			<item type="number">-0.06085233171876703</item>
		</item>
		<item type="list">
			<item type="number">0.012666758509751411</item>
			<item type="number">-0.0055732108580237505</item>
			<item type="number">0.007440736039939307</item>
			<item type="number">-0.007856285965400198</item>
			<item type="number">-0.003933998779133395</item>
			<item type="number">0.0006629931978996115</item>
			<item type="number">0.7059601359221206</item>
			<item type="number">0.3564653658340795</item>
			<item type="number">-1.5167858910842875</item>
			<item type="number">-0.8129310621612728</item>
			<item type="number">-0.39568769132382525</item>
			<item type="number">1.6039410320269003</item>
			<item type="number">0.10216095900047747</item>
			<item type="number">0.04872931468506956</item>
			<item type="number">-0.09525889984528738</item>
		</item>
		<item type="list">
			<item type="number">-0.005845783774532529</item>
			<item type="number">0.008004533687520292</item>
			<item type="number">0.002264546673103651</item>
			<item type="number">-0.0032737609398810533</item>
			<item type="number">0.0002586048959635774</item>
			<item type="number">-0.0006509375222213564</item>
			<item type="number">-0.6848513180376606</item>
			<item type="number">-0.45257879328698486</item>
			<item type="number">-0.8944842093917352</item>
			<item type="number">0.04776728017008883</item>
			<item type="number">0.03559850868942472</item>
			<item type="number">0.10216095900047747</item>
			<item type="number">0.6462032722707339</item>
			<item type="number">0.4087172963769758</item>
			<item type="number">0.7907096718801119</item>
		</item>
		<item type="list">
			<item type="number">0.015634163309722622</item>
			<item type="number">-0.0034551400125109725</item>
			<item type="number">-0.0003176356746395089</item>
			<item type="number">-0.0005248760225357637</item>
			<item type="number">-0.000474919028606413</item>
			<item type="number">0.000588808403759999</item>
			<item type="number">-0.4488495195490793</item>
			<item type="number">-0.27020705140514756</item>
			<item type="number">-0.5844133478332577</item>
			<item type="number">0.02502261972068996</item>
			<item type="number">0.008771650698071485</item>
			<item type="number">0.04872931468506956</item>
			<item type="number">0.4087172963769758</item>
			<item type="number">0.265365556306216</item>
			<item type="number">0.5354128814797797</item>
		</item>
		<item type="list">
			<item type="number">-0.014206262958336591</item>
			<item type="number">0.006623499348457311</item>
			<item type="number">0.007144921812030246</item>
			<item type="number">0.008046203014849741</item>
			<item type="number">0.004050107417536573</item>
			<item type="number">-5.103654540358029e-05</item>
			<item type="number">-0.6762648818679993</item>
			<item type="number">-0.48523395301202077</item>
			<item type="number">-1.3814138575511683</item>
			<item type="number">-0.10828520202055657</item>
			<item type="number">-0.06085233171876703</item>
			<item type="number">-0.09525889984528738</item>
			<item type="number">0.7907096718801119</item>
			<item type="number">0.5354128814797797</item>
			<item type="number">1.4695788777785395</item>
		</item>
	</H1>
	<atomlist type="list">
		<item type="list">
			<item type="int">79</item>
		</item>
		<item type="list">
			<item type="int">79</item>
		</item>
		<item type="list">
			<item type="int">79</item>
		</item>
		<item type="list">
			<item type="int">72</item>
		</item>
		<item type="list">
			<item type="int">72</item>
		</item>
	</atomlist>
	<V0 type="float">-225.6415967516</V0>
	<V1 type="float">-225.6415963771</V1>
	<Vr type="int">0</Vr>
	<version type="float">3.1</version>
	<mass type="list">
		<item type="list">
			<item type="number">104121.34335076404</item>
		</item>
		<item type="list">
			<item type="number">104121.34335076404</item>
		</item>
		<item type="list">
			<item type="number">104121.34335076404</item>
		</item>
		<item type="list">
			<item type="number">6560.591221281859</item>
		</item>
		<item type="list">
			<item type="number">6560.591221281859</item>
		</item>
	</mass>
	<UNITS type="str">hartAng</UNITS>
	<x type="list">
		<item type="list">
			<item type="number">0.11473961519610279</item>
			<item type="number">-0.7894719444409933</item>
			<item type="number">0.036266844148218604</item>
		</item>
		<item type="list">
			<item type="number">1.1962504548390998</item>
			<item type="number">-0.08727082317107285</item>
			<item type="number">-0.013457468705492736</item>
		</item>
		<item type="list">
			<item type="number">-1.3181763411614327</item>
			<item type="number">0.21579728372462806</item>
			<item type="number">-0.0051384584937549434</item>
		</item>
		<item type="list">
			<item type="number">-1.7941229022475504</item>
			<item type="number">-0.01698300465143626</item>
			<item type="number">0.7814854798770722</item>
		</item>
		<item type="list">
			<item type="number">-1.8089408902413444</item>
			<item type="number">-0.10174651405256203</item>
			<item type="number">-0.7520035324277808</item>
		</item>
	</x>
	<moltype type="str">nonlinear</moltype>
</root>
