# Supplementary material for: Heavy-atom tunnelling in singlet oxygen deactivation predicted by instanton theory with branch-point singularities
Source: Nat Commun. 2024 May 21;15:4335. doi: 10.1038/s41467-024-48463-2 (PMC11522392; doi:10.1038/s41467-024-48463-2)
Supplement: Supplementary file 4 — Supplementary Dataset 1 [file 41467_2024_48463_MOESM4_ESM.tar › SI_data/mecp/mecp.xyz]

5
-225.641597497202383238
O 0.11473961519610278991798679726344 -0.78947194444099333399122997434461 0.036266844148218603527400460961871
O 1.1962504548390997527462786820251 -0.087270823171072847701523755858943 -0.013457468705492735619455579865189
O -1.3181763411614326741982949897647 0.21579728372462805841003330442618 -0.0051384584937549434430215100633177
H -1.7941229022475504439881888174568 -0.016983004651436258564123349401598 0.78148547987707217554742555876146
H -1.8089408902413444124590569117572 -0.10174651405256203429150474448761 -0.75200353242778084084108058959828
