# Supplementary material for: Heavy-atom tunnelling in singlet oxygen deactivation predicted by instanton theory with branch-point singularities
Source: Nat Commun. 2024 May 21;15:4335. doi: 10.1038/s41467-024-48463-2 (PMC11522392; doi:10.1038/s41467-024-48463-2)
Supplement: Supplementary file 4 — Supplementary Dataset 1 [file 41467_2024_48463_MOESM4_ESM.tar › SI_data/minima/min_reactant.xml]

<?xml version="1.0" ?>
<root>
	<G type="list">
		<item type="list">
			<item type="number">1.2408062270834752e-06</item>
			<item type="number">4.599196715819524e-06</item>
			<item type="number">-8.02992681699189e-07</item>
		</item>
		<item type="list">
			<item type="number">-1.4476237848566684e-06</item>
			<item type="number">-3.723036888352704e-06</item>
			<item type="number">8.969510244385671e-07</item>
		</item>
		<item type="list">
			<item type="number">-1.6585643875872163e-05</item>
			<item type="number">4.889927994487419e-06</item>
			<item type="number">2.039650754864205e-05</item>
		</item>
		<item type="list">
			<item type="number">1.5931876753962332e-05</item>
			<item type="number">-6.022136481775488e-06</item>
			<item type="number">-3.507801570762605e-05</item>
		</item>
		<item type="list">
			<item type="number">8.605915792242898e-07</item>
			<item type="number">2.560580063877678e-07</item>
			<item type="number">1.4587550105429412e-05</item>
		</item>
	</G>
	<H type="list">
		<item type="list">
			<item type="number">0.13749409295805123</item>
			<item type="number">0.520504560920302</item>
			<item type="number">-0.030155721999959167</item>
			<item type="number">-0.13146830280554261</item>
			<item type="number">-0.5234565316664839</item>
			<item type="number">0.030260553786269146</item>
			<item type="number">-0.005382815359041377</item>
			<item type="number">0.003415398517269094</item>
			<item type="number">-0.00013604406315545863</item>
			<item type="number">-0.0003184847615051819</item>
			<item type="number">-0.00021964082706918246</item>
			<item type="number">0.0002740095902369417</item>
			<item type="number">-0.00032449608634538675</item>
			<item type="number">-0.00024377814134324383</item>
			<item type="number">-0.00024281120626206998</item>
		</item>
		<item type="list">
			<item type="number">0.520504560920302</item>
			<item type="number">2.0682521815816273</item>
			<item type="number">-0.11955506126673221</item>
			<item type="number">-0.5164560982893674</item>
			<item type="number">-2.068526107251483</item>
			<item type="number">0.11954172726776631</item>
			<item type="number">-0.0026905500704466232</item>
			<item type="number">-0.0004455557414997699</item>
			<item type="number">3.978361199910647e-05</item>
			<item type="number">-0.0006732627048240766</item>
			<item type="number">0.0003247950762479601</item>
			<item type="number">-0.0003814806823548684</item>
			<item type="number">-0.0006846144664113601</item>
			<item type="number">0.00039461920123200716</item>
			<item type="number">0.00035513411525415274</item>
		</item>
		<item type="list">
			<item type="number">-0.030155721999959167</item>
			<item type="number">-0.11955506126673221</item>
			<item type="number">0.00714289986573808</item>
			<item type="number">0.02987243085548166</item>
			<item type="number">0.11960177686550885</item>
			<item type="number">-0.007104762286077103</item>
			<item type="number">0.00020182402292798674</item>
			<item type="number">-7.66709157966309e-06</item>
			<item type="number">2.846225220800837e-05</item>
			<item type="number">8.999706056253669e-05</item>
			<item type="number">-0.00024451849414653494</item>
			<item type="number">-3.7409605596809844e-06</item>
			<item type="number">-8.55605199605209e-06</item>
			<item type="number">0.00020547449502608697</item>
			<item type="number">-6.28655002055255e-05</item>
		</item>
		<item type="list">
			<item type="number">-0.13146830280554261</item>
			<item type="number">-0.5164560982893674</item>
			<item type="number">0.02987243085548166</item>
			<item type="number">0.13569096340727327</item>
			<item type="number">0.5170155163080621</item>
			<item type="number">-0.029948207672706697</item>
			<item type="number">-0.004566283600914814</item>
			<item type="number">-0.0012065339082144599</item>
			<item type="number">0.00011760192520963079</item>
			<item type="number">0.00017539034184340063</item>
			<item type="number">0.00035029995158187356</item>
			<item type="number">0.0004226360617710893</item>
			<item type="number">0.0001682443082968536</item>
			<item type="number">0.00029682865735669735</item>
			<item type="number">-0.000464488941569757</item>
		</item>
		<item type="list">
			<item type="number">-0.5234565316664839</item>
			<item type="number">-2.068526107251483</item>
			<item type="number">0.11960177686550885</item>
			<item type="number">0.5170155163080621</item>
			<item type="number">2.07010747831875</item>
			<item type="number">-0.11963196950442707</item>
			<item type="number">0.004907016823017841</item>
			<item type="number">-0.0012314308222599226</item>
			<item type="number">3.304922887973592e-05</item>
			<item type="number">0.0007715081048685615</item>
			<item type="number">-0.00015277201606221037</item>
			<item type="number">0.00019085728676556857</item>
			<item type="number">0.0007624528093674051</item>
			<item type="number">-0.00019710449079383258</item>
			<item type="number">-0.0001938066824169021</item>
		</item>
		<item type="list">
			<item type="number">0.030260553786269146</item>
			<item type="number">0.11954172726776631</item>
			<item type="number">-0.007104762286077103</item>
			<item type="number">-0.029948207672706697</item>
			<item type="number">-0.11963196950442707</item>
			<item type="number">0.007147148432986721</item>
			<item type="number">-0.00022533415358583442</item>
			<item type="number">8.156719135659145e-05</item>
			<item type="number">2.3313372235018303e-05</item>
			<item type="number">0.00010691017960860108</item>
			<item type="number">0.000179635030201424</item>
			<item type="number">-6.023099962240826e-05</item>
			<item type="number">-0.00019389022605015616</item>
			<item type="number">-0.00017096381843533732</item>
			<item type="number">-5.461807420196064e-06</item>
		</item>
		<item type="list">
			<item type="number">-0.005382815359041377</item>
			<item type="number">-0.0026905500704466232</item>
			<item type="number">0.00020182402292798674</item>
			<item type="number">-0.004566283600914814</item>
			<item type="number">0.004907016823017841</item>
			<item type="number">-0.00022533415358583442</item>
			<item type="number">1.822173211025248</item>
			<item type="number">-0.44923569166671606</item>
			<item type="number">0.03477326984347687</item>
			<item type="number">-0.8878503723132205</item>
			<item type="number">0.2667093081161606</item>
			<item type="number">0.7986310850281075</item>
			<item type="number">-0.9243736128364272</item>
			<item type="number">0.18030992967167295</item>
			<item type="number">-0.8333808383383644</item>
		</item>
		<item type="list">
			<item type="number">0.003415398517269094</item>
			<item type="number">-0.0004455557414997699</item>
			<item type="number">-7.66709157966309e-06</item>
			<item type="number">-0.0012065339082144599</item>
			<item type="number">-0.0012314308222599226</item>
			<item type="number">8.156719135659145e-05</item>
			<item type="number">-0.44923569166671606</item>
			<item type="number">0.12268694440164996</item>
			<item type="number">0.1551108824723743</item>
			<item type="number">0.2803698020401529</item>
			<item type="number">-0.08639500924666906</item>
			<item type="number">-0.27947002297573176</item>
			<item type="number">0.16665699604903064</item>
			<item type="number">-0.03461494864835826</item>
			<item type="number">0.12428523803092935</item>
		</item>
		<item type="list">
			<item type="number">-0.00013604406315545863</item>
			<item type="number">3.978361199910647e-05</item>
			<item type="number">2.846225220800837e-05</item>
			<item type="number">0.00011760192520963079</item>
			<item type="number">3.304922887973592e-05</item>
			<item type="number">2.3313372235018303e-05</item>
			<item type="number">0.03477326984347687</item>
			<item type="number">0.1551108824723743</item>
			<item type="number">2.801798421034134</item>
			<item type="number">1.0321529917671037</item>
			<item type="number">-0.3373721783814193</item>
			<item type="number">-1.3933574144250327</item>
			<item type="number">-1.0669078267026126</item>
			<item type="number">0.18218846297053323</item>
			<item type="number">-1.4084927763359312</item>
		</item>
		<item type="list">
			<item type="number">-0.0003184847615051819</item>
			<item type="number">-0.0006732627048240766</item>
			<item type="number">8.999706056253669e-05</item>
			<item type="number">0.00017539034184340063</item>
			<item type="number">0.0007715081048685615</item>
			<item type="number">0.00010691017960860108</item>
			<item type="number">-0.8878503723132205</item>
			<item type="number">0.2803698020401529</item>
			<item type="number">1.0321529917671037</item>
			<item type="number">0.8284697385740847</item>
			<item type="number">-0.2588423355031601</item>
			<item type="number">-0.9148786978284027</item>
			<item type="number">0.05952366667006068</item>
			<item type="number">-0.021625729456681314</item>
			<item type="number">-0.11747118674069998</item>
		</item>
		<item type="list">
			<item type="number">-0.00021964082706918246</item>
			<item type="number">0.0003247950762479601</item>
			<item type="number">-0.00024451849414653494</item>
			<item type="number">0.00035029995158187356</item>
			<item type="number">-0.00015277201606221037</item>
			<item type="number">0.000179635030201424</item>
			<item type="number">0.2667093081161606</item>
			<item type="number">-0.08639500924666906</item>
			<item type="number">-0.3373721783814193</item>
			<item type="number">-0.2588423355031601</item>
			<item type="number">0.0829403307768133</item>
			<item type="number">0.31549208061994677</item>
			<item type="number">-0.00799761434178506</item>
			<item type="number">0.003282661030526041</item>
			<item type="number">0.02194497651018367</item>
		</item>
		<item type="list">
			<item type="number">0.0002740095902369417</item>
			<item type="number">-0.0003814806823548684</item>
			<item type="number">-3.7409605596809844e-06</item>
			<item type="number">0.0004226360617710893</item>
			<item type="number">0.00019085728676556857</item>
			<item type="number">-6.023099962240826e-05</item>
			<item type="number">0.7986310850281075</item>
			<item type="number">-0.27947002297573176</item>
			<item type="number">-1.3933574144250327</item>
			<item type="number">-0.9148786978284027</item>
			<item type="number">0.31549208061994677</item>
			<item type="number">1.5161960773014853</item>
			<item type="number">0.11555101411171781</item>
			<item type="number">-0.03583141813383854</item>
			<item type="number">-0.12277471546144891</item>
		</item>
		<item type="list">
			<item type="number">-0.00032449608634538675</item>
			<item type="number">-0.0006846144664113601</item>
			<item type="number">-8.55605199605209e-06</item>
			<item type="number">0.0001682443082968536</item>
			<item type="number">0.0007624528093674051</item>
			<item type="number">-0.00019389022605015616</item>
			<item type="number">-0.9243736128364272</item>
			<item type="number">0.16665699604903064</item>
			<item type="number">-1.0669078267026126</item>
			<item type="number">0.05952366667006068</item>
			<item type="number">-0.00799761434178506</item>
			<item type="number">0.11555101411171781</item>
			<item type="number">0.8650061313290576</item>
			<item type="number">-0.15873723809836326</item>
			<item type="number">0.9515592758969209</item>
		</item>
		<item type="list">
			<item type="number">-0.00024377814134324383</item>
			<item type="number">0.00039461920123200716</item>
			<item type="number">0.00020547449502608697</item>
			<item type="number">0.00029682865735669735</item>
			<item type="number">-0.00019710449079383258</item>
			<item type="number">-0.00017096381843533732</item>
			<item type="number">0.18030992967167295</item>
			<item type="number">-0.03461494864835826</item>
			<item type="number">0.18218846297053323</item>
			<item type="number">-0.021625729456681314</item>
			<item type="number">0.003282661030526041</item>
			<item type="number">-0.03583141813383854</item>
			<item type="number">-0.15873723809836326</item>
			<item type="number">0.031134776453818524</item>
			<item type="number">-0.1463915584640563</item>
		</item>
		<item type="list">
			<item type="number">-0.00024281120626206998</item>
			<item type="number">0.00035513411525415274</item>
			<item type="number">-6.28655002055255e-05</item>
			<item type="number">-0.000464488941569757</item>
			<item type="number">-0.0001938066824169021</item>
			<item type="number">-5.461807420196064e-06</item>
			<item type="number">-0.8333808383383644</item>
			<item type="number">0.12428523803092935</item>
			<item type="number">-1.4084927763359312</item>
			<item type="number">-0.11747118674069998</item>
			<item type="number">0.02194497651018367</item>
			<item type="number">-0.12277471546144891</item>
			<item type="number">0.9515592758969209</item>
			<item type="number">-0.1463915584640563</item>
			<item type="number">1.5313358351931885</item>
		</item>
	</H>
	<atomlist type="list">
		<item type="list">
			<item type="int">79</item>
		</item>
		<item type="list">
			<item type="int">79</item>
		</item>
		<item type="list">
			<item type="int">79</item>
		</item>
		<item type="list">
			<item type="int">72</item>
		</item>
		<item type="list">
			<item type="int">72</item>
		</item>
	</atomlist>
	<V0 type="int">0</V0>
	<Vr type="int">0</Vr>
	<version type="float">3.1</version>
	<mass type="list">
		<item type="list">
			<item type="number">104121.34335076404</item>
		</item>
		<item type="list">
			<item type="number">104121.34335076404</item>
		</item>
		<item type="list">
			<item type="number">104121.34335076404</item>
		</item>
		<item type="list">
			<item type="number">6560.591221281859</item>
		</item>
		<item type="list">
			<item type="number">6560.591221281859</item>
		</item>
	</mass>
	<V type="float">-225.707588025</V>
	<UNITS type="str">hartAng</UNITS>
	<x type="list">
		<item type="list">
			<item type="number">1.1014482810412667</item>
			<item type="number">-1.2470967320927682</item>
			<item type="number">0.051906448484151844</item>
		</item>
		<item type="list">
			<item type="number">1.4019174627843898</item>
			<item type="number">-0.05185980454463612</item>
			<item type="number">-0.01719000038948018</item>
		</item>
		<item type="list">
			<item type="number">-1.6641263612051582</item>
			<item type="number">0.0805166832018656</item>
			<item type="number">0.005674455529072395</item>
		</item>
		<item type="list">
			<item type="number">-2.2174052322898494</item>
			<item type="number">0.2613337280102691</item>
			<item type="number">0.7518023147686447</item>
		</item>
		<item type="list">
			<item type="number">-2.232084213945806</item>
			<item type="number">0.17743112283380624</item>
			<item type="number">-0.7450403539941184</item>
		</item>
	</x>
	<moltype type="str">nonlinear</moltype>
</root>
