# Supplementary material for: Heavy-atom tunnelling in singlet oxygen deactivation predicted by instanton theory with branch-point singularities
Source: Nat Commun. 2024 May 21;15:4335. doi: 10.1038/s41467-024-48463-2 (PMC11522392; doi:10.1038/s41467-024-48463-2)
Supplement: Supplementary file 4 — Supplementary Dataset 1 [file 41467_2024_48463_MOESM4_ESM.tar › SI_data/minima/min_reactant.xyz]

5
-225.707588025000006837
O 1.101448281041266685775781297707 -1.247096732092768167632357290131 0.051906448484151844480205539866802
O 1.4019174627843897784629234593012 -0.051859804544636123324607979157008 -0.017190000389480181164358896239719
O -1.6641263612051582221340595424408 0.080516683201865599239788195973233 0.0056744555290723953933085255130209
H -2.2174052322898494260527968435781 0.26133372801026910625665777843096 0.75180231476864467499154898177949
H -2.2320842139458059172341108933324 0.17743112283380624294437666321755 -0.74504035399411838724859080684837
