# Supplementary material for: Heavy-atom tunnelling in singlet oxygen deactivation predicted by instanton theory with branch-point singularities
Source: Nat Commun. 2024 May 21;15:4335. doi: 10.1038/s41467-024-48463-2 (PMC11522392; doi:10.1038/s41467-024-48463-2)
Supplement: Supplementary file 4 — Supplementary Dataset 1 [file 41467_2024_48463_MOESM4_ESM.tar › SI_data/minima/min_product.xml]

<?xml version="1.0" ?>
<root>
	<G type="list">
		<item type="list">
			<item type="number">-3.339985351674509e-05</item>
			<item type="number">1.7171059741350276e-05</item>
			<item type="number">-2.1608539441085416e-08</item>
		</item>
		<item type="list">
			<item type="number">3.187470446029734e-05</item>
			<item type="number">-1.8083401052141684e-05</item>
			<item type="number">1.6981846206834656e-07</item>
		</item>
		<item type="list">
			<item type="number">-1.9160897169326128e-05</item>
			<item type="number">4.819864930917688e-06</item>
			<item type="number">3.084925972501586e-07</item>
		</item>
		<item type="list">
			<item type="number">1.094025383810511e-05</item>
			<item type="number">-3.4378456240355583e-07</item>
			<item type="number">1.4445064997120843e-05</item>
		</item>
		<item type="list">
			<item type="number">9.74578900827152e-06</item>
			<item type="number">-3.5637390048670825e-06</item>
			<item type="number">-1.490176761202881e-05</item>
		</item>
	</G>
	<H type="list">
		<item type="list">
			<item type="number">2.445228313196953</item>
			<item type="number">-0.5119653446553719</item>
			<item type="number">0.003441715244134519</item>
			<item type="number">-2.437176565425419</item>
			<item type="number">0.5101812442264888</item>
			<item type="number">-0.003408089283287398</item>
			<item type="number">0.0009783506388672061</item>
			<item type="number">-0.000264347091467341</item>
			<item type="number">-9.85989021597888e-06</item>
			<item type="number">-0.0045068129726479845</item>
			<item type="number">0.0010351126754044927</item>
			<item type="number">0.00010394483088121005</item>
			<item type="number">-0.004544542165573225</item>
			<item type="number">0.0010173406819439226</item>
			<item type="number">-0.00012733870174302538</item>
		</item>
		<item type="list">
			<item type="number">-0.5119653446553719</item>
			<item type="number">0.10765800947272218</item>
			<item type="number">-0.0005314335474966933</item>
			<item type="number">0.5101493546173625</item>
			<item type="number">-0.10711056523094473</item>
			<item type="number">0.0006139731906792647</item>
			<item type="number">-5.1224891577312185e-05</item>
			<item type="number">4.3072656183487636e-05</item>
			<item type="number">-0.00010071443954548205</item>
			<item type="number">0.001047358870963655</item>
			<item type="number">-0.0003296793561822463</item>
			<item type="number">-6.021477379809388e-05</item>
			<item type="number">0.0008240795445245823</item>
			<item type="number">-0.000261469149948224</item>
			<item type="number">7.829298642681052e-05</item>
		</item>
		<item type="list">
			<item type="number">0.003441715244134519</item>
			<item type="number">-0.0005314335474966933</item>
			<item type="number">0.00203032844295529</item>
			<item type="number">-0.003397184086859245</item>
			<item type="number">0.000611718888141348</item>
			<item type="number">-0.001142430223482418</item>
			<item type="number">-4.1670418646867226e-05</item>
			<item type="number">-9.387784657958068e-05</item>
			<item type="number">-0.0008374515825574347</item>
			<item type="number">0.0009844860889601094</item>
			<item type="number">-0.0002195905539331835</item>
			<item type="number">-1.4726686845045021e-05</item>
			<item type="number">-0.0009873607854525956</item>
			<item type="number">0.00023324775827845512</item>
			<item type="number">-3.5718766262393996e-05</item>
		</item>
		<item type="list">
			<item type="number">-2.437176565425419</item>
			<item type="number">0.5101493546173625</item>
			<item type="number">-0.003397184086859245</item>
			<item type="number">2.4357268416539317</item>
			<item type="number">-0.5098123460851706</item>
			<item type="number">0.003384626098056809</item>
			<item type="number">-0.00280560746861851</item>
			<item type="number">0.0006894351011707534</item>
			<item type="number">-1.4337562049563664e-05</item>
			<item type="number">0.002078095617064753</item>
			<item type="number">-0.0008147781168924279</item>
			<item type="number">-0.002632486262052305</item>
			<item type="number">0.0022059117023282286</item>
			<item type="number">-0.00021673268608381137</item>
			<item type="number">0.0026588562190798786</item>
		</item>
		<item type="list">
			<item type="number">0.5101812442264888</item>
			<item type="number">-0.10711056523094473</item>
			<item type="number">0.000611718888141348</item>
			<item type="number">-0.5098123460851706</item>
			<item type="number">0.1069493141546692</item>
			<item type="number">-0.0006500966150121896</item>
			<item type="number">0.0004747509671523586</item>
			<item type="number">-1.2225477633607525e-05</item>
			<item type="number">-1.4084853252714192e-05</item>
			<item type="number">-0.00042818561349237244</item>
			<item type="number">0.00016313125656134515</item>
			<item type="number">0.0006539777161433334</item>
			<item type="number">-0.0004213224339486496</item>
			<item type="number">1.121586175059263e-05</item>
			<item type="number">-0.0006013843371633149</item>
		</item>
		<item type="list">
			<item type="number">-0.003408089283287398</item>
			<item type="number">0.0006139731906792647</item>
			<item type="number">-0.001142430223482418</item>
			<item type="number">0.003384626098056809</item>
			<item type="number">-0.0006500966150121896</item>
			<item type="number">0.0007263223227095009</item>
			<item type="number">1.4364401101670166e-05</item>
			<item type="number">-2.0221724522296672e-05</item>
			<item type="number">-3.845905215913709e-05</item>
			<item type="number">-0.00015317907699520964</item>
			<item type="number">6.696668717448452e-05</item>
			<item type="number">0.0002132622188431216</item>
			<item type="number">0.00016230616381287443</item>
			<item type="number">-1.0688986556676222e-05</item>
			<item type="number">0.00024130635070999094</item>
		</item>
		<item type="list">
			<item type="number">0.0009783506388672061</item>
			<item type="number">-5.1224891577312185e-05</item>
			<item type="number">-4.1670418646867226e-05</item>
			<item type="number">-0.00280560746861851</item>
			<item type="number">0.0004747509671523586</item>
			<item type="number">1.4364401101670166e-05</item>
			<item type="number">1.8472915427496468</item>
			<item type="number">-0.3988574220522355</item>
			<item type="number">0.06782729237737373</item>
			<item type="number">-0.9670005556087542</item>
			<item type="number">0.11175774333571223</item>
			<item type="number">-0.8534622625539411</item>
			<item type="number">-0.8784758077346042</item>
			<item type="number">0.2866779159595652</item>
			<item type="number">0.7856625323693064</item>
		</item>
		<item type="list">
			<item type="number">-0.000264347091467341</item>
			<item type="number">4.3072656183487636e-05</item>
			<item type="number">-9.387784657958068e-05</item>
			<item type="number">0.0006894351011707534</item>
			<item type="number">-1.2225477633607525e-05</item>
			<item type="number">-2.0221724522296672e-05</item>
			<item type="number">-0.3988574220522355</item>
			<item type="number">0.1259303512575917</item>
			<item type="number">0.31317748692857256</item>
			<item type="number">0.08369110161865619</item>
			<item type="number">-0.0161332244794067</item>
			<item type="number">0.023775428785139645</item>
			<item type="number">0.314743901672008</item>
			<item type="number">-0.10982834770541786</item>
			<item type="number">-0.3368388712579253</item>
		</item>
		<item type="list">
			<item type="number">-9.85989021597888e-06</item>
			<item type="number">-0.00010071443954548205</item>
			<item type="number">-0.0008374515825574347</item>
			<item type="number">-1.4337562049563664e-05</item>
			<item type="number">-1.4084853252714192e-05</item>
			<item type="number">-3.845905215913709e-05</item>
			<item type="number">0.06782729237737373</item>
			<item type="number">0.31317748692857256</item>
			<item type="number">2.7671216420435405</item>
			<item type="number">-1.0900743774520802</item>
			<item type="number">0.0759218397182632</item>
			<item type="number">-1.3857168764234846</item>
			<item type="number">1.0222712618979661</item>
			<item type="number">-0.38898452762504565</item>
			<item type="number">-1.3805288584042767</item>
		</item>
		<item type="list">
			<item type="number">-0.0045068129726479845</item>
			<item type="number">0.001047358870963655</item>
			<item type="number">0.0009844860889601094</item>
			<item type="number">0.002078095617064753</item>
			<item type="number">-0.00042818561349237244</item>
			<item type="number">-0.00015317907699520964</item>
			<item type="number">-0.9670005556087542</item>
			<item type="number">0.08369110161865619</item>
			<item type="number">-1.0900743774520802</item>
			<item type="number">0.9111739630804554</item>
			<item type="number">-0.0850337677227387</item>
			<item type="number">0.9754709785945759</item>
			<item type="number">0.05825774883904129</item>
			<item type="number">0.0007231257090048863</item>
			<item type="number">0.11377205281737161</item>
		</item>
		<item type="list">
			<item type="number">0.0010351126754044927</item>
			<item type="number">-0.0003296793561822463</item>
			<item type="number">-0.0002195905539331835</item>
			<item type="number">-0.0008147781168924279</item>
			<item type="number">0.00016313125656134515</item>
			<item type="number">6.696668717448452e-05</item>
			<item type="number">0.11175774333571223</item>
			<item type="number">-0.0161332244794067</item>
			<item type="number">0.0759218397182632</item>
			<item type="number">-0.0850337677227387</item>
			<item type="number">0.014790154987838526</item>
			<item type="number">-0.035959287836249264</item>
			<item type="number">-0.026944279995987603</item>
			<item type="number">0.0015096051081747773</item>
			<item type="number">-0.03980993171237869</item>
		</item>
		<item type="list">
			<item type="number">0.00010394483088121005</item>
			<item type="number">-6.021477379809388e-05</item>
			<item type="number">-1.4726686845045021e-05</item>
			<item type="number">-0.002632486262052305</item>
			<item type="number">0.0006539777161433334</item>
			<item type="number">0.0002132622188431216</item>
			<item type="number">-0.8534622625539411</item>
			<item type="number">0.023775428785139645</item>
			<item type="number">-1.3857168764234846</item>
			<item type="number">0.9754709785945759</item>
			<item type="number">-0.035959287836249264</item>
			<item type="number">1.509478346085734</item>
			<item type="number">-0.11947536513860312</item>
			<item type="number">0.011589391384470443</item>
			<item type="number">-0.12396010907330969</item>
		</item>
		<item type="list">
			<item type="number">-0.004544542165573225</item>
			<item type="number">0.0008240795445245823</item>
			<item type="number">-0.0009873607854525956</item>
			<item type="number">0.0022059117023282286</item>
			<item type="number">-0.0004213224339486496</item>
			<item type="number">0.00016230616381287443</item>
			<item type="number">-0.8784758077346042</item>
			<item type="number">0.314743901672008</item>
			<item type="number">1.0222712618979661</item>
			<item type="number">0.05825774883904129</item>
			<item type="number">-0.026944279995987603</item>
			<item type="number">-0.11947536513860312</item>
			<item type="number">0.8225589029762039</item>
			<item type="number">-0.28820270994215325</item>
			<item type="number">-0.9019709040007081</item>
		</item>
		<item type="list">
			<item type="number">0.0010173406819439226</item>
			<item type="number">-0.000261469149948224</item>
			<item type="number">0.00023324775827845512</item>
			<item type="number">-0.00021673268608381137</item>
			<item type="number">1.121586175059263e-05</item>
			<item type="number">-1.0688986556676222e-05</item>
			<item type="number">0.2866779159595652</item>
			<item type="number">-0.10982834770541786</item>
			<item type="number">-0.38898452762504565</item>
			<item type="number">0.0007231257090048863</item>
			<item type="number">0.0015096051081747773</item>
			<item type="number">0.011589391384470443</item>
			<item type="number">-0.28820270994215325</item>
			<item type="number">0.10856914345773162</item>
			<item type="number">0.37717260212037834</item>
		</item>
		<item type="list">
			<item type="number">-0.00012733870174302538</item>
			<item type="number">7.829298642681052e-05</item>
			<item type="number">-3.5718766262393996e-05</item>
			<item type="number">0.0026588562190798786</item>
			<item type="number">-0.0006013843371633149</item>
			<item type="number">0.00024130635070999094</item>
			<item type="number">0.7856625323693064</item>
			<item type="number">-0.3368388712579253</item>
			<item type="number">-1.3805288584042767</item>
			<item type="number">0.11377205281737161</item>
			<item type="number">-0.03980993171237869</item>
			<item type="number">-0.12396010907330969</item>
			<item type="number">-0.9019709040007081</item>
			<item type="number">0.37717260212037834</item>
			<item type="number">1.5042834787641401</item>
		</item>
	</H>
	<atomlist type="list">
		<item type="list">
			<item type="int">79</item>
		</item>
		<item type="list">
			<item type="int">79</item>
		</item>
		<item type="list">
			<item type="int">79</item>
		</item>
		<item type="list">
			<item type="int">72</item>
		</item>
		<item type="list">
			<item type="int">72</item>
		</item>
	</atomlist>
	<V0 type="int">0</V0>
	<Vr type="int">0</Vr>
	<version type="float">3.1</version>
	<mass type="list">
		<item type="list">
			<item type="number">104121.34335076404</item>
		</item>
		<item type="list">
			<item type="number">104121.34335076404</item>
		</item>
		<item type="list">
			<item type="number">104121.34335076404</item>
		</item>
		<item type="list">
			<item type="number">6560.591221281859</item>
		</item>
		<item type="list">
			<item type="number">6560.591221281859</item>
		</item>
	</mass>
	<V type="float">-225.7421058674</V>
	<UNITS type="str">hartAng</UNITS>
	<x type="list">
		<item type="list">
			<item type="number">0.7163675028861758</item>
			<item type="number">-0.47870642450443773</item>
			<item type="number">0.012597561078164158</item>
		</item>
		<item type="list">
			<item type="number">1.9102067923038009</item>
			<item type="number">-0.7287923390552958</item>
			<item type="number">0.014276594733776755</item>
		</item>
		<item type="list">
			<item type="number">-2.4563300593092503</item>
			<item type="number">0.22571462389475958</item>
			<item type="number">0.006239075388779072</item>
		</item>
		<item type="list">
			<item type="number">-1.8727231249926009</item>
			<item type="number">0.18528611761124864</item>
			<item type="number">0.749686178576086</item>
		</item>
		<item type="list">
			<item type="number">-1.9077711745119148</item>
			<item type="number">0.016823019448151167</item>
			<item type="number">-0.7356465453761786</item>
		</item>
	</x>
	<moltype type="str">nonlinear</moltype>
</root>
