# Supplementary material for: Heavy-atom tunnelling in singlet oxygen deactivation predicted by instanton theory with branch-point singularities
Source: Nat Commun. 2024 May 21;15:4335. doi: 10.1038/s41467-024-48463-2 (PMC11522392; doi:10.1038/s41467-024-48463-2)
Supplement: Supplementary file 4 — Supplementary Dataset 1 [file 41467_2024_48463_MOESM4_ESM.tar › SI_data/minima/min_product.xyz]

5
-225.742105867399999397
O 0.7163675028861757887455041782232 -0.47870642450443773308066397476068 0.012597561078164157613579199335163
O 1.9102067923038008601110959716607 -0.72879233905529583470439547454589 0.014276594733776754725385060851295
O -2.4563300593092503021352968062274 0.22571462389475957510676096262614 0.006239075388779071612566085036633
H -1.8727231249926008516126785252709 0.18528611761124863521743577621237 0.74968617857608599308605334954336
H -1.9077711745119148023519528578618 0.016823019448151167037908138013336 -0.73564654537617857332776338807889
