# Supplementary material for: Heavy-atom tunnelling in singlet oxygen deactivation predicted by instanton theory with branch-point singularities
Source: Nat Commun. 2024 May 21;15:4335. doi: 10.1038/s41467-024-48463-2 (PMC11522392; doi:10.1038/s41467-024-48463-2)
Supplement: Supplementary file 4 — Supplementary Dataset 1 [file 41467_2024_48463_MOESM4_ESM.tar › SI_data/minima/min_reactant_pcm.xml]

<?xml version="1.0" ?>
<root>
	<G type="list">
		<item type="list">
			<item type="number">6.965175759994147e-08</item>
			<item type="number">-2.9963946017108626e-07</item>
			<item type="number">-8.330701679345619e-08</item>
		</item>
		<item type="list">
			<item type="number">-3.7920673242132154e-08</item>
			<item type="number">2.874161157987722e-07</item>
			<item type="number">-1.1477047477366567e-07</item>
		</item>
		<item type="list">
			<item type="number">3.606562037476262e-06</item>
			<item type="number">5.181300737476068e-07</item>
			<item type="number">-2.958895577187725e-07</item>
		</item>
		<item type="list">
			<item type="number">-1.811878190967524e-06</item>
			<item type="number">-3.206217674891619e-07</item>
			<item type="number">1.9109550404101113e-06</item>
		</item>
		<item type="list">
			<item type="number">-1.8264149309005618e-06</item>
			<item type="number">-1.8528496188235141e-07</item>
			<item type="number">-1.4169879910750845e-06</item>
		</item>
	</G>
	<H type="list">
		<item type="list">
			<item type="number">0.21701474277165478</item>
			<item type="number">0.615959245222034</item>
			<item type="number">-0.1603824451634108</item>
			<item type="number">-0.21073443640084966</item>
			<item type="number">-0.6202839154332508</item>
			<item type="number">0.16135609956016736</item>
			<item type="number">-0.00581043637376848</item>
			<item type="number">0.0024759477223099662</item>
			<item type="number">-0.000987381523536278</item>
			<item type="number">-0.0003706711512512565</item>
			<item type="number">0.0004408654656713358</item>
			<item type="number">0.00013630415844833783</item>
			<item type="number">5.7103563534522336e-05</item>
			<item type="number">0.0013904232347238302</item>
			<item type="number">-0.00026608432820405306</item>
		</item>
		<item type="list">
			<item type="number">0.615959245222034</item>
			<item type="number">1.8816276408190797</item>
			<item type="number">-0.49093883671709376</item>
			<item type="number">-0.613627522012848</item>
			<item type="number">-1.8817190565076434</item>
			<item type="number">0.4912517441306261</item>
			<item type="number">-0.0017437638048081003</item>
			<item type="number">0.0002870956255313916</item>
			<item type="number">-0.00030000175057974456</item>
			<item type="number">0.00039294072219883913</item>
			<item type="number">-0.0010334347076424192</item>
			<item type="number">-0.0007218654435229227</item>
			<item type="number">-0.0005271576153950894</item>
			<item type="number">0.0008471357265760945</item>
			<item type="number">0.0007998653378807777</item>
		</item>
		<item type="list">
			<item type="number">-0.1603824451634108</item>
			<item type="number">-0.49093883671709376</item>
			<item type="number">0.13009249115750904</item>
			<item type="number">0.15934603644441006</item>
			<item type="number">0.49100236596040586</item>
			<item type="number">-0.1299840961270018</item>
			<item type="number">0.001430279675019064</item>
			<item type="number">0.0005499977532257635</item>
			<item type="number">5.259637405724434e-05</item>
			<item type="number">-0.0004632012477319173</item>
			<item type="number">-0.0016680057678130037</item>
			<item type="number">-0.00015189935637831547</item>
			<item type="number">-5.527865798752216e-05</item>
			<item type="number">0.0010977829782442112</item>
			<item type="number">-2.4955636706935907e-05</item>
		</item>
		<item type="list">
			<item type="number">-0.21073443640084966</item>
			<item type="number">-0.613627522012848</item>
			<item type="number">0.15934603644441006</item>
			<item type="number">0.2148720299530701</item>
			<item type="number">0.6149379492493906</item>
			<item type="number">-0.16009347959691964</item>
			<item type="number">-0.00362103641779385</item>
			<item type="number">-0.0008352838587858653</item>
			<item type="number">0.00014360668926864195</item>
			<item type="number">-0.0005304072486790475</item>
			<item type="number">0.0002936307937995687</item>
			<item type="number">0.0009853275006124727</item>
			<item type="number">-0.0001963067177678327</item>
			<item type="number">-0.0007484720048553829</item>
			<item type="number">-0.00023084878437553782</item>
		</item>
		<item type="list">
			<item type="number">-0.6202839154332508</item>
			<item type="number">-1.8817190565076434</item>
			<item type="number">0.49100236596040586</item>
			<item type="number">0.6149379492493906</item>
			<item type="number">1.8831675268262253</item>
			<item type="number">-0.4915125354240405</item>
			<item type="number">0.004598963915014399</item>
			<item type="number">-0.0020079438244815684</item>
			<item type="number">0.0004943927991884513</item>
			<item type="number">-0.0001271268282345589</item>
			<item type="number">0.0012483644367183614</item>
			<item type="number">0.00043862509030048166</item>
			<item type="number">0.0004235723913982507</item>
			<item type="number">-0.0006871827619522886</item>
			<item type="number">-0.00045782517747154666</item>
		</item>
		<item type="list">
			<item type="number">0.16135609956016736</item>
			<item type="number">0.4912517441306261</item>
			<item type="number">-0.1299840961270018</item>
			<item type="number">-0.16009347959691964</item>
			<item type="number">-0.4915125354240405</item>
			<item type="number">0.12989109488565395</item>
			<item type="number">0.000529031131704971</item>
			<item type="number">-0.0006265152271517052</item>
			<item type="number">-0.0005785035103952925</item>
			<item type="number">0.000723049797886734</item>
			<item type="number">0.0016610582826141103</item>
			<item type="number">0.0005177587334624527</item>
			<item type="number">-0.0023782335860090625</item>
			<item type="number">-0.0008089339927354603</item>
			<item type="number">0.00015184646676555554</item>
		</item>
		<item type="list">
			<item type="number">-0.00581043637376848</item>
			<item type="number">-0.0017437638048081003</item>
			<item type="number">0.001430279675019064</item>
			<item type="number">-0.00362103641779385</item>
			<item type="number">0.004598963915014399</item>
			<item type="number">0.000529031131704971</item>
			<item type="number">1.9270771507000979</item>
			<item type="number">0.2974834560172355</item>
			<item type="number">0.21392562456649306</item>
			<item type="number">-0.5726785215752384</item>
			<item type="number">-0.21835852196817007</item>
			<item type="number">0.6309669344231573</item>
			<item type="number">-1.3449207623803299</item>
			<item type="number">-0.08198919980014774</item>
			<item type="number">-0.8468466345939083</item>
		</item>
		<item type="list">
			<item type="number">0.0024759477223099662</item>
			<item type="number">0.0002870956255313916</item>
			<item type="number">0.0005499977532257635</item>
			<item type="number">-0.0008352838587858653</item>
			<item type="number">-0.0020079438244815684</item>
			<item type="number">-0.0006265152271517052</item>
			<item type="number">0.2974834560172355</item>
			<item type="number">0.14130866155586516</item>
			<item type="number">-0.431923962150963</item>
			<item type="number">-0.25776341825685806</item>
			<item type="number">-0.12377686195605199</item>
			<item type="number">0.4056409892869393</item>
			<item type="number">-0.04136820166710363</item>
			<item type="number">-0.01582102503478089</item>
			<item type="number">0.026349348174583433</item>
		</item>
		<item type="list">
			<item type="number">-0.000987381523536278</item>
			<item type="number">-0.00030000175057974456</item>
			<item type="number">5.259637405724434e-05</item>
			<item type="number">0.00014360668926864195</item>
			<item type="number">0.0004943927991884513</item>
			<item type="number">-0.0005785035103952925</item>
			<item type="number">0.21392562456649306</item>
			<item type="number">-0.431923962150963</item>
			<item type="number">2.6232176395202784</item>
			<item type="number">0.8581764412746216</item>
			<item type="number">0.4455728540424316</item>
			<item type="number">-1.6334682321723537</item>
			<item type="number">-1.071280120634392</item>
			<item type="number">-0.01385232063487123</item>
			<item type="number">-0.9892069911688822</item>
		</item>
		<item type="list">
			<item type="number">-0.0003706711512512565</item>
			<item type="number">0.00039294072219883913</item>
			<item type="number">-0.0004632012477319173</item>
			<item type="number">-0.0005304072486790475</item>
			<item type="number">-0.0001271268282345589</item>
			<item type="number">0.000723049797886734</item>
			<item type="number">-0.5726785215752384</item>
			<item type="number">-0.25776341825685806</item>
			<item type="number">0.8581764412746216</item>
			<item type="number">0.5226748327174934</item>
			<item type="number">0.2210266326992471</item>
			<item type="number">-0.707774778772494</item>
			<item type="number">0.05093175218403968</item>
			<item type="number">0.03648152084412625</item>
			<item type="number">-0.15066923667607865</item>
		</item>
		<item type="list">
			<item type="number">0.0004408654656713358</item>
			<item type="number">-0.0010334347076424192</item>
			<item type="number">-0.0016680057678130037</item>
			<item type="number">0.0002936307937995687</item>
			<item type="number">0.0012483644367183614</item>
			<item type="number">0.0016610582826141103</item>
			<item type="number">-0.21835852196817007</item>
			<item type="number">-0.12377686195605199</item>
			<item type="number">0.4455728540424316</item>
			<item type="number">0.2210266326992471</item>
			<item type="number">0.12237084838433164</item>
			<item type="number">-0.44012821576627476</item>
			<item type="number">-0.00340122263262758</item>
			<item type="number">0.0011534281674689545</item>
			<item type="number">-0.00545862524432673</item>
		</item>
		<item type="list">
			<item type="number">0.00013630415844833783</item>
			<item type="number">-0.0007218654435229227</item>
			<item type="number">-0.00015189935637831547</item>
			<item type="number">0.0009853275006124727</item>
			<item type="number">0.00043862509030048166</item>
			<item type="number">0.0005177587334624527</item>
			<item type="number">0.6309669344231573</item>
			<item type="number">0.4056409892869393</item>
			<item type="number">-1.6334682321723537</item>
			<item type="number">-0.707774778772494</item>
			<item type="number">-0.44012821576627476</item>
			<item type="number">1.7527514714835206</item>
			<item type="number">0.07570071319113829</item>
			<item type="number">0.034765100461309616</item>
			<item type="number">-0.11964808536289495</item>
		</item>
		<item type="list">
			<item type="number">5.7103563534522336e-05</item>
			<item type="number">-0.0005271576153950894</item>
			<item type="number">-5.527865798752216e-05</item>
			<item type="number">-0.0001963067177678327</item>
			<item type="number">0.0004235723913982507</item>
			<item type="number">-0.0023782335860090625</item>
			<item type="number">-1.3449207623803299</item>
			<item type="number">-0.04136820166710363</item>
			<item type="number">-1.071280120634392</item>
			<item type="number">0.05093175218403968</item>
			<item type="number">-0.00340122263262758</item>
			<item type="number">0.07570071319113829</item>
			<item type="number">1.2941086844350604</item>
			<item type="number">0.04486866118807021</item>
			<item type="number">0.9980082768287349</item>
		</item>
		<item type="list">
			<item type="number">0.0013904232347238302</item>
			<item type="number">0.0008471357265760945</item>
			<item type="number">0.0010977829782442112</item>
			<item type="number">-0.0007484720048553829</item>
			<item type="number">-0.0006871827619522886</item>
			<item type="number">-0.0008089339927354603</item>
			<item type="number">-0.08198919980014774</item>
			<item type="number">-0.01582102503478089</item>
			<item type="number">-0.01385232063487123</item>
			<item type="number">0.03648152084412625</item>
			<item type="number">0.0011534281674689545</item>
			<item type="number">0.034765100461309616</item>
			<item type="number">0.04486866118807021</item>
			<item type="number">0.014544279796022441</item>
			<item type="number">-0.0212264796592563</item>
		</item>
		<item type="list">
			<item type="number">-0.00026608432820405306</item>
			<item type="number">0.0007998653378807777</item>
			<item type="number">-2.4955636706935907e-05</item>
			<item type="number">-0.00023084878437553782</item>
			<item type="number">-0.00045782517747154666</item>
			<item type="number">0.00015184646676555554</item>
			<item type="number">-0.8468466345939083</item>
			<item type="number">0.026349348174583433</item>
			<item type="number">-0.9892069911688822</item>
			<item type="number">-0.15066923667607865</item>
			<item type="number">-0.00545862524432673</item>
			<item type="number">-0.11964808536289495</item>
			<item type="number">0.9980082768287349</item>
			<item type="number">-0.0212264796592563</item>
			<item type="number">1.1087284276462888</item>
		</item>
	</H>
	<atomlist type="list">
		<item type="list">
			<item type="int">79</item>
		</item>
		<item type="list">
			<item type="int">79</item>
		</item>
		<item type="list">
			<item type="int">79</item>
		</item>
		<item type="list">
			<item type="int">72</item>
		</item>
		<item type="list">
			<item type="int">72</item>
		</item>
	</atomlist>
	<V0 type="int">0</V0>
	<Vr type="int">0</Vr>
	<version type="float">3.1</version>
	<mass type="list">
		<item type="list">
			<item type="number">104121.34335076404</item>
		</item>
		<item type="list">
			<item type="number">104121.34335076404</item>
		</item>
		<item type="list">
			<item type="number">104121.34335076404</item>
		</item>
		<item type="list">
			<item type="number">6560.591221281859</item>
		</item>
		<item type="list">
			<item type="number">6560.591221281859</item>
		</item>
	</mass>
	<V type="float">-225.7154880509</V>
	<UNITS type="str">hartAng</UNITS>
	<x type="list">
		<item type="list">
			<item type="number">1.0299953741329122</item>
			<item type="number">-1.2210812930619037</item>
			<item type="number">0.20967507422209586</item>
		</item>
		<item type="list">
			<item type="number">1.4035046892776282</item>
			<item type="number">-0.08365186706751425</item>
			<item type="number">-0.08842506002663651</item>
		</item>
		<item type="list">
			<item type="number">-1.6389983644995993</item>
			<item type="number">0.25389696484560564</item>
			<item type="number">-0.092883183821212</item>
		</item>
		<item type="list">
			<item type="number">-2.0493851586966696</item>
			<item type="number">0.032729999839992946</item>
			<item type="number">0.7334337534918404</item>
		</item>
		<item type="list">
			<item type="number">-2.3553666038279455</item>
			<item type="number">0.23843119284957465</item>
			<item type="number">-0.7146477194658635</item>
		</item>
	</x>
	<moltype type="str">nonlinear</moltype>
</root>
