# Supplementary material for: Heavy-atom tunnelling in singlet oxygen deactivation predicted by instanton theory with branch-point singularities
Source: Nat Commun. 2024 May 21;15:4335. doi: 10.1038/s41467-024-48463-2 (PMC11522392; doi:10.1038/s41467-024-48463-2)
Supplement: Supplementary file 4 — Supplementary Dataset 1 [file 41467_2024_48463_MOESM4_ESM.tar › SI_data/minima/min_reactant_pcm.xyz]

5
-225.715488050900006556
O 1.0299953741329122003378415683983 -1.2210812930619037164348128499114 0.20967507422209585854488977929577
O 1.4035046892776281701742391305743 -0.083651867067514248943460586360743 -0.088425060026636512211517526793614
O -1.6389983644995993472548434510827 0.25389696484560564382348957224167 -0.092883183821211995345734635520785
H -2.0493851586966695954572514892789 0.03272999983999294593139950393379 0.73343375349184036782190787562286
H -2.3553666038279454930659539968474 0.23843119284957464687479955500748 -0.71464771946586347350915957576944
