# Supplementary material for: Heavy-atom tunnelling in singlet oxygen deactivation predicted by instanton theory with branch-point singularities
Source: Nat Commun. 2024 May 21;15:4335. doi: 10.1038/s41467-024-48463-2 (PMC11522392; doi:10.1038/s41467-024-48463-2)
Supplement: Supplementary file 4 — Supplementary Dataset 1 [file 41467_2024_48463_MOESM4_ESM.tar › SI_data/README.txt]

README file for the Supplementary Dataset of "Heavy-atom tunnelling in singlet oxygen deactivation predicted by instanton theory with branch-point singularities".

The folder 'instantons' contains instanton data:
O2-H2O.dat: data file from O2-H2O fixed-tau calculations at 300 K.
O2-D2O.dat: data file from O2-D2O fixed-tau calculations at 300 K.
18O18O-H2O.dat: data file from 18O18O-H2O fixed-tau calculations at 300 K.

branch-point/O2-H2O.xml: xml file with all the data about the branch-point instanton of O2-H2O at 300 K, including the trajectory, its action, potentials, gradients and hessians along the trajectory.
branch-point/O2-H2O.xyz: xyz file of the branch-point instanton trajectory for O2-H2O at 300 K.
branch-point/O2-D2O.xml: xml file with all the data about the branch-point instanton of O2-D2O at 300 K, including the trajectory, its action, potentials, gradients and hessians along the trajectory.
branch-point/O2-D2O.xyz: xyz file of the branch-point instanton trajectory for O2-D2O at 300 K.
branch-point/18O18O-H2O.xml: xml file with all the data about the branch-point instanton of 18O18O-H2O at 300 K, including the trajectory, its action, potentials, gradients and hessians along the trajectory.
branch-point/18O18O-H2O.xyz: xyz file of the branch-point instanton trajectory for 18O18O-H2O at 300 K.
branch-point/O2-H2O_pcm.xml: xml file with all the data about the branch-point instanton of O2-H2O at 300 K using PCM solvation, including the trajectory, its action, potentials, gradients and hessians along the trajectory.
branch-point/O2-H2O_pcm.xyz: xyz file of the branch-point instanton trajectory for O2-H2O at 300 K using PCM solvation.
branch-point/branchpoint_eigvec_H2O.dat: mass-weighted branch-point eigenvector of O2-H2O at 300 K. This is a textfile with 512 rows,corresponding to each bead and 15 columns, corresponding to the 15 cartesian degrees of freedom, ordered by atoms. The order of the atoms is [O, O, O, H, H].
branch-point/instplot_H2O0.dat: reactant potentials (MCSCF) along the mass-weighted path length of the O2-H2O branch-point instanton at 300 K.
branch-point/instplot_H2O1.dat: product potentials (MCSCF) along the mass-weighted path length of the O2-H2O branch-point instanton at 300 K.
branch-point/instplot_mrmp2_H2O0.dat: reactant potentials (MRMP2) along the mass-weighted path length of the O2-H2O branch-point instanton at 300 K.
branch-point/instplot_mrmp2_H2O1.dat: product potentials (MRMP2) along the mass-weighted path length of the O2-H2O branch-point instanton at 300 K.


The folder 'minima' contains data for the minima:
min_product.xml: xml file with all data at the product minimum, including geometry, gradient, hessian and masses of the atoms in O2-H2O.
min_product.xyz: xyz file of the product minimum.
min_reactant.xml: xml file with all data at the reactant minimum, including geometry, gradient, hessian and masses of of the atoms in O2-H2O.
min_reactant.xyz: xyz file of the reactant minimum.
min_reactant_pcm.xml: xml file with all data at the reactant minimum using PCM solvation, including geometry, gradient, hessian and masses of of the atoms in O2-H2O.
min_reactant_pcm.xyz: xyz file of the reactant minimum using PCM solvation.


The folder 'saddle_point' contains data for the product sadle point:
saddle_product.xml: xml file with all data at the product saddle point, including geometry, gradient, hessian and mass.
saddle_product.xyz: xyz file of the product saddle point.


The folder 'mecp' contains data for the MECP:
mecp.xml: xml file with all data at the MECP, including geometry, gradient, hessian, lagrange multiplier and masses of the atoms in O2-H2O.
mecp.xyz: xyz file of the MECP.
