# Supplementary material for: Heavy-atom tunnelling in singlet oxygen deactivation predicted by instanton theory with branch-point singularities
Source: Nat Commun. 2024 May 21;15:4335. doi: 10.1038/s41467-024-48463-2 (PMC11522392; doi:10.1038/s41467-024-48463-2)
Supplement: Supplementary file 4 — Supplementary Dataset 1 [file 41467_2024_48463_MOESM4_ESM.tar › SI_data/saddle_point/saddle_product.xml]

<?xml version="1.0" ?>
<root>
	<G type="list">
		<item type="list">
			<item type="number">2.5725803820545696e-06</item>
			<item type="number">-1.153478561269049e-07</item>
			<item type="number">3.166240159092677e-07</item>
		</item>
		<item type="list">
			<item type="number">-2.1125695193573784e-06</item>
			<item type="number">1.4131288312533408e-07</item>
			<item type="number">-4.8475933556399994e-08</item>
		</item>
		<item type="list">
			<item type="number">-7.632582821898489e-07</item>
			<item type="number">2.301512936957331e-08</item>
			<item type="number">-2.2635482550040707e-06</item>
		</item>
		<item type="list">
			<item type="number">-4.265334231310199e-08</item>
			<item type="number">8.097340434170969e-09</item>
			<item type="number">8.453470926943687e-07</item>
		</item>
		<item type="list">
			<item type="number">3.458989798110309e-07</item>
			<item type="number">-5.7080423264554646e-08</item>
			<item type="number">1.1500530556662944e-06</item>
		</item>
	</G>
	<H type="list">
		<item type="list">
			<item type="number">0.07818132837731458</item>
			<item type="number">0.4274757938047567</item>
			<item type="number">0.007307743896452474</item>
			<item type="number">-0.07581215041177357</item>
			<item type="number">-0.42894864021186274</item>
			<item type="number">-0.007326961688962961</item>
			<item type="number">-0.00228048868141359</item>
			<item type="number">0.0015878861393674205</item>
			<item type="number">1.8609234282840697e-05</item>
			<item type="number">-4.3871390982491446e-05</item>
			<item type="number">-6.002801136985229e-05</item>
			<item type="number">3.413413283767094e-06</item>
			<item type="number">-4.4822008440034565e-05</item>
			<item type="number">-5.498809972611716e-05</item>
			<item type="number">-2.804820220381987e-06</item>
		</item>
		<item type="list">
			<item type="number">0.4274757938047567</item>
			<item type="number">2.463549485171929</item>
			<item type="number">0.042063915802922784</item>
			<item type="number">-0.42543538735114544</item>
			<item type="number">-2.4635043540546167</item>
			<item type="number">-0.042055713067010024</item>
			<item type="number">-0.00154351388404492</item>
			<item type="number">-0.00015096622749656056</item>
			<item type="number">-1.5020878286278375e-05</item>
			<item type="number">-0.00024384212232625685</item>
			<item type="number">5.372596507057976e-05</item>
			<item type="number">-0.00019818969597108595</item>
			<item type="number">-0.0002532228886041213</item>
			<item type="number">5.2646581800317494e-05</item>
			<item type="number">0.00020500834036489866</item>
		</item>
		<item type="list">
			<item type="number">0.007307743896452474</item>
			<item type="number">0.042063915802922784</item>
			<item type="number">0.0005566827901571616</item>
			<item type="number">-0.0072729633319948694</item>
			<item type="number">-0.0420666465961977</item>
			<item type="number">-0.000546451210898708</item>
			<item type="number">-3.028325400977981e-05</item>
			<item type="number">5.346627580777165e-07</item>
			<item type="number">-1.3531362434234647e-05</item>
			<item type="number">4.114500083050771e-05</item>
			<item type="number">0.00012997991191034136</item>
			<item type="number">-1.7968144225969015e-06</item>
			<item type="number">-4.564471499777866e-05</item>
			<item type="number">-0.00012776740120124333</item>
			<item type="number">5.0967309276544404e-06</item>
		</item>
		<item type="list">
			<item type="number">-0.07581215041177357</item>
			<item type="number">-0.42543538735114544</item>
			<item type="number">-0.0072729633319948694</item>
			<item type="number">0.07799074064737814</item>
			<item type="number">0.42619128892780955</item>
			<item type="number">0.0072893604832393365</item>
			<item type="number">-0.002063131985258401</item>
			<item type="number">-0.0009073686770712188</item>
			<item type="number">-1.9979753291401495e-05</item>
			<item type="number">-5.793095818617426e-05</item>
			<item type="number">7.475409246935206e-05</item>
			<item type="number">0.0002197361155775534</item>
			<item type="number">-5.7482516363645475e-05</item>
			<item type="number">7.652774323707115e-05</item>
			<item type="number">-0.00021615378939537656</item>
		</item>
		<item type="list">
			<item type="number">-0.42894864021186274</item>
			<item type="number">-2.4635043540546167</item>
			<item type="number">-0.0420666465961977</item>
			<item type="number">0.42619128892780955</item>
			<item type="number">2.463997632381609</item>
			<item type="number">0.04206565026911034</item>
			<item type="number">0.0022246785625597084</item>
			<item type="number">-0.0003817649891101834</item>
			<item type="number">8.644059603185316e-06</item>
			<item type="number">0.0002611789489285233</item>
			<item type="number">-5.4753893581930485e-05</item>
			<item type="number">0.000159297343189931</item>
			<item type="number">0.0002716580351192265</item>
			<item type="number">-5.727571564227782e-05</item>
			<item type="number">-0.00016694595483049862</item>
		</item>
		<item type="list">
			<item type="number">-0.007326961688962961</item>
			<item type="number">-0.042055713067010024</item>
			<item type="number">-0.000546451210898708</item>
			<item type="number">0.0072893604832393365</item>
			<item type="number">0.04206565026911034</item>
			<item type="number">0.0005568995752186853</item>
			<item type="number">3.2722179728084e-05</item>
			<item type="number">-7.5738135807909805e-06</item>
			<item type="number">-1.3695155286305906e-05</item>
			<item type="number">1.8934125547148257e-08</item>
			<item type="number">-0.00013710954926983145</item>
			<item type="number">4.645776253937264e-06</item>
			<item type="number">4.862462575518448e-06</item>
			<item type="number">0.00013472961739966366</item>
			<item type="number">-1.3992573277562691e-06</item>
		</item>
		<item type="list">
			<item type="number">-0.00228048868141359</item>
			<item type="number">-0.00154351388404492</item>
			<item type="number">-3.028325400977981e-05</item>
			<item type="number">-0.002063131985258401</item>
			<item type="number">0.0022246785625597084</item>
			<item type="number">3.2722179728084e-05</item>
			<item type="number">1.8722771825255278</item>
			<item type="number">-0.323897262697621</item>
			<item type="number">-0.0037090149564593684</item>
			<item type="number">-0.9301093607463988</item>
			<item type="number">0.14679142987673616</item>
			<item type="number">0.8315721832789762</item>
			<item type="number">-0.9378241927847338</item>
			<item type="number">0.17642466434632811</item>
			<item type="number">-0.8278656036815983</item>
		</item>
		<item type="list">
			<item type="number">0.0015878861393674205</item>
			<item type="number">-0.00015096622749656056</item>
			<item type="number">5.346627580777165e-07</item>
			<item type="number">-0.0009073686770712188</item>
			<item type="number">-0.0003817649891101834</item>
			<item type="number">-7.5738135807909805e-06</item>
			<item type="number">-0.323897262697621</item>
			<item type="number">0.05699674155807238</item>
			<item type="number">-0.047197493263170485</item>
			<item type="number">0.1427371521238337</item>
			<item type="number">-0.022522617244174092</item>
			<item type="number">-0.11981192867411225</item>
			<item type="number">0.1804796002464786</item>
			<item type="number">-0.03394137557871881</item>
			<item type="number">0.16701646086316765</item>
		</item>
		<item type="list">
			<item type="number">1.8609234282840697e-05</item>
			<item type="number">-1.5020878286278375e-05</item>
			<item type="number">-1.3531362434234647e-05</item>
			<item type="number">-1.9979753291401495e-05</item>
			<item type="number">8.644059603185316e-06</item>
			<item type="number">-1.3695155286305906e-05</item>
			<item type="number">-0.0037090149564593684</item>
			<item type="number">-0.047197493263170485</item>
			<item type="number">2.80555313858541</item>
			<item type="number">1.069346738993713</item>
			<item type="number">-0.16095654918621563</item>
			<item type="number">-1.4123249395701585</item>
			<item type="number">-1.0656363526412274</item>
			<item type="number">0.20816042037117116</item>
			<item type="number">-1.3932009732169937</item>
		</item>
		<item type="list">
			<item type="number">-4.3871390982491446e-05</item>
			<item type="number">-0.00024384212232625685</item>
			<item type="number">4.114500083050771e-05</item>
			<item type="number">-5.793095818617426e-05</item>
			<item type="number">0.0002611789489285233</item>
			<item type="number">1.8934125547148257e-08</item>
			<item type="number">-0.9301093607463988</item>
			<item type="number">0.1427371521238337</item>
			<item type="number">1.069346738993713</item>
			<item type="number">0.869491103069394</item>
			<item type="number">-0.13428950794270092</item>
			<item type="number">-0.9500336884333518</item>
			<item type="number">0.06072003695280933</item>
			<item type="number">-0.008464899637808937</item>
			<item type="number">-0.119354211367796</item>
		</item>
		<item type="list">
			<item type="number">-6.002801136985229e-05</item>
			<item type="number">5.372596507057976e-05</item>
			<item type="number">0.00012997991191034136</item>
			<item type="number">7.475409246935206e-05</item>
			<item type="number">-5.4753893581930485e-05</item>
			<item type="number">-0.00013710954926983145</item>
			<item type="number">0.14679142987673616</item>
			<item type="number">-0.022522617244174092</item>
			<item type="number">-0.16095654918621563</item>
			<item type="number">-0.13428950794270092</item>
			<item type="number">0.02070439548066156</item>
			<item type="number">0.13819495906909954</item>
			<item type="number">-0.012516648969680341</item>
			<item type="number">0.0018192318391994792</item>
			<item type="number">0.022768719676626397</item>
		</item>
		<item type="list">
			<item type="number">3.413413283767094e-06</item>
			<item type="number">-0.00019818969597108595</item>
			<item type="number">-1.7968144225969015e-06</item>
			<item type="number">0.0002197361155775534</item>
			<item type="number">0.000159297343189931</item>
			<item type="number">4.645776253937264e-06</item>
			<item type="number">0.8315721832789762</item>
			<item type="number">-0.11981192867411225</item>
			<item type="number">-1.4123249395701585</item>
			<item type="number">-0.9500336884333518</item>
			<item type="number">0.13819495906909954</item>
			<item type="number">1.5363575808301373</item>
			<item type="number">0.11823838395252545</item>
			<item type="number">-0.01834423363246947</item>
			<item type="number">-0.12403549204103174</item>
		</item>
		<item type="list">
			<item type="number">-4.4822008440034565e-05</item>
			<item type="number">-0.0002532228886041213</item>
			<item type="number">-4.564471499777866e-05</item>
			<item type="number">-5.7482516363645475e-05</item>
			<item type="number">0.0002716580351192265</item>
			<item type="number">4.862462575518448e-06</item>
			<item type="number">-0.9378241927847338</item>
			<item type="number">0.1804796002464786</item>
			<item type="number">-1.0656363526412274</item>
			<item type="number">0.06072003695280933</item>
			<item type="number">-0.012516648969680341</item>
			<item type="number">0.11823838395252545</item>
			<item type="number">0.8772064386278701</item>
			<item type="number">-0.167981304371671</item>
			<item type="number">0.9474387491777322</item>
		</item>
		<item type="list">
			<item type="number">-5.498809972611716e-05</item>
			<item type="number">5.2646581800317494e-05</item>
			<item type="number">-0.00012776740120124333</item>
			<item type="number">7.652774323707115e-05</item>
			<item type="number">-5.727571564227782e-05</item>
			<item type="number">0.00013472961739966366</item>
			<item type="number">0.17642466434632811</item>
			<item type="number">-0.03394137557871881</item>
			<item type="number">0.20816042037117116</item>
			<item type="number">-0.008464899637808937</item>
			<item type="number">0.0018192318391994792</item>
			<item type="number">-0.01834423363246947</item>
			<item type="number">-0.167981304371671</item>
			<item type="number">0.03212675209154952</item>
			<item type="number">-0.1898231485295863</item>
		</item>
		<item type="list">
			<item type="number">-2.804820220381987e-06</item>
			<item type="number">0.00020500834036489866</item>
			<item type="number">5.0967309276544404e-06</item>
			<item type="number">-0.00021615378939537656</item>
			<item type="number">-0.00016694595483049862</item>
			<item type="number">-1.3992573277562691e-06</item>
			<item type="number">-0.8278656036815983</item>
			<item type="number">0.16701646086316765</item>
			<item type="number">-1.3932009732169937</item>
			<item type="number">-0.119354211367796</item>
			<item type="number">0.022768719676626397</item>
			<item type="number">-0.12403549204103174</item>
			<item type="number">0.9474387491777322</item>
			<item type="number">-0.1898231485295863</item>
			<item type="number">1.5172327681346076</item>
		</item>
	</H>
	<atomlist type="list">
		<item type="list">
			<item type="int">79</item>
		</item>
		<item type="list">
			<item type="int">79</item>
		</item>
		<item type="list">
			<item type="int">79</item>
		</item>
		<item type="list">
			<item type="int">72</item>
		</item>
		<item type="list">
			<item type="int">72</item>
		</item>
	</atomlist>
	<V0 type="int">0</V0>
	<Vr type="int">0</Vr>
	<version type="float">3.1</version>
	<mass type="list">
		<item type="list">
			<item type="number">104121.34335076404</item>
		</item>
		<item type="list">
			<item type="number">104121.34335076404</item>
		</item>
		<item type="list">
			<item type="number">104121.34335076404</item>
		</item>
		<item type="list">
			<item type="number">6560.591221281859</item>
		</item>
		<item type="list">
			<item type="number">6560.591221281859</item>
		</item>
	</mass>
	<V type="float">-225.7418210326</V>
	<UNITS type="str">hartAng</UNITS>
	<x type="list">
		<item type="list">
			<item type="number">1.3790860616097045</item>
			<item type="number">-1.0197893047316924</item>
			<item type="number">-0.012795786755588987</item>
		</item>
		<item type="list">
			<item type="number">1.587431811377876</item>
			<item type="number">0.18214912446456918</item>
			<item type="number">0.0077183716538609705</item>
		</item>
		<item type="list">
			<item type="number">-1.706281736580076</item>
			<item type="number">0.1337368478267766</item>
			<item type="number">0.00048095562076337677</item>
		</item>
		<item type="list">
			<item type="number">-2.274670645283372</item>
			<item type="number">0.21927377081435998</item>
			<item type="number">0.7522004480012737</item>
		</item>
		<item type="list">
			<item type="number">-2.2777132983891155</item>
			<item type="number">0.2453397055273645</item>
			<item type="number">-0.7454905225634506</item>
		</item>
	</x>
	<moltype type="str">nonlinear</moltype>
</root>
