# Supplementary material for: Heavy-atom tunnelling in singlet oxygen deactivation predicted by instanton theory with branch-point singularities
Source: Nat Commun. 2024 May 21;15:4335. doi: 10.1038/s41467-024-48463-2 (PMC11522392; doi:10.1038/s41467-024-48463-2)
Supplement: Supplementary file 4 — Supplementary Dataset 1 [file 41467_2024_48463_MOESM4_ESM.tar › SI_data/saddle_point/saddle_product.xyz]

5
-225.741821032600000763
O 1.3790860616097044832883966591908 -1.0197893047316923809120225996594 -0.012795786755588987176901483167057
O 1.5874318113778760341858742322074 0.18214912446456918426740401173447 0.0077183716538609704882478723675376
O -1.7062817365800759805694042370305 0.13373684782677661142535896487971 0.00048095562076337676970724799296875
H -2.2746706452833720391026872675866 0.21927377081435997507874446910137 0.75220044800127372486286958519486
H -2.2777132983891155149080987030175 0.24533970552736450443376270413864 -0.74549052256345060829545445812983
